# Supplementary material for: Mitochondrial genotype alters the impact of rapamycin on the transcriptional response to nutrients in Drosophila
Source: BMC Genomics. 2021 Mar 24;22:213. doi: 10.1186/s12864-021-07516-2 (PMC7992956; doi:10.1186/s12864-021-07516-2)
Supplement: Supplementary file 1 — Additional file 1: Table S1. Count table. Read count data before normalization. [file 12864_2021_7516_MOESM1_ESM.xls]

## Sheet: Table S1
	OO0HC	OO0HC	OO1HC	OO1HC	OO1HR	OO1HR	OO2HC	OO2HC	OO2HR	OO2HR	OO4HC	OO4HC	OO4HR	OO4HR	SO0HC	SO0HC	SO1HC	SO1HC	SO1HR	SO1HR	SO2HC	SO2HC	SO2HR	SO2HR	SO4HC	SO4HC	SO4HR	SO4HR
FBgn0000003	342	347	364	508	195	399	283	463	285	2319	473	228	383	300	272	576	354	352	280	472	267	528	291	187	303	215	410	315
FBgn0000008	848	1020	417	610	922	872	677	711	678	560	1000	1015	1155	933	1014	999	854	803	971	769	624	810	758	540	1182	758	1052	878
FBgn0000014	869	1165	691	792	1504	1016	1185	946	935	1020	974	1164	858	1154	1014	985	923	1116	909	1095	1005	958	1013	1000	1321	1039	1106	1061
FBgn0000015	737	668	385	330	816	455	568	723	589	624	1397	925	939	917	700	597	521	683	614	679	958	853	500	1027	568	1026	844	619
FBgn0000017	2902	3000	2052	2725	3584	2961	3237	3059	2835	2854	3072	2950	2678	2855	3688	3208	2714	3453	2796	3124	2963	2859	3321	3361	3614	2923	3490	3550
FBgn0000018	502	469	427	428	559	467	478	387	510	432	488	461	514	526	590	540	429	559	414	385	487	383	402	378	555	485	541	601
FBgn0000022	0	0	0	0	0	0	0	0	0	1	1	0	0	0	0	0	0	0	0	0	0	0	0	0	0	0	0	0
FBgn0000024	184	212	256	243	260	282	244	146	306	306	133	243	280	213	132	182	264	392	421	137	140	260	314	206	232	255	208	152
FBgn0000028	231	189	189	137	198	264	274	182	260	232	94	80	167	212	268	343	126	300	68	149	152	85	133	73	106	132	211	204
FBgn0000032	726	661	635	770	921	821	862	723	903	847	746	751	810	880	933	812	713	864	704	643	684	674	688	678	824	848	865	847
FBgn0000036	41	27	27	11	41	40	33	28	40	27	12	11	23	29	41	43	9	33	23	20	20	14	16	9	19	19	23	33
FBgn0000037	45	53	39	51	100	66	66	59	77	63	84	65	78	90	73	63	58	81	71	55	72	71	60	54	79	76	72	75
FBgn0000038	62	44	66	34	77	73	45	26	118	74	8	37	106	137	96	94	36	83	17	23	47	47	53	33	41	36	57	68
FBgn0000039	1	3	3	0	0	4	4	0	9	4	2	6	4	9	7	3	1	8	2	1	1	3	11	3	4	3	7	0
FBgn0000042	15063	20797	22475	26531	37652	26376	28394	16643	24635	25891	28402	40297	36656	30518	20864	17350	35929	26366	50118	18360	23688	27570	38409	25397	22333	26663	15900	22246
FBgn0000043	4331	3017	3804	5525	7829	5394	5714	2445	5490	4721	4494	5136	6863	5340	5796	5590	4903	7385	5552	2130	3052	3026	6116	2633	2181	3460	2888	3615
FBgn0000044	27601	29505	15895	26312	30874	21692	34198	25554	21071	25665	56023	39099	34533	33451	32803	26442	27828	27208	26960	37600	36327	29973	33894	35228	47386	37052	42326	51877
FBgn0000045	12447	9476	3371	10504	9649	8392	8165	9233	5125	8132	12692	9084	8747	9609	11437	10530	8927	8698	7468	13920	8766	8956	14454	11978	17879	8334	13108	16076
FBgn0000046	10123	9739	6301	7892	11633	8877	12162	8994	8490	8699	15549	10684	12087	10923	10879	10440	8498	11252	9166	9611	11110	8655	9703	9528	9544	10030	10344	13221
FBgn0000047	499	2407	427	2971	555	570	957	499	472	2041	1166	593	513	912	1436	934	619	1368	1454	1458	640	464	704	668	1035	1288	917	1254
FBgn0000052	4096	5600	5533	5289	6014	6552	4236	4404	3873	4853	1529	2402	2411	2318	5068	4948	6621	5823	5960	7692	4251	4634	4492	4186	2226	2324	3448	1834
FBgn0000053	8943	11606	14301	12306	14029	15754	10173	13329	11010	12427	3209	4942	6445	6218	9156	9012	15083	10419	15922	17234	9882	11875	10585	9676	4410	4806	8544	4078
FBgn0000054	843	889	608	672	976	846	683	598	978	919	1107	1215	1320	1168	917	854	621	705	839	585	657	674	819	900	1236	1050	1135	1323
FBgn0000055	1024	1228	1198	1305	1590	1521	1445	1171	1234	1374	906	1159	1024	942	1326	1123	1876	1294	1358	1958	1201	1256	1199	1341	1222	1286	1251	959
FBgn0000056	0	0	0	0	0	0	0	0	0	0	0	0	0	0	0	0	0	0	0	0	0	0	0	0	0	0	0	0
FBgn0000057	2658	2703	2023	2515	2741	2929	2377	2432	2422	2331	1970	2078	2171	2228	2983	2915	2502	2654	2375	2722	2240	2178	2191	2172	2238	2011	2286	2260
FBgn0000061	8	9	1	4	12	11	13	11	8	7	11	5	2	11	3	9	7	4	6	7	13	8	10	10	8	7	15	10
FBgn0000063	229	129	171	123	187	233	232	117	212	214	67	59	181	192	299	312	119	280	81	117	142	74	101	69	110	120	155	189
FBgn0000064	60095	78776	49243	64035	70818	62388	67669	59072	58208	54063	52653	55869	51762	56642	65402	62915	75927	56681	71467	82772	64934	68982	64141	65685	63386	51688	56183	60114
FBgn0000071	3	4	3	9	11	10	7	3	10	8	5	4	8	3	10	15	2	13	6	5	4	3	3	2	3	6	12	7
FBgn0000075	25	19	29	16	23	25	28	23	31	22	13	17	21	16	24	23	23	35	20	11	17	18	11	19	17	22	26	18
FBgn0000077	407	468	397	442	456	443	404	473	413	401	613	487	483	512	383	413	513	429	514	385	450	444	436	426	492	484	471	509
FBgn0000078	5908	25591	43954	25394	25894	57719	30707	9834	10973	67259	2585	22521	8141	14197	21003	1417	24579	27946	38736	4485	1654	14312	21593	4794	2329	27498	1644	3852
FBgn0000079	10383	45573	75897	44788	45175	102896	51777	17542	18328	117318	4003	37766	13408	23757	37526	2057	42217	48474	67698	7120	1941	24647	36705	7644	3211	46265	2002	6057
FBgn0000083	4366	4246	5150	4929	6200	5269	5812	6937	5736	5919	9313	7239	6600	5500	5764	4386	5555	5796	6623	4717	6257	5299	5504	5440	5885	5924	4790	4978
FBgn0000084	2819	2567	2539	2806	3463	2979	2924	3286	2796	2877	4323	3509	3186	2821	3470	2784	2984	3203	3168	2762	2874	2705	2738	2727	3119	2987	2905	3245
FBgn0000092	29	25	29	32	43	30	34	50	32	30	25	46	45	39	13	28	32	38	28	35	33	30	46	30	36	27	38	56
FBgn0000094	7326	6048	6588	8021	6183	7466	1024	10811	6227	5133	12303	7654	9804	8254	8722	7402	8064	7901	5792	3932	8365	10484	3244	8491	6531	6978	3076	4476
FBgn0000097	800	1206	859	891	1430	1149	1199	845	1032	1192	898	1251	1083	1083	931	914	1276	1254	1258	1059	1048	1020	1077	1008	1156	1159	1040	907
FBgn0000099	596	596	467	537	818	814	928	726	813	863	1232	1425	1286	1180	731	758	597	768	527	741	858	823	833	778	1582	1413	1329	1294
FBgn0000100	49156	50479	48964	52153	53507	58382	51607	56223	46626	48901	60003	56908	57611	49647	49801	48094	50115	45394	50005	60508	47117	48037	51248	44996	50265	48191	47598	48192
FBgn0000108	214	222	199	182	326	238	200	146	250	230	162	248	258	276	207	173	224	186	272	169	265	232	308	244	284	239	207	228
FBgn0000109	621	671	696	721	699	690	662	710	547	520	716	655	591	543	706	641	684	635	603	709	597	585	568	587	676	559	580	593
FBgn0000114	7948	8546	7133	4409	9328	9684	11571	5877	9569	8711	3097	3300	6297	7088	9945	11714	5320	12691	4307	5041	5937	3918	4498	4077	4563	5759	7470	7952
FBgn0000115	1176	1225	1029	1178	1403	1225	1340	1293	1198	1135	1617	1510	1345	1243	1425	1231	1208	1254	1138	1024	1178	1040	1066	1149	1424	1477	1144	1340
FBgn0000116	28393	29504	23586	27970	32743	31977	26632	30705	27092	29773	37201	30584	29231	29604	31356	27849	31415	29283	30124	29249	27548	27296	31010	30190	37523	30113	32524	36298
FBgn0000117	4794	5437	4636	4234	6633	5564	5691	4756	5224	5599	6109	6624	6579	5577	6211	5396	5492	6125	5980	4821	5391	4932	5044	5229	5733	5828	5131	5128
FBgn0000119	911	992	890	813	1434	1202	1104	858	1037	1294	769	1230	1326	1261	1048	1109	1122	1214	1235	1086	1067	1040	1200	1038	1214	1219	1107	1031
FBgn0000120	3	0	3	3	2	4	1	0	2	4	0	1	0	0	1	0	1	1	1	0	3	0	0	1	2	0	0	3
FBgn0000121	0	1	0	1	3	2	1	0	2	1	3	0	2	0	1	2	1	0	0	0	1	2	2	0	0	1	2	1
FBgn0000137	1	6	1	5	5	4	1	3	7	5	5	8	15	13	5	1	1	4	10	2	2	7	2	1	10	6	15	17
FBgn0000139	1487	1474	1511	1271	1613	1489	1318	1294	1456	1645	1268	1315	1697	1396	1465	1492	1289	1535	1498	1383	1100	1141	1208	1116	1255	1152	1412	1408
FBgn0000140	632	383	473	393	577	693	703	307	639	731	131	105	524	531	897	984	330	916	186	291	448	209	341	233	338	393	542	545
FBgn0000146	276	98	178	187	231	223	240	105	218	229	25	32	179	131	235	345	99	281	30	55	235	83	59	67	185	106	117	162
FBgn0000147	623	371	523	454	535	694	661	339	628	615	122	120	527	509	852	910	242	791	161	292	325	192	248	211	283	297	406	533
FBgn0000150	24693	27105	21237	27351	25550	26534	24645	24246	21998	21145	29864	28387	26557	23771	24526	24552	27402	20336	25697	29418	23642	25191	22746	24484	26288	20960	22581	25897
FBgn0000152	154	157	145	140	227	151	169	154	182	188	184	165	161	163	159	173	174	147	135	138	175	168	152	146	177	148	146	168
FBgn0000153	325	417	215	556	539	430	571	879	651	623	1045	900	674	1107	580	448	568	433	646	589	790	777	895	681	1295	861	787	967
FBgn0000157	89	113	73	88	134	103	125	116	90	115	109	152	118	96	93	95	141	131	104	116	107	82	104	90	144	103	113	121
FBgn0000158	53	29	39	36	50	70	59	29	48	68	11	3	43	42	52	63	35	56	11	8	50	12	22	15	37	27	27	37
FBgn0000163	3089	3735	3219	2668	4889	3926	4143	2529	3330	3614	3188	3086	2896	3262	4031	3927	3559	4207	3400	2992	3261	3479	3223	2769	3220	3484	2985	2841
FBgn0000166	31	30	24	32	38	35	34	22	26	27	20	24	26	24	35	37	20	23	16	14	30	12	17	19	33	22	25	28
FBgn0000173	3076	3586	3095	3383	4168	3443	3659	3728	3604	3138	3881	3992	3868	3652	3556	2916	3642	3366	3987	3508	3701	3556	3496	3761	3908	3766	3937	3757
FBgn0000179	39	28	36	25	51	33	45	31	34	44	27	36	54	50	49	63	32	54	26	31	42	32	41	41	42	54	36	48
FBgn0000180	76	55	66	79	138	97	86	41	110	121	64	160	189	120	83	99	108	81	91	37	70	77	182	47	50	93	58	96
FBgn0000181	17766	20295	19481	16559	19676	21112	21855	16924	19158	18505	20236	19840	19898	18522	19588	18457	17494	19189	16403	18362	17419	16345	17122	15619	17973	18239	18893	17694
FBgn0000182	95	123	86	64	127	143	176	75	139	139	23	42	67	92	151	175	75	159	63	52	71	36	47	56	79	88	119	116
FBgn0000183	1221	1549	1362	1388	1927	1601	1612	1511	1513	1699	1505	1724	1629	1572	1483	1351	1619	1875	1664	1481	1654	1661	1567	1462	1690	1713	1550	1582
FBgn0000206	36	36	39	20	31	37	36	34	38	24	13	29	27	34	35	48	24	36	17	29	30	17	17	18	25	30	33	31
FBgn0000210	71	83	70	53	81	82	78	73	105	90	65	79	82	95	120	88	70	82	50	45	76	65	77	107	106	76	87	97
FBgn0000212	1692	2039	1298	1544	2167	1838	1712	2079	1788	1965	2475	2740	2671	2435	1992	1831	1856	2105	1992	1860	2074	2137	1942	2056	2540	2512	2251	2222
FBgn0000216	0	0	0	1	0	0	0	0	0	2	0	0	0	0	0	0	0	0	0	1	0	0	0	0	0	0	0	0
FBgn0000221	322	302	309	286	341	303	293	313	282	274	262	267	336	262	366	291	253	341	278	282	254	207	236	259	264	229	283	273
FBgn0000227	0	0	0	0	0	0	0	0	2	0	0	0	0	0	1	2	0	1	0	0	0	0	0	0	0	0	0	0
FBgn0000228	1099	1323	1008	891	1757	1385	1292	1286	1286	1480	1231	1497	1396	1322	1279	1156	1374	1314	1537	1265	1276	1434	1411	1383	1419	1571	1485	1240
FBgn0000229	827	959	899	850	1093	913	1009	863	1116	997	939	954	1035	1006	1015	869	904	981	956	713	849	704	790	859	951	1006	907	1013
FBgn0000233	21	16	23	14	19	16	19	14	19	24	4	9	17	18	31	24	5	19	7	11	11	5	6	5	12	11	15	11
FBgn0000239	3040	3446	2786	2791	3928	3826	3897	3024	3559	3588	2961	3255	3277	3106	3325	3341	3221	3667	3173	3187	3083	2949	2780	3215	3225	3234	3367	3009
FBgn0000241	24	38	22	17	37	24	33	31	9	21	47	48	38	31	14	21	20	36	26	18	38	26	13	37	36	38	10	26
FBgn0000244	4366	4871	4186	4032	5393	4680	4135	4597	4206	4412	4731	4984	5070	4559	4830	3908	4737	4717	4695	4270	4161	3808	4036	3762	4892	4861	4718	4460
FBgn0000246	126	106	111	108	157	147	113	94	136	133	62	88	141	119	148	165	96	158	79	77	84	56	81	95	143	105	127	119
FBgn0000247	1422	1722	1163	1009	1988	1670	1758	1348	1716	1726	1400	1771	1822	1884	1896	1777	1611	1825	1618	1578	1738	1693	1648	1534	2029	1859	1966	1859
FBgn0000250	3185	3723	3639	3307	4398	3801	3267	3486	3472	3630	3527	3752	3816	3404	3886	3519	3579	3929	4000	3707	3286	3095	3176	2959	3427	3377	3597	3692
FBgn0000251	1639	2160	1807	1795	1607	2033	2556	2333	2511	2643	1566	2350	3177	2322	2211	2019	1355	2464	1927	1527	1821	1349	1163	1906	1885	1960	1260	2180
FBgn0000253	11650	13766	13077	12826	18786	15174	15259	11812	14340	13839	11991	13454	13308	11872	14744	12917	16518	15808	18344	15106	13492	12796	15212	14366	11246	13691	12984	11788
FBgn0000256	6433	6425	5289	4153	7744	8397	8208	5254	7722	7611	3298	3904	5873	6532	7880	8520	5016	9284	4798	5047	4944	4101	4627	4206	4771	5370	6369	6577
FBgn0000257	728	762	728	685	903	873	811	800	772	823	774	946	951	833	794	726	756	812	796	764	770	733	769	642	873	792	794	757
FBgn0000259	2215	2624	2133	1990	3065	2413	2817	2097	2526	2671	2526	2515	2538	2476	2429	2354	2337	2426	2347	2277	2504	2391	2247	2362	2714	2672	2658	2527
FBgn0000261	109340	128797	111044	106985	145735	112446	124946	139002	116310	110722	135661	135204	129468	136819	100460	105430	128556	144292	152882	144201	161419	151996	149788	138978	160832	119512	160979	161896
FBgn0000273	2865	3904	2705	2789	4718	3493	3438	3138	3227	3307	4266	4115	3783	3637	3642	3151	3857	3548	4039	4022	4319	3856	3816	3851	4125	4128	4398	3572
FBgn0000274	1171	1019	1007	776	1207	1424	1508	1001	1379	1239	384	437	946	1003	1399	1446	659	1633	453	732	672	370	587	473	503	705	946	1078
FBgn0000276	2402	1734	1839	2966	3466	1967	1221	3179	2406	1731	8800	2983	3824	3363	2278	2324	2444	2269	3012	1716	4158	3781	1049	2452	2848	3909	2237	1718
FBgn0000277	488	350	420	891	1019	420	303	764	576	443	2216	832	971	814	429	564	474	494	693	517	1304	1024	220	535	667	949	522	405
FBgn0000278	0	1	5	14	38	3	5	6	4	8	7	4	2	3	0	2	3	3	0	0	5	8	6	1	1	2	3	5
FBgn0000279	8	6	10	74	60	9	22	7	130	84	48	29	42	9	0	6	36	34	15	2	32	26	12	309	13	4	12	19
FBgn0000280	0	0	0	1	0	0	0	0	0	0	2	1	0	0	0	0	3	0	0	0	1	0	0	0	0	0	0	0
FBgn0000281	1	0	0	2	0	2	0	1	0	0	3	2	0	2	2	0	1	0	4	0	1	2	0	0	1	1	0	1
FBgn0000283	1812	1934	1399	1479	2386	2017	1643	1837	1863	2030	2088	2489	2428	2395	2033	1982	1817	2208	2035	1840	2017	1922	2078	1910	2574	2416	2295	2248
FBgn0000286	2617	3604	1997	2281	3586	2680	3148	2389	2873	2727	3669	4143	3562	3536	2993	2584	3222	2616	2809	2796	3327	3381	2646	2895	4705	3952	3768	3546
FBgn0000287	1713	1741	1348	891	2073	1916	2333	1351	1882	1878	768	927	1425	1663	2146	2518	1233	2475	1095	1169	1311	935	1125	1007	1076	1378	1822	1924
FBgn0000289	1983	2150	1405	1467	2160	1897	2020	1702	1979	1835	2502	2838	2703	2578	2250	2145	1681	2094	1731	1560	1829	1842	1735	1809	2773	2635	2617	2470
FBgn0000299	5257	5301	2950	5005	8233	5764	6911	5286	4220	6020	6486	11139	6016	6344	5148	5417	8279	7568	6547	10233	7653	7037	7297	6544	10025	8572	9878	8820
FBgn0000303	31	27	20	19	33	19	25	30	33	31	24	32	19	52	30	22	38	32	24	26	30	32	28	20	37	27	37	41
FBgn0000307	792	1014	723	620	1085	996	755	848	962	1020	1037	1152	1096	1042	924	940	1053	1028	1012	1011	1172	1143	1036	1095	1279	1123	1114	1047
FBgn0000308	6260	6254	7036	6889	9581	7575	8193	7396	7965	8053	10148	8654	8878	7883	8348	6516	7329	8499	8486	5894	7069	6457	7558	7042	7280	8124	7188	8048
FBgn0000316	637	754	601	703	812	665	722	698	625	681	854	776	768	734	741	608	736	709	668	599	630	572	629	598	825	756	713	756
FBgn0000317	1171	1831	951	917	1658	1292	1271	1017	1142	1307	1339	1617	1388	1433	1226	1232	1601	1130	1590	1463	1648	1542	1242	1622	1736	1581	1549	1458
FBgn0000318	2042	2115	2169	2020	2377	2598	2462	2112	2271	2280	1831	1819	2097	2002	2308	2069	1998	2533	2159	1679	1758	1544	1580	1710	1872	1938	1777	1999
FBgn0000319	6961	9211	7556	7041	10626	8835	9875	7827	8824	10176	9965	10811	9825	9363	8386	7686	9829	8819	10697	9470	10794	10382	8998	9559	10131	9349	8711	8567
FBgn0000320	334	217	240	215	281	421	344	189	339	382	94	77	255	260	468	464	154	442	130	189	218	125	183	107	171	202	215	299
FBgn0000326	1066	1238	891	1196	1313	1177	1002	1262	1046	1044	1321	1223	1137	1120	1189	1040	1156	1171	1143	1230	1103	1114	1187	1102	1338	1057	1226	1298
FBgn0000330	401	425	347	465	447	425	458	465	410	360	528	548	535	455	442	410	427	457	376	390	399	389	398	354	483	453	441	429
FBgn0000337	1	1	2	2	1	1	1	0	3	1	2	3	2	1	1	2	2	2	1	0	0	2	4	0	1	2	1	0
FBgn0000339	1432	1482	1558	1745	1868	1576	1546	1640	1745	1579	1512	1488	1607	1411	1552	1430	1494	1531	1637	1485	1514	1289	1459	1491	1538	1526	1509	1727
FBgn0000346	761	479	555	494	679	825	681	407	791	721	236	308	616	672	972	1047	401	961	268	382	435	322	382	336	462	389	613	633
FBgn0000351	26	25	36	45	44	39	22	25	34	35	32	27	31	35	43	39	33	47	38	28	40	31	19	25	28	36	28	28
FBgn0000352	361	435	313	311	524	449	404	336	427	447	367	449	447	500	496	484	376	480	348	403	456	380	410	370	549	460	504	486
FBgn0000355	0	0	0	0	0	1	0	0	2	1	0	0	1	1	0	2	0	2	1	1	0	0	0	0	1	1	2	2
FBgn0000356	1	1	0	0	0	1	0	0	0	1	1	1	0	3	0	0	0	1	0	0	1	0	0	4	0	0	1	1
FBgn0000357	17	24	23	16	35	35	26	32	22	25	21	13	25	22	28	18	20	39	19	17	18	8	8	16	21	13	11	21
FBgn0000358	0	0	0	0	0	1	0	0	0	0	0	0	0	0	0	0	0	0	0	0	0	0	0	0	0	0	0	0
FBgn0000359	0	0	0	0	1	1	0	1	0	0	0	0	0	0	1	0	0	0	0	0	0	1	2	0	2	0	0	0
FBgn0000360	1	0	0	1	0	2	0	0	0	2	0	0	1	0	0	2	0	0	0	0	0	0	0	0	1	0	0	1
FBgn0000370	26012	30846	24930	26836	34604	29226	29939	28651	28263	28991	33612	31768	31222	29957	31059	26571	28632	26925	30397	33472	31251	29822	29480	30687	32683	29417	31084	31008
FBgn0000376	328	364	262	223	426	341	388	286	392	498	353	473	513	447	373	338	343	337	384	311	343	332	387	335	449	416	448	395
FBgn0000377	865	836	748	780	976	923	776	996	754	899	1123	1162	1110	990	943	903	834	936	952	776	862	836	922	812	1120	984	1034	994
FBgn0000382	1984	2481	2176	1782	3293	2316	2333	2167	2510	2792	2405	2697	2433	2275	2324	2293	2466	2514	2514	2419	2614	2590	2417	2368	2672	2496	2617	2177
FBgn0000384	913	1030	826	908	1143	898	1030	941	912	972	1115	1073	978	1022	1023	850	910	968	880	840	815	873	833	865	1080	987	926	961
FBgn0000392	0	0	0	0	0	0	0	0	0	0	0	0	0	0	0	0	0	0	0	0	0	0	0	0	0	0	0	0
FBgn0000394	551	630	572	590	756	570	635	695	511	569	758	687	552	613	686	571	621	578	586	622	548	524	502	555	738	676	606	611
FBgn0000395	693	876	722	775	1606	1184	951	1112	1158	1101	1292	1232	1270	849	938	813	1284	1437	1471	1535	1359	1232	1258	1165	1222	994	1544	986
FBgn0000404	674	396	478	530	620	727	572	408	597	614	146	173	592	490	726	910	387	842	206	288	396	272	340	200	350	336	458	579
FBgn0000405	1316	767	1125	1116	1220	1632	1356	968	1527	1535	326	350	1181	1127	1910	2017	616	1859	457	690	679	417	756	520	768	672	1014	1277
FBgn0000406	33268	38304	34169	43558	33627	37384	34576	34178	36009	34832	26191	30134	30823	27712	29254	32730	47670	27458	37966	49693	38129	40402	33117	36950	33043	24301	34050	31647
FBgn0000409	9886	12092	7283	13600	10585	10072	10039	11585	7885	8354	10639	10366	6827	7596	11546	9957	10632	7842	9810	12362	9496	9580	9899	11157	11055	7931	7618	10208
FBgn0000411	227	127	197	146	258	220	188	128	187	257	60	64	172	192	344	264	110	319	63	123	115	67	163	110	134	154	160	193
FBgn0000412	3367	2487	2735	2568	3314	3493	3214	2715	2859	3203	2381	2489	3229	2921	3955	4231	2686	4003	2289	2285	2857	2343	2438	2295	3053	2911	3291	3053
FBgn0000413	1448	1601	1494	1221	2094	1812	1794	1240	1682	1806	1498	1780	1785	1717	2016	1822	1624	2123	1547	1557	1704	1530	1397	1453	1856	1772	1732	1701
FBgn0000414	1546	2014	1517	1269	2088	1914	1166	1275	1381	1638	1214	1576	1535	1385	1742	1695	1720	1674	1960	1885	1488	1377	1364	1482	1635	1531	1696	1441
FBgn0000416	42587	48389	41904	45682	55612	48134	47117	45674	50100	53038	51815	51736	56010	53203	45389	41989	45960	46963	55347	50574	51130	51773	49509	48984	53729	46059	50000	50648
FBgn0000422	1165	1090	788	915	1249	948	987	1045	942	905	937	1123	872	909	1147	1142	1011	1107	952	899	856	899	885	918	1413	935	1008	1088
FBgn0000426	371	231	351	327	349	398	388	314	349	325	304	306	333	343	435	317	291	376	238	177	271	223	244	220	261	316	304	363
FBgn0000427	22	12	15	16	18	21	26	15	19	29	6	6	24	26	25	25	10	51	11	15	10	9	9	8	9	11	21	20
FBgn0000439	4	6	4	2	8	5	6	5	6	8	0	0	1	11	12	3	1	6	3	3	4	1	1	2	0	4	3	5
FBgn0000442	57	63	67	29	41	34	75	97	71	84	104	159	144	96	46	50	29	44	58	57	95	55	54	73	103	118	93	107
FBgn0000447	3930	3590	3363	2558	4131	4587	4478	3243	3632	3935	2226	2371	2918	3137	4086	4511	2673	5090	2368	2383	2546	1925	2259	2073	2359	2705	3163	3142
FBgn0000448	16	4	8	11	19	13	18	10	18	11	15	20	21	20	18	9	8	11	16	8	17	18	15	29	21	19	26	10
FBgn0000449	0	3	3	4	0	0	1	0	2	2	2	1	2	2	2	5	3	6	0	2	0	0	0	0	1	0	0	2
FBgn0000451	106	77	329	63	140	95	205	208	357	204	143	100	90	74	190	137	75	65	52	211	153	63	121	135	96	158	211	84
FBgn0000454	3147	4018	4108	3627	3968	4836	4899	3833	4220	4626	3899	4309	4235	4812	4537	3952	3881	5311	5069	3766	4054	3475	3878	3491	3895	4312	3097	3215
FBgn0000455	2365	2506	3025	2815	2888	3013	3137	2651	2717	2899	2613	3243	3024	2684	2389	2352	2959	3177	3122	2408	2335	2386	2642	2363	2816	2792	2175	2458
FBgn0000459	67	81	73	53	95	85	113	84	88	114	76	50	72	90	97	77	72	122	63	94	70	61	61	61	42	76	73	87
FBgn0000463	127	130	87	142	165	159	148	82	162	153	81	114	150	152	161	180	128	184	140	108	119	124	191	95	124	138	113	138
FBgn0000464	579	649	457	422	796	630	633	470	643	717	478	722	703	660	631	685	602	669	601	521	630	603	604	532	795	692	693	601
FBgn0000473	3157	4325	6040	3281	5156	4759	6150	4207	5704	6433	6229	6488	6416	6274	4262	4327	4176	4516	6739	5639	5797	5353	5538	5032	5695	6385	7125	5681
FBgn0000477	1193	1229	1052	1337	1137	1148	1331	1624	1136	1531	1171	1667	1390	1645	1295	1033	1281	1025	1133	1339	1454	1326	1233	1409	1520	1478	1166	1293
FBgn0000479	1811	2389	1638	1616	2868	1947	2165	1919	1922	2247	2362	2554	2397	2351	2043	1719	2303	2164	2246	2279	2320	2328	2551	2366	2889	2481	2579	2389
FBgn0000482	623	710	615	599	848	729	758	689	706	775	804	923	764	730	823	727	707	783	829	648	693	691	658	708	693	803	745	683
FBgn0000489	2857	3061	2714	2229	3810	3814	3338	3293	3494	3742	2074	2035	2896	2932	3008	3282	2626	3948	3020	2858	2813	2032	2461	2616	2053	2421	3363	2882
FBgn0000490	589	755	312	339	670	386	560	413	492	458	774	780	625	720	805	664	421	494	549	474	539	627	483	633	918	648	764	784
FBgn0000492	759	1041	437	437	530	399	491	434	357	417	1045	789	618	533	949	740	388	425	362	401	447	433	363	459	935	694	778	845
FBgn0000497	196	179	146	118	221	228	234	123	211	214	101	118	182	217	323	263	137	280	115	157	157	133	136	172	189	206	217	233
FBgn0000499	1680	1653	1494	1228	1782	1766	2051	1412	1917	1823	1116	1266	1679	1659	1865	2220	1310	2196	1125	1209	1458	1096	1219	1034	1324	1474	1634	1679
FBgn0000500	16	22	7	14	30	11	9	5	9	10	11	18	8	9	8	12	15	7	7	5	24	24	27	22	35	14	11	15
FBgn0000504	2965	4077	980	1083	1865	1411	1633	1331	1433	1394	3186	4277	3443	3365	4282	3498	1597	1493	1487	1574	1842	1963	1624	2124	3996	4218	3373	2538
FBgn0000520	398	362	344	375	478	507	386	471	502	485	489	542	549	436	407	349	402	456	409	350	361	316	422	375	445	468	427	433
FBgn0000524	338	440	355	310	484	444	460	307	409	435	377	526	431	376	370	332	452	450	428	417	422	416	357	369	472	487	413	334
FBgn0000527	278	333	130	295	440	349	341	261	174	203	123	122	115	141	305	275	411	385	249	438	233	231	305	333	232	149	136	211
FBgn0000529	15	27	25	28	87	33	49	58	44	46	38	43	43	49	34	14	44	36	34	47	48	50	45	27	54	46	87	53
FBgn0000533	296	219	279	210	291	220	287	338	304	279	412	325	278	254	232	296	235	255	244	296	307	225	208	285	250	323	289	258
FBgn0000535	19	41	27	23	31	28	30	11	31	39	16	23	37	29	22	38	26	34	20	20	35	53	41	37	39	28	29	33
FBgn0000536	5737	6804	6070	5811	8176	7152	7210	6907	6115	6904	4590	5595	5035	5025	6697	5357	7021	6956	6318	6957	5605	5588	5243	5445	5375	6350	5391	4695
FBgn0000541	2557	3189	2088	1966	3839	3051	3195	2260	2885	3461	2235	2572	2992	2563	2763	3303	2901	2886	2325	2306	3404	3123	2809	2906	3553	2712	2626	2595
FBgn0000542	149	179	121	102	265	152	211	145	137	217	199	184	171	230	171	209	197	231	189	243	236	204	179	222	184	224	241	197
FBgn0000543	847	757	670	722	981	807	820	972	836	819	1010	1021	1047	920	877	816	797	895	781	739	880	769	758	835	1114	882	896	1009
FBgn0000546	427	713	509	447	817	579	675	604	628	753	804	868	734	689	425	427	712	559	647	682	798	930	705	913	926	767	714	602
FBgn0000547	923	1419	932	792	1813	1137	1473	928	1075	1272	1334	1460	1097	1184	1119	1132	1333	1183	1223	1282	1537	1504	1131	1395	1501	1435	1409	1161
FBgn0000551	3	5	9	16	18	12	5	13	6	6	4	9	2	14	15	9	3	11	5	4	5	3	6	2	6	6	13	7
FBgn0000552	0	0	0	0	0	0	0	1	0	1	0	0	0	0	0	1	0	0	0	0	0	0	0	1	0	0	0	1
FBgn0000556	353253	406900	335424	354490	417827	421731	404579	384825	362472	368029	484754	435766	451101	392944	375238	322195	346097	323554	354547	451450	363775	381558	378744	352191	424764	365223	405478	358456
FBgn0000557	1546	1609	1151	1356	1999	1396	1382	1340	1475	1822	2820	1870	2059	2124	1645	1509	1346	1546	1454	1692	2347	1788	1584	1686	1823	1913	2014	1874
FBgn0000559	138426	158250	117074	134775	164223	157703	140939	154880	134677	145282	162909	151954	155648	140257	154923	130240	133099	125707	148703	165217	142500	148004	145764	135785	152195	132194	151535	135502
FBgn0000560	71	38	50	58	66	89	82	67	76	78	19	18	63	54	101	100	31	96	26	41	40	29	30	33	39	41	66	85
FBgn0000562	2098	2579	2276	1800	2895	2282	2410	2137	2493	2707	2552	3099	2973	2573	2197	2174	2538	2428	2965	2595	2459	2414	2535	2403	2621	2479	2521	2430
FBgn0000564	1	0	1	0	1	0	0	0	0	0	1	0	0	0	0	0	1	0	0	0	0	0	0	0	0	0	0	0
FBgn0000565	395	406	653	690	719	736	1105	835	933	709	796	762	651	725	515	380	679	735	671	587	668	638	758	791	890	947	566	761
FBgn0000566	2168	2829	2914	2407	3054	2879	3252	2854	2185	2275	2585	2797	2511	2336	2721	2139	2622	3250	3136	2433	2597	2518	2598	2238	2219	2626	2228	2229
FBgn0000567	599	721	473	499	917	689	767	536	750	854	755	930	909	874	650	582	785	742	869	776	761	776	787	810	925	874	958	712
FBgn0000568	3624	5367	2797	2481	4306	2855	3190	2343	2667	3169	3799	4126	3504	2757	4419	3937	3675	3296	3411	3032	3138	3149	3040	3367	4993	3108	4648	3949
FBgn0000575	1718	2887	3572	3680	4736	3193	2636	1997	2371	2803	3101	3257	2191	2332	3191	2472	4371	3398	3812	3382	2933	2529	2583	2466	4195	3544	3702	3241
FBgn0000576	27	18	21	20	33	38	22	31	36	22	25	44	24	28	33	24	36	31	19	31	23	32	34	20	25	27	27	33
FBgn0000577	367	287	175	252	373	253	226	401	221	167	544	488	441	323	291	366	279	428	280	311	308	347	220	375	164	416	364	387
FBgn0000578	385	459	408	396	780	510	532	492	556	638	599	697	634	601	577	500	563	637	759	488	656	510	654	432	581	584	504	490
FBgn0000579	46324	50714	38675	48000	51932	51138	50769	53594	48084	43897	50009	51598	47732	47635	48025	47490	55891	44301	55353	67414	54319	53406	53202	54657	55581	45436	52263	53100
FBgn0000581	2004	2303	1669	1328	2742	2406	2528	1874	2187	2528	1919	2566	2459	2620	2858	2705	2210	2835	1984	2036	2563	2290	2107	2218	2810	2739	2734	2259
FBgn0000588	95	91	68	89	99	81	96	83	97	94	102	91	128	101	109	131	77	115	73	73	71	76	108	77	125	86	102	109
FBgn0000591	0	0	0	0	0	0	0	0	0	0	0	0	3	1	0	0	1	0	1	0	0	0	0	0	1	1	0	0
FBgn0000592	36378	31064	22766	30738	27107	33747	7769	43024	18920	24431	51827	26484	44608	42279	47733	29909	32226	28371	31514	30854	41234	46902	23809	41194	25141	30244	19856	19884
FBgn0000594	1	1	1	1	3	2	1	1	0	2	5	1	2	2	1	6	1	1	1	1	0	2	1	1	1	2	4	1
FBgn0000606	1	0	0	0	0	0	0	0	0	0	1	2	2	0	0	2	0	2	0	0	0	2	0	0	0	1	1	2
FBgn0000611	1926	2591	2055	1985	3084	2302	2633	2131	2331	2695	2790	2810	2503	2508	2169	1918	2547	2267	2668	2439	2753	2544	2345	2570	2686	2635	2330	2306
FBgn0000615	22265	19660	20340	13249	24103	26447	29039	14486	24703	25066	5908	6149	15530	16789	27223	31567	11701	31837	8957	11005	13701	8503	10484	9474	10157	13066	17042	18808
FBgn0000617	400	369	395	400	446	403	398	415	401	358	540	444	502	451	481	424	390	439	401	323	340	386	345	346	450	442	411	474
FBgn0000618	269	294	266	265	281	253	259	266	246	210	266	282	291	223	346	266	241	287	194	170	229	223	164	234	262	227	238	293
FBgn0000625	203	233	138	136	255	208	233	121	137	174	198	240	149	215	245	247	171	208	108	115	144	158	119	111	147	225	165	119
FBgn0000629	713	736	580	621	851	745	664	765	741	804	767	766	871	730	791	737	692	828	675	601	629	622	670	613	758	779	741	714
FBgn0000633	25	15	21	21	40	24	21	13	53	24	18	43	43	25	19	19	28	17	37	13	27	18	59	19	13	22	20	19
FBgn0000635	2231	3792	2142	2093	3285	2835	2917	2100	2444	2857	2503	3146	2730	2590	2462	2438	2581	2515	3526	2836	2950	2653	2065	3053	2910	2473	2002	2310
FBgn0000636	724	852	927	777	1293	992	997	1067	934	1081	2303	1029	1089	899	1217	951	1028	1465	1273	796	1247	1011	888	852	749	915	851	740
FBgn0000639	1	0	0	1	3	2	0	0	3	0	0	1	0	2	1	0	0	0	0	1	0	0	3	1	0	0	7	1
FBgn0000640	7	1	6	4	3	12	9	4	6	4	2	11	8	2	4	7	5	14	3	6	2	4	2	7	2	5	3	7
FBgn0000644	19	13	13	8	9	20	17	20	8	10	13	17	10	15	19	8	12	9	8	7	13	8	11	9	19	21	12	9
FBgn0000658	67	91	26	29	63	26	52	40	39	46	81	93	78	89	53	53	34	77	61	54	60	54	68	65	88	80	111	77
FBgn0000659	596	1058	1287	698	1663	1116	1523	928	1463	1920	908	1667	1682	1098	665	648	1203	908	2101	1033	1477	1069	1468	1581	935	1384	731	802
FBgn0000662	1198	1662	1228	1273	1925	1552	1577	1367	1339	1650	1571	1837	1625	1556	1475	1194	1620	1537	1511	1349	1418	1413	1247	1319	1796	1774	1594	1542
FBgn0000667	3981	4515	2304	3166	4868	3549	4037	3663	3174	4102	5776	5360	4726	4864	4718	3941	4212	4161	4008	4807	4600	4161	4447	4503	6255	4842	5796	6164
FBgn0000709	1027	1135	969	979	1617	1189	1240	1165	1249	1303	1280	1591	1400	1418	1307	1157	1383	1435	1457	1191	1371	1325	1299	1176	1400	1470	1264	1097
FBgn0000711	1010	1221	1182	1251	1621	1325	1482	1055	1255	1162	1410	1502	1278	1231	1380	1060	1417	1271	1329	1257	1229	1259	1263	1137	1345	1324	1071	1142
FBgn0000715	10	2	7	0	4	7	5	2	14	1	2	7	8	5	2	3	2	6	2	0	1	2	8	0	1	1	5	7
FBgn0000719	556	793	537	560	916	704	772	501	624	763	640	723	726	615	617	526	751	558	702	543	644	755	711	654	763	693	586	541
FBgn0000721	5928	7404	5077	5661	7450	6669	6093	6491	6348	6212	8822	10301	7823	7751	6697	6180	7666	6034	7546	7890	7951	9190	7146	7830	11316	7790	7885	7929
FBgn0000723	1428	1679	1416	1592	2055	1692	1691	1951	1815	1876	2040	2201	2250	2206	1563	1470	1696	1925	1899	1694	1685	1532	1656	1769	1899	1936	1972	1940
FBgn0000808	70	65	62	61	71	61	58	80	66	64	76	71	66	82	81	64	56	61	80	70	62	71	56	61	78	57	69	95
FBgn0000810	533	590	433	437	636	522	537	447	594	584	530	586	662	667	661	626	467	675	477	498	529	534	473	426	668	623	625	623
FBgn0000826	34	20	23	20	24	20	22	24	25	18	29	35	29	26	28	40	11	38	12	11	14	19	18	14	44	26	30	34
FBgn0000927	42	45	28	46	46	60	49	39	41	46	48	67	74	55	51	45	42	42	38	21	35	21	18	40	47	55	34	45
FBgn0000928	98	44	59	60	87	55	76	31	71	93	21	23	54	63	110	136	46	119	24	30	54	30	36	23	50	29	50	64
FBgn0000964	38	13	19	24	44	19	18	10	17	30	9	5	21	26	25	41	8	24	16	12	22	10	3	12	29	17	13	19
FBgn0000996	309	276	283	236	376	338	402	231	374	336	215	331	347	341	421	423	251	459	246	223	345	265	249	226	303	314	328	326
FBgn0001075	101	135	88	73	137	146	132	76	99	134	78	87	99	122	123	149	97	157	87	101	100	83	102	111	152	117	122	120
FBgn0001077	28	27	27	20	31	39	46	32	48	31	11	8	16	25	41	51	16	43	18	23	17	10	13	18	17	20	26	28
FBgn0001078	537	621	540	486	753	668	676	661	777	890	724	853	877	758	508	540	668	600	695	534	698	781	759	763	883	720	769	633
FBgn0001079	291	339	234	237	355	306	271	299	365	328	371	454	379	362	289	273	333	319	295	334	295	319	278	311	439	362	349	342
FBgn0001083	50	78	56	69	87	75	107	104	68	117	101	123	82	115	83	55	93	93	68	93	76	78	92	75	132	132	105	87
FBgn0001084	96	98	69	50	94	101	89	65	120	95	89	99	81	140	101	116	90	100	77	63	82	78	81	94	98	115	96	116
FBgn0001085	90	123	89	83	151	116	129	82	123	91	122	99	104	97	135	122	117	135	89	103	98	102	104	117	65	103	67	62
FBgn0001086	513	276	477	438	491	602	523	284	568	593	115	108	463	400	781	780	222	695	138	212	267	157	257	173	270	244	360	480
FBgn0001087	771	955	807	605	1230	950	954	711	923	1005	890	1112	975	927	898	861	1013	1038	1132	904	906	931	806	827	1042	1067	1066	933
FBgn0001089	687	1083	1456	425	1189	1422	1278	494	488	1178	573	410	519	955	486	378	869	758	559	887	361	875	410	545	570	962	290	359
FBgn0001090	1502	1256	1975	1190	1600	1751	2222	2294	3082	2253	2435	1532	1667	2306	2003	1882	1112	1789	1163	1918	1731	1497	1810	2456	2126	1993	2413	1749
FBgn0001091	32388	36514	23834	37712	34618	33484	32058	36289	27405	26169	32281	29934	28355	28700	34596	33770	37382	28209	36986	48507	31302	33069	35987	36079	35424	27135	31717	35590
FBgn0001092	24170	26587	22220	29278	30844	26743	30426	30591	27779	24586	31128	29798	28076	26355	24624	23531	31887	24416	33027	37901	30541	29156	32809	31931	32518	27566	30019	29631
FBgn0001098	7618	10842	9460	6339	7626	8064	8981	7474	9447	7375	7859	6507	5957	5257	9209	8873	6678	8497	7555	9257	7846	5488	6863	8596	5726	6711	6518	5484
FBgn0001099	479	426	424	340	458	555	629	448	493	450	163	163	315	331	553	549	274	584	245	275	268	144	276	220	230	271	377	442
FBgn0001104	894	983	1145	1315	1551	1304	985	989	1057	1187	1133	1095	1195	883	1100	881	1415	1368	1676	1137	882	936	1168	905	742	852	731	707
FBgn0001105	4162	5186	4043	4359	6098	4861	4950	4962	5125	4748	6198	6490	6219	5711	4812	4527	5312	5315	5287	4835	5855	5611	5361	5151	6656	6127	6380	6027
FBgn0001108	1866	1922	1493	1678	2356	2157	1933	1881	1978	2127	2224	2321	2329	2276	2183	2204	1887	2316	2202	1869	2085	1923	2071	1995	2266	2148	2113	2209
FBgn0001112	5862	6478	4568	5354	6698	6865	1469	7317	4397	5150	18383	8109	11370	10110	7400	6021	8392	5180	7214	5163	9969	12494	5335	8395	6959	7654	4872	4625
FBgn0001114	7204	8715	4859	7410	8276	7617	6949	7542	6910	7760	8759	11135	9453	9041	7476	7273	9873	6862	8246	12199	9188	9127	8539	8942	12648	9634	11604	10433
FBgn0001120	6	2	6	6	7	8	4	3	4	5	5	2	1	6	4	3	1	4	2	3	2	1	0	0	5	1	6	9
FBgn0001122	622	846	632	631	1004	730	812	559	732	736	875	977	824	815	824	727	889	764	732	842	779	803	694	765	1128	844	994	868
FBgn0001123	1317	1603	1371	1339	1860	1475	1588	1601	1490	1501	1675	1742	1472	1419	1520	1200	1536	1487	1589	1424	1437	1365	1367	1450	1581	1546	1351	1443
FBgn0001124	19967	23400	20782	21081	23366	23264	22710	20204	22116	18957	14120	15482	15951	16006	19381	19608	23674	20768	26895	28823	20971	21494	20169	19655	15067	14771	18755	15595
FBgn0001125	29954	34332	25155	34698	29874	32424	22297	27178	20714	21939	13938	16482	15157	15432	30166	28836	33774	24417	31379	34859	21802	25368	22508	22121	16676	13202	15908	14382
FBgn0001128	21480	26686	21414	27965	29697	27212	36270	32235	30218	28586	38590	47540	32172	33798	24585	22506	31253	27343	32065	35467	36343	35766	31970	34528	53446	35652	33648	41554
FBgn0001133	719	666	507	595	678	675	546	662	618	558	745	761	743	671	673	600	505	658	588	549	574	541	578	479	782	633	713	709
FBgn0001134	307	364	205	244	402	325	240	263	242	303	247	321	334	286	310	284	336	317	316	232	225	198	225	224	262	340	298	235
FBgn0001137	604	700	573	728	890	617	778	881	835	859	956	814	825	839	682	592	626	740	727	651	717	652	730	735	874	768	901	885
FBgn0001138	11	28	6	5	23	11	10	15	13	17	7	22	6	12	9	13	5	19	19	13	15	17	12	4	23	12	12	12
FBgn0001139	2068	2252	1909	1755	2723	2575	2413	2113	2504	2311	2434	2699	2653	2538	2548	2409	2217	2612	2187	2005	2338	2206	2083	2141	2578	2679	2480	2352
FBgn0001142	9421	9165	9321	8923	9816	8053	11089	11182	9025	8028	8698	8192	7877	7216	7703	8825	8808	11769	12451	9029	9502	11056	9522	9923	7989	6426	8682	8347
FBgn0001145	8030	9892	7915	7476	10278	9808	9046	8424	9029	10084	8427	9011	7659	8352	9500	7849	8985	10726	9682	10278	7258	7340	8156	9462	8119	9372	7136	7121
FBgn0001147	464	285	157	162	403	187	296	441	264	192	600	421	451	399	272	331	265	377	382	284	385	431	193	466	117	387	319	302
FBgn0001148	181	137	98	88	208	81	124	200	117	87	299	210	248	172	111	112	127	205	167	140	201	152	91	183	55	187	148	124
FBgn0001149	9466	10915	15731	14491	13835	14114	15677	13870	12670	12050	17933	15909	13627	13715	12565	11148	14697	15836	19260	10541	14992	14053	12299	10896	12907	13496	10949	10375
FBgn0001150	10	15	14	21	20	20	17	22	19	20	18	16	23	27	22	18	16	20	22	17	19	12	21	18	25	17	18	14
FBgn0001168	3512	4259	3465	2527	4195	2501	3476	2633	3065	2709	4578	3899	4292	3527	3040	2526	2703	3303	3053	2449	3003	3271	3141	3252	2664	3642	3735	3671
FBgn0001169	809	968	758	768	1191	1073	1018	822	966	1127	856	965	951	1074	1045	1078	926	1126	872	912	1054	950	860	919	1138	1049	1013	1026
FBgn0001170	7	6	18	9	9	8	7	6	17	12	2	12	18	6	5	5	12	4	10	10	3	7	10	7	2	7	3	7
FBgn0001174	1	3	1	3	2	1	1	2	4	3	0	1	5	7	7	2	2	4	2	1	1	1	1	2	0	0	2	4
FBgn0001179	414	344	310	376	443	406	391	382	383	362	390	384	480	436	420	455	324	478	314	294	344	361	360	350	492	381	394	426
FBgn0001180	164	200	146	197	292	241	241	242	243	299	239	236	230	210	219	157	244	223	222	256	212	210	241	196	253	169	284	258
FBgn0001185	439	513	369	378	558	476	461	468	467	441	529	526	517	487	522	462	468	492	486	466	459	433	433	468	529	475	532	499
FBgn0001186	11418	14571	10893	12311	17299	14479	9950	10944	9637	10831	11031	10733	10170	9408	13894	12675	14384	13723	14818	14441	11359	10440	10594	10430	10818	11005	11355	9032
FBgn0001187	18472	21730	12826	20613	16212	19065	12330	15144	10721	11873	12632	14279	12167	10482	18931	18663	19788	12857	15305	21914	12372	13565	11944	13609	14971	11697	11961	12501
FBgn0001189	1960	2327	1835	1884	2470	2063	2085	1872	2207	2196	2370	2436	2384	2260	2246	2002	2152	2001	2313	2414	2033	2144	2157	2059	2463	2145	2320	2199
FBgn0001197	951	876	1008	947	1182	1142	1141	688	1157	1073	832	916	1133	1069	1281	1128	848	1230	793	615	812	687	847	668	834	945	929	1024
FBgn0001202	772	723	705	737	927	840	804	784	836	784	741	881	893	828	907	829	829	872	843	699	771	641	748	692	861	898	755	815
FBgn0001206	214	223	183	153	292	268	302	175	297	283	215	192	281	287	276	303	170	323	206	199	223	207	219	216	233	247	259	286
FBgn0001208	5108	6773	7148	6972	6120	6112	5812	5700	6507	5787	5260	5688	5666	5285	4992	4506	6708	5410	6330	7202	5440	5575	5138	5476	7283	5264	5906	5912
FBgn0001215	8409	7955	6830	5579	9227	9496	9191	6912	8559	8603	5132	6173	7338	7599	10402	10541	6594	11786	5748	6104	7303	5762	6339	5605	6536	7647	8380	7755
FBgn0001216	2868	2899	2321	1757	3124	3564	3770	2429	2987	2925	1363	1300	2102	2444	3204	3881	1892	3980	1722	1667	1950	1355	1812	1511	1704	2058	2297	2552
FBgn0001217	7087	6217	5465	4025	7155	8549	8200	5748	7709	6597	2464	2835	5103	5341	8003	9131	4529	10281	3369	3699	4134	2570	3656	3002	3339	4284	5917	6102
FBgn0001218	14553	18286	13817	18405	25810	22898	19459	21468	17773	21562	26692	27910	22851	25807	22148	17398	21989	18749	21115	21643	25106	25113	24146	23358	27213	27184	22643	23089
FBgn0001220	10257	9610	8674	8246	10814	11214	10948	9025	9955	9873	7846	8784	9322	9457	11714	11866	8599	12070	8026	8696	9115	8212	7988	7784	8778	8610	9745	9716
FBgn0001222	1245	1352	1273	1258	1747	1512	1546	1541	1425	1583	1347	1436	1532	1445	1359	1317	1391	1711	1410	1315	1376	1258	1299	1246	1527	1423	1448	1387
FBgn0001223	0	0	0	0	0	0	0	0	0	0	0	0	0	0	0	0	0	0	0	0	0	0	0	0	0	0	0	0
FBgn0001224	926	683	1095	841	1006	1005	1212	816	1102	1024	639	436	903	859	980	1333	770	1333	961	404	753	603	437	443	391	550	520	606
FBgn0001225	3122	1017	2567	2372	2066	2678	2586	1801	2344	2611	967	602	2404	2306	3593	3913	1231	3474	798	836	1785	1050	1105	1041	1550	1213	1455	2059
FBgn0001226	2899	1191	2134	2055	2216	2687	2326	1834	2628	2782	950	697	2201	2214	2978	3426	1411	3181	909	1004	2164	1414	1275	1355	1729	1374	1913	2211
FBgn0001227	31	25	27	24	27	32	30	21	35	33	11	10	21	26	38	50	14	32	16	21	15	23	16	17	10	25	25	26
FBgn0001228	217	224	213	149	271	241	290	181	226	216	58	67	128	172	254	234	123	272	119	116	120	91	114	117	108	116	161	224
FBgn0001229	71	93	83	90	63	65	85	92	94	100	52	66	88	60	81	73	65	105	68	49	65	49	37	58	81	74	35	70
FBgn0001230	1791	396	1547	1497	1253	1755	1752	1581	1526	1766	1609	806	2073	1637	1882	2549	915	2266	809	622	1505	1047	1103	866	1417	916	937	1519
FBgn0001233	30595	25701	18360	17306	22871	24555	36623	38180	40151	34720	47945	44178	43714	53371	35880	34937	14757	32264	18811	17873	36554	36752	38878	47757	37114	38786	40478	44761
FBgn0001234	3635	4634	3979	4756	5924	4789	6313	7974	6461	7461	7553	6477	6256	6433	4076	3325	4935	5270	5695	5355	6843	6270	6455	6500	7543	6641	6023	6360
FBgn0001235	957	1564	856	917	1479	934	1317	991	968	1207	980	1157	1115	918	898	882	1170	1216	1426	1066	1432	1089	1129	1419	1400	1097	816	1259
FBgn0001247	2048	2148	1834	1890	2740	2233	2223	2156	2119	2416	1991	2080	2220	2196	2530	2292	1981	2359	2305	2073	2173	2031	2200	2095	2327	1999	2227	2244
FBgn0001248	65849	76175	59911	63484	71720	66409	61538	64908	59698	55323	63990	54826	56042	53082	71045	65853	65001	70132	67842	79076	59392	58987	66689	67273	59035	50054	61199	61688
FBgn0001250	2627	3776	2056	2419	3402	2696	2820	2987	2448	2838	4804	4288	3563	3705	3110	2688	3155	2538	3130	3273	3515	3633	2982	3321	5109	3541	4264	4088
FBgn0001253	5	2	11	1	2	3	1	5	7	8	3	3	2	1	5	8	1	2	3	5	9	4	4	4	4	2	2	2
FBgn0001254	0	1	1	2	9	1	2	1	2	2	2	1	1	2	3	2	1	2	0	1	2	0	1	3	1	0	0	3
FBgn0001255	40	47	31	35	47	55	31	49	28	43	27	10	32	54	39	42	18	35	24	24	25	24	28	30	38	22	34	27
FBgn0001256	2	1	3	5	7	3	6	5	6	3	1	2	6	2	2	1	7	6	8	1	3	5	5	5	8	6	4	2
FBgn0001257	4715	8739	10936	12888	18309	11915	9251	7026	4717	7376	8095	7632	4924	4903	9720	6689	14063	13979	9692	11490	10285	6810	7892	5227	11243	8362	10890	8630
FBgn0001258	2660	3105	1218	1521	1445	1486	1161	1152	1243	1107	1401	1619	1309	1257	3286	2528	1462	1310	1702	1084	1022	1038	1064	1023	1277	1336	1033	928
FBgn0001259	60	66	61	78	110	85	88	84	103	88	94	99	65	99	79	73	67	80	89	106	89	90	67	76	103	79	98	91
FBgn0001263	2	5	3	6	11	9	5	2	5	8	4	8	5	4	5	3	5	9	8	0	5	9	2	5	4	5	1	2
FBgn0001269	491	355	194	302	484	300	340	510	297	255	648	563	580	410	396	446	418	538	405	336	433	380	248	437	245	443	430	539
FBgn0001276	163	172	189	201	240	192	168	182	194	191	205	230	216	199	174	135	173	177	181	158	175	167	152	165	185	221	178	211
FBgn0001280	1622	1368	1449	1299	1634	1851	1703	1375	1572	1494	978	914	1261	1269	1629	1680	1117	1842	915	1059	974	773	972	878	987	1016	1118	1229
FBgn0001281	2105	2076	2001	1398	2254	2540	2990	1749	2442	2030	774	636	1292	1529	2248	2519	1300	2766	954	1048	1190	759	1058	854	766	1115	1520	1675
FBgn0001285	43	13	79	27	25	153	126	43	11	164	13	246	37	61	13	9	148	47	41	29	11	176	17	69	14	187	13	15
FBgn0001291	1436	1407	1674	1774	1925	1938	1870	1882	1774	1759	1627	1762	1820	1680	1724	1547	1584	2017	1869	1308	1666	1292	1554	1406	1549	1457	1368	1585
FBgn0001296	761	778	857	718	1038	871	1142	772	931	1263	879	1480	1232	973	726	770	789	1367	975	595	985	811	872	761	968	1115	954	1104
FBgn0001297	4887	6334	4254	5102	8484	5873	5657	5833	5948	6530	7090	7990	7893	7034	6025	4956	6770	5572	7515	6450	6492	6423	7310	7093	7866	6529	7361	6755
FBgn0001301	1988	2211	2177	2003	2983	2543	1999	1569	1651	2068	2029	1874	1873	1656	2205	2188	2440	2300	2131	2172	2070	1765	1491	1818	2475	1961	2233	2069
FBgn0001308	3105	3410	2821	3010	4497	3642	3345	3872	3257	3752	4411	5362	4627	4273	3566	3270	4121	4023	4341	3291	4311	3895	3854	3772	4590	4307	3825	4121
FBgn0001311	136	124	94	72	123	150	194	83	125	119	37	64	101	136	186	231	102	231	58	103	104	66	116	68	94	82	139	119
FBgn0001313	253	180	174	102	200	217	282	135	220	239	51	32	131	130	238	311	111	224	69	89	119	123	75	98	138	106	172	136
FBgn0001316	2191	2845	2271	1875	3567	2937	2619	1936	2376	3034	2478	3299	3249	2940	2604	2318	3085	2998	3259	2345	2380	2336	2641	2380	2646	3196	2793	2576
FBgn0001319	20	28	20	22	24	21	20	21	22	17	21	21	19	28	15	25	16	20	19	13	18	24	26	16	21	16	19	24
FBgn0001320	180	188	236	136	314	201	186	243	246	234	263	254	204	225	173	197	178	310	212	226	238	216	220	225	258	256	259	213
FBgn0001321	81	62	42	42	83	39	55	87	75	58	108	73	82	62	68	49	51	66	62	71	77	72	39	95	50	90	69	77
FBgn0001323	222	198	218	154	340	191	231	293	186	226	314	280	200	220	219	238	206	240	228	282	288	201	215	308	282	288	298	288
FBgn0001324	1331	1550	1095	906	1773	1640	1494	1271	1215	1559	1068	1527	1467	1543	1488	1719	1256	1817	1421	1249	1418	1254	1246	1246	1480	1568	1645	1527
FBgn0001325	22	20	24	20	31	40	31	12	23	24	14	13	28	11	27	34	29	39	17	16	28	20	7	11	16	26	15	17
FBgn0001330	336	309	199	218	383	281	321	346	335	309	330	395	395	378	351	327	265	395	333	264	337	330	323	308	343	388	321	334
FBgn0001332	1768	1903	1557	1258	1550	1261	1133	937	1013	1011	1555	1734	1497	1433	1801	1859	1272	1837	1296	1078	1070	1100	998	1202	1571	1644	1449	1270
FBgn0001341	374	317	230	258	397	331	426	291	356	340	309	356	353	413	402	390	279	385	288	225	325	289	321	298	349	382	301	317
FBgn0001404	2109	2891	2540	2248	3852	2994	3638	2997	3786	3835	3685	4199	4087	3800	2815	2329	2925	3349	4263	3139	4109	3837	4106	4094	3770	3537	3470	3353
FBgn0001491	650	527	565	616	729	713	626	604	685	618	593	515	602	576	739	623	507	719	528	474	497	424	459	457	547	580	565	600
FBgn0001565	5988	6015	4813	5397	5460	5814	4852	5878	5036	4890	6073	5259	6269	5240	5365	5147	4885	4889	5086	5575	4737	4924	4833	4393	5393	4961	5721	5022
FBgn0001612	336	249	220	259	359	324	298	238	304	357	219	239	347	307	362	380	210	363	219	204	270	201	277	197	292	247	293	291
FBgn0001624	1977	2910	1715	1724	3499	2224	2406	1921	1966	2663	2614	3045	2572	2662	2292	2137	2732	2370	2685	2506	2827	2825	2316	2744	3220	2925	2865	2483
FBgn0001941	2333	2796	3270	2882	3830	3152	2995	2503	3021	3362	2875	2838	3537	2576	2739	2400	2773	3536	4122	2393	2439	2094	2862	2565	1744	2582	1762	1891
FBgn0001942	43054	47346	43955	43114	52247	52407	50930	45290	45780	48021	54002	55530	54497	47779	46693	41654	44883	43847	46337	48865	45968	44931	45803	41809	49398	45604	47556	44823
FBgn0001961	3703	3316	3423	3589	4322	4317	3748	3877	3953	3800	4236	4518	4963	3889	4293	4077	3583	4398	4223	3385	3336	3141	3746	3002	3452	3272	3379	3676
FBgn0001965	887	1052	815	746	1176	1124	1035	908	1088	1140	945	1273	1117	1247	1086	1111	1154	1300	1133	955	1178	1061	949	1002	1161	1171	1090	1021
FBgn0001967	4	4	3	5	0	4	6	2	2	2	5	3	2	2	4	2	2	2	3	1	0	0	0	2	6	3	1	3
FBgn0001970	12	10	13	21	21	26	10	18	23	18	14	8	23	21	20	31	9	15	11	16	11	9	8	18	14	10	15	21
FBgn0001974	462	383	356	357	491	466	420	384	444	464	393	396	423	466	455	504	339	474	297	273	364	347	353	354	447	439	441	445
FBgn0001977	1164	1115	1173	1302	1224	1426	1404	1429	1334	1114	1451	1280	1459	1366	1171	1292	1158	1513	901	1053	1225	1133	1062	878	1381	1208	1209	1433
FBgn0001978	2524	2383	2125	2121	3028	3115	2916	2598	2652	2750	2641	2568	2945	2923	3534	3419	2308	3449	2230	2219	2465	2293	2385	2314	2602	2730	2870	2605
FBgn0001981	88	122	180	159	289	256	182	76	252	301	54	277	409	218	121	115	217	163	357	100	105	104	414	128	52	171	47	134
FBgn0001983	0	0	1	0	0	0	0	0	0	1	2	0	0	0	2	0	0	0	0	0	1	0	1	0	0	0	0	1
FBgn0001986	1039	865	828	815	1073	1053	1045	810	1048	1118	724	804	1116	1073	1255	1330	776	1372	632	801	925	842	719	775	927	928	947	1037
FBgn0001987	639	933	1140	971	1668	1171	1121	733	968	1233	1004	1464	1480	1159	833	779	1414	1113	1813	896	931	893	1337	1024	762	1131	685	638
FBgn0001989	3177	3258	2733	3509	3240	3300	3212	3423	2936	2744	3302	2951	2942	2828	3308	3067	3132	2928	2954	3083	2813	2776	2925	3029	3397	2721	2703	3289
FBgn0001990	405	415	313	351	447	399	343	345	335	354	337	386	380	394	436	409	340	362	360	307	301	351	345	356	452	341	361	414
FBgn0001991	1747	2448	1638	1566	2900	2199	2505	1361	1637	1839	1585	1707	1634	1731	2392	2308	2073	2274	1379	1388	1969	1928	1310	1533	2338	2448	1930	1700
FBgn0001992	71	70	65	44	85	68	61	62	60	76	63	47	61	70	84	80	58	69	38	44	67	51	51	51	64	62	62	44
FBgn0001994	1720	1967	1049	975	1945	1356	1369	1279	1744	1560	2337	2809	2677	2621	1828	1822	1444	1602	1777	1467	1894	2176	1801	2211	2672	2503	2759	2092
FBgn0001995	584	651	522	719	638	646	576	711	647	572	817	726	728	692	711	676	536	648	626	521	581	509	585	628	751	709	670	749
FBgn0002021	1121	1077	1002	1069	1250	1150	1103	1099	1129	960	1206	1037	1280	1171	1228	1224	876	1230	973	978	978	893	969	901	1184	1010	1129	1262
FBgn0002022	2484	2411	2299	2516	2935	2915	2745	2382	2556	2553	2587	2578	2627	2698	2975	2673	2512	2680	2492	2595	2328	2266	2424	2392	2567	2616	2514	2674
FBgn0002023	241	178	199	184	211	270	256	146	275	313	78	154	199	227	282	328	133	312	102	108	144	114	147	106	128	122	168	206
FBgn0002031	5164	5211	4738	4833	5681	5609	5543	4870	4956	4666	5313	5311	5044	4986	5714	5368	4669	5578	4370	4435	4481	3932	4229	3909	4955	4661	4843	4805
FBgn0002036	2633	2638	2147	1616	2943	3206	3489	2136	2858	2598	1402	1458	2037	2205	2963	3262	1835	3458	1565	1553	1767	1221	1496	1346	1491	1818	2089	2312
FBgn0002044	1919	2271	1781	1800	2749	2275	2280	2192	2200	2338	2554	2845	2593	2326	2387	2198	2161	2549	2493	2292	2421	2290	2394	2347	2784	2531	2693	2486
FBgn0002069	550	648	675	637	911	682	711	624	640	747	620	937	906	684	514	471	797	658	1077	577	757	730	766	642	666	668	508	553
FBgn0002121	2030	2440	2483	2431	4360	3056	2636	2291	3199	3694	2705	3776	4644	3316	2115	1857	3041	2247	4102	2196	2601	2925	4393	2639	3070	3052	2512	2683
FBgn0002174	4697	4207	3861	3670	5019	5419	5036	4518	4521	4429	3148	3358	3900	3803	5669	5687	3674	5816	3512	3586	3371	2963	3298	3063	3298	3527	3902	4197
FBgn0002183	1479	1170	1128	1149	1668	1550	1321	1060	1516	1647	1128	1313	1793	1655	1753	1833	1161	1740	1163	1011	1254	1026	1213	991	1398	1358	1427	1479
FBgn0002283	756	615	638	660	771	771	736	696	766	765	634	648	740	771	839	844	573	865	488	523	533	482	469	481	625	674	615	743
FBgn0002284	9509	9158	9325	10786	10728	9683	9200	11605	9746	9176	10153	9275	9531	9417	10011	9379	8786	10530	10259	9596	9814	8381	9627	9563	10047	8300	10249	11361
FBgn0002306	1033	1023	897	923	1521	877	1239	1456	955	1098	1903	1508	1429	1380	1065	1211	1322	1158	1093	1467	1632	1461	1049	1535	1039	1595	1332	1250
FBgn0002354	290	267	241	298	322	295	291	302	254	251	293	265	260	246	305	306	265	263	229	222	252	193	208	227	273	221	230	258
FBgn0002413	2349	2531	2226	2219	3211	2745	2817	2789	2732	2736	3056	3365	3272	3139	2998	2767	2570	3112	2704	2615	2956	2879	2846	2819	3466	3207	3273	3276
FBgn0002431	3837	4846	3487	3302	5848	4521	4978	3339	4206	5037	3755	4751	4831	4789	4877	5041	4551	4603	4437	4367	5633	5174	4271	4780	5261	4935	5072	4740
FBgn0002440	3	2	0	5	7	5	4	3	7	5	2	1	5	6	5	5	3	10	3	6	3	2	2	2	6	2	4	7
FBgn0002441	1668	1621	1095	1263	1794	1707	1525	1608	1631	1613	1733	1973	1891	1881	1767	1727	1475	1857	1384	1551	1653	1475	1552	1543	1893	1747	1783	1831
FBgn0002466	323	156	192	170	302	285	227	140	276	335	31	61	238	249	392	433	154	360	78	120	224	113	140	90	192	152	222	225
FBgn0002521	1060	1062	1079	995	1456	1115	1169	932	1177	1300	854	805	1062	1044	1310	1188	923	1304	840	703	950	827	871	847	1049	936	1033	1122
FBgn0002522	56	37	68	37	72	106	73	55	48	83	22	43	93	74	74	59	94	106	90	58	45	51	81	42	72	49	68	111
FBgn0002524	1098	1215	1226	1302	1580	1268	1340	1418	1375	1338	1439	1553	1609	1334	1142	1043	1304	1323	1911	1184	1382	1521	1450	1433	1239	1335	1188	1136
FBgn0002525	1557	1310	1399	1186	1899	1809	2068	1265	2113	2140	1337	1637	1781	1856	2088	2148	1388	2086	1218	1170	1734	1512	1629	1567	1887	1767	1759	1784
FBgn0002526	772	843	546	634	1522	992	1042	670	740	1206	789	1461	1099	1101	836	766	1336	1081	1235	819	1025	1026	1336	867	903	1001	931	814
FBgn0002531	3	4	4	4	7	5	4	4	6	23	2	11	4	8	2	4	25	7	3	4	8	66	9	1	23	7	3	2
FBgn0002533	5	4	4	2	3	8	5	5	8	10	1	2	2	4	2	7	4	10	1	0	2	10	2	0	6	5	7	8
FBgn0002534	5	1	2	1	0	4	3	4	0	0	0	0	2	2	2	1	2	5	2	2	2	1	0	3	1	1	5	1
FBgn0002535	0	0	1	1	0	1	2	0	1	0	2	0	0	0	0	2	2	3	0	1	1	0	0	0	0	1	0	1
FBgn0002542	647	302	470	454	575	634	578	317	586	715	184	156	548	530	827	867	288	775	247	261	372	211	348	225	378	326	442	554
FBgn0002543	90	172	83	66	231	139	197	109	136	192	161	302	226	223	109	99	219	128	198	183	201	195	187	152	214	236	205	211
FBgn0002552	868	895	694	858	1134	1080	922	956	1034	984	783	1040	954	1012	956	994	941	1193	960	1079	982	944	1000	861	1001	934	948	857
FBgn0002561	0	0	0	0	0	0	0	0	1	0	0	0	0	0	0	0	0	0	0	0	0	0	0	0	0	1	0	0
FBgn0002562	9	2	13	11	9	5	7	14	20	18	5	6	9	12	5	4	5	21	15	8	20	20	7	14	4	9	9	16
FBgn0002563	671	851	619	1293	688	548	859	1370	1286	798	703	648	778	980	782	1114	1318	1080	1664	1528	882	1192	984	1968	807	1147	1054	1050
FBgn0002564	17	6	11	11	10	19	16	5	15	20	5	14	15	11	13	19	38	14	5	14	3	20	9	4	15	6	8	12
FBgn0002565	78	156	47	93	39	59	29	86	163	164	68	22	51	107	62	54	73	62	112	116	68	133	92	132	76	44	102	151
FBgn0002566	1356	1604	1386	1325	1811	1485	1509	1452	1437	1496	1505	1488	1464	1407	1562	1396	1422	1412	1411	1363	1343	1319	1199	1214	1542	1467	1440	1457
FBgn0002567	1554	1986	1607	1463	2012	1877	1962	1737	1619	1757	1485	1982	1797	1584	1935	1704	1674	2092	1737	1570	1490	1368	1285	1355	1519	1710	1525	1576
FBgn0002569	610	1398	5017	2449	2394	3402	3379	768	2698	2691	90	1673	2207	1751	783	241	3017	2476	4531	1040	343	1463	3581	1312	467	1912	49	129
FBgn0002570	8844	28555	69249	34741	47161	70557	42350	7853	38722	53796	1315	31370	38743	30313	10755	393	40476	49549	92454	12053	467	26050	60149	10308	13354	35489	531	1606
FBgn0002571	717	380	4590	890	748	1966	3339	175	888	1422	20	965	576	558	351	73	2800	2460	579	397	223	614	1237	1189	203	2138	33	53
FBgn0002573	61	46	46	51	47	56	55	49	44	72	17	28	56	61	72	70	35	65	20	46	22	32	43	33	30	34	39	55
FBgn0002576	21	11	14	20	21	8	18	19	33	11	16	36	19	16	12	16	21	21	36	20	20	25	55	17	14	13	17	24
FBgn0002577	3	11	4	2	4	5	7	9	6	6	4	10	6	6	6	5	7	8	8	6	2	3	2	4	6	7	4	4
FBgn0002578	47	128	237	248	288	326	206	55	139	384	7	439	215	185	49	2	316	146	295	42	9	182	245	63	50	191	10	47
FBgn0002579	20222	21271	20943	24926	25013	24125	22258	26475	21276	21173	26562	23315	24620	20689	22908	19300	22113	20367	22330	21655	20371	19854	20517	21516	23241	22028	21230	23353
FBgn0002590	27478	29145	27119	30590	31029	31978	29281	33247	27318	26365	33961	32280	33055	27898	27917	25446	29124	26467	28025	31257	27272	27837	29601	25216	29923	28668	29611	29238
FBgn0002592	5	5	14	6	6	5	15	6	7	15	14	9	7	10	4	10	10	12	9	4	4	7	6	10	19	18	13	18
FBgn0002593	46818	48224	45339	54864	55058	53545	47079	57957	46192	47006	59744	50698	55897	46724	46333	43151	48629	43465	50013	55859	45021	46743	51388	47176	52149	48910	50962	53625
FBgn0002607	42384	44852	43915	50746	51946	51254	45572	54387	42982	46085	55553	49467	51177	42554	48785	41150	43738	40202	46747	52270	41881	41828	46793	44712	46728	44150	44782	45362
FBgn0002609	17	31	38	141	160	74	60	18	130	70	23	163	316	96	19	18	176	25	227	13	29	54	287	43	18	85	10	47
FBgn0002622	38479	41413	38666	40816	47557	45102	43329	45258	39073	41691	50450	47405	48419	40874	44116	38815	42102	38745	44017	46505	40398	39953	42717	41062	43322	42118	41899	42027
FBgn0002626	25654	27414	27078	31749	31286	29966	27371	32834	27007	26537	34419	31687	33023	28267	26928	23659	27652	24695	27865	29339	25393	24857	25911	27163	28623	27861	26939	28795
FBgn0002629	0	0	0	1	0	0	0	0	0	0	0	0	0	2	0	0	0	0	0	0	0	0	0	0	0	0	1	0
FBgn0002631	0	0	0	0	0	1	0	0	0	0	0	0	0	0	0	1	0	0	0	0	0	0	0	0	0	1	0	0
FBgn0002632	0	0	0	0	0	0	1	0	0	1	0	1	1	0	1	0	1	0	1	0	0	0	0	1	0	2	0	0
FBgn0002633	3	0	1	3	5	5	2	2	0	1	1	1	4	4	0	4	3	1	2	1	0	0	5	3	3	4	1	1
FBgn0002638	1625	1190	1224	1348	1609	1829	1342	1449	1587	1673	1285	1272	1689	1627	1779	1849	1137	1848	1146	1143	1187	1047	1176	981	1232	1200	1524	1589
FBgn0002641	482	571	688	620	787	807	913	724	692	870	718	850	825	763	614	483	698	719	926	545	623	723	709	563	742	758	529	606
FBgn0002643	1420	1858	972	857	1738	1329	1165	888	981	1120	1637	1926	1740	1743	1459	1641	1455	1555	1419	1352	1618	1540	1167	1304	2059	1824	1936	1453
FBgn0002645	2101	2508	2414	2349	3606	2639	2909	2231	3132	3415	2997	3198	3207	3280	2615	2610	2629	2866	2792	2483	3436	3297	3114	3038	4291	3037	3283	3425
FBgn0002673	1358	866	1007	957	1167	1477	1323	849	1293	1345	322	310	943	1005	1631	1761	597	1767	365	582	650	388	555	436	665	646	924	1086
FBgn0002707	157	143	123	177	226	174	193	173	203	185	211	238	267	251	180	162	187	167	195	128	197	159	144	138	205	229	198	195
FBgn0002709	32	43	20	29	39	21	33	17	27	23	40	43	31	19	33	36	28	27	29	20	38	19	31	30	39	33	30	26
FBgn0002715	943	795	809	650	936	1140	1132	773	1057	882	312	349	645	736	1150	1213	578	1409	400	529	517	343	538	433	466	554	728	884
FBgn0002716	59	83	30	46	46	49	57	30	47	55	36	33	70	52	69	56	28	48	31	29	32	31	26	35	64	44	40	56
FBgn0002719	46222	50986	49572	49894	63924	58666	83225	84283	84529	75625	86142	103188	80878	80936	51625	50594	70286	69907	79760	81916	97269	95450	84856	95606	126071	90100	99888	103344
FBgn0002723	620	825	571	540	844	725	655	616	732	815	693	846	776	788	656	724	781	648	765	739	872	822	743	820	936	823	890	805
FBgn0002732	8	14	28	36	56	44	25	6	46	63	9	61	133	48	11	8	52	16	81	13	11	33	107	19	12	31	3	25
FBgn0002733	52	69	77	122	136	101	112	89	175	131	85	145	263	122	55	59	136	110	144	79	59	65	235	86	73	113	69	82
FBgn0002734	1	2	0	0	0	0	0	0	0	0	0	0	3	0	0	1	1	0	1	0	0	0	0	0	0	0	1	0
FBgn0002735	0	1	3	2	3	2	1	0	9	0	1	2	6	1	1	0	1	1	10	2	0	3	9	3	1	4	2	0
FBgn0002736	701	615	609	728	789	707	712	680	633	651	780	676	717	672	692	665	628	738	623	641	608	548	590	652	704	691	694	697
FBgn0002772	5907	5903	3192	6111	5736	4736	5915	5126	4101	4567	7399	5399	5069	5386	6841	5126	5214	5286	4660	6435	5341	4755	6006	6004	7818	5477	6517	8475
FBgn0002773	27683	27194	14613	28671	28458	22247	27072	25712	19072	22582	38160	27087	25931	26017	32325	24260	25366	23806	23476	31273	26656	23828	28792	30262	37663	26059	31657	39659
FBgn0002774	1521	1434	1149	1419	1886	1732	1357	1517	1608	1702	1477	1736	1745	1691	1722	1721	1581	1854	1507	1466	1658	1620	1471	1425	1917	1623	1764	1698
FBgn0002775	540	453	463	502	560	628	517	479	506	619	429	489	572	569	604	599	406	636	440	399	444	398	398	383	506	542	515	516
FBgn0002778	902	1084	687	868	1342	1036	1435	1017	1243	1592	1041	1446	1598	1241	898	825	1300	1158	1202	1603	1236	1033	1058	1155	1038	1727	1184	1295
FBgn0002780	3640	3957	3386	3726	4582	4003	3414	4171	3531	3821	4201	3656	3535	3603	4288	3336	3566	3962	3694	3262	3607	3736	3537	3754	3334	3867	3581	3302
FBgn0002781	1555	1555	1172	1331	1942	1605	1638	1383	1560	1544	1942	2224	2052	1943	1636	1563	1515	1699	1628	1394	1493	1555	1506	1389	1863	1924	1676	1756
FBgn0002783	1343	1324	1026	972	1592	1351	1306	1244	1312	1470	1617	1904	1829	1733	1562	1503	1333	1544	1421	1234	1600	1321	1303	1374	1734	1780	1770	1620
FBgn0002787	5775	4913	4797	4886	6488	5818	5108	5678	5125	5074	4666	4625	5209	4622	6887	6171	4929	6192	5306	4942	4946	4330	4567	4570	5107	4664	5442	5280
FBgn0002789	8566	9286	6121	8527	10440	7144	9320	8384	7605	7623	14566	11482	9788	9558	10211	7947	8551	7996	6942	8126	8571	7286	7937	9387	14034	10796	11111	13698
FBgn0002791	759	590	608	602	743	785	722	574	703	727	503	446	704	688	922	918	460	873	418	479	513	399	461	443	663	533	657	685
FBgn0002838	170	105	119	114	125	151	166	108	147	172	30	38	95	106	177	209	65	182	50	78	73	58	85	57	74	68	93	139
FBgn0002842	398	197	353	301	278	368	313	237	345	323	60	34	261	231	501	478	125	464	57	142	187	108	157	108	154	158	219	311
FBgn0002855	17837	25351	18086	33520	41801	31051	37392	16731	22979	16152	26392	21852	15335	18329	39535	33228	32778	18979	23576	29515	20656	29973	12865	16073	27900	30981	18081	15886
FBgn0002856	5741	7365	7323	8050	9221	8895	9832	4971	7225	5738	8723	5368	4035	5000	9843	7483	6977	8281	5553	5153	5028	6217	3349	4559	6162	8511	5579	4235
FBgn0002862	7843	9026	8113	6263	10193	10818	12244	7514	8501	9204	2803	2341	4405	6610	7160	10296	4925	11464	4350	4381	5378	2960	4074	3732	2876	4566	5754	7901
FBgn0002863	0	0	0	0	0	0	0	0	0	0	0	0	0	0	0	0	0	0	0	0	0	0	0	0	0	0	0	0
FBgn0002865	20400	19099	18285	12401	21295	24978	26710	17103	23218	20761	6717	6995	14436	15744	22798	26209	11697	29827	9257	10085	11183	7104	10391	8068	8468	11529	15273	17620
FBgn0002868	6918	11100	12736	8774	9879	10605	9838	11583	9462	9069	9048	8547	9286	10209	12688	10935	8953	11716	9735	9421	8553	7121	7801	7735	7599	8857	6603	8338
FBgn0002869	11	5	64	43	54	35	26	13	6	72	4	67	16	79	2	4	60	25	99	35	24	79	39	66	35	65	2	169
FBgn0002872	247	172	183	170	248	247	211	146	252	301	130	139	241	255	328	411	139	314	97	145	196	152	138	136	240	179	234	312
FBgn0002873	3224	2013	2166	2125	2741	3668	2556	1778	3038	3584	569	446	2280	2179	4230	5445	1489	4130	868	1417	1960	1154	1602	1219	1845	1467	2211	2686
FBgn0002878	428	344	375	373	451	456	479	432	509	447	413	431	546	484	527	583	388	511	380	405	446	337	373	369	464	391	523	538
FBgn0002887	416	366	340	363	435	424	362	334	470	490	272	289	446	412	507	565	279	527	280	289	357	278	333	364	417	341	383	416
FBgn0002891	339	254	242	246	376	342	347	305	324	410	347	362	441	401	418	431	269	379	297	265	402	330	276	297	498	341	394	443
FBgn0002899	211	142	146	130	189	187	170	111	167	189	74	88	123	161	199	212	92	183	98	99	98	79	122	90	102	137	144	151
FBgn0002901	284	207	238	210	303	319	282	219	325	297	219	180	324	356	404	377	139	324	163	189	225	197	189	207	302	229	303	339
FBgn0002905	351	309	312	267	470	425	362	337	416	419	299	385	446	409	507	515	326	516	323	342	383	351	327	295	408	371	438	456
FBgn0002906	813	596	639	531	837	929	852	497	781	834	299	349	733	656	1015	1160	412	1126	286	396	535	336	468	399	547	514	754	748
FBgn0002909	0	0	0	0	0	0	0	0	0	0	0	0	0	0	0	0	0	0	0	0	0	0	0	0	0	0	0	0
FBgn0002914	2220	2211	1870	1541	2498	2451	2284	1711	2362	2620	1622	1791	2568	2317	2335	2494	1649	2626	1846	1685	1701	1534	1746	1743	1813	1976	2261	2386
FBgn0002917	83	85	77	53	96	92	102	75	91	100	45	69	89	101	103	120	72	132	65	69	102	65	66	66	74	89	92	88
FBgn0002921	19608	33889	21239	20347	27905	25567	30639	23694	25260	29443	23449	29569	26055	23912	23399	21374	25329	25503	30745	27328	29109	23123	21133	28532	26624	26993	21803	22385
FBgn0002922	8	11	11	9	11	21	31	24	28	21	29	22	30	32	20	10	13	25	12	20	30	26	24	38	34	26	33	25
FBgn0002924	385	213	266	274	384	415	374	268	377	409	134	176	311	325	442	498	214	476	169	158	264	165	207	164	232	225	278	330
FBgn0002926	24	23	24	26	31	37	28	17	26	39	6	3	25	31	48	41	13	33	8	21	15	8	7	13	28	15	22	33
FBgn0002930	6507	7229	6089	7585	6758	7158	6301	7275	6323	6813	6946	7750	6833	6170	6717	6404	7923	6039	6685	9415	7101	6830	6501	6448	7725	6130	6478	6484
FBgn0002931	413	370	375	317	430	472	478	385	434	447	179	165	237	251	352	414	263	532	306	324	291	182	315	239	230	243	310	330
FBgn0002932	230	244	284	311	359	325	312	240	317	348	220	321	324	283	273	241	317	316	320	217	197	221	341	243	210	278	208	280
FBgn0002933	1	0	0	1	0	0	0	0	0	0	0	0	0	0	0	0	0	0	0	0	0	0	0	0	0	0	0	0
FBgn0002936	0	0	0	0	0	0	0	0	0	0	0	0	0	0	0	0	0	0	0	0	0	0	0	0	0	0	0	0
FBgn0002937	3	7	5	6	2	4	8	6	5	8	3	1	11	7	7	3	5	4	3	1	9	0	3	2	1	3	1	3
FBgn0002938	3	0	2	0	1	8	2	5	2	3	0	0	2	2	4	6	2	5	2	3	3	0	6	1	2	1	4	4
FBgn0002939	25	17	82	4	8	41	32	17	25	13	8	25	6	15	26	13	29	85	12	7	3	4	5	26	28	155	11	14
FBgn0002940	9	6	3	7	9	1	4	2	2	2	2	2	6	2	8	8	1	8	1	1	6	0	5	3	3	4	4	5
FBgn0002941	31	54	13	42	47	36	40	45	34	27	39	61	38	39	52	32	22	28	27	28	43	24	40	30	61	50	67	47
FBgn0002945	390	450	435	273	481	401	355	222	290	339	286	360	346	377	450	510	373	606	348	301	312	286	218	288	328	291	407	332
FBgn0002948	209	232	204	200	300	233	264	314	250	272	300	301	275	223	216	220	240	297	241	227	279	216	238	261	258	237	264	293
FBgn0002962	37	36	40	23	30	25	45	16	82	40	7	1	36	35	35	53	27	53	18	11	39	14	4	10	22	17	19	34
FBgn0002973	3001	4286	2822	2542	3166	3023	3489	2500	2546	2995	1947	2451	2317	2043	3104	3386	2562	3496	3576	2354	3053	2130	2001	2041	2019	2301	1555	2170
FBgn0002985	323	404	511	355	498	434	385	390	462	441	570	481	506	409	320	311	378	579	409	325	370	378	329	371	216	428	299	277
FBgn0002989	240	233	154	178	240	231	204	232	226	213	209	243	249	225	257	271	166	258	173	186	189	183	184	177	233	195	248	266
FBgn0003002	25	17	11	23	37	20	21	33	18	28	20	22	23	34	26	14	17	36	19	25	26	19	24	32	27	29	26	41
FBgn0003008	441	396	357	449	469	424	442	451	395	403	411	390	391	345	491	469	370	469	303	380	364	365	342	377	430	357	381	417
FBgn0003009	637	491	558	387	647	725	762	371	686	708	153	135	441	435	764	882	314	846	235	304	398	192	284	263	301	327	461	518
FBgn0003011	11	6	12	5	20	12	8	10	8	19	1	0	15	11	24	18	9	20	0	5	5	1	1	6	7	3	7	7
FBgn0003015	6	14	8	15	3	9	10	1	3	11	9	6	2	3	15	24	5	7	3	7	4	4	4	3	3	1	9	6
FBgn0003016	1492	1846	1148	993	1652	1282	1210	1241	1265	1381	1594	1682	1661	1569	1652	1483	1491	1501	1511	1407	1609	1589	1504	1524	2001	1589	1825	1372
FBgn0003023	39	30	30	20	54	44	34	18	38	49	12	9	28	32	48	52	33	49	13	19	31	12	18	11	21	20	32	36
FBgn0003028	164	220	140	105	269	168	190	145	191	200	201	198	164	178	159	161	211	137	182	223	201	219	184	251	239	208	177	173
FBgn0003034	6095	7873	7307	9216	10349	9932	11306	5318	6936	5359	8376	5827	3868	4487	12567	9845	9249	6690	6360	5811	5534	6305	2858	4652	7964	9044	5154	4433
FBgn0003041	521	585	541	516	774	659	749	673	754	793	504	592	640	642	677	646	553	725	539	522	579	506	670	510	560	613	637	583
FBgn0003042	161	190	185	179	289	217	199	167	205	214	227	199	226	206	207	179	197	168	163	217	220	196	161	206	230	198	201	231
FBgn0003044	614	475	484	454	769	725	663	419	712	750	361	470	632	686	736	805	442	828	384	401	567	475	456	445	560	553	560	689
FBgn0003046	8	19	7	13	17	15	8	12	10	10	5	5	9	6	10	22	11	9	7	7	9	2	2	4	7	13	4	3
FBgn0003048	979	1422	857	687	1734	1343	1225	907	1180	1343	1225	1699	1573	1557	1463	1421	1458	1347	1514	1304	1792	1733	1343	1626	2020	1689	1696	1395
FBgn0003053	1977	2280	2261	1742	4394	2589	3781	2251	3597	3598	1498	3429	3562	3020	2015	2362	3429	3389	3841	3202	4420	4308	5366	4910	3049	2694	3534	3119
FBgn0003057	0	0	0	0	0	0	0	0	0	1	0	0	0	0	0	0	0	0	0	0	0	0	0	0	1	0	1	0
FBgn0003060	26	19	6	43	37	13	57	11	19	7	12	14	12	12	44	39	63	20	29	43	19	31	20	14	23	28	17	23
FBgn0003062	1677	1204	1546	1316	1520	1766	1763	1699	1447	1550	1515	1764	1772	1579	1693	1563	1353	1866	1187	854	1319	1271	1345	1221	1181	1631	1392	1359
FBgn0003065	3	6	3	1	6	2	6	5	3	5	1	2	3	3	5	7	3	3	5	4	4	0	8	8	1	4	2	3
FBgn0003067	0	0	0	0	0	0	0	0	0	0	0	0	0	0	0	0	0	0	0	0	0	0	0	0	0	0	0	0
FBgn0003068	334	402	247	286	415	374	417	490	451	433	587	704	592	519	349	367	411	374	445	398	504	446	449	429	678	533	539	471
FBgn0003071	9166	10069	7107	7797	11352	10620	9956	8204	8850	9076	5745	6707	7567	7372	10843	11199	9472	10867	8456	9467	7484	6553	7693	6946	6919	6876	8135	7708
FBgn0003074	42142	44862	35682	44026	48168	48679	46678	49529	43226	39371	37470	39589	39534	37936	40725	42222	50781	40592	55955	69179	48759	50489	50739	48622	44843	34541	46329	41486
FBgn0003076	66828	70306	42617	64128	64797	64388	52913	63757	49877	48273	53481	52730	57641	45913	53582	57276	68102	43465	64338	95061	61213	66589	56376	57945	59232	48527	65852	58995
FBgn0003079	621	752	618	609	916	844	731	704	778	824	788	840	768	727	749	776	763	838	810	797	782	735	716	713	799	759	817	742
FBgn0003082	2814	2680	2449	3123	3054	2992	2377	3046	2629	2582	2937	2708	2932	2490	2995	2612	2521	2668	2627	2761	2308	2221	2446	2245	2645	2432	2665	2677
FBgn0003086	0	0	0	0	0	0	0	0	0	1	0	0	0	0	0	1	2	0	0	2	0	0	0	0	0	0	0	0
FBgn0003087	329	191	276	248	262	341	334	192	314	314	71	65	216	204	361	426	123	320	68	155	148	87	164	116	154	138	192	260
FBgn0003089	25	22	25	15	17	20	40	30	23	24	14	10	15	19	27	28	9	32	17	10	9	18	18	9	14	18	19	19
FBgn0003090	224	251	230	201	328	330	314	303	253	319	336	496	343	317	300	247	330	280	275	295	299	278	279	283	408	344	376	299
FBgn0003091	494	663	582	456	780	766	734	501	638	601	608	538	417	494	778	540	586	516	490	500	494	524	361	446	663	798	569	340
FBgn0003093	1340	1682	1388	1236	2151	1695	1799	1657	1902	1838	1903	2182	2022	1707	1510	1382	1796	1767	2107	1842	2079	2060	1753	2023	2399	2092	2187	1980
FBgn0003114	10	12	10	8	25	8	16	14	11	13	3	6	9	10	15	21	6	31	5	6	4	4	9	9	7	4	14	8
FBgn0003116	1367	1572	1332	1773	1686	1704	1627	1711	1584	1437	1598	1624	1632	1476	1623	1348	1755	1331	1528	1974	1471	1447	1329	1510	1975	1576	1620	1730
FBgn0003117	63	50	47	53	62	36	37	45	34	61	33	81	44	43	61	45	64	67	59	45	35	28	46	49	54	35	60	73
FBgn0003118	450	541	377	452	889	535	607	442	706	722	434	835	942	729	485	441	688	531	995	497	588	563	943	640	505	572	490	552
FBgn0003124	2042	1137	1533	1354	1755	2148	1971	1026	2048	2059	410	411	1522	1534	2558	2806	945	2751	547	902	970	593	817	667	1031	972	1397	1671
FBgn0003129	72	95	89	61	111	95	103	65	64	96	94	47	63	82	111	101	128	167	73	75	128	83	67	56	29	74	83	49
FBgn0003130	0	0	10	2	4	4	5	0	5	7	4	0	3	4	5	6	4	6	4	3	1	1	6	3	2	6	2	3
FBgn0003132	1631	1386	1607	916	1653	1875	2214	944	1745	1777	478	386	1015	1276	1867	2187	801	2209	635	769	975	605	746	754	756	877	1153	1403
FBgn0003134	5925	8338	6134	6300	6518	6019	5104	4843	5454	5223	6668	6623	5950	6008	7008	6262	6329	5218	5486	6394	5418	5829	4849	5419	8471	6373	6662	6739
FBgn0003137	2749	2559	1346	2030	3454	1956	2505	2245	1578	2442	1938	3322	1430	2049	2353	2349	3002	2872	2351	2238	2352	1961	2387	2193	2712	1902	2537	2702
FBgn0003139	708	856	705	754	935	830	834	757	752	809	926	930	919	917	764	686	789	812	889	841	766	782	852	855	858	848	882	866
FBgn0003140	567	494	522	349	521	672	730	412	626	522	173	208	347	367	540	674	318	704	233	245	290	194	263	221	240	299	427	450
FBgn0003141	1037	1078	875	1080	1151	962	1031	1183	941	800	1181	1119	1108	1178	1046	990	947	1064	949	1079	914	992	960	968	1171	1110	1209	1256
FBgn0003145	1096	1518	1373	1188	1900	1718	1990	868	1391	1386	1340	1412	871	1086	2080	1697	1432	1625	1106	1052	1159	1243	777	983	1175	1809	1165	660
FBgn0003149	10730	11674	5501	8873	11789	9364	10652	9666	8135	9594	16887	13660	12334	12762	12153	10102	10998	10483	9601	13576	12836	11355	12167	11545	17283	13166	15588	16496
FBgn0003159	3359	3760	2977	2226	4625	4387	4293	3043	4174	4343	2044	2837	3496	3655	4217	4237	2871	5025	3848	2665	2790	2322	3256	2814	2850	3137	3467	3598
FBgn0003162	1207	1297	996	1715	1993	1519	1882	1935	1414	1432	1840	1989	1237	1387	1259	1220	1573	1770	1743	1907	1974	1605	1588	1790	2331	1707	1552	1906
FBgn0003165	859	957	724	699	1252	905	994	644	787	954	950	1126	1055	941	920	892	866	884	837	813	953	926	834	887	1160	1004	927	1004
FBgn0003169	1300	1459	1258	1337	1581	1486	1312	1330	1538	1552	1397	1464	1655	1540	1274	1318	1322	1406	1495	1411	1314	1315	1292	1291	1547	1415	1398	1519
FBgn0003174	78	62	55	61	62	75	54	75	47	76	81	87	79	81	63	78	68	69	74	63	68	54	73	64	107	78	84	92
FBgn0003175	2050	2538	1737	1969	3130	2789	2624	2355	2238	2984	1659	2407	2346	2258	2505	2304	2781	2506	2754	2687	2259	2135	2375	2043	2036	2336	2345	2221
FBgn0003187	3159	2991	2214	2027	3383	3165	3533	3029	3037	2739	1390	1180	2220	2038	3552	3780	2265	4330	1822	2325	2126	1951	1664	2004	1199	1737	2320	2536
FBgn0003189	1128	1065	897	852	1272	1195	1187	1000	1099	1256	1309	1757	1548	1623	1350	1440	947	1314	978	903	1098	1114	1242	992	1560	1658	1472	1254
FBgn0003204	1958	2093	1966	2017	2440	2322	2334	2394	2134	2140	2348	2537	2532	2167	2106	1923	2353	2377	2275	2007	1954	2021	2002	1880	2158	2331	2156	2020
FBgn0003205	1298	1525	1398	1562	1940	1584	1637	1732	1683	1723	2081	2144	2154	1927	1491	1278	1625	1643	1786	1442	1670	1521	1659	1520	2161	1904	1768	1985
FBgn0003206	1280	1440	1234	1313	1732	1443	1389	1487	1437	1487	1957	1590	1647	1524	1529	1308	1307	1499	1349	1365	1301	1293	1309	1313	1642	1485	1688	1659
FBgn0003209	2306	2828	2288	2267	2973	2349	2081	1853	2049	2508	2672	3203	2778	2714	2650	2203	2606	2305	2532	2199	2103	2094	2305	2109	3376	2611	2866	2910
FBgn0003210	1304	1509	1014	1161	1727	1425	1350	1315	1318	1518	1386	1584	1627	1517	1497	1562	1302	1537	1426	1541	1513	1491	1313	1377	1692	1442	1668	1456
FBgn0003218	2892	3205	2710	2174	3405	3298	3186	2481	3079	3041	1615	2012	2688	2579	3123	3497	2347	3739	2368	2244	2296	1722	1902	1927	1880	2326	2268	2511
FBgn0003227	48	34	20	33	42	38	39	23	31	30	18	21	39	24	46	46	35	39	22	30	33	23	34	18	32	20	31	29
FBgn0003231	27080	30688	26717	24643	36218	24733	25447	26404	27206	26991	25802	28990	31924	27830	34159	26909	28801	30417	33323	29771	30937	26353	30118	25814	29636	22970	32872	29638
FBgn0003248	1	4	6	2	2	2	2	1	4	5	2	2	3	5	6	5	4	11	1	1	0	2	1	5	1	0	3	3
FBgn0003249	6	5	2	2	7	6	3	2	4	4	2	3	3	2	9	8	1	5	4	2	1	4	2	1	4	0	1	4
FBgn0003250	81	68	71	80	92	118	97	66	100	82	33	34	66	49	103	103	54	114	32	37	33	23	44	29	40	31	52	73
FBgn0003254	481	301	363	254	403	526	540	288	453	425	79	95	325	314	638	659	204	704	128	247	257	146	205	200	228	264	360	379
FBgn0003255	129	126	102	119	216	109	135	141	101	91	169	170	182	114	118	115	193	152	140	151	208	197	84	145	72	107	141	110
FBgn0003256	2475	3221	2614	2728	3581	2714	2804	2552	2771	2982	2816	2835	2896	2650	2723	2247	2923	2798	3012	2328	2431	2291	2560	2454	2994	2950	2648	2845
FBgn0003257	654	698	643	629	975	782	1493	1566	1148	857	3888	3523	1537	1590	851	666	788	899	1023	919	1845	2223	1599	1947	4318	2218	1691	1918
FBgn0003261	26079	31809	29031	24106	36121	33021	32615	31248	30967	36469	33564	38990	36192	34195	28327	23859	30310	29082	31708	29294	31912	29515	27158	28686	31805	34928	34873	29254
FBgn0003267	9	13	12	12	10	24	12	14	12	11	2	9	15	10	12	10	8	24	4	5	11	13	11	6	12	10	16	11
FBgn0003268	248	175	182	199	252	292	235	129	221	281	96	123	250	217	302	359	183	274	113	115	198	141	162	145	188	174	202	209
FBgn0003270	0	0	0	0	0	0	1	0	0	2	0	0	0	0	0	0	0	0	0	0	0	0	0	0	0	0	0	1
FBgn0003274	51234	52788	50854	57587	59847	60361	53426	61148	49746	51321	65285	56715	58528	46317	58172	50961	54673	47134	53921	59278	48298	49898	51413	51193	57140	54018	54036	50563
FBgn0003275	1158	1065	1062	944	1264	1327	1456	1095	1293	1130	869	822	994	1067	1238	1271	873	1436	793	700	797	593	732	698	713	906	857	1052
FBgn0003277	1510	2112	1359	1066	2282	1595	1991	1266	1903	1924	2173	2682	2477	2516	1734	1830	2028	1847	2125	1962	2381	2302	2057	2112	2459	2230	2365	2087
FBgn0003278	305	312	221	259	359	259	409	320	329	311	331	393	350	385	345	257	273	368	314	260	283	373	325	353	278	416	251	286
FBgn0003279	55776	59110	54657	58346	63831	63883	60038	65372	54366	57243	70979	64597	67359	56968	58882	52573	55142	52058	57082	66986	53976	55658	61274	53537	59228	57662	58906	58027
FBgn0003285	70	74	36	71	99	54	80	64	76	94	80	81	82	72	95	63	70	64	70	73	75	59	81	65	90	89	83	80
FBgn0003292	32	35	13	21	40	24	28	19	29	23	36	41	32	29	46	38	24	30	17	29	18	18	23	22	35	31	29	39
FBgn0003295	6	3	17	14	2	12	19	9	7	8	9	11	4	7	6	14	6	16	5	6	6	7	11	11	11	6	6	9
FBgn0003300	10	4	15	2	20	14	6	12	10	20	19	12	5	7	8	10	14	7	11	8	14	8	8	8	5	4	10	9
FBgn0003301	847	1173	668	593	1253	935	826	839	735	1106	842	998	902	934	950	751	1018	1068	1099	851	906	935	942	896	900	972	887	768
FBgn0003302	1033	793	795	710	965	1257	1127	762	1023	962	327	384	744	754	1130	1301	565	1354	408	497	523	348	525	425	548	538	760	872
FBgn0003308	1726	2358	1554	1572	1721	1841	1411	1321	1134	1451	971	1530	1497	1367	1966	1786	1896	1899	1775	1868	1194	1090	970	1267	1190	1412	1096	997
FBgn0003310	630	681	637	575	1014	886	896	589	805	1009	672	717	829	875	861	858	742	985	741	682	849	730	655	645	712	810	795	773
FBgn0003312	23	39	18	19	23	32	20	40	36	26	56	35	34	32	44	22	24	53	26	23	22	22	19	25	31	32	34	28
FBgn0003313	0	0	0	0	0	0	0	0	0	0	0	0	0	0	0	0	0	0	0	0	0	0	0	0	0	0	0	0
FBgn0003317	946	901	978	886	1196	1060	1112	894	1126	1189	869	1014	1033	987	1127	1049	929	1054	974	844	957	897	951	831	988	929	1022	1065
FBgn0003319	11	10	12	6	9	16	11	12	16	8	7	9	5	3	9	7	2	11	6	8	5	3	7	3	8	6	12	8
FBgn0003321	2499	2445	2463	2366	3228	3020	2861	2428	2843	3146	1890	2181	2839	2528	3025	2912	2472	3001	2291	2234	2280	1986	2203	2056	2357	2244	2415	2488
FBgn0003326	4	7	8	5	7	4	6	4	7	7	11	7	4	7	8	5	4	9	8	5	2	10	8	2	4	8	6	5
FBgn0003328	1166	1339	2086	2174	3421	2675	2231	1473	2123	2931	2883	3247	3785	2445	2140	1345	2972	2789	4533	1304	1647	1956	3333	1701	1374	1898	1124	1155
FBgn0003330	340	256	290	295	346	372	356	331	332	323	292	354	346	331	356	358	317	370	319	246	290	258	250	245	274	335	263	363
FBgn0003334	965	1136	870	729	1318	1112	1121	743	1050	1294	936	1146	1055	1209	1076	1124	956	1191	990	1052	1244	1222	933	1113	1289	1154	1186	1077
FBgn0003339	3	1	6	2	3	0	1	1	0	4	1	0	5	3	4	2	2	1	1	2	0	2	5	1	3	4	1	0
FBgn0003345	1089	1464	1118	1089	1920	1421	1500	1203	1371	1517	1337	1518	1480	1422	1449	1269	1463	1455	1495	1209	1426	1405	1451	1395	1578	1565	1475	1337
FBgn0003346	1413	1155	1155	1076	1555	1563	1374	1033	1357	1506	720	787	1146	1206	1655	1803	916	1822	750	842	1024	783	928	767	972	999	1208	1281
FBgn0003353	351	371	261	299	411	335	290	298	321	291	404	382	434	358	433	388	297	362	266	256	269	305	302	299	440	307	373	417
FBgn0003356	8883	44832	63597	40796	67932	117174	53271	13888	1727	129842	1888	26617	9958	32478	37690	1136	36412	66556	26253	5883	1185	24678	7060	11165	6749	46607	1266	7346
FBgn0003357	8155	43873	61471	38424	65448	113278	51274	13373	1687	125786	1793	23938	8968	30641	36569	1059	32809	64253	25402	5570	1061	22621	5869	9875	6623	43537	1212	6496
FBgn0003358	610	4372	5851	3228	5461	9969	6290	1429	334	9132	193	1258	569	2810	2549	84	2157	4662	1835	454	80	1616	437	511	1031	3924	113	81
FBgn0003360	47995	58713	39645	52605	58591	51005	49597	47024	43749	44037	46884	47803	43211	41795	54561	46142	53325	41087	51925	65687	47250	47389	49195	52004	50463	42271	48474	48316
FBgn0003366	9307	10321	8510	8170	14194	11792	9308	11959	10275	10004	10246	11022	10939	10838	10513	10833	12724	13296	13488	14133	13231	13048	12253	11772	12930	10157	14201	10857
FBgn0003371	4848	7108	4909	3748	7484	5905	7037	4475	6105	6155	6192	8385	6492	6736	5691	5888	7001	5975	7167	6963	7682	7518	6072	7460	9228	7281	7556	6697
FBgn0003372	22	15	9	0	1	3	3	0	13	10	2	13	15	20	4	4	1	6	15	2	1	2	4	1	15	1	18	3
FBgn0003373	0	0	0	0	3	0	0	0	1	0	0	0	0	1	0	7	0	1	0	0	0	0	0	0	1	0	0	1
FBgn0003374	0	1	1	0	0	0	2	0	2	0	1	0	1	3	0	0	0	1	0	1	1	0	1	0	0	1	0	0
FBgn0003375	1	0	0	1	1	0	0	0	2	0	1	0	1	0	2	0	0	0	1	1	0	0	0	0	0	1	2	1
FBgn0003377	0	0	0	0	0	0	0	0	0	1	0	0	0	0	1	1	0	0	0	0	0	0	0	0	0	0	2	0
FBgn0003378	0	3	1	2	1	0	0	0	0	0	2	1	0	1	1	0	0	3	0	0	4	1	1	1	0	0	0	1
FBgn0003380	185	287	133	183	310	200	275	198	279	243	209	248	256	214	217	166	272	233	235	231	279	270	280	322	391	233	289	244
FBgn0003382	17	15	8	11	17	30	20	16	14	22	2	7	15	20	12	15	22	26	10	9	19	13	27	14	8	11	8	16
FBgn0003386	223	225	208	156	292	276	277	224	267	253	195	195	206	227	267	235	180	314	194	156	175	179	154	190	196	203	222	238
FBgn0003388	111	88	131	134	163	164	151	131	155	212	65	74	172	158	159	140	108	166	74	101	102	62	124	108	88	110	192	184
FBgn0003390	272	366	424	322	580	423	634	522	495	520	877	1098	758	734	310	284	488	438	424	557	729	513	608	449	1234	1072	1030	918
FBgn0003391	804	940	844	831	1621	1058	1190	826	1071	1097	1022	1531	1519	1142	993	994	1205	1184	1369	957	1085	1029	1362	1008	1118	1192	873	930
FBgn0003392	2848	2788	2348	2087	3504	3335	3058	2384	3182	3273	2051	2283	2981	2858	3279	3439	2342	3775	2390	2072	2353	2256	2375	2340	2738	2657	2805	3043
FBgn0003396	1965	2660	1686	1167	2620	2229	2579	1700	2268	2450	2112	2874	2763	2536	2687	2597	1963	2508	2202	2036	2707	2578	2361	2575	3046	2544	2847	2669
FBgn0003401	56	52	36	60	76	50	68	33	64	69	37	47	46	56	101	73	55	67	38	26	57	29	32	39	46	50	52	59
FBgn0003410	2292	2166	2058	1822	2668	2715	2882	2134	2790	2656	1702	1866	2405	2504	2566	2707	1738	2795	1732	1791	1976	1628	1846	1756	2020	2001	2337	2502
FBgn0003411	1	1	5	5	2	5	2	0	1	3	2	1	1	0	1	8	3	9	2	1	2	3	2	1	0	6	1	0
FBgn0003415	1322	1803	1302	949	2214	1814	1673	1333	1543	1872	1312	1740	1640	1727	1514	1839	1785	1844	1672	1623	2112	2021	1629	1750	2049	1852	1881	1532
FBgn0003416	316	452	352	328	528	400	424	289	347	486	301	478	486	415	303	359	414	371	447	363	462	464	454	421	431	399	343	324
FBgn0003423	2199	2182	1815	1536	2377	2364	2400	1885	2470	2324	1692	1473	1830	2035	2707	2573	1656	2726	1391	1674	1840	1582	1764	1601	1803	2065	2310	2284
FBgn0003429	524	678	379	519	857	656	753	599	593	780	633	730	673	736	631	485	702	749	597	610	634	633	700	625	974	733	837	804
FBgn0003430	66	47	34	48	77	68	61	79	78	74	67	49	59	65	51	53	67	64	50	52	55	52	57	40	44	52	66	58
FBgn0003435	12523	10452	11217	7238	12862	14826	15626	7807	13342	12985	3923	3773	8085	8990	15426	17865	7078	17569	5110	6918	8438	5748	6570	6337	7116	7966	10870	10816
FBgn0003444	366	415	291	293	448	393	383	346	422	374	456	457	404	393	388	371	370	407	390	361	368	373	357	409	602	476	498	472
FBgn0003447	161	128	176	117	239	229	257	118	228	205	101	113	135	179	226	291	172	231	133	160	207	144	171	124	174	139	158	172
FBgn0003448	1	4	0	1	5	2	3	0	3	4	0	0	4	2	0	0	2	0	3	1	0	2	5	0	1	1	0	0
FBgn0003449	965	941	914	962	1019	1014	945	928	899	817	993	861	1013	968	1110	1087	877	959	866	833	890	766	834	748	919	896	888	918
FBgn0003450	24	22	18	18	21	15	25	24	22	19	9	13	33	26	22	22	22	33	10	12	21	9	8	17	21	17	16	33
FBgn0003459	581	451	453	474	724	656	596	492	607	710	446	503	679	654	662	699	433	659	419	461	538	444	495	517	694	585	662	614
FBgn0003460	200	173	148	139	265	221	227	216	192	228	167	181	194	204	231	226	165	266	166	171	200	135	183	150	195	189	218	240
FBgn0003462	39229	38878	36210	45951	45850	39840	39573	50721	40667	37001	49008	44935	42554	40962	41481	37952	42479	41813	45698	45670	44106	39320	40886	45794	52839	41912	50041	54583
FBgn0003463	849	1171	720	548	1327	887	1133	697	1044	1185	1265	1499	1115	1269	934	879	1095	1096	1269	1082	1476	1411	1075	1346	1612	1373	1550	1248
FBgn0003464	1508	1378	1210	1134	1811	1624	1449	1514	1548	1703	1383	1812	1973	1644	1646	1446	1434	1795	1666	1189	1436	1201	1516	1224	1467	1545	1521	1412
FBgn0003475	3529	3589	3105	2223	4197	4292	4471	2886	3911	3928	1712	2149	2828	3057	4371	4661	2659	5103	2318	2403	2474	1874	2278	2149	2103	2698	3202	3375
FBgn0003479	350	264	289	356	381	345	378	339	373	311	466	410	452	427	424	396	304	371	333	246	288	263	252	275	476	375	381	437
FBgn0003480	67	58	56	53	95	57	78	59	51	65	58	42	56	58	67	69	63	77	57	51	58	46	42	36	54	43	52	59
FBgn0003482	9	4	11	10	7	10	11	7	8	8	17	5	12	8	7	6	8	7	4	8	11	7	7	3	5	11	5	10
FBgn0003483	212	88	179	155	192	203	186	102	211	284	50	32	161	173	208	271	106	242	39	66	144	90	77	81	99	92	117	144
FBgn0003486	1	1	0	0	3	3	1	2	2	0	0	0	0	0	0	0	1	2	0	0	0	0	0	0	0	2	0	0
FBgn0003495	287	328	250	320	387	311	349	397	335	333	585	534	393	519	273	297	309	324	298	329	463	379	339	437	605	535	469	503
FBgn0003499	40	95	63	71	144	91	101	68	65	102	74	98	67	85	74	68	117	87	93	86	115	83	80	109	103	92	84	92
FBgn0003502	1273	1519	861	969	1660	1174	1133	1279	1018	1061	1454	1559	1402	1324	1347	1268	1131	1336	1220	1146	1286	1279	893	1298	1406	1582	1269	1290
FBgn0003507	1844	2321	1832	1757	2525	2649	2124	2108	1637	2140	1766	2404	1785	1727	2165	1936	2428	1842	2125	2431	1943	2012	1734	1749	2521	2045	2046	1695
FBgn0003510	18	15	15	10	19	20	18	20	14	19	22	13	12	24	19	14	15	18	18	13	19	11	10	17	23	25	18	24
FBgn0003511	0	0	0	0	0	0	0	0	0	0	0	0	0	0	0	0	0	0	0	0	0	0	0	0	0	0	0	0
FBgn0003512	755	660	717	656	750	788	708	786	805	761	757	753	839	774	823	812	727	919	728	665	719	614	674	611	723	754	747	778
FBgn0003513	56	42	34	33	63	49	52	41	60	61	46	55	76	50	47	38	50	52	32	30	62	46	41	40	61	48	67	58
FBgn0003514	2544	2482	3056	3241	3595	3104	3368	2772	3262	3060	4122	3878	4034	3269	2703	2559	3421	3386	3719	2448	2901	2759	3538	2450	2748	3292	2465	2664
FBgn0003515	759	1090	836	799	724	857	1196	1121	1072	1212	1223	1740	1917	1349	741	770	684	1074	1142	831	985	766	507	1077	1405	1232	701	1185
FBgn0003517	54381	53566	55336	58645	60439	65636	58767	64263	52254	54823	71645	64869	67645	53198	57297	51684	54816	49872	52598	59332	49473	50751	53158	49095	56219	55271	53621	52345
FBgn0003520	863	1181	761	747	1378	1080	1086	848	1021	1211	977	1059	1225	1195	1115	1096	990	1130	1141	989	1192	1030	1060	1104	1273	1174	1276	1162
FBgn0003525	34	35	23	22	48	28	26	19	23	31	16	40	32	32	32	38	20	35	16	22	26	33	10	19	42	30	22	28
FBgn0003527	415	224	310	297	295	389	399	216	393	369	82	71	250	290	436	551	180	462	108	173	222	132	182	108	205	151	241	344
FBgn0003545	614	390	476	515	470	713	501	337	597	684	103	120	467	503	785	856	237	738	158	271	296	175	270	185	284	282	446	467
FBgn0003557	1755	2518	2194	2058	2853	2633	2811	2624	2568	3023	2314	3069	2621	2437	2092	1829	2875	2908	3215	2521	2895	2937	2553	2432	2709	2568	1988	2027
FBgn0003559	795	802	705	741	982	937	775	756	859	870	818	881	903	862	867	742	714	938	843	693	708	600	752	666	771	854	775	778
FBgn0003567	943	1018	678	860	1155	1067	773	795	919	988	1065	1173	1162	1212	1228	1111	841	1044	868	833	852	788	864	804	1195	1094	1196	1204
FBgn0003575	1891	2272	1282	1399	2041	1839	1736	1589	1850	1762	1936	2446	2304	2093	2214	2019	1800	1955	1679	1773	1648	1702	1640	1561	2458	2403	2385	2174
FBgn0003598	582	617	473	474	807	656	626	495	657	672	703	759	761	849	733	684	546	757	573	533	696	599	581	621	774	698	812	743
FBgn0003607	1521	1371	1509	1462	1644	1583	1534	1388	1461	1556	1431	1333	1555	1451	1734	1555	1319	1646	1300	1079	1258	1045	1131	1077	1326	1302	1282	1369
FBgn0003612	1595	1684	1469	1175	1939	1787	1861	1453	1865	1673	1335	1547	1732	1855	1776	1812	1298	2040	1264	1241	1525	1260	1330	1310	1524	1659	1593	1681
FBgn0003638	11959	14090	12746	12212	16515	17371	18254	11336	13477	13316	15518	15816	12080	12250	16744	14151	14127	15537	11693	9763	11244	11873	8472	9936	13575	17540	13236	9829
FBgn0003651	3470	3828	1441	1798	2680	1904	2576	2707	2686	2107	5603	5809	5027	4665	3300	3396	2267	2124	2244	2396	3283	3565	2945	3664	5983	4516	4921	5005
FBgn0003654	9518	8673	8360	7020	10389	11046	10595	7584	10282	10190	5177	5884	8586	8353	11497	12009	6797	12874	6031	6366	6873	5308	6608	5766	6692	7202	8818	9505
FBgn0003655	57	52	48	39	58	72	81	49	63	61	18	24	55	44	64	93	29	81	20	28	23	29	32	30	39	32	53	68
FBgn0003656	6100	6992	5014	4301	7463	6919	6707	5360	6420	6543	4417	5604	6003	6039	7876	8000	6021	8525	6405	6524	6389	5616	5496	5837	6226	5989	7086	6607
FBgn0003660	3896	4024	4236	4508	5326	4741	4578	4793	4433	4414	5237	5128	5209	4251	4666	3941	4798	4847	5017	3795	4210	3872	4226	3954	4547	4646	4090	4665
FBgn0003676	1671	1512	1724	1670	2253	1778	2068	1836	1766	1895	2343	2258	1936	2024	2091	2008	1781	2217	1865	1208	1926	1616	1681	1594	1630	1835	1601	1697
FBgn0003683	1	0	0	0	0	0	1	1	1	0	0	1	0	0	0	1	2	1	0	0	0	0	1	0	3	1	1	1
FBgn0003687	349	294	273	313	372	305	346	355	338	320	417	343	429	323	309	294	264	349	298	287	288	301	330	322	390	350	349	359
FBgn0003701	293	121	225	185	269	293	257	155	292	329	43	49	261	252	450	426	119	343	69	114	168	96	133	101	175	130	199	248
FBgn0003710	89	84	57	52	94	91	87	67	64	106	64	69	83	118	81	78	80	79	54	77	92	88	59	77	111	78	88	96
FBgn0003714	402	410	369	434	431	402	382	398	355	369	432	445	356	358	460	390	396	356	362	310	305	310	287	308	335	351	297	389
FBgn0003716	1500	1977	1577	1758	2353	1936	1909	1610	2094	2072	2060	3064	2849	2323	1685	1517	2032	1674	2239	1642	1845	2095	2374	2010	2515	2325	1978	1870
FBgn0003719	78	102	172	132	180	214	94	149	122	178	45	65	62	84	132	95	160	122	136	154	83	64	101	52	65	59	51	47
FBgn0003720	0	0	0	0	0	0	0	0	0	1	0	0	0	0	0	1	0	0	0	0	0	0	0	0	0	0	0	0
FBgn0003721	9322	9480	6156	9605	11617	8627	9838	9130	7804	8846	12014	10806	10334	9714	10043	8485	9672	9336	10032	9685	9495	9265	10666	10041	12381	9690	10143	11646
FBgn0003731	3992	5462	2960	3989	5454	5012	3946	3689	3576	4058	4321	5928	4936	4226	4833	4611	5841	3555	5273	6000	4371	4569	3764	4368	6273	4903	4606	4189
FBgn0003732	1796	1073	1143	1262	1812	1646	1477	1298	1495	1703	1619	1645	2226	2044	2018	2335	1246	1948	1092	902	1706	1369	1329	1250	1959	1831	1675	1796
FBgn0003733	475	493	370	414	560	407	422	438	410	409	448	396	441	425	461	456	408	502	514	490	485	384	420	435	485	403	499	538
FBgn0003741	225	223	199	205	290	237	235	248	286	325	330	337	366	296	229	201	193	244	234	180	224	205	228	215	346	290	246	321
FBgn0003742	945	728	799	691	884	852	809	557	924	868	617	565	840	897	1094	1069	582	1032	482	574	691	560	553	592	782	693	710	915
FBgn0003744	1223	1317	1107	1095	1664	1217	1358	1302	1269	1290	1457	1531	1406	1393	1345	1336	1393	1462	1401	1364	1399	1404	1358	1391	1630	1495	1533	1486
FBgn0003747	9	2	5	6	6	2	8	3	4	7	1	1	5	4	9	5	3	10	1	3	5	1	2	3	0	6	3	6
FBgn0003748	10632	11961	11861	11612	18013	13990	14254	12678	14364	13596	15597	17080	16575	16582	12483	10647	13848	15987	16031	11583	15428	13575	15468	11523	15887	16871	15857	13556
FBgn0003751	24	14	15	23	25	30	21	21	14	14	10	13	18	15	12	10	14	20	17	11	11	15	17	12	15	8	21	22
FBgn0003861	26	4	11	8	11	14	25	2	11	19	5	5	5	7	5	10	3	19	1	5	1	5	5	5	4	6	9	11
FBgn0003862	1547	1915	1247	1014	2436	1733	1441	1284	1468	1891	1257	1683	1760	1518	1698	1939	1961	1553	1680	1521	2214	2208	1751	2096	2273	1791	1929	1567
FBgn0003863	20499	78616	113636	63004	99969	141455	78732	24985	47835	167768	5162	43742	68821	73254	36121	1834	62205	71371	108605	29355	1218	45212	81311	24244	26435	75656	3996	12337
FBgn0003865	0	0	0	0	0	0	0	0	0	0	0	0	0	0	0	0	0	0	0	0	0	0	0	0	0	0	0	0
FBgn0003866	654	802	424	562	863	659	656	728	614	724	659	801	712	697	715	653	604	736	684	718	632	585	631	712	855	638	706	724
FBgn0003867	1660	1944	1319	1852	1485	1618	1649	1995	1647	1364	2686	2401	2139	1754	1854	1609	1657	1196	1529	1704	1663	1657	1349	1548	2862	2031	2198	2220
FBgn0003870	1895	2363	1448	1489	2598	1890	2350	1750	2266	2070	2681	2937	2438	2654	2179	2128	2068	2159	2088	2129	2512	2565	2266	2738	3026	2692	2710	2342
FBgn0003882	1211	1257	891	957	1457	1172	998	1014	1053	1079	1247	1231	1280	1191	1349	1148	1023	1072	1151	1292	1045	976	1170	1176	1288	1128	1360	1339
FBgn0003884	35239	28538	28415	30630	38472	38488	37529	32915	35059	34349	41416	32784	35967	34197	39627	40624	29705	44876	31995	26868	28558	25412	30982	25352	29541	31464	32504	34569
FBgn0003885	7079	5995	5854	5098	7058	7942	8291	6178	6987	6581	5174	4886	5802	5654	7927	8803	5330	9410	4550	4693	4869	3863	4774	3899	4306	5201	5750	6035
FBgn0003886	372	364	345	173	402	424	546	252	421	359	128	81	157	239	427	596	206	531	176	168	254	169	194	198	124	214	300	247
FBgn0003887	8952	8731	7630	9713	11559	9439	8682	9889	9162	9671	16446	13329	12372	11297	8670	9047	10723	9442	12413	9446	10460	10167	11032	9341	9791	10829	10205	10845
FBgn0003888	3509	3857	3177	3295	5876	3888	4640	3501	4440	5166	5435	5908	6998	5465	3682	3478	4817	5106	6170	4118	5240	4678	5306	4770	4064	4451	4506	5211
FBgn0003889	21818	15503	17697	11973	17602	23914	24330	13891	22183	18682	5120	5115	12805	12687	23229	28498	10613	27747	6735	9227	10440	6962	8886	7351	9287	10876	15286	15574
FBgn0003890	2956	3051	2845	3319	3406	3216	3375	3399	2860	3193	3877	4625	3599	3525	3029	2677	3548	3128	3597	3231	3129	3026	3265	3113	4013	3574	3216	3934
FBgn0003891	7983	12254	7631	6441	13205	9709	9538	8271	8422	10823	9210	9706	10035	8222	8138	8873	10437	7677	8823	8815	12232	12445	10020	10924	13045	9754	9209	8617
FBgn0003892	261	393	384	243	432	426	482	287	350	538	239	355	337	395	415	362	363	447	381	357	324	319	303	296	324	423	309	308
FBgn0003896	251	251	179	241	309	260	330	342	275	271	252	347	231	289	290	257	343	320	287	290	250	253	211	254	372	334	330	290
FBgn0003900	300	276	234	198	336	341	301	288	305	314	195	208	233	248	314	324	202	404	148	184	209	186	206	152	244	216	304	251
FBgn0003916	35	24	33	21	46	30	33	22	27	94	23	12	14	17	34	41	19	42	11	15	20	15	26	17	23	25	25	39
FBgn0003920	38	50	26	35	50	53	81	46	56	82	30	21	18	44	58	72	36	62	33	34	34	34	17	32	40	45	38	30
FBgn0003922	38	51	29	35	51	54	83	45	56	83	30	21	19	47	59	72	35	63	34	34	34	34	18	33	40	44	38	30
FBgn0003923	12	18	10	5	15	18	19	10	21	22	4	3	5	13	18	27	11	23	9	14	5	4	7	13	9	8	11	10
FBgn0003926	6	7	6	3	4	10	5	3	4	6	0	1	3	2	10	13	1	12	0	3	2	2	3	3	1	1	5	3
FBgn0003930	5	6	7	6	3	6	4	4	5	8	2	4	2	8	3	7	2	6	2	2	5	7	3	5	7	3	14	5
FBgn0003931	3	4	2	3	0	2	3	3	3	2	1	3	0	6	1	3	0	1	0	2	0	3	2	0	3	1	6	0
FBgn0003933	10	6	11	10	22	20	16	10	12	22	10	13	11	10	6	8	13	17	8	7	2	5	8	7	18	10	5	5
FBgn0003934	10	7	10	10	23	21	17	10	13	26	11	12	12	10	8	8	14	17	8	9	3	7	8	8	20	10	5	6
FBgn0003935	14	12	13	14	23	23	23	12	14	21	13	13	16	14	6	10	18	17	14	11	5	9	11	10	22	11	9	8
FBgn0003936	11	6	11	9	23	22	16	10	12	20	10	11	10	11	5	8	12	17	8	8	1	8	9	8	18	8	5	7
FBgn0003938	13	9	18	9	28	26	17	11	14	23	13	13	12	13	7	8	13	17	12	7	1	8	8	8	21	10	6	7
FBgn0003941	29629	29423	29092	33501	35069	34982	31146	36006	28818	29438	36895	32094	33669	28007	31192	27254	29948	28901	31310	35192	28098	28342	31711	29339	31471	29643	30828	30362
FBgn0003942	35240	36446	33897	39021	41122	39422	36926	42887	34269	34317	42415	38084	39505	33497	38292	32950	37784	33892	38264	40085	34124	34575	35467	36435	38624	37030	37103	37035
FBgn0003943	214243	219690	171601	120123	279461	280012	273814	192300	279103	257905	183715	225796	265662	237106	267574	385387	198639	327434	205488	230555	305673	220043	249055	240889	277225	215846	334252	280136
FBgn0003944	866	1177	736	919	1202	993	1278	1303	1115	1027	1820	1997	1641	1339	1060	863	1077	738	1077	1255	1395	1582	1278	1359	2393	1458	1736	1738
FBgn0003950	190	95	135	98	182	199	181	105	186	199	32	30	140	145	273	339	84	306	50	84	148	78	73	56	120	105	164	155
FBgn0003961	5521	13755	5393	8486	5019	5156	6022	6612	2071	4041	1786	2052	2365	1550	10044	6756	7327	9947	10393	2947	8065	3792	2400	2931	1382	1596	698	2102
FBgn0003963	247	270	215	254	383	272	302	178	209	243	261	305	260	286	321	308	321	388	273	233	250	249	224	193	250	304	276	247
FBgn0003964	1740	1845	1572	1533	2100	1924	1875	1985	1889	1861	2526	2763	2524	2325	1842	1736	1761	1747	1922	1871	1920	2055	2011	1943	2534	2330	2310	2263
FBgn0003965	1417	1623	1495	1961	1749	1614	1338	1407	1199	1679	1042	1321	1245	1053	1419	1296	1661	1064	1564	1953	1356	1235	1038	1167	938	868	1123	994
FBgn0003969	574	779	600	623	1052	714	782	624	878	996	1026	1071	1152	1045	807	629	812	730	924	616	741	781	903	803	989	908	841	858
FBgn0003975	13	29	10	20	22	20	16	13	25	20	20	14	16	40	40	29	23	15	44	23	11	23	24	13	22	25	9	22
FBgn0003977	909	1008	798	659	1028	995	874	893	919	985	1065	1128	1122	1083	1081	1025	979	1033	1004	1062	1032	1023	876	972	1101	1056	1008	948
FBgn0003978	302	225	207	273	279	236	264	202	251	230	251	237	308	278	257	281	207	251	180	183	217	181	221	179	294	229	229	264
FBgn0003979	0	0	0	1	1	2	1	2	1	2	3	0	3	3	1	0	2	2	0	2	1	0	0	1	0	0	1	2
FBgn0003980	6	0	2	0	0	3	3	1	1	1	0	0	1	3	2	0	1	4	0	0	2	2	1	1	1	0	1	2
FBgn0003983	0	3	0	0	1	2	0	1	2	2	0	1	1	0	0	1	0	1	0	0	1	0	0	3	0	0	0	0
FBgn0003984	140	242	124	107	298	163	191	186	194	255	294	273	286	247	189	153	214	190	209	208	312	233	219	300	259	250	254	238
FBgn0003996	702	1211	724	785	699	940	1084	877	748	973	1216	1889	1604	1157	809	784	620	854	853	774	819	678	439	928	1423	1194	687	1341
FBgn0003997	420	448	312	248	445	431	414	303	427	387	273	336	402	451	450	445	268	466	292	255	249	249	283	297	386	364	480	456
FBgn0004003	762	846	492	981	1034	908	1074	593	607	506	1092	773	613	844	1458	1154	1118	725	672	868	674	882	464	719	867	1037	613	697
FBgn0004009	22	24	16	20	13	23	22	20	35	34	47	25	17	26	21	18	32	21	24	19	33	34	6	13	8	19	18	25
FBgn0004028	8190	8469	5373	8451	9407	6880	8523	8035	6402	7133	11061	7884	7355	7576	9582	7102	7935	7515	7197	9006	8223	7128	8540	9084	11317	8186	9962	11002
FBgn0004034	3	3	3	2	0	5	52	1	4	5	1	0	1	1	2	3	1	36	0	5	3	3	1	4	3	2	1	3
FBgn0004045	4	13	2	4	7	2	1	1	1	0	3	3	9	1	2	0	4	1	1	1	0	1	14	0	1	1	0	0
FBgn0004047	89	92	53	66	61	69	75	57	57	67	35	38	65	44	75	79	58	85	33	50	30	42	61	36	42	38	50	80
FBgn0004049	894	884	845	758	1230	1032	1040	803	1001	1120	745	958	1068	1045	995	958	956	1208	973	845	928	839	871	815	962	999	974	963
FBgn0004050	756	718	715	599	875	804	860	729	851	824	696	786	926	790	896	832	689	941	722	755	752	643	657	653	694	771	802	853
FBgn0004052	33	31	28	18	32	24	40	17	26	24	13	3	19	26	29	27	11	45	11	13	10	8	12	16	8	21	24	28
FBgn0004053	1	0	2	1	0	2	0	0	0	0	0	0	1	1	2	2	1	2	1	2	1	0	0	0	4	1	0	3
FBgn0004054	0	0	0	1	0	1	0	0	0	0	0	0	0	0	0	1	0	2	1	0	0	0	0	0	0	0	0	0
FBgn0004055	1177	1197	759	888	1160	916	971	1376	957	895	1796	1343	1324	1388	1093	1081	937	1134	1008	1115	1194	1225	921	1137	1084	1283	1221	1299
FBgn0004057	8557	8395	7297	9156	10550	10151	10444	11723	10285	9541	11486	12008	10566	10277	8414	8581	10364	9859	11500	12423	11290	10795	11503	11641	12226	9738	11531	11788
FBgn0004066	7500	7241	6932	8449	9161	7744	7296	9274	7584	7009	8275	7640	7445	6945	8627	7739	7877	8206	8382	8465	8072	7200	7616	7695	8406	6943	8141	8279
FBgn0004087	232	277	269	319	325	241	244	277	266	219	301	287	208	242	327	277	273	242	234	228	246	205	218	258	296	277	223	288
FBgn0004101	350	371	325	296	461	365	383	353	386	384	414	485	444	426	376	344	412	387	396	386	355	384	371	372	446	399	440	456
FBgn0004102	141	102	100	92	114	181	134	78	156	133	47	43	116	109	181	205	67	206	67	86	73	36	85	46	89	84	125	143
FBgn0004103	4767	5418	4681	4673	6584	5456	5595	4726	5299	5296	5453	5993	6083	5500	5487	5091	5651	5634	5789	5153	5313	4778	5630	4825	5283	5526	5372	5380
FBgn0004106	284	110	216	246	218	286	226	143	247	266	51	38	175	164	310	351	94	277	56	81	187	90	113	85	154	117	122	184
FBgn0004107	51	50	53	53	69	64	62	47	66	59	52	72	73	65	79	69	49	60	40	39	37	31	39	30	59	50	47	59
FBgn0004108	147	137	129	111	222	177	201	153	139	207	200	230	181	166	137	152	206	174	151	162	196	197	177	146	255	201	225	189
FBgn0004110	16	14	11	17	12	15	14	19	11	24	5	13	15	11	18	4	13	34	8	15	14	17	13	9	22	13	18	21
FBgn0004117	10389	9918	5586	9426	11029	8708	9064	9995	7139	8372	14337	11083	10285	9952	11680	9129	9488	9400	8342	10826	10063	8762	10403	10787	14195	10405	12301	14596
FBgn0004118	41	30	18	27	31	31	27	17	28	25	15	15	20	20	33	24	11	40	28	12	25	22	22	16	14	26	24	30
FBgn0004132	734	745	721	787	806	813	800	866	829	682	1134	1017	869	849	738	728	884	815	789	778	861	801	756	817	1129	950	944	1040
FBgn0004133	1599	1153	1173	818	1522	1379	857	1477	1265	1405	1571	1263	1247	1319	1727	1241	961	1736	1088	1003	1394	1417	960	1252	1010	1388	1112	976
FBgn0004143	0	1	3	3	3	1	2	1	1	0	0	1	0	1	2	3	1	3	1	1	2	0	0	0	0	0	1	3
FBgn0004167	8286	11595	7004	8138	14098	12091	8494	9630	8115	9917	9309	16905	13186	11790	9454	9589	14882	9985	17292	11529	11711	14115	14457	12680	13398	11208	9975	9346
FBgn0004168	11	14	14	14	17	19	10	10	23	13	10	13	19	26	13	30	15	15	16	6	13	15	11	12	15	16	12	11
FBgn0004169	15229	13770	6739	12071	16316	11784	10967	12968	8383	11405	15686	13862	11872	12700	17447	13605	13715	14822	12953	15064	14548	13183	15581	16051	20429	14556	18709	20643
FBgn0004170	1	0	3	1	4	0	0	0	2	2	0	11	4	3	1	0	7	1	6	1	0	1	9	0	0	4	1	2
FBgn0004171	12460	11632	11432	7650	12757	15343	16352	10148	14026	12237	4013	4043	8726	9511	13241	15464	7100	17769	5387	5916	6928	4168	5973	4718	5072	6957	9191	10335
FBgn0004172	2504	2650	2200	1542	3015	2915	3622	2072	2907	2327	874	742	1453	1765	2530	2900	1556	3523	1251	1052	1435	772	1205	1032	928	1390	1773	2380
FBgn0004173	7411	6513	7540	4852	7609	8290	10233	5827	8188	6957	2698	2132	4112	4916	6346	9105	3937	8792	3217	3136	4162	2287	3251	3011	2300	3482	4331	5683
FBgn0004174	5391	4939	4982	3401	5732	6280	7484	4679	6106	4824	2106	1673	3269	3719	4926	6258	3003	6983	2362	2412	3152	1664	2659	1954	1755	2784	3454	4186
FBgn0004175	4502	3764	4048	2646	4255	5042	6014	3608	4811	3895	1554	1296	2542	2885	4003	4821	2425	5181	1849	1880	2366	1349	1950	1725	1312	1987	2546	3494
FBgn0004177	7096	7763	6234	6284	9343	7835	6623	7295	7464	7292	8391	9084	8661	7490	8161	7426	8367	8258	9064	7466	8147	7563	7624	8048	8891	8583	8676	8669
FBgn0004179	2324	2748	2534	2482	3542	2961	3051	2422	2720	3108	2794	3098	3222	2983	2763	2527	2744	2897	2976	2407	2712	2679	2726	2511	2662	2913	2587	2440
FBgn0004181	372303	243084	89384	177828	255680	102146	184554	395758	151358	116500	508704	249308	332896	284784	191760	303396	235624	274233	219500	343029	307806	330024	148994	374108	32748	341037	191009	276985
FBgn0004183	14	6	9	4	16	14	9	13	11	44	9	6	4	3	16	15	12	22	1	8	7	8	8	4	7	6	11	16
FBgn0004185	0	0	0	0	0	0	0	0	0	0	0	0	0	0	0	0	0	0	0	0	0	0	0	0	0	0	0	0
FBgn0004186	35	24	33	21	46	30	33	22	27	94	23	12	14	17	34	41	19	42	11	15	20	15	26	17	23	25	25	39
FBgn0004187	27	15	25	19	29	21	27	22	17	57	16	11	9	14	29	27	16	34	6	9	18	12	13	7	15	19	17	25
FBgn0004188	182	354	350	227	338	299	361	303	279	309	290	269	235	317	228	188	286	289	265	231	275	270	213	275	303	357	329	289
FBgn0004189	182	354	350	227	338	299	361	303	279	309	290	269	235	317	228	188	286	289	265	231	275	270	213	275	303	357	329	289
FBgn0004190	182	354	350	227	338	299	361	303	279	309	290	269	235	317	228	188	286	289	265	231	275	270	213	275	303	357	329	289
FBgn0004191	56	57	43	53	65	70	96	57	68	92	46	34	32	58	72	76	47	76	39	35	40	37	29	44	55	56	51	38
FBgn0004192	43	52	31	42	50	54	83	45	47	82	36	29	22	51	58	67	36	61	32	28	38	35	19	40	48	55	40	25
FBgn0004197	296	221	238	157	264	293	313	210	293	254	109	124	177	219	270	360	169	386	143	178	175	114	178	126	139	167	255	219
FBgn0004198	710	1429	877	694	1253	1031	1266	738	931	1275	502	843	1019	878	794	926	981	1126	1328	859	1379	987	692	1234	860	869	656	799
FBgn0004227	1497	1608	1184	1453	2060	1707	1339	1479	1446	1702	1695	1930	1874	1822	1656	1558	1684	1596	1541	1420	1580	1599	1474	1624	1991	1787	1761	1572
FBgn0004228	253	343	641	634	791	664	559	295	687	650	150	701	985	587	282	211	694	507	1057	207	142	349	856	411	224	448	135	278
FBgn0004237	4228	3420	3415	3533	4656	4840	3827	3860	3846	4135	3659	4453	4754	4340	5132	4987	3733	5034	3380	3297	4138	3468	3756	3076	4709	4665	4523	4611
FBgn0004240	86	1147	632	6112	12793	974	108	48	257	7365	2628	1935	1382	171	143	1352	571	1458	234	542	3178	1118	233	1152	70	1151	152	133
FBgn0004242	95	138	94	68	196	124	128	90	217	148	92	158	174	213	83	90	142	91	90	79	136	163	187	149	153	145	147	137
FBgn0004244	157	175	102	87	171	163	161	110	195	140	79	98	108	158	131	164	118	156	106	88	101	123	123	101	146	136	153	142
FBgn0004359	759	1082	943	1023	1275	1040	1081	1205	842	937	1250	1033	881	1055	971	766	1216	1184	991	994	1187	969	882	878	1199	1107	947	1105
FBgn0004360	88	105	89	59	145	138	132	105	100	122	56	40	87	122	125	160	79	145	82	84	107	60	103	52	58	87	80	70
FBgn0004362	944	817	866	1027	1231	1039	930	846	1214	1058	837	1017	1291	1081	1008	941	1004	1122	1042	638	801	698	979	892	968	1043	1009	969
FBgn0004363	16436	17774	15222	17503	18452	18734	19218	17999	17969	15882	19735	19797	17511	16948	18342	17057	19368	16921	18171	20352	18022	17355	17705	17253	19955	17088	17530	18745
FBgn0004364	896	1141	855	937	1439	1311	1399	944	997	1106	1701	2085	1286	1426	1079	1012	1378	999	1190	1522	1250	1317	1222	1376	2356	1967	1872	1460
FBgn0004367	212	195	148	155	228	207	204	152	219	206	217	240	283	271	221	249	186	206	171	164	219	226	216	201	247	217	250	214
FBgn0004368	881	966	927	712	1346	1118	1304	1196	1214	1221	1441	1390	1104	1169	1037	1060	1235	1253	1204	1385	1512	1338	1366	1274	1560	1414	1416	1115
FBgn0004369	953	1301	840	633	1299	952	1027	638	856	1200	950	1194	1106	1126	983	1025	1024	943	1163	1054	983	1022	988	1066	1162	1092	1159	1009
FBgn0004370	1342	1404	1288	948	1719	1553	1618	1238	1435	1781	1103	1051	1242	1337	1604	1800	1222	1899	1171	1242	1548	1270	1218	1283	1326	1420	1467	1300
FBgn0004372	236	91	163	161	159	230	198	120	175	250	25	14	129	165	286	326	87	294	22	75	148	59	71	60	107	78	91	165
FBgn0004373	3320	4225	3384	2710	4527	4125	3857	2983	3670	3817	2970	3477	3418	3481	4014	4140	3513	4175	3094	3421	3639	3439	3160	3363	4008	3784	3884	3740
FBgn0004374	2173	1665	1729	1486	1803	1983	1688	1178	1670	1719	805	785	1617	1389	2506	2811	1065	2553	1475	1201	1031	890	1061	866	1096	912	1611	1555
FBgn0004378	259	136	207	192	247	259	221	160	194	352	55	66	238	225	302	381	122	326	86	83	192	136	137	95	122	139	165	246
FBgn0004379	796	518	643	647	783	1024	850	505	835	951	247	223	728	758	1130	1235	366	1192	249	432	473	267	434	370	505	415	585	782
FBgn0004380	983	1109	733	919	1126	1038	803	1068	965	1103	1344	1365	1349	1309	1076	984	1015	997	1088	1009	1046	998	1082	1066	1452	1145	1291	1306
FBgn0004381	299	340	317	342	528	355	366	345	403	387	537	548	549	466	391	364	378	447	474	426	417	424	437	396	511	437	510	446
FBgn0004387	1810	1869	1453	1436	2315	1896	1582	1689	1685	2066	1785	1953	2049	2028	1762	1850	1674	1953	2002	1794	1854	1893	1593	1879	2085	2030	2294	2213
FBgn0004389	0	3	1	2	5	1	1	0	3	6	2	2	1	4	0	2	1	3	9	1	1	1	1	1	0	1	1	2
FBgn0004390	626	766	652	596	985	738	790	566	823	1003	652	762	827	740	585	641	802	675	789	808	840	785	745	723	804	752	764	571
FBgn0004391	625	644	508	493	794	676	800	399	593	716	545	694	645	758	743	887	559	756	563	510	645	580	535	595	654	596	679	650
FBgn0004394	22	14	43	100	174	59	74	27	131	62	12	264	313	144	24	9	117	9	146	32	12	55	182	48	15	84	6	33
FBgn0004395	918	1086	945	687	1140	877	790	616	812	1063	792	745	967	878	814	861	705	701	840	650	668	700	829	787	809	830	981	845
FBgn0004396	1630	2189	1206	1309	2860	1762	2116	1553	1594	1500	2368	2330	2021	1966	1871	1719	1895	1985	1765	1626	1913	2239	1530	2017	1759	2506	1801	1430
FBgn0004397	1755	2210	1756	1999	2718	2276	2018	2288	1922	2396	2803	3009	2606	2502	1854	1858	2544	2476	2861	2062	2586	2537	2242	2181	2455	2401	2357	2196
FBgn0004400	32	17	21	18	24	18	22	17	29	44	11	3	24	27	33	35	24	30	6	5	27	7	11	16	16	12	14	23
FBgn0004401	5875	5360	4879	4577	6571	6211	5207	5375	5115	5657	5660	6295	6350	5717	6695	6476	4901	6274	5245	4576	5080	4694	4858	4379	5895	5946	5404	5353
FBgn0004403	35341	36007	35318	41754	41286	41532	36840	44582	35353	35677	46314	41496	43122	36944	35019	32844	37042	33303	37462	41359	34638	35395	36611	35309	39166	36515	38275	36654
FBgn0004404	21976	22182	21981	25418	25303	26358	22802	27256	21718	22658	28257	25929	26198	22333	21533	20561	23061	20637	23102	25602	21369	21793	22498	21448	24156	22339	22964	22399
FBgn0004406	391	390	287	281	422	388	320	336	406	394	321	387	448	429	431	518	306	413	320	291	356	275	308	284	403	343	428	421
FBgn0004407	0	0	0	0	0	0	0	0	0	0	0	0	0	0	0	0	0	0	0	0	0	0	0	0	0	0	0	0
FBgn0004414	4565	6853	3838	11628	14229	7794	12800	3865	7010	3021	6763	5516	3598	6839	8726	9501	13409	8289	7110	10630	6836	9876	3616	4006	7552	9056	4453	6073
FBgn0004419	2383	2161	2093	2237	2741	2427	2585	2111	2538	2376	2174	2069	2399	2330	2764	2440	2094	2637	2015	1900	2101	1841	1915	1968	2158	2137	2099	2585
FBgn0004425	1948	3312	3914	3150	4926	5992	3459	1669	1315	6810	1558	1204	1188	3016	2999	1644	2039	3364	1198	1406	1263	2338	1061	1425	2877	4175	1248	1165
FBgn0004426	264	895	1297	668	1714	2301	799	262	139	2978	167	147	160	653	521	161	441	1164	219	317	113	755	117	379	976	962	116	109
FBgn0004427	1580	2737	3319	2536	3997	4941	2963	1289	1097	5808	1422	1060	962	2530	2378	1378	1720	2959	992	1124	1041	1966	852	1217	2345	3553	1039	911
FBgn0004428	1746	2727	3231	2651	3748	4514	3155	1422	1520	4835	1656	1191	1085	2323	2651	1726	1942	2896	1210	1323	1321	2064	964	1362	2418	3581	1372	1066
FBgn0004429	2059	1450	418	1067	479	409	1052	1056	265	1468	162	317	625	1497	1243	582	694	268	213	411	782	1168	690	531	889	1036	329	911
FBgn0004430	41	65	82	45	132	165	61	25	18	197	19	16	22	55	48	25	50	89	23	37	17	46	10	29	76	57	23	19
FBgn0004431	82	15	45	50	503	54	94	15	12	196	6	185	471	24	3	15	36	6	452	25	194	32	48	7	0	11	5	33
FBgn0004432	21837	23852	22495	26777	25365	25224	24948	28895	25093	21378	30354	28331	26425	25202	20897	21446	25510	22587	25093	28136	25023	25098	27430	24099	29764	25498	27135	27970
FBgn0004435	832	1046	904	1044	1223	1076	1045	1248	1037	1079	1265	1177	1062	1014	1173	875	1035	1055	1065	1069	873	832	957	993	1127	1117	982	1033
FBgn0004436	3904	4133	3557	3885	4725	4036	3992	3991	3961	3827	4061	3862	4162	3739	4200	3809	3593	4022	3898	4026	3461	3365	3720	3535	4012	3579	3873	3973
FBgn0004449	1743	2445	1461	1544	2847	1888	2289	1525	1509	2072	1628	2533	1673	1885	1845	2018	2367	2045	1991	1829	2331	2307	2009	2186	2721	1919	2314	1987
FBgn0004456	2491	3372	1937	2216	3155	2426	2145	1750	1968	2290	1638	2539	2583	2210	2692	2533	2899	2425	2885	2282	1946	2157	2326	2088	2253	2262	2327	2024
FBgn0004462	595	794	572	405	740	600	555	443	735	867	510	644	738	776	633	636	604	689	754	631	611	636	562	634	661	604	613	627
FBgn0004463	480	465	446	403	586	544	519	523	519	555	671	569	627	646	609	562	408	544	446	460	426	470	473	496	585	585	580	501
FBgn0004465	997	1024	930	988	1083	998	958	1022	857	965	1070	1019	1011	945	1101	966	1023	1001	907	892	867	807	881	842	1002	963	873	888
FBgn0004507	23528	25897	13740	21041	26887	23617	27830	26058	18573	18675	31658	31118	23545	25481	21962	22644	30431	24512	30801	43081	32454	34636	34248	32650	41148	27157	34984	35268
FBgn0004509	1958	2732	2024	2258	3062	2393	2307	2386	2382	2438	2335	2673	2714	2182	2258	2298	3101	2648	3225	2439	2886	2777	2376	2640	1983	2132	1649	1795
FBgn0004510	299	265	235	255	303	340	347	302	347	329	270	264	390	323	381	397	231	409	242	200	255	205	232	232	288	304	294	283
FBgn0004511	1	1	2	0	2	2	1	0	0	0	0	1	0	2	6	2	2	2	2	2	1	1	2	1	0	0	2	0
FBgn0004512	2911	4754	5541	3674	4288	6207	6450	4488	3122	3932	2581	3022	2474	2560	4179	3575	4773	6742	3885	3823	3050	3356	2200	2781	2614	3957	2067	1776
FBgn0004513	121	242	129	166	171	200	188	173	169	195	234	196	176	203	209	154	154	135	152	178	159	167	119	167	220	190	165	162
FBgn0004514	40	44	58	44	89	45	77	32	43	99	62	69	97	73	55	65	37	41	105	40	59	40	41	40	64	50	45	80
FBgn0004516	38	23	64	7	26	32	26	24	117	22	11	59	80	157	20	39	8	20	8	13	20	31	77	11	6	11	52	50
FBgn0004552	7	6	20	7	1	3	5	4	4	3	3	1	3	2	2	2	171	2	9	7	1	59	0	3	20	2	3	1
FBgn0004554	5	7	2	4	19	4	6	26	4	6	5	17	2	3	0	0	5	24	3	1	6	6	11	5	13	9	6	2
FBgn0004556	274	225	183	223	261	239	255	262	230	251	257	250	259	276	313	277	183	342	208	200	196	242	198	251	277	292	217	309
FBgn0004567	23	24	16	30	34	32	33	18	30	41	23	38	32	25	27	17	22	37	26	30	33	28	29	22	33	28	35	28
FBgn0004569	212	261	168	228	312	238	256	340	226	237	284	286	177	229	266	221	250	255	260	263	266	259	311	258	323	302	250	304
FBgn0004573	61	95	36	35	65	60	62	55	31	50	49	53	47	68	91	60	71	56	37	56	67	91	43	55	46	66	36	50
FBgn0004574	2214	2246	2339	2462	3223	2550	2597	2416	2522	2728	3135	3076	3187	2734	2643	2596	2831	2843	2957	2224	2610	2351	2559	2315	2580	2564	2155	2497
FBgn0004575	83	124	76	82	136	103	97	86	119	109	115	141	122	141	82	87	113	97	102	85	115	151	116	126	136	143	141	104
FBgn0004577	5	3	2	1	4	10	9	1	3	8	1	7	7	4	4	1	3	7	1	3	3	3	2	2	3	4	3	0
FBgn0004580	100	159	164	119	154	169	120	117	178	190	103	135	133	200	129	109	134	151	143	118	73	133	155	123	133	126	140	152
FBgn0004581	898	602	733	499	860	990	1045	538	931	1008	202	215	573	694	1177	1355	458	1357	298	445	610	325	424	360	523	517	753	831
FBgn0004583	1446	2341	1088	734	2547	1232	1416	767	1018	1297	1297	1838	1521	1271	1818	1687	1475	1751	1901	1619	1602	1577	1295	1287	1622	1499	1804	1327
FBgn0004584	581	387	414	423	626	554	395	461	486	491	531	432	673	561	644	669	436	681	432	392	503	371	448	349	414	436	452	525
FBgn0004587	4324	4671	3717	3981	5655	4766	4910	4981	4462	5212	6167	7226	6364	6194	4748	4200	4626	5056	4540	4001	5177	4842	4511	4388	6721	6494	5871	5268
FBgn0004588	0	0	1	0	3	0	0	0	0	2	0	0	0	0	1	1	0	0	0	0	0	0	0	0	1	1	0	1
FBgn0004589	22	11	25	7	12	18	12	18	17	14	2	2	7	8	20	11	3	22	6	5	5	1	7	5	1	12	9	18
FBgn0004590	1	1	2	2	7	2	3	0	0	4	1	0	1	2	2	1	0	2	2	0	2	0	0	1	1	0	1	1
FBgn0004591	1	1	0	0	1	0	0	0	0	0	0	0	0	0	1	1	0	1	1	0	0	1	0	0	0	0	0	0
FBgn0004592	0	0	0	0	0	2	0	0	0	0	0	0	1	0	0	0	1	0	0	0	0	0	0	0	0	0	0	0
FBgn0004593	9	8	10	9	7	9	9	8	5	8	2	4	15	7	9	15	6	10	3	3	4	2	5	5	3	5	2	4
FBgn0004594	2	3	0	3	2	2	3	2	5	2	0	0	1	3	3	3	0	2	1	1	2	1	0	0	5	1	0	1
FBgn0004595	254	281	258	142	343	293	351	162	342	335	121	180	244	299	383	414	177	403	192	181	203	182	210	197	218	254	287	291
FBgn0004597	457	400	371	450	483	447	523	405	389	429	386	397	410	412	499	408	361	482	408	334	363	304	301	329	426	434	352	467
FBgn0004598	1825	2273	1697	1853	2555	2104	1999	2491	1986	2247	2913	2860	2595	2384	1974	1951	2490	1879	2448	2588	2556	2496	2152	2354	3001	2326	2658	2277
FBgn0004606	393	525	246	221	445	307	377	222	321	379	198	329	257	304	546	462	290	442	234	296	309	239	294	284	334	230	372	345
FBgn0004607	104	168	90	90	259	131	109	91	123	207	127	145	211	131	110	97	123	82	185	66	158	186	204	186	156	160	64	95
FBgn0004611	2108	2736	1834	2056	2789	2559	1923	2186	1945	2440	1633	2107	2069	1738	2575	1984	2979	2140	2402	2819	1937	1916	1990	1963	2039	2155	2071	1606
FBgn0004618	2	2	2	1	3	7	2	2	7	1	2	2	3	3	5	3	7	2	2	4	5	0	1	2	1	0	4	8
FBgn0004619	17	8	16	6	12	17	15	9	14	14	5	8	5	16	11	17	4	15	4	7	7	3	8	8	5	15	9	17
FBgn0004620	494	495	375	508	729	550	506	627	544	563	566	578	628	567	620	466	501	617	525	525	478	498	564	584	628	513	701	724
FBgn0004622	10	13	25	20	46	22	31	38	24	38	20	75	31	34	23	33	43	31	21	27	24	45	24	31	40	26	23	32
FBgn0004623	1	1	3	1	4	0	1	0	1	3	1	0	0	1	1	2	0	4	1	3	2	1	1	2	1	2	3	4
FBgn0004629	98	121	111	150	162	115	127	184	150	120	186	146	110	111	126	123	119	120	144	108	140	111	99	160	158	161	158	155
FBgn0004635	106	113	124	86	170	112	125	159	135	176	192	154	190	181	113	92	123	180	165	121	183	175	170	161	148	151	137	129
FBgn0004636	2937	4215	3220	2936	4818	3559	3977	3062	3861	4043	4637	5263	4377	4316	3619	3047	4314	3684	4691	4187	4661	4625	3948	4712	5450	4924	4796	4453
FBgn0004638	2062	2271	2031	1921	2758	2297	2144	2074	2415	2419	2589	2207	2359	2281	2433	2060	1872	2296	2204	1772	2028	1864	2144	2047	2289	2231	2234	2119
FBgn0004643	797	858	624	620	927	827	764	666	707	795	902	896	901	826	898	876	732	863	737	692	715	714	695	715	848	839	856	812
FBgn0004644	62	92	113	47	109	74	96	103	172	137	39	35	96	94	90	140	68	97	76	68	71	45	91	50	22	55	48	37
FBgn0004646	2788	3457	2248	2858	3648	2975	3479	2633	2957	2444	2891	3046	2374	2434	3151	2967	3443	2825	3078	4065	3172	3468	3007	3084	3363	2760	2950	2587
FBgn0004647	348	366	231	310	475	407	385	298	352	364	312	464	448	424	379	425	452	426	353	328	361	362	453	368	446	335	455	418
FBgn0004648	3614	5062	3612	3769	5808	4598	4413	3913	4062	4694	4815	4760	4474	4454	4232	3971	5076	4052	4583	5171	4813	4800	4329	4435	4200	4692	4354	3811
FBgn0004649	10	8	7	4	12	9	6	5	12	8	7	6	8	7	7	18	11	15	0	5	9	8	11	5	3	5	4	12
FBgn0004650	356	311	327	213	455	466	408	256	407	432	115	124	334	318	443	641	231	592	216	247	299	175	188	193	255	261	440	404
FBgn0004652	399	455	371	328	692	527	552	381	523	559	317	347	426	414	531	532	414	620	359	426	436	363	389	350	397	406	479	447
FBgn0004654	13806	14418	14322	18228	19843	19018	21100	23156	19815	19604	22989	27421	20548	21754	14114	14991	22865	18540	23545	25102	25590	24288	24474	24322	28201	20544	23218	24712
FBgn0004655	1005	1126	828	853	1402	1251	971	1081	1047	1251	953	1379	1235	1296	1119	1169	1186	1242	1267	1150	1282	1296	1170	1055	1420	1371	1446	1213
FBgn0004656	2139	2814	1784	1653	3372	2505	2450	2211	2328	2457	2824	3671	3019	2851	2527	2646	2866	2541	2702	2429	2989	3201	2809	3119	3994	3218	3109	2553
FBgn0004657	2754	3386	2870	3245	5203	3668	3429	2968	3614	4181	4220	5270	5519	4183	3259	2761	4208	3488	5508	3418	3725	3936	4842	3492	3688	3855	3268	2910
FBgn0004666	174	155	112	82	164	128	53	123	111	142	270	189	189	162	198	127	129	178	143	112	190	188	103	156	144	200	98	92
FBgn0004687	3196	3690	4326	4155	5098	4402	4744	3692	4405	4764	4250	4903	5052	4113	3891	3243	4111	4267	5176	3173	3663	3502	4400	3518	3363	4186	3103	3480
FBgn0004698	2004	1909	1539	1500	2270	2013	1831	1572	1919	2203	1576	1532	2082	1914	2056	2069	1439	2127	1637	1451	1494	1362	1639	1433	1810	1468	1944	2023
FBgn0004777	45	34	25	43	36	39	39	49	36	30	44	54	44	50	41	38	42	50	35	51	28	30	36	23	60	33	47	46
FBgn0004778	1	1	1	0	2	0	5	1	4	1	4	0	2	3	1	5	1	2	1	0	3	1	0	2	0	1	2	2
FBgn0004779	7	3	0	0	0	1	4	3	7	7	7	9	2	7	5	3	9	1	1	6	2	3	1	3	5	5	2	6
FBgn0004780	67	100	72	90	100	112	134	57	90	94	121	87	65	75	133	115	93	104	78	84	77	101	47	48	89	129	93	79
FBgn0004781	29	42	42	38	49	47	63	32	45	52	40	29	17	37	68	50	49	76	45	29	39	24	29	17	28	45	38	17
FBgn0004782	32	20	24	24	46	41	38	18	43	39	30	25	20	35	45	37	31	28	25	23	22	25	16	14	20	42	33	28
FBgn0004783	41	26	33	32	51	56	47	28	55	40	33	26	31	47	49	46	36	53	31	26	27	26	23	20	25	44	44	46
FBgn0004784	1	1	1	1	2	2	1	1	0	0	0	1	2	3	1	0	1	1	0	2	0	0	0	0	0	1	0	1
FBgn0004795	1562	1352	1003	741	1566	1095	1096	1352	1159	1111	2188	1695	1588	1374	1677	1512	1328	1636	1375	1248	1756	1695	961	1563	858	1890	1462	1021
FBgn0004797	2016	2683	1379	1821	1809	1688	1254	1304	1177	1177	1380	1279	1130	971	1972	1934	1719	1243	1544	1479	1158	1234	1130	1312	1461	1067	1105	1169
FBgn0004811	715	599	618	709	751	819	767	739	771	823	670	746	961	773	834	770	690	894	595	544	666	595	636	605	869	737	827	781
FBgn0004828	10258	11917	10087	9618	13338	10713	11786	9585	11238	11018	12619	12133	12012	11283	10913	10218	10892	10125	10962	11171	10767	10625	9968	11589	11974	11916	11552	10924
FBgn0004832	411	348	331	339	444	422	426	300	379	400	243	255	368	344	405	447	259	484	216	268	291	192	237	261	266	268	316	394
FBgn0004837	435	383	324	348	432	448	441	359	478	471	404	334	438	435	512	485	304	509	305	291	379	323	330	328	449	389	422	418
FBgn0004838	10370	13152	9994	8614	15840	11893	12529	8978	11949	11543	12969	15214	13405	13148	11962	11336	13189	11732	13356	11511	14451	13788	11883	13849	15173	15002	15187	13595
FBgn0004839	498	664	407	415	797	603	386	518	487	393	488	406	424	482	625	575	651	881	702	655	480	519	491	541	542	500	566	484
FBgn0004841	13	11	18	18	9	23	16	17	19	20	2	11	11	5	21	23	4	21	12	4	20	4	12	6	10	5	8	12
FBgn0004842	16	2	52	2	31	18	36	24	67	48	30	0	4	3	24	21	6	10	2	38	39	2	30	23	6	24	20	3
FBgn0004852	3003	4214	3206	3345	5003	3925	3632	3453	3022	3811	2585	3175	2641	2677	3549	3293	4510	4186	4786	4323	4509	3883	3306	3289	3114	2956	2914	2213
FBgn0004854	94	51	58	63	94	89	76	80	92	80	43	56	87	76	90	82	58	105	35	47	50	48	59	53	106	66	62	73
FBgn0004855	725	714	624	722	687	703	686	756	697	591	771	696	739	677	661	625	570	685	561	704	597	636	607	565	697	688	699	728
FBgn0004856	1613	1454	1487	1563	1841	1729	1579	1502	1547	1702	1537	1678	1700	1524	1624	1584	1612	1594	1672	1452	1513	1549	1459	1502	1620	1407	1464	1503
FBgn0004858	648	780	870	546	897	708	835	629	740	728	990	820	772	714	842	829	689	743	653	606	722	705	683	634	823	895	743	630
FBgn0004859	656	1011	643	592	1055	815	926	727	849	928	831	950	820	768	711	634	859	662	807	926	956	1086	796	1077	1273	1029	1043	874
FBgn0004860	586	651	370	379	625	584	486	524	563	586	719	816	684	720	641	610	629	588	588	625	729	695	651	612	832	753	789	636
FBgn0004861	714	914	484	469	861	753	661	708	714	768	937	1138	940	893	853	800	849	779	757	774	886	816	858	778	1070	988	985	782
FBgn0004862	31	31	55	50	57	53	60	102	68	56	40	32	35	37	32	42	70	82	45	101	50	44	55	56	37	34	49	40
FBgn0004863	40	38	37	43	51	63	63	57	47	49	32	38	39	48	54	66	29	71	33	24	45	33	38	33	36	41	37	53
FBgn0004864	646	773	644	592	1043	820	818	569	759	969	766	954	947	971	889	727	761	885	841	826	900	776	709	805	904	860	832	852
FBgn0004865	58	55	70	50	85	46	78	63	75	58	88	84	91	76	62	77	59	78	82	75	69	76	69	94	32	62	59	36
FBgn0004867	38347	37177	35287	39671	40618	43220	38873	42405	36095	36284	47766	43549	46715	36081	39415	37752	39648	34856	36853	40833	34912	35418	37147	33315	37850	38671	38274	35339
FBgn0004868	9817	10952	10080	11191	12936	11492	11188	11375	10668	10906	12435	12219	12011	11138	11296	10141	12021	10992	12706	12346	11321	11655	10735	11202	11529	11162	11035	11005
FBgn0004870	61	57	55	47	66	89	70	62	68	72	41	54	76	55	74	84	67	93	41	46	50	47	52	56	46	62	64	48
FBgn0004872	82	82	66	62	85	85	86	44	105	79	34	43	107	88	79	126	79	100	34	27	50	25	38	42	58	65	54	86
FBgn0004875	2128	1977	1489	1389	2612	2313	2391	1624	2222	2257	1795	2077	2241	2454	2862	2993	2025	2981	1833	2031	2321	2053	1973	1942	2573	2441	2715	2347
FBgn0004876	3823	4482	3063	2556	4205	4072	4295	2629	3477	3949	1785	2151	2856	2940	4756	5016	3548	4730	3616	3719	3036	2776	2921	2746	2353	2769	2653	2596
FBgn0004878	0	1	1	0	0	0	0	1	3	0	1	0	1	0	0	0	1	3	0	2	0	0	0	0	3	0	2	0
FBgn0004880	32	47	36	21	34	46	21	19	32	40	24	16	30	48	28	29	28	37	31	22	41	37	40	43	30	23	40	31
FBgn0004882	6026	5237	5084	4044	6692	7541	8175	4818	8148	7134	1971	3184	5676	6064	8807	8703	3577	9354	3424	4030	4046	2132	2871	2600	3557	4722	6345	7506
FBgn0004885	1374	1806	1625	1502	2100	1844	1512	1402	1569	1676	1001	1769	1294	1286	1546	1439	2018	1637	1519	2010	1504	1499	1437	1337	1521	1291	1362	1250
FBgn0004888	16510	19153	13433	17412	17968	17770	14821	16629	13947	13247	14429	14566	12651	12245	17700	16639	17821	13516	16180	20109	14209	15386	14453	15182	15389	12479	13979	13888
FBgn0004889	2378	2829	2695	2070	3169	2604	2952	2258	3105	3010	2385	2424	2725	2686	2801	2898	2187	2722	2359	2631	2663	2241	2336	2682	2616	2654	2870	2426
FBgn0004892	215	227	157	132	234	177	141	240	195	176	310	258	307	242	175	179	178	231	214	198	198	193	158	246	91	263	137	142
FBgn0004893	1022	1649	1303	1078	1549	1605	1574	1305	1235	1743	1000	1436	1581	1471	1183	1110	1172	1403	1557	1396	1167	936	786	1278	1052	1349	1023	1144
FBgn0004895	3	3	8	5	5	9	7	10	9	5	5	4	6	15	2	5	8	3	8	4	9	4	3	2	0	7	4	3
FBgn0004896	4	2	5	4	5	4	3	6	13	12	2	2	2	0	2	3	9	3	2	3	5	5	4	3	3	1	1	6
FBgn0004897	3	0	3	0	3	1	3	7	5	4	8	4	8	2	5	0	2	2	2	2	5	1	0	4	3	3	5	4
FBgn0004898	6	4	1	2	2	4	1	3	1	2	7	8	5	2	6	3	1	2	9	3	8	4	3	7	2	7	2	6
FBgn0004901	556	537	449	472	549	506	571	522	509	611	675	728	667	702	551	536	467	607	572	409	467	499	573	581	625	584	570	552
FBgn0004903	1733	1250	1694	1399	1913	1766	1841	1081	1895	2139	959	1011	1576	1748	2401	2250	1262	2238	923	1150	1633	1188	1207	1099	1460	1506	1510	1699
FBgn0004907	18162	22506	19021	20381	26598	21429	23021	22032	21471	22771	25506	25175	24625	21608	21772	16805	21941	21280	25550	20478	20812	19860	21316	21591	22872	22833	20526	20608
FBgn0004908	328	285	269	248	332	324	330	242	310	348	213	164	290	270	393	367	197	357	197	198	186	163	167	198	250	236	273	309
FBgn0004910	822	1384	1231	904	1167	984	880	922	984	1156	614	662	722	601	1091	935	788	973	1222	832	899	577	737	879	502	581	552	489
FBgn0004911	17	14	29	8	29	21	24	19	28	26	21	15	3	10	20	24	12	9	11	22	31	9	20	25	6	20	34	6
FBgn0004913	1350	1101	1096	1020	1425	1429	1349	1098	1388	1498	967	950	1316	1338	1654	1701	988	1624	976	950	1083	892	943	947	1184	1102	1271	1387
FBgn0004914	7220	8975	5467	6268	9184	6595	6134	7222	6108	6005	9576	10026	8844	9142	7909	7596	7323	7369	8028	8165	7735	7474	7555	8373	11086	9345	10825	10252
FBgn0004915	1176	811	1071	1077	1008	1066	1048	774	1143	1137	799	750	1067	1041	1360	1280	738	1220	698	723	826	682	718	747	956	843	902	1065
FBgn0004919	218	265	276	238	427	361	287	213	353	575	243	267	450	371	241	191	246	331	432	290	226	232	383	322	275	269	228	326
FBgn0004921	6262	7071	6167	6760	8292	6759	7214	6577	6867	7092	7280	7064	6977	6554	7258	6118	6363	6807	7218	7004	6268	6044	6215	7267	6955	6438	6566	7081
FBgn0004924	2496	3229	2042	1974	3622	2835	3176	2606	2938	3165	3061	3833	3292	3418	3204	2987	2971	3331	3040	2916	3405	3424	2917	3301	3955	3800	3522	3326
FBgn0004926	5031	5004	4978	5157	6062	5892	5768	5433	5066	5402	5847	5778	5511	5281	6502	5015	4924	5411	5160	4605	4835	4469	4503	4556	5147	4964	4745	5116
FBgn0004956	269	185	198	161	230	303	297	164	293	266	81	108	202	185	309	335	113	342	111	119	132	76	118	100	117	143	201	242
FBgn0004957	319	293	269	234	406	364	276	324	276	341	309	386	402	358	353	343	296	374	292	267	300	274	290	273	356	337	362	345
FBgn0004959	6	11	3	6	7	5	3	4	2	1	3	1	11	5	7	5	2	7	1	7	8	5	4	6	5	9	10	13
FBgn0005198	1357	1554	1021	1052	1814	1332	1383	1085	1408	1422	1351	1705	1651	1561	1499	1499	1449	1557	1632	1280	1538	1379	1326	1425	1473	1549	1460	1414
FBgn0005278	5599	7204	7294	6489	9386	8094	9267	7811	8568	8590	9324	10257	8252	8493	7293	5272	7748	7725	7300	9142	8469	8852	7504	8557	10485	11126	8809	8010
FBgn0005322	2005	2045	2050	2314	2912	2195	2173	1991	2097	2269	2193	2218	2391	2057	2220	1976	2080	2207	2289	1924	2020	1877	1982	1922	2072	1961	1937	2118
FBgn0005355	832	769	714	714	928	859	823	832	774	840	920	886	970	851	938	843	815	865	785	756	885	792	715	739	856	864	862	914
FBgn0005386	1475	1464	1059	1019	1762	1698	1364	1155	1462	1750	1039	1376	1712	1644	1951	2159	1213	2013	1139	1205	1615	1294	1247	1240	1733	1560	2003	1703
FBgn0005390	21	11	18	15	17	21	31	13	29	24	10	13	18	20	22	35	25	43	10	11	17	11	9	18	14	7	18	20
FBgn0005391	3	11	5	2	69	11	5	7	3	3	3	7	6	3	7	2	3	5	5	7	3	4	11	4	6	5	2	6
FBgn0005411	2093	1890	1801	1788	2103	2149	2076	1839	2143	2082	1890	1844	2131	1973	2211	2037	1633	2171	1752	1606	1680	1514	1446	1620	1780	1777	1972	2098
FBgn0005427	937	1140	760	707	1177	917	906	730	989	1095	1050	1344	1358	1175	952	935	939	825	1047	803	889	985	937	934	1429	1227	1239	1279
FBgn0005533	25047	25520	23794	28810	28540	29365	25630	31309	24536	24027	33011	29309	30126	25170	25863	24214	26984	23800	25395	29888	23969	25012	26362	24878	28785	26391	27229	27130
FBgn0005536	3407	3915	2998	3478	5192	4308	4231	4458	4564	4905	4525	5022	5130	4977	3901	3520	4135	4706	4492	4256	4667	4269	4457	4518	5318	4644	5459	5189
FBgn0005558	17	10	21	9	17	15	20	10	17	20	8	11	14	25	17	19	7	14	12	10	19	9	9	11	18	10	19	8
FBgn0005561	83	101	76	70	118	112	88	76	90	85	60	96	66	74	93	94	83	93	73	68	82	68	55	63	109	87	86	87
FBgn0005564	150	140	130	131	175	196	151	203	188	205	150	169	161	168	161	153	134	201	127	132	157	117	127	129	133	148	182	181
FBgn0005585	17305	18363	16608	19215	22824	22776	20471	19126	16882	16410	28054	24434	20700	20512	24612	18662	20740	18543	19219	16821	17089	18932	16174	16104	21324	23670	18383	18156
FBgn0005586	135	109	154	103	158	166	161	115	168	156	74	94	111	166	161	148	88	191	83	105	96	84	113	91	104	113	126	130
FBgn0005590	0	1	4	3	2	2	2	0	2	2	0	0	0	1	1	4	0	1	0	0	0	2	2	1	0	0	0	1
FBgn0005592	142	141	130	121	211	108	142	134	153	104	154	229	173	145	135	134	159	125	159	155	89	110	158	125	149	194	131	107
FBgn0005593	47689	48670	46269	52810	55671	54765	49995	56660	45488	48605	61111	56630	57814	48051	51976	43661	48360	43675	49702	55543	45739	45578	49066	45647	50409	46673	48391	46434
FBgn0005596	587	504	458	454	611	657	587	414	663	733	397	531	655	696	853	824	423	824	383	443	589	428	486	409	642	578	701	671
FBgn0005612	1600	2073	1947	1892	2933	2652	2268	2251	2926	3040	2340	2920	2720	2588	1819	1683	2773	2248	3168	3283	2825	2800	2973	2687	2746	2313	2719	2738
FBgn0005613	64	81	53	64	72	81	59	81	76	78	104	91	96	81	66	82	82	82	82	72	80	69	71	80	111	111	90	92
FBgn0005614	15	27	21	18	24	42	28	17	24	39	18	17	32	31	30	31	34	43	17	15	33	14	27	20	30	31	26	31
FBgn0005616	763	947	644	584	954	762	848	651	799	789	908	1072	955	959	867	808	763	776	823	842	836	818	835	844	1111	1070	963	900
FBgn0005617	771	853	517	615	946	820	696	700	801	832	895	985	977	1046	774	774	723	787	775	848	817	908	824	887	1055	949	990	825
FBgn0005619	7	9	11	9	12	10	14	14	10	17	7	4	19	12	6	12	5	17	8	5	4	8	6	8	9	7	11	13
FBgn0005624	222	236	139	148	248	223	186	171	212	215	239	353	309	252	267	226	174	216	229	192	179	190	237	194	296	256	297	276
FBgn0005626	755	1938	476	765	1780	1194	994	1145	450	955	1177	1282	853	988	1131	1239	1731	1018	1226	1361	1217	1301	1450	924	1164	1000	1030	1376
FBgn0005630	5384	6513	4225	4048	6632	5495	5353	4614	5188	5402	5644	6419	6368	6040	5802	5854	5374	5678	4828	4540	5476	5330	5135	5380	6617	6349	6183	5719
FBgn0005631	504	518	399	421	714	534	630	372	601	629	439	608	662	625	649	651	512	689	541	454	595	516	607	513	653	640	575	600
FBgn0005632	3843	5146	3316	2951	5709	4514	4514	3892	4056	5011	4584	6383	5754	5474	4293	4469	4990	4640	5265	4592	5440	5623	4655	5248	6656	5784	5647	4905
FBgn0005633	20	34	7	89	12	20	26	25	23	20	24	17	11	39	60	24	33	7	25	30	20	24	31	16	29	12	19	30
FBgn0005636	250	241	226	123	249	296	330	207	314	346	116	136	185	291	280	328	188	350	139	191	185	208	260	146	184	229	238	219
FBgn0005638	18	34	14	22	27	28	15	30	20	42	19	44	39	46	35	27	40	29	33	31	27	23	20	26	43	43	33	22
FBgn0005640	992	1263	967	882	1260	1110	1199	943	1079	1232	1193	1371	1344	1269	1003	1031	999	1174	1181	1035	1185	1028	906	1074	1475	1276	1186	1294
FBgn0005642	841	767	768	689	925	919	852	906	870	991	828	916	1093	964	935	937	707	866	754	677	877	725	793	760	908	897	861	960
FBgn0005648	925	794	825	835	1144	895	979	855	1033	945	1231	1186	1248	1151	1156	1072	800	1166	727	622	913	766	837	930	1264	1106	1076	1277
FBgn0005649	4274	4382	3687	4173	5892	5079	5202	6258	5847	5088	6298	6785	6510	5997	5075	4357	4952	5294	5252	5084	5852	5529	5560	5834	6907	6086	6298	6305
FBgn0005654	0	0	0	0	0	0	0	0	0	0	0	0	0	0	0	0	0	0	0	0	0	0	0	0	0	0	0	0
FBgn0005655	259	163	167	253	260	222	218	95	246	209	98	194	263	184	279	307	181	240	147	85	167	134	185	81	127	133	112	193
FBgn0005658	6	12	4	14	7	15	15	8	18	7	10	10	17	15	7	16	9	19	13	10	13	9	17	8	17	22	14	21
FBgn0005659	831	1156	1001	1026	1559	1224	1060	1066	951	1096	1108	1230	1192	1061	999	870	1352	1102	1069	1317	1068	921	962	901	1327	1328	1443	1173
FBgn0005660	112	85	129	155	292	167	146	136	144	262	187	151	218	154	184	165	158	229	304	104	174	128	150	204	77	100	96	118
FBgn0005664	325	63	870	388	555	347	231	12	27	366	6	196	413	464	43	13	567	419	45	3	32	45	210	933	3	387	3	21
FBgn0005666	7454	11935	5557	7813	13090	9232	8723	9426	7509	10669	11218	9889	9778	9988	9328	7969	10490	8259	8757	9122	11712	12230	10487	12282	16492	10388	10967	11199
FBgn0005670	467	500	381	487	597	385	407	344	300	430	374	471	520	458	410	393	583	320	382	560	366	399	361	414	427	404	479	482
FBgn0005671	16813	20585	19369	16373	20944	18097	21652	18750	19651	20184	19383	21899	17599	16663	17457	16481	17158	19620	22820	18170	20429	17405	17138	18920	18065	19131	14374	15485
FBgn0005672	1008	1049	1150	1004	1534	1208	1149	1014	1314	1587	1118	1266	1644	1322	1211	1023	1039	1144	1172	856	928	767	1128	883	1131	1126	1208	1252
FBgn0005674	2194	2176	1620	1886	2708	2132	2004	2034	1915	2093	2578	2755	2464	2372	2512	2205	2150	2114	2309	2401	2261	2272	2158	2160	2290	2233	2312	2248
FBgn0005677	113	77	95	82	114	120	90	74	126	130	40	28	95	80	147	168	45	155	46	50	73	31	56	52	54	78	78	85
FBgn0005683	226	195	183	203	239	217	213	214	232	256	213	162	302	253	287	286	153	302	129	171	206	149	183	170	247	186	220	279
FBgn0005694	1109	1201	978	1187	1617	1404	1393	1478	1432	1356	1427	1622	1347	1489	1389	1285	1318	1558	1239	1423	1561	1554	1387	1493	1643	1550	1381	1454
FBgn0005695	543	669	539	537	747	745	725	744	945	857	724	826	845	765	614	643	606	721	792	810	821	806	907	752	917	782	801	842
FBgn0005696	82	68	53	56	87	51	54	31	49	60	48	58	66	49	75	77	47	76	45	41	46	37	59	26	54	62	44	69
FBgn0005771	648	807	721	596	1136	834	920	862	1002	1009	1007	1160	1060	916	716	563	806	873	1119	990	951	986	988	929	1077	959	940	963
FBgn0005775	23	18	15	13	17	20	22	20	22	31	28	15	23	29	26	19	15	29	19	14	23	20	31	22	23	17	24	22
FBgn0005777	1666	1524	1408	1371	1809	1641	1739	1458	1675	1735	1313	1393	1676	1488	1926	1836	1351	1950	1294	1357	1353	1126	1374	1187	1548	1415	1575	1524
FBgn0005778	546	355	498	453	482	718	642	355	637	579	181	129	524	487	754	757	217	770	128	304	285	153	304	257	316	267	366	572
FBgn0005779	276	197	291	238	299	356	390	236	350	303	93	114	223	201	334	353	151	371	124	166	121	80	136	93	136	168	232	283
FBgn0008635	3484	4211	3261	3064	5063	4207	4466	2933	3653	4132	4841	5446	4244	4439	4821	4166	4780	4337	4641	4136	4630	4369	3704	3947	4510	5068	4221	4003
FBgn0008636	6	10	4	10	15	14	10	11	17	15	2	7	6	9	9	10	3	17	4	3	5	3	15	3	4	7	4	11
FBgn0008646	19	35	11	20	33	31	34	41	38	30	32	55	48	29	31	22	22	28	39	36	29	26	31	31	40	30	23	45
FBgn0008651	409	294	146	167	277	152	184	359	176	125	475	287	375	304	229	258	208	299	250	251	296	257	149	329	80	268	209	242
FBgn0010014	20	23	15	26	23	38	24	21	29	22	29	25	31	35	28	21	17	13	21	27	13	20	20	13	18	23	20	20
FBgn0010015	302	399	217	335	449	343	409	407	361	430	441	484	408	503	412	280	309	353	350	377	349	361	344	426	533	362	498	482
FBgn0010019	2851511	3318974	2969263	3148329	3945242	3117117	3163638	3204322	3568514	3230046	3767601	3529997	3598507	3665131	3018780	2890745	2961426	3190806	3876310	4185562	4149458	3709358	4060190	3804726	4468232	3173509	4900258	4444723
FBgn0010038	28	49	374	89	145	409	166	408	220	123	396	107	172	117	254	147	115	140	292	96	355	113	180	70	91	94	85	49
FBgn0010039	311	318	317	227	385	363	521	272	337	280	188	135	239	254	383	439	210	513	216	177	220	173	185	218	177	193	227	225
FBgn0010040	2	0	10	9	7	7	13	12	5	0	12	2	9	9	1	1	6	8	5	1	5	8	9	2	6	3	0	0
FBgn0010041	196	301	913	674	797	882	841	913	483	406	1891	558	754	736	613	525	573	1342	1196	294	732	623	336	234	323	260	94	226
FBgn0010042	6	1	19	37	8	27	25	53	20	2	273	51	69	52	4	42	57	11	35	19	57	81	6	3	42	17	3	11
FBgn0010043	20	56	91	58	64	108	98	41	19	89	18	24	22	29	46	13	62	65	82	27	7	35	41	23	20	53	4	15
FBgn0010044	43	187	360	261	211	385	235	169	103	302	13	109	57	54	152	7	254	236	405	28	16	140	267	14	30	73	0	6
FBgn0010051	1967	3009	1657	1508	3415	2297	2774	1843	2259	2926	2769	4073	2803	2855	2361	2336	3240	2182	2752	2971	3525	3649	2679	3257	4243	3611	3525	2879
FBgn0010052	95	168	30	76	56	65	54	61	31	34	43	34	58	70	158	109	66	92	44	72	40	42	34	45	66	87	55	64
FBgn0010053	2927	3089	3355	3528	4093	4087	3911	4354	3836	4229	3964	3834	3473	3701	3687	3273	3632	3732	4570	4002	3969	3885	3442	3608	3567	3604	3959	3929
FBgn0010078	31356	32239	31864	35721	36808	37632	33438	38384	30756	31106	40656	36248	35631	29945	34116	29863	34234	30423	33662	32007	30400	29996	29231	30741	35469	34260	32209	34110
FBgn0010097	11	6	8	9	23	8	8	5	14	9	6	14	20	13	9	15	6	24	10	2	11	9	13	4	5	4	9	9
FBgn0010100	18649	25192	16965	21217	23381	20980	22510	21110	20184	22358	21429	23303	20060	21216	22752	18623	20934	18022	24393	25212	22056	22164	22948	20359	23915	20039	19845	22091
FBgn0010105	318	238	181	193	234	230	174	291	203	174	353	184	294	250	361	249	197	222	193	170	162	211	186	216	258	253	248	186
FBgn0010109	0	0	0	2	0	0	0	0	0	2	0	0	0	1	0	0	0	0	1	0	0	0	0	0	0	0	0	0
FBgn0010113	693	941	677	543	1167	756	788	544	736	819	682	777	826	841	816	919	812	1005	1029	575	812	792	752	685	798	866	834	621
FBgn0010114	79	58	66	52	92	109	66	63	168	78	39	99	77	154	84	82	40	75	39	43	57	66	96	48	66	59	85	74
FBgn0010173	1601	1651	1652	1709	2147	1940	2020	1792	1984	1918	2127	1891	2266	2004	1972	1766	1683	1966	1865	1649	1899	1791	1848	1655	2050	1751	1974	2112
FBgn0010194	108	82	103	99	157	144	109	71	132	145	71	145	149	135	169	174	102	157	78	74	102	96	91	72	124	115	89	119
FBgn0010197	11	12	11	5	17	25	22	13	11	18	6	8	11	11	18	20	12	25	0	11	14	10	8	5	12	11	6	15
FBgn0010198	28319	30628	28577	34168	34935	34343	31000	35075	28219	29175	35048	31633	32341	27646	32258	26801	30531	27246	31068	33149	27605	27836	28646	28946	31995	30550	29894	28966
FBgn0010213	4691	4501	3670	4510	4392	4568	4283	4687	3966	3766	4507	4188	4126	3797	4612	4645	4309	3953	4136	4501	4106	4067	4034	4076	4487	3738	3882	4382
FBgn0010215	1588	1708	1495	1419	2152	1678	1744	1552	1705	1770	1823	1672	1690	1629	1843	1615	1664	1728	1649	1330	1579	1562	1498	1524	1895	1794	1597	1597
FBgn0010217	43141	50587	34929	48983	49011	42295	40342	42384	40094	42153	41258	40921	38943	38939	46605	41093	46619	35199	48097	54484	43251	43734	44031	48238	45259	34616	39796	44791
FBgn0010220	674	613	613	627	673	601	733	612	693	671	586	546	650	615	708	694	513	766	556	468	527	499	500	547	497	605	577	552
FBgn0010222	463	505	1163	760	490	911	434	548	517	375	540	413	315	343	852	532	470	850	635	609	402	438	411	423	396	357	413	381
FBgn0010223	150	188	486	279	486	522	433	360	368	606	202	289	462	288	152	143	378	542	600	229	330	309	488	332	199	362	123	169
FBgn0010225	10317	12360	10645	12385	13547	12648	12100	11593	11921	13455	12048	14357	12946	12201	10598	10445	14590	10976	13067	15661	13189	13195	11639	12249	14311	11773	12328	13243
FBgn0010226	9310	7369	8729	5454	8433	10102	11942	5079	9135	8728	3098	2667	5278	6976	10276	13520	5233	11583	4263	5167	5672	4793	4879	4478	4341	5050	6056	5965
FBgn0010228	2913	3373	3064	3346	4194	3608	3722	3752	3857	3371	4975	4923	4814	4138	3643	2820	3707	3799	4258	3373	3414	3784	4094	4431	5437	4955	4765	4783
FBgn0010235	1513	1731	1645	1673	2017	1689	1915	1562	1814	1850	2169	2234	1977	1935	1771	1594	1931	1838	2006	1634	1903	1693	1658	1700	2052	1859	1707	1860
FBgn0010238	1692	1718	1625	1269	2280	1618	2086	1805	1859	1852	3428	1935	1887	2027	2179	1845	1758	2567	2034	1888	2368	2008	1711	2081	1627	1912	1949	1719
FBgn0010240	9	16	10	11	18	17	7	13	13	20	8	8	13	25	13	12	5	11	7	12	14	9	14	7	8	12	17	12
FBgn0010241	163	664	1141	386	661	1024	1228	368	380	1553	124	271	657	445	347	105	492	899	653	387	234	405	206	812	262	607	170	258
FBgn0010246	1304	2415	4287	4499	6040	5506	4365	1292	6113	5517	964	7017	8712	5904	1564	940	7048	2983	10949	1781	1261	2886	9849	3222	928	4138	499	906
FBgn0010247	1072	741	978	1051	1191	1090	1063	817	953	1047	569	521	930	871	1137	1253	763	1114	791	544	808	660	793	680	791	708	761	841
FBgn0010258	732	169	522	493	487	628	603	329	519	650	63	16	454	490	733	958	208	737	68	125	393	176	165	160	346	211	275	507
FBgn0010263	2874	3285	2377	2590	3679	2905	2892	3034	2888	3198	3302	2780	3075	3407	3195	2887	2542	3116	2829	2896	2952	2647	2954	2729	3416	2754	3602	3718
FBgn0010265	21690	22694	21525	25256	25927	24791	22788	27063	21971	21945	26049	24149	25031	21218	23332	19850	21487	20793	23187	25848	21251	20947	23824	22545	23364	22266	23128	24072
FBgn0010269	536	661	588	578	747	640	605	610	672	628	789	885	814	707	654	544	697	657	680	608	572	626	626	599	720	741	638	643
FBgn0010278	907	623	656	744	886	934	693	809	834	896	1001	936	1167	1039	954	1087	711	994	697	584	880	759	789	588	946	875	919	986
FBgn0010280	2468	2683	2155	1869	3314	3006	2945	2105	2680	2911	2117	2835	2846	2906	3081	3084	2443	3289	2396	2226	2678	2423	2365	2267	2693	2842	2888	2751
FBgn0010282	1441	1248	919	1234	1446	1435	959	1131	1143	1229	992	1234	1437	1283	1741	1729	1153	1534	1071	1060	1158	969	1043	960	1257	1172	1390	1423
FBgn0010287	262	184	218	214	223	278	275	194	297	239	158	149	227	253	300	278	151	316	108	159	184	156	142	134	168	192	219	230
FBgn0010288	3086	2643	2815	2388	3344	3437	3677	2602	3392	2778	2044	1813	2920	2693	3429	3594	2034	3914	2004	1791	2050	1580	2008	1649	1915	2238	2551	2864
FBgn0010292	500	510	519	466	601	541	631	589	503	519	595	554	594	540	636	513	462	625	456	390	421	497	407	531	472	562	446	482
FBgn0010294	1	0	0	1	0	0	0	0	0	0	0	0	0	0	0	0	0	0	0	0	0	0	0	0	0	0	0	0
FBgn0010295	0	1	0	0	0	0	0	0	0	0	0	0	0	0	0	0	0	0	0	0	0	0	0	0	0	0	0	0
FBgn0010296	0	0	0	0	0	0	0	0	0	0	0	0	0	0	0	0	0	0	0	0	0	0	0	0	0	0	0	0
FBgn0010300	518	704	466	394	759	636	762	329	639	739	459	570	549	614	636	713	530	522	509	435	576	635	557	509	630	659	601	457
FBgn0010303	1141	1371	1068	1105	1917	1495	1444	1373	1341	1523	1528	1967	1732	1512	1361	1294	1718	1548	1872	1546	1609	1639	1608	1441	1682	1692	1569	1338
FBgn0010309	486	355	386	354	517	485	538	272	512	457	252	264	452	466	638	698	270	662	225	281	323	228	324	246	361	387	387	473
FBgn0010313	1672	2071	1272	1137	2074	1408	1538	1415	1514	1666	1809	2115	1998	1934	1814	1656	1400	1605	1799	1662	1734	1904	1707	1882	1811	2037	1980	1774
FBgn0010314	117	72	111	87	113	117	109	40	121	101	31	22	91	84	143	152	47	139	37	38	57	32	61	52	61	53	83	92
FBgn0010315	379	432	339	361	487	435	533	516	506	438	583	647	511	523	396	357	408	459	466	413	454	432	468	499	503	562	501	466
FBgn0010316	422	444	410	384	498	478	500	345	491	559	375	432	503	490	492	470	375	459	412	380	402	362	387	373	431	440	498	506
FBgn0010317	29	17	30	19	29	31	22	18	43	37	3	0	16	16	36	58	14	33	4	5	22	8	9	8	19	12	20	28
FBgn0010323	3	3	4	2	6	7	4	5	5	3	0	1	5	7	10	10	5	6	2	2	4	4	2	6	6	3	0	5
FBgn0010328	1333	1404	1010	1161	1700	1516	1328	1466	1278	1553	1465	2062	1856	1758	1639	1536	1530	1625	1579	1424	1529	1488	1502	1353	1799	1863	1652	1550
FBgn0010329	31	38	22	21	45	37	45	26	58	34	18	29	31	27	39	52	27	32	23	23	23	31	24	22	14	22	33	31
FBgn0010333	2179	2529	2147	2461	2949	2569	2725	2415	2383	2310	3046	2873	2699	2506	2676	2214	2481	2501	2452	2313	2385	2306	2367	2195	2654	2629	2481	2588
FBgn0010339	1146	1008	1092	1070	1191	1243	1234	1009	1119	1246	954	890	1005	1032	1322	1172	873	1243	787	793	864	755	821	865	897	923	982	1143
FBgn0010340	319	291	290	331	344	323	307	332	291	296	334	291	370	341	354	310	322	356	270	305	271	264	271	261	322	325	325	396
FBgn0010341	2870	3744	3587	3288	5437	3864	4218	3618	4038	4246	4697	5216	5224	4480	3406	3078	4383	4046	5189	3661	4186	3886	4416	3953	4292	4439	3992	4089
FBgn0010342	279	208	221	218	302	326	268	263	268	278	244	279	339	319	240	261	228	319	243	228	267	241	222	206	296	287	244	261
FBgn0010348	8991	10723	8844	9910	13214	10492	10324	9415	9420	9530	12156	12226	10835	10069	11342	9267	11144	10068	11550	10684	10444	9773	9567	10170	11509	11421	10637	10684
FBgn0010350	2464	2376	2264	2561	3173	3070	3280	3226	3330	3160	2663	2794	2941	2873	2784	2828	2542	3220	2709	2754	3128	2829	2997	3154	3241	2735	3399	3485
FBgn0010352	28016	38598	25226	28114	32036	30201	23212	26954	25236	28586	22351	24459	22597	24465	29886	28801	32788	25302	32803	33560	30544	31828	26086	28609	25386	21190	24973	22664
FBgn0010355	1939	2435	1586	1628	2901	2229	1867	2035	1847	2596	1819	2680	2456	2674	2259	2367	2451	2552	2337	2017	2502	2527	2068	2172	2752	2684	2747	2265
FBgn0010356	497	579	424	494	694	498	535	462	558	552	656	607	571	577	578	493	577	591	595	565	546	519	513	527	647	610	559	603
FBgn0010357	2317	8505	10210	5881	9784	14529	7822	2383	6027	19045	551	4594	7121	7051	3859	156	6522	6947	11064	3273	115	4643	8945	2407	3012	6594	464	1091
FBgn0010358	6212	23171	32635	18854	30329	46585	22650	7673	14596	51653	1628	12672	19183	20646	11439	612	18856	21580	31256	8798	367	14208	23637	7063	9175	21752	1234	3519
FBgn0010359	6216	23180	32639	18854	30348	46602	22659	7680	14604	51677	1628	12682	19182	20649	11436	613	18856	21580	31242	8801	365	14205	23632	7060	9185	21758	1234	3519
FBgn0010379	2597	3394	2611	2418	3762	2966	2840	2295	2663	2903	3230	3454	3510	3154	3027	2900	2931	2780	2980	2707	2819	2814	2669	2689	3703	3217	3592	3349
FBgn0010380	2110	2426	1862	1981	2932	2438	2319	2201	2175	2279	2911	3023	2749	2531	2578	2258	2604	2641	2856	2414	2514	2455	2410	2305	2522	2628	2245	2230
FBgn0010381	1667	2715	1767	4342	2868	1248	1872	2470	1674	1071	9348	4957	3094	2636	1363	1950	3151	2356	2219	2003	7587	4434	676	1100	4454	5139	1674	1329
FBgn0010382	264	224	201	184	285	290	286	187	289	302	120	187	272	275	338	392	198	351	156	172	198	167	186	174	192	213	245	255
FBgn0010383	504	571	563	582	466	555	645	584	476	490	801	1093	864	675	627	556	450	281	352	487	514	687	555	492	1150	1003	939	992
FBgn0010385	22	236	124	779	715	19	30	51	84	23	1626	967	569	155	60	522	270	445	272	419	2306	965	23	64	83	578	49	51
FBgn0010387	29466	27181	25229	33790	32330	30649	31293	40844	31510	25524	46217	36944	35701	32835	30372	27531	34918	32330	34117	34623	35782	33149	32320	36894	45815	34916	40273	44287
FBgn0010388	67	876	328	2398	950	56	97	262	41	156	912	571	444	80	94	495	234	375	125	220	942	449	83	84	107	294	156	188
FBgn0010389	232	224	242	202	336	249	192	282	250	291	219	221	224	243	302	209	236	294	250	242	184	216	221	214	227	234	223	231
FBgn0010391	3939	3701	3453	3596	4761	4490	3955	4142	3541	3808	4795	4587	4246	4208	4338	4172	3777	4223	3984	3881	3988	3803	3778	3376	3976	4064	4000	3893
FBgn0010395	840	1069	1193	1125	1402	1364	1163	805	1037	1331	1383	1333	1416	1099	1313	804	1289	1397	1688	697	796	870	1160	879	729	1044	675	482
FBgn0010397	2248	2294	2323	2420	2808	2465	2463	2437	2505	2603	3086	3035	2914	2780	2433	2383	2682	2847	2734	2690	2889	2578	2573	2507	2635	2450	2490	2563
FBgn0010398	191	128	158	153	153	203	161	136	172	164	76	94	145	172	204	239	115	202	80	91	120	108	111	91	160	160	150	169
FBgn0010399	33	31	23	28	45	45	29	25	44	31	19	20	25	38	43	37	23	42	13	18	31	25	21	20	18	33	29	30
FBgn0010401	353	0	0	0	0	28	1	3	3	0	1	1	462	0	1	0	0	2	2	0	338	0	0	0	166	3	1	1
FBgn0010403	193	7	9	4	4	11	11	7	8	7	1	1	213	4	13	14	3	12	0	2	213	0	4	6	120	0	1	8
FBgn0010406	1443	1543	1514	1505	1896	1600	1550	1407	1796	1717	1675	1540	1866	1629	1556	1597	1316	1646	1554	1470	1324	1350	1473	1459	1524	1306	1606	1577
FBgn0010407	36	10	32	18	29	21	28	25	34	27	13	10	25	23	31	36	15	34	7	7	21	14	7	13	16	12	20	21
FBgn0010408	16606	16771	16029	18032	19293	19739	16857	20128	15249	17137	21827	20123	20214	16753	18381	16269	18169	15608	17739	17666	16001	15737	15615	15927	18203	17594	17049	15197
FBgn0010409	30286	31699	30769	32995	34204	34172	34249	36574	31596	31659	39836	35406	35614	28141	29598	27880	30171	27508	30487	35109	27230	28592	32172	28219	32800	30051	30566	29783
FBgn0010411	30723	31843	31423	36564	35811	37932	33225	38752	31367	31725	39859	35460	35614	31778	33516	30779	33181	30110	32648	35178	29660	30019	30463	30538	34636	32338	32482	31260
FBgn0010412	26922	29378	30053	31180	32379	29531	30703	32924	30170	27643	37068	32562	34485	25295	27136	24402	28307	24637	26695	30371	25233	25344	27886	25915	28749	29176	26712	26826
FBgn0010414	79	81	83	47	137	110	78	127	146	90	190	127	118	177	152	68	84	134	81	39	146	81	87	95	89	174	201	111
FBgn0010415	4897	6860	5095	5503	8442	5926	5759	4659	5914	5988	5904	6670	6034	5555	5796	5053	6840	5444	7171	7416	6965	7210	6353	6493	7348	6335	7266	6467
FBgn0010416	735	843	728	695	951	805	797	614	754	814	904	925	932	918	907	779	725	824	816	754	733	765	656	675	896	902	878	810
FBgn0010417	1183	1084	931	913	1090	1249	997	1040	1053	1088	1121	1101	1247	1101	1105	1155	995	1110	1078	1052	987	1042	970	927	1144	1032	1131	1085
FBgn0010421	510	458	452	500	563	576	567	450	525	478	488	511	516	519	615	572	390	634	422	397	442	421	410	418	532	524	549	522
FBgn0010422	1093	799	944	932	983	1041	1067	844	1027	1115	803	730	1023	1044	1285	1264	751	1209	670	717	885	813	748	751	943	873	839	1003
FBgn0010423	627	611	281	686	516	465	664	454	355	320	858	511	544	400	769	458	546	492	439	641	543	493	488	619	770	424	555	764
FBgn0010424	514	459	366	417	627	301	531	521	359	423	1297	627	637	618	553	525	464	514	415	678	724	525	516	584	427	714	613	893
FBgn0010425	688	3047	2477	1335	2636	4062	2016	550	908	6300	96	659	992	1558	1303	46	1435	1497	2001	710	23	1026	1651	421	820	1445	95	169
FBgn0010431	79	35	60	60	65	81	92	47	77	74	22	17	62	55	93	96	40	122	24	33	28	27	38	19	45	34	56	82
FBgn0010433	0	1	0	0	0	0	0	0	0	1	0	0	0	0	0	0	1	0	0	2	1	0	0	0	0	0	0	1
FBgn0010434	3955	5055	3481	3379	6813	4664	4708	3922	4876	5399	5881	6919	6213	5774	4637	4243	5772	5824	6442	4597	5263	5051	5136	5073	5488	5619	5805	4915
FBgn0010435	11809	11649	8992	9351	14003	10829	12041	13158	11639	10985	13402	11363	10895	11825	11666	12634	10384	13050	10807	12398	11900	10405	9906	11721	10728	11253	11709	13008
FBgn0010438	44	58	55	52	78	71	56	63	77	58	75	57	56	71	71	54	62	72	48	36	45	40	80	54	57	44	75	67
FBgn0010441	539	544	489	482	672	593	585	483	605	579	668	657	634	569	585	498	596	616	585	473	616	566	531	503	640	627	557	564
FBgn0010452	121	149	142	125	194	134	165	131	160	189	107	150	169	145	192	183	138	203	146	105	103	110	161	125	161	130	133	123
FBgn0010453	49	35	33	36	46	63	61	42	73	61	32	29	37	36	67	72	34	79	25	30	39	36	30	21	22	35	46	41
FBgn0010470	7091	8026	6542	8861	9692	8769	8187	9608	7711	7410	11739	10559	8883	9136	9265	7771	8959	7538	8262	8776	8600	8622	7765	8589	10970	9925	9489	9977
FBgn0010473	158	277	100	108	241	191	180	121	204	180	154	218	178	224	169	167	195	205	182	175	211	206	222	201	282	241	228	188
FBgn0010482	1860	2547	1212	1803	3002	2096	2439	2309	2057	2728	3445	3383	2783	2877	2359	1845	2770	2177	2232	2715	2928	2698	2686	2754	4404	3367	3589	3220
FBgn0010488	11690	14772	10267	9251	16203	13271	13341	10903	13375	13623	13198	15787	14206	14348	14006	14419	12950	15335	14099	13019	14140	14030	12500	13863	16482	14360	15530	14566
FBgn0010497	455	1610	1327	1024	767	1198	1794	1200	1358	1247	364	709	781	688	877	721	1065	880	1508	1134	828	463	465	1234	427	1043	174	322
FBgn0010501	120	157	194	137	226	170	137	61	192	199	78	200	232	179	107	120	198	182	250	127	96	111	189	180	141	163	78	108
FBgn0010504	2315	2192	2248	1685	2473	2863	2972	2010	2617	2413	997	1286	1960	1999	2670	3022	1714	3495	1582	1300	1451	1095	1588	1129	1190	1581	1729	1913
FBgn0010516	9467	10653	7979	10605	10428	9906	8848	9862	8630	8288	9165	9027	9057	7836	9168	9192	10253	7865	10176	12273	8646	9296	9115	9541	9637	7400	8878	9884
FBgn0010520	285	256	275	269	279	281	378	330	327	270	354	324	286	296	343	259	211	328	252	191	243	219	251	275	313	374	253	330
FBgn0010531	1299	1258	1139	1337	1541	1188	1245	1677	1215	1221	1749	1523	1462	1344	1362	1182	1346	1360	1483	1274	1508	1252	1182	1255	1408	1391	1349	1383
FBgn0010548	11132	11570	9452	12553	13838	12693	13814	16324	13749	13723	18632	18612	16394	16631	11450	10628	13228	13558	13338	13476	15205	14222	13889	15113	18436	14268	15710	18910
FBgn0010549	76	66	68	79	69	87	79	58	79	79	13	28	53	69	104	112	52	116	33	49	53	28	34	51	33	37	45	68
FBgn0010551	5756	5866	5278	5371	6402	6518	6480	5831	5870	5445	5894	5977	5951	5623	6694	6322	5142	6342	4855	4996	5218	4586	4726	4596	5613	5400	5657	5947
FBgn0010575	1510	1664	1077	941	1955	1521	1637	1285	1516	1627	1554	2071	1942	2062	1819	1955	1591	1805	1467	1477	1580	1570	1574	1490	2270	2163	2250	1830
FBgn0010583	1321	1194	1210	1150	1620	1630	1626	1271	1529	1556	950	1123	1371	1332	1687	1769	1169	1818	968	1158	1203	1007	1170	1086	1234	1187	1342	1399
FBgn0010590	7693	6947	7217	8116	8561	7898	7363	8515	7448	7052	7627	6738	7246	6980	8117	7691	6821	8297	7343	7411	7249	6215	7036	6960	6991	6090	7656	7974
FBgn0010591	1783	2217	2072	2248	2728	2539	3147	2593	3334	2884	3670	4323	3387	3316	1983	1766	2584	2611	2678	3002	3352	3450	3093	3235	4292	3496	3151	3301
FBgn0010602	2265	2070	2281	2414	2641	2481	2389	2176	2310	2297	2412	2403	2615	2425	2713	2452	2187	2432	1896	1849	1987	1871	2097	1758	2355	2217	2124	2342
FBgn0010607	354	264	176	272	313	274	211	161	256	265	258	255	339	331	343	353	175	280	167	161	183	180	182	216	325	258	288	387
FBgn0010611	12885	12765	7343	5800	8926	7817	5571	7285	7704	6958	8906	9423	8966	9479	13893	8717	7201	9351	6765	7552	9096	9222	7916	9398	9599	8916	8409	8049
FBgn0010612	7785	8496	6343	8403	7657	7382	7755	8186	7322	6468	8591	7206	7253	6569	7735	7293	7857	6626	7543	7888	6752	6655	6634	7673	8497	7061	6998	8198
FBgn0010620	2471	2541	2496	2065	3008	2508	2783	2531	2547	2596	4042	2450	2460	2312	3542	2631	2452	3229	2874	2153	2718	2707	1825	2406	1969	2868	2200	1714
FBgn0010621	2125	1687	2037	2078	2614	2292	2363	2248	2115	2389	3176	2708	2615	2665	2538	2468	2154	2479	2189	1404	2391	2141	2152	1857	2075	2308	1981	2214
FBgn0010622	409	455	394	484	498	432	378	484	382	414	603	578	537	437	473	379	460	457	488	381	411	400	446	445	568	486	470	419
FBgn0010638	2947	3193	2967	3622	4069	3764	3821	3743	3395	3342	4445	4278	3899	4005	3520	3102	3392	3478	3244	3169	3284	2968	3289	3155	3747	4107	3649	4251
FBgn0010651	1511	2070	3811	3452	3826	3931	6217	6766	4912	4235	4580	4751	4334	3413	2115	1614	4152	5521	5943	3843	5830	5302	6441	5096	4997	3831	2848	3204
FBgn0010660	1046	790	745	682	1251	985	1225	701	1044	1145	851	1002	1189	1176	1326	1452	829	1267	788	710	1047	866	906	822	1127	1062	1142	1066
FBgn0010741	1073	1001	1030	1087	1339	1130	1128	1009	1048	1048	1269	1014	1060	1032	1223	1050	987	1227	1005	798	877	774	841	869	869	955	874	1089
FBgn0010747	5108	5076	4113	4670	5840	5563	4614	4900	4904	4560	4798	4786	4941	4930	5924	5424	4614	5348	4210	4376	4359	4105	4037	4060	4646	4632	4836	4545
FBgn0010750	682	586	566	518	708	642	684	607	691	620	616	596	741	709	681	696	481	696	469	460	540	468	533	462	677	661	657	707
FBgn0010762	1048	1027	945	826	1377	1277	1114	857	1154	1238	905	1080	1114	1241	1260	1264	955	1401	950	888	1073	837	921	814	1212	1044	1145	1124
FBgn0010768	71	73	73	74	72	87	86	53	97	83	70	91	85	83	63	71	83	71	71	73	70	53	67	90	73	92	76	74
FBgn0010770	346	286	238	259	321	292	354	349	322	294	361	366	323	361	373	312	278	399	268	216	267	306	281	259	296	354	303	275
FBgn0010772	2476	2756	1922	2429	3278	2898	2406	3002	2445	2723	2954	3701	3434	3062	2779	2273	2723	2770	2674	2351	2479	2394	2508	2229	3574	3516	3194	3188
FBgn0010774	2337	1950	2174	2179	2776	2608	2664	2691	2683	2717	3181	3098	3106	2888	2547	2283	2042	2661	2233	1776	2413	1944	2175	2276	3268	2831	2639	3291
FBgn0010786	13248	15891	12182	13490	22992	15920	16513	20190	15511	15294	22377	20273	21960	17863	17885	13503	16465	16782	17255	21141	20057	16852	19541	15087	22312	16543	21517	19455
FBgn0010803	1038	947	919	920	1165	1225	1182	909	1164	1104	802	815	983	1013	1319	1214	814	1365	708	703	873	749	778	706	840	966	951	1083
FBgn0010808	2741	2733	2094	2782	2751	2548	2240	2850	2343	2239	2835	2666	2621	2290	2763	2465	2508	2222	2552	2710	2298	2368	2556	2505	2758	2277	2490	2821
FBgn0010812	764	747	656	784	959	787	753	792	945	993	944	899	954	920	941	858	672	906	775	601	891	860	786	791	926	862	849	873
FBgn0010825	2089	3043	1766	1648	3328	2453	2809	2000	2496	2569	2597	3529	3064	2888	2335	2465	2908	2510	2677	2469	3105	3021	2633	2911	3859	3293	3207	2814
FBgn0010830	670	654	540	585	752	689	655	672	666	659	723	727	801	812	671	689	620	725	591	556	634	599	626	586	744	682	769	782
FBgn0010877	1409	1572	1372	1201	1672	1609	1462	1307	1635	1860	1189	1368	1526	1430	1759	1590	1322	1621	1492	1318	1386	1123	1198	1124	1251	1330	1430	1457
FBgn0010894	662	628	684	528	750	578	659	678	714	559	1187	729	721	701	734	692	626	815	666	525	688	614	505	572	715	734	583	572
FBgn0010905	1807	2237	1540	1458	2659	1960	1786	1956	1882	2138	2365	3048	2587	2230	1780	1824	2635	2525	2889	2181	2655	2477	2013	2417	2397	2353	1752	2022
FBgn0010909	2286	2866	2517	2296	4123	3115	3279	2647	3124	3608	2828	3655	3657	3163	2494	2358	3281	3198	3924	2757	3306	3161	3368	3013	3089	3078	3060	2676
FBgn0010926	593	685	493	570	627	629	643	701	580	635	699	776	727	725	775	595	545	763	687	535	604	601	555	641	757	747	639	671
FBgn0011016	2586	2666	2548	3417	3101	3127	3208	2882	3040	2568	3937	3732	3603	3626	2781	2855	2990	3019	2547	2768	2828	2675	2940	2514	3598	3638	3535	4110
FBgn0011020	189	123	114	141	178	184	133	121	195	183	128	131	188	174	191	202	108	160	144	107	121	104	137	123	149	120	152	182
FBgn0011202	1975	2351	2299	1943	3352	2764	2112	2374	2512	2922	2518	2843	3060	2605	2208	1990	2557	2492	3223	2617	2565	2267	2631	2508	2328	2507	2378	2372
FBgn0011204	3529	4780	2536	3716	4818	3716	3723	2792	2892	3439	3469	4683	3766	3910	4092	3642	4470	3407	3507	4344	3939	3566	3461	3483	4472	4243	4442	4174
FBgn0011205	3349	4664	4696	5717	8131	5902	7972	8347	6709	7280	6438	7592	5534	6123	4734	3665	5884	6192	6851	7365	8840	7700	8730	7181	7758	6349	7572	7989
FBgn0011206	8454	7322	7089	5055	8561	10014	10146	5980	9558	8484	2533	2885	5836	6314	10055	11030	4931	11212	3465	4419	5009	3422	4267	3715	4446	5270	7371	7462
FBgn0011207	1389	1444	1140	1223	1693	1398	1496	1175	1350	1392	1344	1363	1489	1526	1700	1518	1219	1595	1104	1155	1239	1084	1051	1059	1490	1416	1492	1521
FBgn0011211	51301	56941	36863	47620	53046	50426	49361	47472	43530	41215	54135	54459	49056	43113	52213	51221	54026	40879	49103	65485	47802	49672	52714	48763	57397	44747	49095	49742
FBgn0011217	12911	13851	11798	10377	16479	14746	16569	12386	13997	13434	13419	12656	13631	13174	15755	14054	11719	15364	12212	11523	12010	10446	10972	11998	13079	13029	13662	14139
FBgn0011224	2971	1722	2603	1986	2911	2888	3032	1425	2555	3095	835	747	2192	2413	3766	4452	1433	3897	872	1219	2064	1437	1322	1311	1758	1624	2132	2369
FBgn0011225	7581	8813	7033	6029	10078	9542	10226	8061	9024	9237	6829	8981	9387	8524	8770	8976	8362	10279	8597	7119	7939	7025	7077	6488	7936	9042	8297	7983
FBgn0011227	1542	1686	1350	1591	1576	1651	1702	1645	1492	1297	1487	1201	1206	1224	1738	1617	1531	1485	1482	1751	1295	1391	1526	1540	1860	1363	1547	1872
FBgn0011230	10085	12211	7717	7596	13428	12113	11496	9292	10254	11463	9735	12289	12038	12253	12263	13137	11396	12410	11227	10893	13023	12927	11091	11928	14379	12405	13831	12246
FBgn0011232	1005	1119	823	961	1290	1183	1034	1113	1065	1153	1327	1324	1300	1276	1243	1083	1099	1254	1196	1064	1196	1258	1035	1145	1141	1383	1022	998
FBgn0011236	808	784	704	664	1046	1048	967	797	1052	1126	723	823	878	923	960	950	802	1094	815	897	919	788	885	813	844	802	936	957
FBgn0011239	916	872	893	630	995	1202	1366	864	1111	964	337	298	673	709	1042	1174	545	1255	420	507	517	299	477	367	386	506	756	896
FBgn0011241	385	386	352	375	447	432	418	403	391	385	367	288	378	328	465	400	313	464	262	276	302	282	278	285	360	346	343	407
FBgn0011244	11240	9571	8741	6024	11443	14456	12641	8982	11477	10734	2958	3915	7069	7518	13091	15016	6897	17287	4881	5336	6363	3893	5427	4406	5206	6543	9488	10133
FBgn0011259	207	230	161	168	257	208	255	128	174	232	161	150	171	195	281	286	210	225	153	118	178	184	188	178	218	259	179	151
FBgn0011260	557	599	358	598	938	548	615	413	589	521	498	836	718	604	562	519	770	467	784	491	515	491	827	512	597	542	579	667
FBgn0011270	3716	3379	3164	2322	3930	4581	5083	3338	4172	3785	1305	1143	2396	2899	3964	4759	2137	5280	1811	1794	2006	1222	1804	1460	1333	2052	2317	3261
FBgn0011272	37465	39879	38041	42159	44845	43874	40653	46367	37516	39127	48603	44322	45515	38121	40199	34779	38988	35066	39368	43630	35830	37018	40236	37438	41228	40349	39948	40287
FBgn0011273	0	0	0	0	0	0	0	0	0	0	0	0	0	0	0	0	0	0	0	0	0	0	0	0	0	0	0	0
FBgn0011274	2949	3917	2508	2307	3571	3013	3274	2866	2796	3157	4078	4201	3550	3607	3118	2942	3323	2440	3061	3208	3611	3447	2768	3083	5040	4046	3997	3525
FBgn0011276	3	4	2	0	0	2	1	0	3	1	1	1	2	1	3	2	3	1	0	0	2	0	0	0	0	1	1	1
FBgn0011277	0	2	0	0	0	0	0	0	1	0	0	1	1	3	0	1	1	0	1	0	0	1	1	0	0	0	0	0
FBgn0011278	33	27	29	20	44	41	49	35	49	56	17	14	36	51	54	65	33	68	33	30	36	17	18	27	22	35	24	43
FBgn0011279	59	6	8	11	10	18	9	5	8	5	4	4	44	8	11	9	9	7	7	6	57	5	10	8	21	6	7	6
FBgn0011280	750	182	128	252	173	188	176	232	130	213	229	246	795	223	162	118	118	227	250	171	651	182	378	248	400	320	171	212
FBgn0011281	289	1	3	0	1	12	1	1	0	1	2	0	364	1	1	4	0	5	2	2	265	3	2	1	118	0	2	0
FBgn0011282	2	0	0	1	1	2	1	1	2	1	3	0	3	1	6	1	0	0	0	2	0	0	2	1	0	1	1	1
FBgn0011283	76	1	0	2	2	2	0	2	1	1	2	1	94	0	2	1	0	1	2	0	102	0	2	0	47	4	1	0
FBgn0011284	37008	40498	36870	41771	43976	42602	41014	44133	37251	38995	48526	42022	45571	36789	38652	33212	36202	33351	36639	42162	33882	35406	39299	35094	38660	36496	37822	35846
FBgn0011286	2588	4029	1660	2080	4513	3200	2945	3206	2528	3584	3625	5121	3952	4884	3897	3498	4530	3774	3840	4370	4228	4148	3947	4052	6578	5227	6205	4950
FBgn0011288	126	131	133	106	154	134	114	122	161	123	133	93	105	143	113	114	111	139	100	79	109	110	108	98	112	152	96	100
FBgn0011289	3190	3115	3401	3872	4784	4093	3341	4108	3592	3926	3867	3591	3720	3380	3551	3286	3471	4483	3882	3599	3632	3088	3215	2961	3572	3453	3867	4081
FBgn0011290	528	564	486	541	669	600	604	647	578	623	703	699	717	624	582	497	556	612	557	518	503	482	515	554	686	583	620	661
FBgn0011291	296	288	255	281	304	302	274	303	292	277	320	280	314	301	356	305	258	347	238	202	256	204	250	223	301	284	277	318
FBgn0011293	196	0	2	5	2	14	5	1	4	5	1	0	235	0	7	6	1	1	4	2	213	1	4	0	104	2	4	5
FBgn0011294	44	0	0	0	0	7	0	1	1	0	1	0	65	0	0	0	0	0	0	0	53	0	0	0	32	0	0	0
FBgn0011296	1890	1736	1958	2279	2243	1865	1929	2611	1885	1902	3373	2287	2315	1981	2215	1842	1948	2431	2255	1817	2663	1915	2155	2224	2905	2808	2176	2652
FBgn0011297	442	388	400	413	476	479	470	469	459	446	504	480	477	408	527	491	377	431	430	364	363	331	399	365	398	436	407	436
FBgn0011300	1679	2195	1393	1478	2515	1735	1956	1517	1842	1921	1913	2289	2173	2020	1805	1669	1869	1743	2151	1979	1871	2101	1911	2005	2403	2153	2118	1802
FBgn0011305	1031	933	897	920	1251	1045	1054	1070	1138	921	1388	1237	1236	1172	1201	1075	924	1109	865	841	939	856	859	905	1230	1177	1080	1081
FBgn0011327	3182	2826	2759	2423	3419	3820	3555	2776	3574	3144	1610	1541	2623	2489	3790	3833	2195	4339	1808	1805	2006	1444	1912	1677	1995	2141	2705	2894
FBgn0011335	305	261	237	281	319	267	270	303	305	291	376	319	396	344	339	306	269	331	271	198	241	236	272	243	362	282	302	345
FBgn0011336	5161	5699	4530	5475	6860	6364	6403	4521	4898	5153	7030	6747	5946	6297	7240	6435	6258	5226	5400	5453	5405	5910	5136	4653	6267	6775	5534	4924
FBgn0011361	4082	4561	3391	4599	4525	4194	4183	4522	3992	3503	4095	4009	3824	3803	4227	3780	4384	3679	4185	4349	3917	3861	3968	4137	4624	3745	4011	4939
FBgn0011455	4473	4774	3939	4983	5080	4650	4303	4646	4212	4504	4692	4340	4358	4383	4984	4142	4135	3880	4450	4891	3974	3836	4168	4467	4402	3565	3957	4832
FBgn0011474	540	596	534	379	767	675	663	474	647	664	511	623	623	623	588	653	534	737	581	551	607	610	546	520	672	665	674	666
FBgn0011476	312	279	253	256	289	254	296	233	240	243	204	171	185	199	326	304	206	321	181	199	170	161	195	186	201	207	182	281
FBgn0011481	1107	1479	1079	927	1707	1390	1499	1192	1353	1436	1671	1854	1539	1531	1232	1243	1513	1302	1580	1361	1719	1749	1566	1854	1802	1782	1594	1481
FBgn0011509	1071	1106	1002	1194	1406	1061	1173	1136	1113	1076	1575	1301	1301	1366	1283	1043	1089	1147	1151	1162	1165	1082	1188	1099	1232	1322	1228	1411
FBgn0011554	97	81	333	505	422	261	295	70	567	202	16	497	719	373	44	13	605	123	569	65	31	104	606	269	13	353	10	66
FBgn0011555	377	123	1510	37	1878	3110	1737	1003	134	2993	25	2103	1454	1923	46	33	2566	698	1287	1791	1	2652	1521	1045	2073	1849	44	1527
FBgn0011556	54	516	670	313	42	486	880	455	1065	235	5	258	260	81	395	295	433	168	343	680	370	6	98	1095	35	365	33	120
FBgn0011559	62417	112399	58414	97926	153154	113024	147952	51347	79888	63207	89231	84032	54491	71959	145359	118415	120025	53372	83698	110405	80257	118296	52550	66604	98828	106257	72060	60880
FBgn0011566	430	476	383	410	512	419	377	436	359	372	459	466	482	450	459	421	435	435	414	342	389	365	386	381	471	388	436	429
FBgn0011569	322	113	238	220	207	229	203	142	203	288	22	18	143	184	323	421	80	318	39	88	175	89	112	90	161	133	141	236
FBgn0011570	1213	1319	1301	1607	1869	1437	1546	1424	1411	1445	2065	1891	1879	1573	1492	1273	1530	1613	1888	1202	1417	1299	1455	1277	1343	1547	1198	1353
FBgn0011571	1309	1287	1174	1405	1873	1563	1252	1514	1271	1582	1552	1930	1833	1539	1539	1422	1518	1577	1580	1236	1443	1361	1598	1432	1782	1694	1637	1849
FBgn0011573	2559	2365	2254	2260	2746	2978	2532	2476	2639	2603	1982	2082	2436	2355	2792	2872	2039	3080	1818	1788	1929	1669	1738	1712	2119	2031	2092	2442
FBgn0011576	19	24	20	25	17	33	25	35	28	17	25	30	21	24	30	17	22	30	23	23	22	20	16	37	25	31	22	23
FBgn0011581	562	709	477	805	1014	777	759	568	693	684	879	635	496	630	797	675	796	386	467	663	550	641	511	479	690	818	593	604
FBgn0011582	43	25	29	22	34	29	34	42	31	45	16	9	33	29	37	49	15	49	18	21	49	32	20	26	22	26	27	36
FBgn0011584	7791	8913	7079	8541	10262	9106	7300	8122	7579	8283	9448	8688	8191	8240	9997	8460	8872	8867	8385	8165	8040	8285	6934	7834	8447	9531	8405	7725
FBgn0011586	1226	1274	1161	1146	1369	1369	1368	1087	1338	1234	1298	1148	1259	1188	1556	1307	1124	1277	1090	1038	1109	1074	987	1159	1301	1308	1283	1186
FBgn0011589	77	79	66	66	112	95	97	86	86	76	61	83	70	82	93	94	81	109	56	68	68	88	75	70	83	74	88	62
FBgn0011591	214	191	156	220	286	222	227	226	236	267	243	294	306	225	214	182	195	225	256	207	212	185	301	193	226	206	203	230
FBgn0011592	460	411	414	377	738	537	584	331	493	555	297	489	569	568	562	554	543	622	409	295	437	374	545	291	363	462	385	423
FBgn0011596	1846	1076	1452	1459	1724	2284	2074	1077	1858	2160	370	342	1514	1521	2565	2747	819	2628	530	1006	902	525	977	734	1017	889	1318	1818
FBgn0011603	2299	2413	1720	1058	1755	1040	1403	1628	1660	1328	2637	2108	2124	2195	2700	2170	1190	1590	1227	1606	1256	846	1504	1489	1914	2454	2309	1825
FBgn0011604	1753	1292	1333	1218	1755	2070	1779	1135	2028	2017	855	971	1616	1799	2366	2505	1042	2397	894	999	1286	874	1205	984	1295	1301	1752	1725
FBgn0011606	2620	2324	2111	1438	2863	3060	3303	1932	2745	2664	746	945	1947	2163	3303	3761	1582	4162	1244	1358	1763	1190	1450	1145	1299	1704	2261	2380
FBgn0011638	1525	1367	1419	1476	1889	1633	1844	1799	1555	1597	2220	1877	1747	1737	1733	1563	1604	1861	1532	1092	1622	1523	1328	1363	1548	1617	1410	1661
FBgn0011640	2392	2541	2300	2098	2729	2510	2528	2313	2520	2496	2794	2976	2982	2782	2813	2518	2283	2650	2317	2139	2282	2169	2340	2025	2690	2686	2703	2699
FBgn0011642	1244	1360	1043	1285	1608	1283	1488	1253	1261	1457	1335	1407	1430	1340	1301	1126	1338	1310	1153	1005	1236	1063	941	1181	1584	1470	1211	1350
FBgn0011648	1564	1692	1486	1454	2053	1696	1573	1509	1729	1802	1576	1851	1911	1679	1748	1761	1501	1639	1703	1543	1737	1553	1844	1480	1774	1607	1827	1616
FBgn0011653	2	4	2	0	1	2	2	1	0	0	1	1	3	1	6	3	0	0	0	0	1	1	0	0	1	1	1	1
FBgn0011655	831	867	755	785	1087	1001	882	985	990	983	1046	1291	1307	1150	918	936	1028	1043	1002	859	913	1011	990	848	1222	1154	1132	1162
FBgn0011656	1468	1940	1408	1477	2136	1753	1909	1899	1737	1960	2019	2364	2050	2076	1807	1552	1953	1810	1792	1911	1847	1762	1862	1779	2236	2181	2241	1960
FBgn0011659	147	138	109	114	166	150	125	107	142	124	122	117	138	147	174	171	116	169	120	89	91	58	111	77	122	107	127	153
FBgn0011660	320	213	225	278	297	323	269	212	285	325	145	151	290	310	469	442	201	405	137	168	215	114	143	149	253	190	222	308
FBgn0011661	6533	7398	6524	6244	10825	8052	7522	8020	7492	8781	10703	10317	9400	8280	7881	6380	8358	8907	11150	6981	8951	8814	8447	8763	7540	9240	7944	7305
FBgn0011666	450	332	309	310	477	393	422	269	413	517	233	268	350	438	511	510	337	468	242	299	377	330	316	302	393	321	375	432
FBgn0011668	69202	88861	71873	105387	118858	110185	124007	60060	80524	60291	87113	65946	42568	53411	135932	110470	105168	74645	70301	59943	63345	76133	33679	54388	89075	103748	59173	55140
FBgn0011669	84701	110764	88183	139604	152236	135351	157691	80277	109054	70184	102551	78438	51786	66534	149190	136228	127700	97089	88238	87767	81766	107945	48614	71904	115035	125566	79446	78906
FBgn0011670	11634	17639	12873	19433	22023	19301	22846	10302	12953	10145	14385	11813	7999	9801	25966	18605	20475	10523	11830	10870	9878	11990	5592	9265	15098	16412	9379	9747
FBgn0011672	1779	2091	1793	1826	2359	2152	1740	1610	1564	2147	2451	2622	2269	2140	1861	1615	2320	2322	1892	1499	1727	2121	1463	1699	2127	2263	1588	1765
FBgn0011674	238	294	307	318	522	361	356	289	389	400	380	604	611	416	253	267	463	324	560	315	342	352	606	273	332	369	292	295
FBgn0011676	11	15	8	14	27	36	30	23	21	36	18	34	30	29	19	17	18	17	21	13	27	25	24	12	28	21	30	28
FBgn0011692	156	68	93	103	138	121	114	59	133	158	19	39	126	122	156	178	88	181	35	47	82	50	67	35	73	60	67	91
FBgn0011693	41	71	45	76	31	90	61	84	61	79	61	39	39	69	133	129	75	191	136	93	93	135	86	68	54	37	39	39
FBgn0011694	109649	71612	27704	50069	78832	31504	54417	118806	45344	33966	148633	69679	90539	80428	57450	87477	69320	81163	64502	94243	80490	89156	41185	112462	11853	103547	55246	77221
FBgn0011695	13433	9569	20360	14066	17748	8894	12396	24809	16283	15723	28377	14391	16711	12412	14010	21518	12672	13857	11116	22724	22523	15451	11846	21617	9614	17786	19983	14562
FBgn0011701	66	69	69	94	83	103	97	111	103	92	96	119	101	100	74	61	119	128	97	104	89	95	79	69	121	102	123	93
FBgn0011703	225	176	178	222	303	202	181	186	206	162	295	324	299	223	217	210	261	188	271	138	198	187	247	187	237	247	198	194
FBgn0011704	383	373	509	416	711	524	566	227	481	580	321	588	628	447	466	436	457	450	488	267	296	274	493	283	311	526	313	324
FBgn0011705	244	274	225	235	304	236	242	180	250	254	202	320	335	237	299	261	248	230	286	141	148	172	252	217	200	273	138	198
FBgn0011706	12	23	18	30	39	23	41	27	26	21	35	45	20	35	39	25	23	47	21	23	16	30	43	14	33	18	23	23
FBgn0011708	2774	3092	2547	2791	3641	3217	3218	3147	3095	3095	3381	3366	3077	3360	3639	3097	2918	3381	2854	3049	3284	2945	3017	2966	3450	3269	3121	3389
FBgn0011710	1073	1230	1044	1024	1397	1142	1338	1056	1293	1267	1408	1319	1371	1320	1312	1116	1119	1440	1222	1120	1296	1170	1065	1065	1235	1404	1194	1150
FBgn0011715	549	564	523	557	598	648	615	528	638	583	592	591	641	603	603	579	503	625	597	534	468	471	504	544	575	603	550	595
FBgn0011722	833	741	873	1009	1914	1342	1808	1790	1469	1988	3169	3068	2399	1922	949	1328	2107	1308	2119	2277	2683	2206	1880	1914	3101	2712	2383	2791
FBgn0011723	53	3	275	1	136	65	256	240	358	232	322	12	3	6	140	136	3	3	1	291	283	2	201	257	4	228	422	4
FBgn0011725	9640	8969	7987	5793	10354	11963	11849	7507	11102	9422	4222	5065	7677	7849	11805	12832	6453	14058	5285	6419	6562	4649	6059	5104	5752	6934	9366	9460
FBgn0011726	4176	4037	4610	5921	6773	5261	5092	5134	5216	4919	6680	6462	6362	5145	5121	3923	5688	5527	6917	3605	4596	4036	5170	4320	4875	4966	4052	4774
FBgn0011737	1591	1421	1336	1155	1608	1972	1860	1114	1741	1819	701	722	1410	1389	1947	2168	948	2323	753	901	1072	729	886	857	1041	1085	1365	1573
FBgn0011739	1437	1865	1231	1264	2136	1812	1613	1675	1562	1736	1677	2287	1984	2073	1801	1767	1856	1920	1902	1881	1923	1968	1785	1906	2327	1997	2184	1946
FBgn0011740	1563	1470	1265	1172	1819	1433	1443	1131	1437	1495	1780	1429	1554	1558	2076	1791	1419	1872	1491	1251	1575	1509	1114	1344	1561	1642	1450	1313
FBgn0011741	983	1033	808	986	1213	1012	940	1142	964	931	1270	1134	1161	1054	1129	1005	1001	1096	1079	1053	955	973	944	990	1011	988	1046	1035
FBgn0011742	1532	1724	1731	1873	2548	2279	2003	1859	2261	2289	2092	2493	2793	2192	2095	1775	2046	2488	2555	1450	1689	1716	2105	1502	1765	2183	1597	1739
FBgn0011743	1875	1233	1605	1424	1678	2283	1954	1423	2044	1856	452	454	1356	1515	2357	2565	887	2410	540	965	958	563	906	693	942	882	1405	1649
FBgn0011745	1782	1785	1765	2081	2510	2197	2101	2143	2066	1920	2385	2354	2240	1793	2007	1877	1987	2012	2043	1850	1701	1679	1941	1681	2092	1798	1677	1928
FBgn0011746	371	349	309	195	243	404	522	177	275	419	158	85	210	435	578	664	260	650	239	309	299	256	377	139	138	215	216	277
FBgn0011747	4648	6322	4369	4820	7292	5641	5882	5081	4968	6004	5897	5775	5859	5225	4502	4342	5847	4819	5110	4683	5774	5672	5138	5323	7085	5674	5221	5140
FBgn0011754	5050	6938	4460	5224	5982	5662	5674	5897	5587	6187	5871	6993	6670	5653	5860	5235	5945	5756	6463	5554	6169	5662	4713	5862	7652	6197	5493	6217
FBgn0011758	45	44	42	38	64	38	45	51	54	37	59	47	45	40	40	36	52	45	46	49	50	44	43	42	80	38	42	53
FBgn0011760	6216	6507	5397	6111	7713	6694	5886	5900	6352	6279	7415	6554	7036	6849	7105	6602	5929	6613	6086	6102	6171	5800	6101	5965	6969	6645	6909	7272
FBgn0011761	61	27	53	40	50	48	56	35	63	58	10	7	41	44	71	74	34	45	17	25	34	19	29	16	33	39	36	50
FBgn0011762	38	61	40	50	60	69	50	47	63	67	41	67	71	70	53	38	49	32	56	32	53	52	52	40	48	40	64	44
FBgn0011763	1771	2083	1544	1689	2227	2032	1812	1888	1957	1941	2285	2422	2345	2151	2060	1754	1820	1934	1971	1812	1856	1872	1813	1886	2367	2243	2150	2018
FBgn0011764	866	971	784	899	1124	981	893	1032	1024	1008	1180	1262	1205	1149	912	771	902	861	918	891	912	935	1034	954	1244	1098	1130	1124
FBgn0011766	1798	2858	1971	1417	3205	2029	2181	1299	2313	2401	2602	3164	2682	2730	2333	2092	2460	2247	2806	2381	2657	2529	2212	2795	2956	3194	3240	2567
FBgn0011768	9597	9403	9830	9849	11172	10720	10620	13102	10603	10020	12921	12333	11543	11033	10681	9882	10677	11122	11518	11647	11676	10975	11036	11044	12403	10576	12532	11823
FBgn0011769	238	234	254	249	237	278	259	267	255	277	237	203	257	227	259	231	214	290	196	173	204	174	215	187	229	209	207	218
FBgn0011770	6501	7316	7185	8953	7463	8349	8498	9494	8077	7642	7203	8152	7747	6874	5939	5741	9481	7136	10168	10891	8443	9017	7203	8765	8493	7192	8541	7927
FBgn0011771	786	893	723	737	978	830	890	733	871	864	1082	1031	987	904	928	813	824	943	995	747	889	805	857	780	899	972	770	885
FBgn0011774	287	296	292	280	381	394	343	339	363	394	445	364	532	449	340	306	279	327	401	222	321	307	308	313	330	296	335	361
FBgn0011785	1276	1615	1068	1068	1866	1637	1550	1534	1459	1756	1579	2321	2017	1948	1645	1573	1709	1884	1690	1601	1888	1908	1922	1783	2091	2055	2054	1805
FBgn0011787	777	705	701	781	839	820	779	718	732	703	673	791	728	714	970	846	673	745	656	580	601	554	662	614	770	683	686	785
FBgn0011802	357	310	253	276	409	356	260	224	380	403	250	210	335	380	387	420	212	357	202	214	282	216	237	243	293	266	303	370
FBgn0011812	0	0	0	0	0	0	0	0	0	0	0	0	0	0	0	0	0	0	0	0	0	0	0	0	0	0	0	0
FBgn0011817	1717	1440	1435	1023	1739	1970	1985	1139	1955	1726	665	757	1288	1556	2338	2558	1085	2404	766	1119	1392	1030	1140	1111	1173	1216	1652	1669
FBgn0011818	926	666	827	766	1066	1126	934	621	1031	1146	464	428	865	945	1159	1246	614	1133	509	600	870	613	621	570	714	686	807	955
FBgn0011822	6	6	101	33	189	90	46	79	30	135	7	219	189	115	6	3	286	69	249	84	4	218	192	90	109	164	7	166
FBgn0011824	907	804	799	720	1037	945	827	918	783	889	892	902	875	753	1050	804	789	931	762	614	747	699	752	755	777	960	904	823
FBgn0011826	2428	3267	2126	2359	4197	3101	2789	2786	2611	3144	3533	4203	3484	3400	2908	2841	3877	3126	3954	4074	4180	4030	3775	3801	4550	3758	4107	3849
FBgn0011828	737	590	349	442	676	536	536	599	553	549	491	605	313	523	854	667	730	789	607	601	770	592	568	523	603	431	577	519
FBgn0011829	40	90	17	30	56	39	62	42	52	60	104	128	110	106	54	31	53	47	62	46	75	68	98	67	156	92	98	127
FBgn0011832	0	0	0	0	0	0	0	0	0	0	0	0	0	0	0	0	0	0	0	0	0	0	0	0	0	0	0	0
FBgn0011834	63	54	229	127	127	114	135	41	58	144	11	112	82	80	34	29	204	120	31	27	16	34	67	74	13	148	9	23
FBgn0011836	621	485	444	465	598	600	489	488	585	623	660	683	791	738	638	671	440	599	486	419	584	481	485	483	788	668	683	693
FBgn0011837	2243	3163	2755	2301	3443	2580	2453	1803	2421	2574	2074	2524	2292	2369	2275	2297	3000	2328	2617	2360	2481	2673	2383	2643	2874	2628	2432	2117
FBgn0011840	9	13	3	0	2	9	9	4	7	4	9	5	5	2	12	7	1	8	2	6	4	5	6	4	6	8	4	3
FBgn0011844	0	0	0	0	0	0	0	0	0	1	0	1	0	0	0	2	0	1	0	0	0	1	0	1	0	0	0	0
FBgn0011845	0	0	0	0	0	0	0	0	0	1	0	1	0	0	0	2	0	1	0	0	0	1	0	1	0	0	0	0
FBgn0011848	0	0	0	0	0	0	0	0	0	0	0	2	0	0	0	0	0	0	0	0	0	0	0	0	0	0	0	0
FBgn0011849	0	0	0	0	0	0	0	0	0	0	0	2	0	0	0	0	0	0	0	0	0	0	0	0	0	0	0	0
FBgn0011850	0	0	0	0	0	0	0	0	0	0	0	2	0	0	0	0	0	0	0	0	0	0	0	0	0	0	0	0
FBgn0011851	0	0	0	0	0	1	1	0	0	0	0	1	1	0	0	1	0	0	0	0	0	0	0	1	1	1	0	0
FBgn0011852	0	0	0	0	0	1	1	0	0	0	0	1	1	0	0	1	0	0	0	0	0	0	0	1	1	1	0	0
FBgn0011853	0	0	0	0	0	1	1	0	0	0	0	1	1	0	0	1	0	0	0	0	0	0	0	1	1	1	0	0
FBgn0011854	0	0	0	0	0	0	0	0	0	0	0	0	0	0	0	0	0	0	0	0	0	0	0	0	0	0	0	0
FBgn0011855	0	0	0	0	0	1	1	0	0	0	0	1	1	0	0	1	0	0	0	0	0	0	0	1	1	1	0	0
FBgn0011858	0	0	0	0	0	0	0	0	0	0	0	0	0	0	0	0	0	0	0	0	0	1	0	0	0	0	0	1
FBgn0011859	0	0	0	2	1	1	2	1	0	0	0	0	0	0	0	0	1	0	0	0	0	1	0	0	0	1	0	0
FBgn0011860	0	0	0	2	1	1	2	1	0	0	0	0	0	0	0	0	1	0	0	0	0	1	0	0	0	1	0	0
FBgn0011861	0	0	0	2	1	1	2	1	0	0	0	0	0	0	0	0	1	0	0	0	0	1	0	0	0	1	0	0
FBgn0011862	0	0	0	2	1	1	2	1	0	0	0	0	0	0	0	0	1	0	0	0	0	1	0	0	0	1	0	0
FBgn0011863	0	0	0	2	1	1	2	1	0	0	0	0	0	0	0	0	1	0	0	0	0	1	0	0	0	1	0	0
FBgn0011864	0	0	0	2	1	1	2	1	0	0	0	0	0	0	0	0	1	0	0	0	0	1	0	0	0	1	0	0
FBgn0011865	0	0	0	2	1	1	2	1	0	0	0	0	0	0	0	0	1	0	0	0	0	1	0	0	0	1	0	0
FBgn0011866	0	0	0	0	0	0	0	0	0	0	0	0	0	0	0	0	0	0	0	0	0	0	0	0	0	0	0	0
FBgn0011867	0	0	0	2	1	1	2	1	0	0	0	0	0	0	0	0	1	0	0	0	0	1	0	0	0	1	0	0
FBgn0011868	0	0	0	2	1	1	2	1	0	0	0	0	0	0	0	0	1	0	0	0	0	1	0	0	0	1	0	0
FBgn0011869	0	0	0	2	1	1	2	1	0	0	0	0	0	0	0	0	1	0	0	0	0	1	0	0	0	1	0	0
FBgn0011870	0	0	0	2	1	1	2	1	0	0	0	0	0	0	0	0	1	0	0	0	0	1	0	0	0	1	0	0
FBgn0011871	0	0	0	2	1	1	2	1	0	0	0	0	0	0	0	0	1	0	0	0	0	1	0	0	0	1	0	0
FBgn0011872	0	0	0	2	1	1	2	1	0	0	0	0	0	0	0	0	1	0	0	0	0	1	0	0	0	1	0	0
FBgn0011877	0	0	0	0	0	0	0	0	0	0	0	0	0	0	0	0	0	0	0	0	0	0	0	0	0	0	0	0
FBgn0011878	0	2	1	0	0	1	0	0	0	1	1	0	0	0	1	0	0	0	0	0	0	0	0	0	0	0	0	0
FBgn0011879	0	0	1	0	0	0	0	0	0	1	0	0	0	0	0	0	0	0	0	0	0	1	0	0	0	0	0	0
FBgn0011880	0	0	0	0	0	1	0	0	0	2	0	0	0	0	0	2	0	0	0	1	0	0	0	0	0	1	1	1
FBgn0011881	0	0	0	0	0	1	0	0	0	2	0	0	0	0	0	2	0	0	0	1	0	0	0	0	0	1	1	1
FBgn0011882	0	0	0	0	0	1	0	0	0	2	0	0	0	0	0	2	0	0	0	1	0	0	0	0	0	1	1	1
FBgn0011883	0	0	0	0	0	1	0	0	0	2	0	0	0	0	0	2	0	0	0	1	0	0	0	0	0	1	1	1
FBgn0011884	0	0	0	0	0	1	0	0	0	2	0	0	0	0	0	2	0	0	0	1	0	0	0	0	0	1	1	1
FBgn0011885	0	0	0	0	0	1	0	0	0	2	0	0	0	0	0	2	0	0	0	1	0	0	0	0	0	1	1	1
FBgn0011887	1	0	0	0	0	1	1	1	0	1	4	0	3	1	0	2	1	0	1	1	1	0	0	0	2	0	2	2
FBgn0011888	1	0	0	0	0	1	1	1	0	1	4	0	3	1	0	2	1	0	1	1	1	0	0	0	2	0	2	2
FBgn0011889	1	0	0	0	0	1	1	1	0	1	4	0	3	1	0	2	1	0	1	1	1	0	0	0	2	0	2	2
FBgn0011890	1	0	0	0	0	1	1	1	0	1	4	0	3	1	0	2	1	0	1	1	1	0	0	0	2	0	2	2
FBgn0011891	1	0	0	0	0	1	1	1	0	1	4	0	3	1	0	2	1	0	1	1	1	0	0	0	2	0	2	2
FBgn0011892	1	0	0	0	0	1	1	1	0	1	4	0	3	1	0	2	1	0	1	1	1	0	0	0	2	0	2	2
FBgn0011893	1	0	0	0	0	1	1	1	0	1	4	0	3	1	0	2	1	0	1	1	1	0	0	0	2	0	2	2
FBgn0011894	1	0	0	0	0	1	1	1	0	1	4	0	3	1	0	2	1	0	1	1	1	0	0	0	2	0	2	2
FBgn0011895	1	0	0	0	0	1	1	1	0	1	4	0	3	1	0	2	1	0	1	1	1	0	0	0	2	0	2	2
FBgn0011896	1	0	0	0	0	1	1	1	0	1	4	0	3	1	0	2	1	0	1	1	1	0	0	0	2	0	2	2
FBgn0011897	1	0	0	0	0	1	1	1	0	1	4	0	3	1	0	2	1	0	1	1	1	0	0	0	2	0	2	2
FBgn0011902	0	0	0	0	0	0	0	0	0	0	0	0	0	0	0	0	0	0	0	0	0	0	0	0	0	0	0	0
FBgn0011904	0	0	0	0	0	0	0	0	0	0	0	0	0	0	0	0	0	0	0	0	0	2	0	0	0	0	0	0
FBgn0011905	0	0	0	0	0	0	0	0	0	0	0	0	0	0	0	0	0	0	0	0	0	2	0	0	0	0	0	0
FBgn0011906	0	0	0	0	0	0	0	0	1	0	0	0	0	0	0	2	0	0	0	0	0	0	0	0	0	0	0	1
FBgn0011909	0	0	0	0	0	0	0	0	0	0	0	0	0	0	0	0	0	0	0	0	0	0	0	0	0	0	0	0
FBgn0011910	0	0	0	0	0	0	0	0	0	0	0	0	0	0	0	0	0	0	0	0	0	0	0	0	0	0	0	0
FBgn0011915	0	0	0	0	0	0	1	0	0	1	1	0	0	0	1	1	0	1	0	1	2	0	2	0	4	1	0	0
FBgn0011916	0	0	0	0	0	0	1	0	0	1	1	0	0	0	1	1	0	1	0	1	2	0	2	0	4	1	0	0
FBgn0011919	0	0	0	0	0	0	1	0	0	1	1	0	0	0	1	1	0	1	0	1	2	0	2	0	4	1	0	0
FBgn0011921	0	0	0	0	0	0	0	0	0	0	0	0	0	0	0	0	0	0	0	0	0	0	0	0	0	0	0	0
FBgn0011927	0	0	0	0	0	0	0	0	0	0	0	0	0	0	0	0	0	0	0	0	0	0	0	0	0	0	0	0
FBgn0011928	0	0	0	0	0	0	0	0	0	0	0	0	0	0	0	0	0	0	0	0	0	0	0	0	0	0	0	0
FBgn0011931	0	2	0	0	1	1	0	0	0	1	0	0	0	0	0	0	0	0	0	0	0	0	0	0	0	0	0	1
FBgn0011932	0	2	0	0	1	1	0	0	0	1	0	0	0	0	0	0	0	0	0	0	0	0	0	0	0	0	0	1
FBgn0011933	0	2	0	0	1	1	0	0	0	1	0	0	0	0	0	0	0	0	0	0	0	0	0	0	0	0	0	1
FBgn0011934	0	2	0	0	1	1	0	0	0	1	0	0	0	0	0	0	0	0	0	0	0	0	0	0	0	0	0	1
FBgn0011935	0	2	0	0	1	1	0	0	0	1	0	0	0	0	0	0	0	0	0	0	0	0	0	0	0	0	0	1
FBgn0011936	0	2	0	0	1	1	0	0	0	1	0	0	0	0	0	0	0	0	0	0	0	0	0	0	0	0	0	1
FBgn0011937	0	2	0	0	1	1	0	0	0	1	0	0	0	0	0	0	0	0	0	0	0	0	0	0	0	0	0	1
FBgn0011938	0	2	0	0	1	1	0	0	0	1	0	0	0	0	0	0	0	0	0	0	0	0	0	0	0	0	0	1
FBgn0011944	0	0	0	1	0	0	0	0	0	0	0	0	0	0	0	0	2	0	0	0	0	0	0	0	0	0	0	0
FBgn0011945	0	0	0	1	0	0	0	0	0	0	0	0	0	0	0	0	2	0	0	0	0	0	0	0	0	0	0	0
FBgn0011948	0	1	0	0	0	0	0	0	0	0	0	0	0	0	0	0	0	0	0	0	0	0	0	0	0	0	0	0
FBgn0011949	0	1	0	0	0	0	0	0	0	0	0	0	0	0	0	0	0	0	0	0	0	0	0	0	0	0	0	0
FBgn0011950	0	1	0	0	0	0	0	0	0	0	0	0	0	0	0	0	0	0	0	0	0	0	0	0	0	0	0	0
FBgn0011951	0	1	0	0	0	0	0	0	0	0	0	0	0	0	0	0	0	0	0	0	0	0	0	0	0	0	0	0
FBgn0011952	0	1	0	0	0	0	0	0	0	0	0	0	0	0	0	0	0	0	0	0	0	0	0	0	0	0	0	0
FBgn0011953	0	0	0	0	0	0	0	0	0	0	0	0	0	0	0	0	0	0	0	0	0	0	0	0	0	0	0	0
FBgn0011954	0	1	0	0	0	0	0	0	0	0	0	0	0	0	0	0	0	0	0	0	0	0	0	0	0	0	0	0
FBgn0011955	0	0	0	0	1	2	0	0	0	0	0	1	0	0	0	0	1	3	0	0	0	1	0	1	0	0	0	0
FBgn0011956	0	0	0	0	1	2	0	0	0	0	0	1	0	0	0	0	1	3	0	0	0	1	0	1	0	0	0	0
FBgn0011957	0	0	0	0	1	2	0	0	0	0	0	1	0	0	0	0	1	3	0	0	0	1	0	1	0	0	0	0
FBgn0011958	0	0	0	0	1	2	0	0	0	0	0	1	0	0	0	0	1	3	0	0	0	1	0	1	0	0	0	0
FBgn0011959	0	0	0	0	1	2	0	0	0	0	0	1	0	0	0	0	1	3	0	0	0	1	0	1	0	0	0	0
FBgn0011960	0	0	0	0	1	2	0	0	0	0	0	1	0	0	0	0	1	3	0	0	0	1	0	1	0	0	0	0
FBgn0011961	0	0	0	0	1	2	0	0	0	0	0	1	0	0	0	0	1	3	0	0	0	1	0	1	0	0	0	0
FBgn0011962	0	0	0	0	1	2	0	0	0	0	0	1	0	0	0	0	1	3	0	0	0	1	0	1	0	0	0	0
FBgn0011963	0	0	0	0	1	2	0	0	0	0	0	1	0	0	0	0	1	3	0	0	0	1	0	1	0	0	0	0
FBgn0011965	0	0	0	0	0	0	0	0	0	0	0	0	0	0	0	1	0	0	0	0	0	0	0	0	0	0	1	0
FBgn0011966	0	1	0	0	0	0	0	0	0	0	0	0	0	0	0	0	0	0	0	0	0	0	0	0	0	0	0	0
FBgn0011970	0	0	0	1	1	0	0	0	0	0	0	0	0	0	0	0	0	0	0	1	0	1	0	0	0	0	0	0
FBgn0011971	0	0	0	1	1	0	0	0	0	0	0	0	0	0	0	0	0	0	0	1	0	1	0	0	0	0	0	0
FBgn0011974	0	1	0	0	0	0	0	0	0	0	0	0	0	0	0	1	0	2	0	0	0	0	1	0	0	0	1	0
FBgn0011975	0	1	0	1	0	0	0	0	0	0	0	0	0	0	0	0	0	1	0	0	0	0	0	0	0	0	0	0
FBgn0011976	0	1	0	1	0	0	0	0	0	0	0	0	0	0	0	0	0	1	0	0	0	0	0	0	0	0	0	0
FBgn0011977	0	1	0	1	0	0	0	0	0	0	0	0	0	0	0	0	0	1	0	0	0	0	0	0	0	0	0	0
FBgn0011980	0	1	0	0	0	0	0	0	0	0	0	1	0	0	0	3	0	3	0	0	0	0	1	0	0	0	1	1
FBgn0011981	0	1	0	0	0	0	0	0	0	0	0	1	0	0	0	3	0	3	0	0	0	0	1	0	0	0	1	1
FBgn0011982	0	1	0	0	0	0	0	0	0	0	0	1	0	0	0	3	0	3	0	0	0	0	1	0	0	0	1	1
FBgn0011983	0	1	0	0	0	0	0	0	0	0	0	1	0	0	0	3	0	3	0	0	0	0	1	0	0	0	1	1
FBgn0011984	0	1	0	0	0	0	0	0	0	0	0	1	0	0	0	3	0	3	0	0	0	0	1	0	0	0	1	1
FBgn0011985	0	1	0	0	0	0	0	0	0	0	0	1	0	0	0	3	0	3	0	0	0	0	1	0	0	0	1	1
FBgn0011986	0	1	0	0	0	0	0	0	0	0	0	1	0	0	0	3	0	3	0	0	0	0	1	0	0	0	1	1
FBgn0011987	0	0	0	1	0	1	0	0	0	2	0	1	0	0	0	0	0	0	0	0	0	0	0	2	0	0	0	0
FBgn0011993	2	2	2	1	0	4	0	3	0	1	1	0	0	1	4	0	0	2	0	0	0	1	2	0	2	2	2	3
FBgn0011994	2	2	2	1	0	4	0	3	0	1	1	0	0	1	4	0	0	2	0	0	0	1	2	0	2	2	2	3
FBgn0011998	0	0	0	0	0	0	0	0	0	0	0	0	0	0	0	0	0	0	0	0	0	0	0	0	0	0	0	0
FBgn0011999	0	0	0	0	0	0	0	0	0	0	0	0	0	0	0	0	0	0	0	0	0	0	0	0	0	0	0	0
FBgn0012000	0	0	0	0	0	0	0	0	0	0	0	0	0	0	0	0	0	0	0	0	0	0	0	0	0	0	0	0
FBgn0012001	0	0	0	0	0	0	0	0	0	0	0	0	0	0	0	0	0	0	0	0	0	0	0	0	0	0	0	0
FBgn0012002	0	0	0	0	0	0	0	0	0	0	0	0	0	0	0	0	0	0	0	0	0	0	0	0	0	0	0	0
FBgn0012003	0	0	0	0	0	0	0	0	0	0	0	0	0	0	0	0	0	0	0	0	0	0	0	0	0	0	0	0
FBgn0012004	0	0	0	0	0	0	0	0	0	0	0	0	0	0	0	0	0	0	0	0	0	0	0	0	0	0	0	0
FBgn0012009	0	0	0	0	0	0	0	0	0	0	0	0	0	0	0	0	0	0	0	0	0	0	0	0	0	0	0	0
FBgn0012010	0	0	0	0	0	0	0	0	0	0	0	0	0	0	0	0	0	0	0	0	0	0	0	0	0	0	0	0
FBgn0012011	0	0	0	0	0	0	0	0	0	0	0	0	0	0	0	0	0	0	0	0	0	0	0	0	0	0	0	0
FBgn0012016	0	0	0	0	0	0	0	0	0	0	0	0	0	0	0	0	0	0	0	0	0	0	0	0	0	0	0	0
FBgn0012017	0	0	0	0	0	0	0	0	0	0	0	0	0	0	0	0	0	0	0	0	0	0	0	0	0	0	0	0
FBgn0012018	0	0	0	0	0	0	0	0	0	0	0	0	0	0	0	0	0	0	0	0	0	0	0	0	0	0	0	0
FBgn0012024	0	0	0	0	0	0	0	0	0	0	0	0	0	0	0	0	0	0	0	0	0	0	0	0	0	0	0	0
FBgn0012025	0	0	0	0	0	0	0	0	0	0	0	0	0	0	0	0	0	0	0	0	0	0	0	0	0	0	0	0
FBgn0012026	0	0	0	0	0	0	0	0	0	0	0	0	0	0	0	0	0	0	0	0	0	0	0	0	0	0	0	0
FBgn0012027	0	0	0	0	0	0	0	0	0	0	0	0	0	0	0	0	0	0	0	0	0	0	0	0	0	0	0	0
FBgn0012028	0	0	0	0	0	0	0	0	0	0	0	0	0	0	0	0	0	0	0	0	0	0	0	0	0	0	0	0
FBgn0012034	38694	46971	43940	52148	61762	59009	62773	65491	61762	61639	51534	69151	50213	50938	41589	42031	67675	51880	68713	81933	75872	74274	67355	66351	71529	58677	62079	55830
FBgn0012036	44058	49255	37954	45281	48904	47120	47342	48021	42980	40678	41760	41913	42648	42360	46130	45927	47589	47248	48099	53954	44350	43899	43927	45864	48504	40778	47707	48667
FBgn0012037	2684	4568	5757	4404	5836	6299	5072	2058	5271	7031	1271	3473	4712	5310	3432	2368	5518	4348	7435	2619	1768	2848	6603	2745	1819	4222	1719	2110
FBgn0012042	139	500	268	3620	1823	139	145	299	444	232	3200	1917	1567	499	233	873	301	500	718	824	2852	1522	60	228	84	1098	238	302
FBgn0012051	939	965	805	795	1235	1011	923	1072	1032	1070	1079	1091	1036	937	1049	992	927	1022	1046	957	1018	864	892	955	1028	961	1075	1128
FBgn0012058	2323	2300	1912	1619	2747	2709	2717	1707	2454	2538	1397	1596	2078	2373	2924	3291	1716	3402	1714	1768	2126	1587	1634	1659	1954	1898	2272	2527
FBgn0012344	161	71	92	99	105	141	88	119	113	113	22	27	92	89	169	184	44	160	39	44	76	33	65	41	73	56	101	129
FBgn0013263	601	709	402	536	691	497	535	555	559	530	802	856	773	720	710	536	534	520	536	553	446	517	565	569	813	803	733	723
FBgn0013269	1179	926	927	1173	1277	1262	1011	1109	1099	1126	1055	1060	1122	1150	1452	1164	1005	1338	1036	761	946	957	1007	942	947	1192	1010	1041
FBgn0013272	23905	29094	24758	23769	31819	26983	23205	25820	25900	27948	23181	26759	28479	23996	23623	23839	24615	25560	34735	27341	27578	27323	30278	25937	25194	22520	23711	22655
FBgn0013275	224	96	829	857	493	625	862	1869	928	733	2126	1044	2800	1195	174	394	962	615	2442	315	845	1385	346	481	618	228	198	287
FBgn0013276	224	96	835	858	497	629	867	1875	936	743	2139	1054	2817	1199	175	397	965	621	2460	317	851	1392	350	482	624	228	198	289
FBgn0013277	194	168	621	658	350	498	547	1263	541	580	1326	790	1800	921	184	311	600	572	1331	196	532	937	226	319	426	181	192	267
FBgn0013278	203	175	659	673	363	526	561	1307	547	599	1364	801	1858	949	196	325	621	598	1366	217	556	947	231	326	452	198	205	280
FBgn0013279	198	168	646	671	373	512	547	1293	549	589	1342	786	1842	955	188	316	623	577	1366	197	541	946	232	328	445	196	188	281
FBgn0013300	3583	3157	3394	2508	3499	4248	4495	3138	3758	3362	1015	966	1932	2453	3842	4066	2047	4993	1541	1571	1742	997	1678	1401	1284	1876	2430	2874
FBgn0013301	4069	4002	4321	3003	4282	5104	5439	3984	4550	3991	1291	1304	2395	2909	4457	4670	2410	5783	1850	1902	2163	1286	1931	1720	1545	2137	2886	3497
FBgn0013303	624	615	647	642	842	665	710	752	679	644	680	589	598	607	771	638	576	714	572	551	567	510	553	560	656	640	602	643
FBgn0013305	4467	4867	4610	4857	7483	4755	5802	4466	5265	6424	6500	6062	6057	5082	5740	4544	4908	6042	7079	4314	5886	4823	4459	5414	4883	5191	4348	5011
FBgn0013307	2130	2588	1258	1723	1902	1479	1490	1523	1382	1482	2323	2724	2321	1778	2109	1851	1883	1288	1254	1992	1695	1732	1600	1730	2907	2054	2464	2596
FBgn0013308	171	189	128	108	130	124	110	143	111	155	91	166	176	100	196	166	89	106	102	110	117	91	75	77	87	149	158	108
FBgn0013323	118	76	97	95	94	116	109	83	117	122	61	67	117	94	103	140	49	104	56	63	70	53	55	59	82	68	77	81
FBgn0013325	27046	28591	27863	31715	31799	32968	29177	33273	26830	28534	35821	34891	33931	28404	28748	26162	29382	25358	28823	32422	26439	25905	27038	26342	30420	27918	27650	26509
FBgn0013334	2175	2726	2066	1943	3493	2475	2433	1703	2464	2720	2189	2680	2719	2596	2586	2459	2698	2567	2696	2125	2488	2569	2155	2490	2648	2734	2565	2455
FBgn0013342	268	274	261	179	353	298	293	232	326	285	266	284	295	366	282	265	220	245	246	222	263	260	278	302	295	291	270	284
FBgn0013343	238	413	223	156	458	317	325	104	233	351	399	392	381	381	196	290	417	255	329	191	532	582	296	398	497	386	294	241
FBgn0013347	1281	1290	1264	1332	1519	1282	1357	1223	1305	1280	1220	1145	1365	1321	1393	1285	1121	1414	1149	984	1106	1016	927	1154	1095	1165	1135	1289
FBgn0013348	1321	1141	443	1399	1143	1047	930	1171	573	880	1226	882	894	1022	1039	1009	904	941	708	1245	811	752	1210	1207	1830	787	1110	1540
FBgn0013432	509	548	539	546	630	616	608	668	600	592	700	606	579	628	676	537	575	662	576	574	595	555	552	566	647	499	626	687
FBgn0013433	18	12	17	13	16	19	15	13	22	19	6	8	19	20	15	31	17	16	9	10	9	7	17	13	14	8	20	19
FBgn0013435	192	151	174	189	176	212	188	131	189	159	196	176	201	183	240	233	158	234	158	166	152	135	118	133	184	162	174	200
FBgn0013467	96	113	56	84	119	104	111	86	96	110	80	104	91	108	79	92	74	111	88	92	89	94	110	89	115	107	92	116
FBgn0013469	618	830	394	425	738	514	412	336	351	331	555	647	554	555	810	709	572	663	560	514	366	400	472	403	586	518	726	566
FBgn0013531	203	150	181	193	195	210	211	190	203	203	202	156	237	229	229	237	147	214	154	119	149	134	179	137	192	168	179	211
FBgn0013548	132	129	116	131	158	177	118	98	144	177	158	180	254	196	181	191	108	165	133	97	103	106	164	123	161	146	168	212
FBgn0013563	603	788	564	627	843	695	713	679	780	769	680	802	784	740	773	706	752	819	733	730	724	746	648	678	822	733	740	766
FBgn0013576	9745	12440	8156	7560	11930	9195	10093	7880	8423	9180	11180	11338	10800	10161	11186	9466	9515	8925	9847	8623	9086	9063	7750	9395	10398	11418	9986	9099
FBgn0013672	67562	74088	73443	97758	87683	74732	79670	94889	84806	74026	75568	64826	66221	66294	34240	37970	41768	33757	43268	46114	37631	34985	40238	48167	46382	38770	42288	55067
FBgn0013673	641	691	817	633	886	821	784	557	793	835	634	491	338	735	570	830	965	602	902	1124	1096	823	944	941	892	934	949	1226
FBgn0013674	261518	352187	285227	351330	388551	323298	340447	304888	322472	321491	307071	294774	283669	277779	110707	126516	146736	109873	152800	193499	147152	145580	153240	158821	173387	130240	141221	134652
FBgn0013675	95233	116637	103521	145220	135188	118135	112923	135174	113629	110175	113499	101808	98764	91829	51393	56364	64789	50117	68948	73981	61894	56460	64637	74097	74964	60649	60940	73761
FBgn0013676	166381	218478	186081	236152	236056	201722	206890	221943	211814	197826	196784	184391	186456	173132	57780	60267	69493	54471	75220	85025	67488	64701	78172	84468	86054	64978	69516	77573
FBgn0013678	125712	175685	149264	176776	190769	152411	166631	156008	164357	160989	150509	146903	140849	140066	52129	59034	68779	54041	73776	84915	68021	64264	72954	81558	82113	65315	68759	77937
FBgn0013679	28788	32953	32748	40245	45329	34374	37945	39392	37478	35916	38038	35336	34074	28789	15926	20513	21580	16540	22437	28961	20272	19268	23918	22181	25378	20795	19283	21354
FBgn0013680	8251	12963	9180	12894	14124	9154	10237	11404	10388	10876	9755	8961	8264	9079	13000	17289	18775	13690	19045	24092	17211	16184	19345	20379	20148	16656	16070	18061
FBgn0013681	14457	16368	14900	22376	20336	17202	16113	21382	16409	15400	16966	14621	13051	12344	4264	5357	5894	4766	5888	5562	5128	4795	5850	6728	7139	5503	5073	6333
FBgn0013683	2028	2833	2426	2762	3496	2473	2717	2534	2631	2521	2189	2143	1886	1969	313	391	411	286	434	478	389	352	425	462	552	372	432	403
FBgn0013684	46404	55878	47435	67009	67625	52402	54780	62756	55165	52952	53991	48998	48696	46943	17492	20323	22328	16169	24279	29534	21882	19838	24791	26116	24442	19928	21196	25709
FBgn0013685	633	692	780	967	895	893	731	838	702	752	923	764	698	535	425	578	566	429	609	562	562	427	516	627	592	589	436	482
FBgn0013686	1401595	1387779	1263686	2078347	1816191	1587138	1527570	1934659	1495709	1390128	1715332	1370537	1567778	1297299	1131692	1211617	1261419	1038345	1343460	1687980	1104700	1144794	1519075	1492150	1656655	1221328	1316036	1531814
FBgn0013688	1966	2469	2618	4381	2961	3342	3033	3848	3147	3284	2801	2416	2717	2642	3277	2438	2840	2357	3117	3798	2541	2383	3228	3676	3867	2898	2903	3342
FBgn0013689	21	28	33	35	45	38	17	40	28	25	22	14	13	23	20	33	31	20	30	25	10	23	28	30	19	25	26	26
FBgn0013690	8	15	7	9	24	15	11	8	7	12	8	11	10	8	4	4	5	4	5	3	3	4	4	3	4	2	2	7
FBgn0013691	0	2	0	1	0	1	1	0	1	1	0	0	0	1	0	0	0	0	0	1	0	0	0	0	0	2	2	1
FBgn0013692	0	0	0	0	0	0	0	0	0	0	0	0	0	0	0	0	0	0	0	0	0	0	0	0	0	0	0	0
FBgn0013693	1	0	1	0	1	0	0	0	1	1	0	1	2	0	0	0	0	0	0	0	0	0	0	0	0	0	0	0
FBgn0013694	0	6	7	4	6	2	11	13	8	12	9	11	7	4	2	2	0	1	1	3	0	2	2	1	1	0	1	1
FBgn0013695	0	0	0	0	0	0	0	0	0	0	0	0	0	0	0	0	0	0	0	0	0	0	0	0	0	0	0	0
FBgn0013696	6	2	3	5	2	3	4	4	2	4	2	1	0	1	4	6	1	4	2	2	3	4	9	1	9	5	5	6
FBgn0013697	6	17	17	29	25	21	19	23	26	16	22	21	15	16	4	1	2	0	3	7	2	1	4	0	4	4	4	1
FBgn0013698	2	0	0	10	6	4	1	0	0	3	1	5	2	2	0	0	0	2	0	0	1	1	1	0	1	0	0	1
FBgn0013699	6	3	6	13	12	9	6	16	7	13	7	9	9	12	3	5	2	0	4	6	2	4	1	3	6	3	7	4
FBgn0013700	0	2	0	3	3	2	1	5	0	3	0	1	1	2	1	0	2	1	2	3	1	0	1	1	4	1	0	1
FBgn0013701	2	3	3	3	2	2	1	2	1	1	2	0	1	1	0	3	7	2	4	2	0	6	4	3	9	3	1	3
FBgn0013702	0	0	0	0	0	0	0	0	1	1	0	1	1	0	0	0	1	1	0	1	0	0	0	0	0	0	0	0
FBgn0013703	3	2	1	0	3	1	3	1	2	3	2	1	2	0	0	1	1	0	0	2	0	0	0	2	1	1	0	1
FBgn0013704	14	19	10	28	12	19	12	19	6	15	18	13	20	12	0	0	0	0	0	0	0	0	0	0	0	0	0	0
FBgn0013705	2	0	0	0	1	0	0	0	0	0	2	0	0	0	4	3	1	2	3	1	1	1	2	2	0	4	3	0
FBgn0013706	0	0	0	0	0	0	0	0	0	0	0	1	0	0	1	0	2	0	0	0	0	0	1	0	0	0	0	0
FBgn0013707	0	0	0	0	0	0	1	0	0	0	0	0	0	0	0	0	0	0	0	0	0	0	0	0	1	0	0	0
FBgn0013708	1	1	2	0	3	0	0	1	1	1	1	1	3	1	7	7	5	6	8	6	3	7	1	6	5	5	3	4
FBgn0013709	7	2	4	5	7	1	3	1	1	4	3	2	1	3	0	2	1	1	2	6	0	3	4	2	3	0	4	4
FBgn0013710	37	51	50	48	87	54	33	35	39	43	49	34	26	33	26	24	35	19	31	41	22	27	22	41	42	32	30	34
FBgn0013717	415	348	378	356	544	466	523	480	521	516	578	623	619	630	510	514	449	549	417	447	523	473	516	470	644	573	614	582
FBgn0013718	2075	2481	2346	2389	3516	2844	2458	2840	2869	2854	2795	2751	2618	2484	2311	1976	3017	2762	3046	3147	2893	2833	2313	2674	3061	2549	2547	2505
FBgn0013720	901	862	894	723	994	828	919	753	885	913	1494	856	886	865	996	862	709	1234	832	715	864	813	699	742	778	884	765	745
FBgn0013725	7	6	5	8	14	12	9	8	16	7	6	14	17	10	7	6	11	8	8	10	5	7	8	8	11	12	9	16
FBgn0013726	943	938	920	975	1483	1316	1160	1011	1106	1419	1034	1617	1566	1150	1105	961	1172	1151	1694	829	1173	1096	1512	980	1019	1150	969	1084
FBgn0013732	96	67	104	76	121	107	95	61	122	123	60	62	103	123	132	119	80	105	67	57	73	63	72	56	99	94	77	106
FBgn0013733	8665	15013	7654	7695	18450	11130	11973	9564	9524	14166	12951	19239	13996	15449	11152	10915	17108	12545	16281	13578	19378	20564	14472	17012	21391	18048	17665	13977
FBgn0013746	937	847	854	945	1078	985	872	909	905	973	990	965	1054	948	978	930	833	975	922	854	849	753	785	867	1030	927	971	1033
FBgn0013749	1817	1866	1793	2079	2273	2010	2118	2048	1942	1874	2162	1856	1841	1705	2301	1787	1947	1921	1874	1533	1648	1404	1477	1748	1899	1858	1623	2001
FBgn0013750	2079	2326	2004	2115	2511	2381	2301	2402	2154	2123	2368	2418	2392	2133	2322	1904	1984	2281	2161	2019	1994	1715	1947	2110	2332	2278	2189	2402
FBgn0013751	149	166	197	165	244	179	264	135	214	215	144	185	106	112	188	178	171	230	135	126	165	148	86	84	165	214	138	86
FBgn0013753	204	166	161	144	172	174	190	194	176	185	193	208	196	211	225	203	167	186	140	170	167	175	177	151	250	188	216	251
FBgn0013755	7	2	3	2	8	12	9	5	10	7	3	0	1	2	5	5	4	12	3	3	5	2	6	1	2	5	3	1
FBgn0013756	1713	1815	1256	1257	2147	1697	1612	1603	1668	1838	1976	2261	2448	2155	2167	2351	1685	1996	1792	1602	1942	1850	1764	1720	2306	2296	2165	2087
FBgn0013759	848	1142	916	849	1443	1114	1071	1057	978	1293	962	1448	1229	1090	1034	918	1202	1089	1299	991	1199	1045	1005	1024	1168	1281	1032	938
FBgn0013762	513	587	504	603	611	537	538	596	561	516	600	598	620	595	583	497	559	566	559	490	468	484	499	498	641	574	567	642
FBgn0013763	16012	16306	15431	18269	15525	15824	13985	16520	16355	16335	17017	15489	14626	13160	15655	15700	14801	11138	12757	19671	14398	14164	13281	14332	14656	12819	15224	14966
FBgn0013764	1304	1008	1139	1092	1359	1403	1337	1210	1296	1402	1158	1275	1402	1154	1393	1471	1112	1580	1103	1036	1111	1013	1094	983	1355	1215	1219	1298
FBgn0013765	4137	3352	3286	3065	4248	5128	4683	3190	4142	4295	1746	2059	3591	3678	5735	5868	2601	5550	2214	2774	2609	2034	2876	2039	2934	2571	3667	3906
FBgn0013767	4	4	3	2	6	2	3	5	4	2	1	1	2	5	3	9	2	3	4	1	2	4	2	3	4	4	1	5
FBgn0013770	25227	25316	29699	29366	33410	29855	26835	28664	30245	29630	29594	29891	32862	29466	26887	24978	26752	32554	32545	28893	28787	27458	30154	27390	30871	27593	32881	36017
FBgn0013771	1694	2070	2004	1664	2397	2139	1650	1625	2138	2570	1821	2038	2729	2202	1550	1410	1655	1748	2448	1834	1455	1525	1931	1929	1872	1763	1861	1989
FBgn0013772	191	558	361	409	316	469	1004	1161	368	486	2638	1916	1901	1634	520	425	257	477	421	250	873	763	198	499	2111	1658	1044	2738
FBgn0013773	1525	1912	1872	1712	1575	1791	1560	1537	1614	1679	1431	1592	1822	1511	1439	1425	1629	1398	1912	1972	1491	1538	1354	1566	1742	1454	1572	1484
FBgn0013799	951	1050	840	721	1238	1068	1003	910	1038	1068	874	1115	1065	1061	1143	1098	919	1161	960	876	1030	954	892	938	1036	1077	1020	977
FBgn0013809	947	792	678	470	1058	1198	1267	567	1022	1111	241	318	768	912	1440	1923	637	1689	399	733	771	484	621	575	667	801	1134	1047
FBgn0013810	1339	1196	956	650	1331	1599	1652	756	1367	1398	318	452	946	881	1821	2279	911	1873	586	828	1011	673	769	733	871	934	1341	1213
FBgn0013811	932	672	764	440	873	1085	1084	457	894	1009	219	295	687	655	1206	1565	534	1316	409	513	644	444	493	460	517	609	913	740
FBgn0013812	98	160	91	102	219	132	117	168	103	144	140	191	133	149	130	74	181	167	153	123	199	141	202	170	266	201	204	201
FBgn0013813	1710	1119	1204	792	1509	1961	1934	852	1521	1848	281	382	1099	1153	2322	3222	951	2343	527	888	1319	791	904	851	1124	1116	1476	1484
FBgn0013949	1076	1247	932	1334	1376	1191	970	1036	927	1233	1026	1148	1102	989	1129	1128	1353	945	1175	1662	1157	1125	1055	1012	1135	952	1003	1162
FBgn0013953	210	152	181	117	169	168	119	142	183	194	173	117	134	161	247	170	110	208	98	122	181	180	113	188	94	146	147	126
FBgn0013954	6514	7277	6859	7467	8070	7810	7629	7285	7501	6732	8310	8008	7179	7101	7762	6873	7855	7144	8052	7693	7615	7013	6634	7312	8066	7274	7112	8087
FBgn0013972	147	148	338	204	339	381	163	173	117	260	71	105	85	96	244	192	337	129	245	236	132	98	150	84	98	96	111	66
FBgn0013973	48	59	41	52	66	58	58	47	76	55	48	35	45	63	49	45	54	57	38	39	37	43	48	41	55	49	44	49
FBgn0013981	8331	9059	9070	9088	9482	9664	8944	9114	8773	8914	9719	9209	8698	8447	8698	7728	8901	8421	8569	7338	7643	7176	6522	8133	8768	8403	7159	7920
FBgn0013983	1003	1011	976	1185	1263	1315	1245	1274	1251	1154	1248	1201	1152	1082	1224	1046	1053	1248	998	1080	996	973	972	1009	1155	1085	1055	1222
FBgn0013984	752	1223	723	689	1400	939	518	333	515	784	431	625	809	589	930	935	909	904	972	542	624	723	550	531	658	607	714	558
FBgn0013987	2556	2799	2637	2717	3800	3080	2800	2818	3080	3179	3700	3737	3604	3136	2804	2515	3102	2729	3613	2763	3147	2867	3134	2958	3248	3057	3027	2885
FBgn0013995	2794	3424	2731	2069	3639	4289	3916	2527	3653	4404	2040	2950	3794	3534	3569	3655	2606	4311	3049	2379	2457	2064	2433	2368	2886	3129	2963	3032
FBgn0013997	1526	1621	1357	1362	2052	1686	1715	1397	1622	1742	2064	1456	1651	1692	1903	1975	1432	2083	1459	1349	1729	1458	1313	1358	1851	1687	1527	1521
FBgn0014000	2121	2517	2153	3486	2541	2847	2685	3235	2694	2717	3523	3728	3323	3071	2502	2188	3378	2147	2428	3012	2742	2952	2226	2496	4359	2892	3045	3568
FBgn0014002	23406	25759	21854	26295	31139	30892	30182	23032	23851	24844	34938	30646	26131	26771	34395	28130	29115	23680	26102	26557	25076	27758	23257	23329	28666	31553	25227	23916
FBgn0014006	1354	1500	1179	1253	1875	1741	1615	1478	1491	1906	1770	1917	1770	1871	1711	1593	1599	1612	1477	1562	1653	1610	1562	1440	1958	1660	1829	1743
FBgn0014007	826	909	733	776	1144	1009	1099	727	1111	1176	965	971	1080	1056	1030	1084	821	1147	797	736	1135	954	827	966	1246	995	993	1022
FBgn0014009	4030	4438	3837	4157	5103	4156	3967	4251	4329	4212	4445	4155	4454	4066	4495	3848	4187	4150	4671	4118	3861	3876	4228	4102	4276	3716	4053	4188
FBgn0014010	5748	6843	6534	6277	8613	7192	6888	6867	7221	7939	7538	7954	8641	7356	6869	5676	6730	6825	8288	6749	6936	6384	6922	7627	7589	6993	7138	7655
FBgn0014011	1178	1295	1277	1337	1908	1389	1487	1900	1574	1759	2127	2219	1868	1749	1347	1087	1714	1565	1861	1659	2049	1835	1898	1864	2102	1917	1799	1871
FBgn0014018	5604	6370	5170	5372	6794	5579	5207	6196	5960	6893	5813	6830	6523	5638	5316	5007	5188	4514	6761	5517	6403	6147	5707	6180	6336	5651	6204	5638
FBgn0014019	86	55	77	93	71	110	77	63	90	125	34	32	79	77	101	117	32	118	23	46	40	34	29	37	44	49	59	78
FBgn0014020	12352	14383	12323	13899	18391	14616	12639	14736	14928	16269	16551	16760	17407	14661	14085	11640	14602	14599	17212	13767	14158	13976	14727	14761	14999	14548	14717	14326
FBgn0014022	264	231	218	258	302	236	259	285	274	225	360	264	309	285	333	280	222	284	221	187	259	254	232	302	277	311	244	272
FBgn0014023	463	428	421	499	527	465	483	459	435	455	507	477	463	434	506	453	341	458	416	370	390	378	384	387	479	431	392	520
FBgn0014024	773	734	561	705	890	875	669	812	777	829	833	975	1011	893	884	854	782	898	836	656	800	690	809	665	987	952	881	898
FBgn0014026	54735	56163	52967	58701	62714	63610	58381	67097	52756	55749	74945	65080	68739	54750	57848	49877	54591	48643	55052	64899	51219	53400	56591	52174	58682	55044	57743	54585
FBgn0014028	5003	5430	4429	5658	5701	5340	5056	5961	4949	4968	6152	6219	5640	5488	6047	5126	5565	4888	6086	5779	5031	5324	5559	4809	5893	5367	4989	5866
FBgn0014029	872	921	1069	1104	1438	1126	1126	1138	1130	1255	1418	1309	1321	1132	1142	986	1037	1310	1430	724	1165	1007	1075	912	935	1123	858	1039
FBgn0014031	5732	6531	6531	7735	6525	7944	6954	7092	7473	7561	5223	6344	7030	5848	5123	5445	8198	6268	6990	9095	6583	6609	5965	5988	6427	5554	6752	6164
FBgn0014032	446	448	471	483	566	500	491	530	470	394	620	511	483	477	548	426	415	471	422	450	444	419	432	462	503	469	477	516
FBgn0014033	357	278	184	282	332	237	250	279	233	305	172	264	145	169	329	240	272	334	250	223	210	164	226	229	224	140	224	226
FBgn0014037	4793	5539	4099	3329	6208	5343	5113	3890	5055	5280	3865	4992	4967	5405	5928	6285	4946	6212	4710	4900	5764	5398	4816	5302	5522	5057	5639	5203
FBgn0014073	841	805	659	498	978	588	561	518	508	605	1136	643	707	791	963	871	726	903	699	562	778	691	607	567	577	757	652	458
FBgn0014075	2700	3009	2095	2590	3637	3381	3168	2751	2756	2938	3505	3280	2953	3369	3560	3376	2805	2973	2717	2958	3012	3143	2777	2614	3616	3600	3256	3153
FBgn0014076	0	0	2	0	2	1	0	1	0	0	1	0	2	0	0	1	1	1	1	0	0	1	1	0	0	0	0	2
FBgn0014092	467	487	460	497	545	503	469	452	406	463	473	469	464	425	574	494	390	470	450	442	407	344	473	429	477	442	428	448
FBgn0014127	868	679	792	634	889	1013	982	548	1022	1007	390	397	762	841	1074	1271	501	1176	383	511	606	463	533	464	602	634	770	833
FBgn0014133	1724	2059	2216	1721	2997	2673	2644	1824	2232	2474	2002	2765	2776	2646	2404	2237	2616	2890	3031	1784	2119	2240	2596	1932	2143	2674	1786	1798
FBgn0014135	452	610	400	326	581	534	587	555	492	459	488	532	455	434	665	592	461	464	588	460	575	627	560	409	622	458	544	465
FBgn0014141	4546	5502	3762	3482	6054	5420	5810	5419	4731	5328	7074	6977	5531	6175	6037	5471	5422	5723	6139	4671	6162	5845	4879	4924	6681	7165	6504	5030
FBgn0014143	29	21	20	22	23	20	34	25	32	34	9	7	16	35	38	43	17	51	18	22	23	14	17	12	20	21	17	26
FBgn0014163	2956	2971	2144	2126	3566	2593	2845	1989	2476	2902	1984	2309	2228	2453	3124	2971	2519	3474	2513	2369	2601	2458	2251	2345	2584	2311	2986	2845
FBgn0014179	76	67	87	61	79	84	101	50	88	72	26	16	60	47	99	95	32	101	21	41	40	23	37	41	30	39	69	67
FBgn0014184	32178	42693	39500	35750	47223	37423	45823	37387	40337	44313	33373	38206	36433	36557	33206	30715	38686	39759	45192	37703	39366	36019	35281	35959	35229	37896	34501	34329
FBgn0014189	1729	1762	1664	1861	2116	1887	1992	1919	2039	1855	2425	2373	2351	2200	1988	1638	1852	1849	1799	1431	1844	1677	1731	1679	2181	2276	1920	2023
FBgn0014269	590	559	497	578	644	591	518	580	592	609	616	683	728	608	606	580	544	612	559	504	465	475	502	521	628	611	587	637
FBgn0014340	409	316	308	289	417	370	335	295	343	385	444	431	521	447	377	433	301	424	369	292	349	342	407	323	439	435	486	513
FBgn0014342	624	491	575	453	654	764	724	457	686	794	241	257	480	569	762	748	348	873	341	352	349	270	365	357	378	481	437	525
FBgn0014343	645	915	442	506	656	491	596	461	476	563	881	825	635	745	869	718	560	554	396	383	549	512	653	597	1140	702	1186	881
FBgn0014366	887	711	786	800	973	978	906	868	927	891	972	913	1005	1019	1035	946	808	1003	797	844	848	803	823	768	966	861	934	912
FBgn0014368	1	1	1	3	7	3	8	7	3	1	1	2	4	2	1	1	1	4	10	0	2	11	0	2	2	1	3	1
FBgn0014380	849	1260	1763	2045	2233	1885	1752	1588	1649	1883	1175	1635	1462	1242	1285	889	1766	1959	2270	1244	1233	1128	1520	1083	1011	1480	976	1041
FBgn0014388	583	867	734	637	1245	853	885	759	872	1111	808	1131	919	773	660	637	1111	855	1202	905	927	918	890	869	883	943	895	735
FBgn0014391	2672	2940	2269	3318	2877	2649	2666	2832	2441	2258	2802	2575	2292	2346	2889	2711	3024	2394	2801	3057	2364	2365	2454	2916	3190	2305	2334	3288
FBgn0014395	496	334	407	352	409	579	443	352	430	467	200	183	414	393	609	612	225	562	168	275	255	180	255	185	327	293	371	446
FBgn0014396	7637	11494	3828	4438	6979	6194	3909	3332	2980	4014	2695	4240	3210	3170	8964	8095	6637	5342	5502	4607	3241	3976	3366	3414	4998	4150	3663	2487
FBgn0014411	2043	2179	1662	1968	2446	2144	1979	2041	1899	2066	2555	2663	2502	2380	2280	2121	2137	2304	2314	2103	2280	2015	1978	2053	2468	2334	2371	2450
FBgn0014417	726	877	819	848	1038	966	985	1129	1108	1155	883	1110	850	782	767	713	985	898	1108	1265	1118	1174	1046	1073	1032	777	851	802
FBgn0014427	4787	4535	5563	5254	4690	5153	4395	5757	4602	4387	4300	4448	4290	3608	4396	4366	4337	5206	5366	5000	4414	4644	4216	4085	4787	3982	4965	3737
FBgn0014454	45	30	12	46	37	17	1182	15	6	48	35	33	18	16	28	36	6	814	6	362	30	15	31	27	51	40	44	153
FBgn0014455	4458	4640	5247	4464	5316	5614	4862	4888	4650	5028	5024	5417	5133	4489	5380	4525	4569	4957	4910	5149	4343	4302	4385	4314	4166	4943	5002	4211
FBgn0014464	2	3	4	1	9	7	6	6	5	6	0	6	3	8	2	1	7	4	2	7	8	4	5	5	6	5	5	8
FBgn0014465	3	0	1	0	0	1	0	2	7	2	0	2	1	2	2	2	2	1	1	0	3	1	0	1	3	1	1	0
FBgn0014466	0	0	1	0	0	0	0	0	0	1	0	0	0	0	2	1	0	0	0	0	0	0	0	0	1	0	0	2
FBgn0014469	2625	3324	4228	3463	3919	4239	5000	5090	5039	5561	4984	5524	6684	5220	2726	2718	3529	3557	4613	4982	4481	4414	3777	4216	6170	4889	5580	5535
FBgn0014848	0	0	1	0	0	0	0	0	0	0	0	0	0	0	0	0	0	0	0	0	0	0	0	0	0	0	0	0
FBgn0014849	0	0	0	0	0	0	0	0	0	0	0	0	1	0	1	0	0	1	0	0	0	0	1	0	0	0	0	3
FBgn0014850	0	0	0	1	0	0	1	2	0	2	0	0	0	0	0	0	0	1	0	0	0	0	0	0	0	1	0	0
FBgn0014851	0	0	1	1	2	0	1	0	1	1	0	2	1	1	0	1	0	0	0	0	0	0	0	0	0	0	0	1
FBgn0014857	3688	3496	3629	3883	4198	4203	3810	3675	4151	3769	3808	4068	4186	3593	3906	3550	3596	3839	3505	3050	2850	2916	3557	2987	3511	3367	3156	3719
FBgn0014859	86	195	68	142	328	167	195	98	121	135	183	224	115	163	127	148	229	114	168	176	244	281	142	188	206	242	144	132
FBgn0014861	188	150	132	139	167	159	131	90	189	175	113	133	192	180	216	245	112	196	107	93	137	99	142	98	163	136	162	184
FBgn0014863	6115	6901	4146	5925	7650	5920	5926	6542	5635	6517	10580	7687	8045	8069	7271	6374	6565	6239	6330	7618	7352	6550	7419	7313	9643	8344	9535	9593
FBgn0014865	26	29	26	969	246	34	48	9	17	70	100	98	70	16	25	60	84	38	36	47	92	45	22	115	35	192	19	49
FBgn0014868	3273	3031	3106	3725	4108	4081	3976	3706	3434	3051	4651	4327	3902	3681	4241	3947	3938	3764	3670	3508	3515	3685	3335	3006	3748	4248	3350	3508
FBgn0014869	8064	8919	7076	9166	9554	7954	8774	8597	7675	7958	8011	8692	8011	7374	8565	8185	9992	7246	9740	11034	8229	8053	9032	8807	8981	7504	7790	8762
FBgn0014870	1796	1608	1353	1216	2108	1905	1796	1120	1657	1946	1409	1975	2061	2066	1968	2192	1552	2041	1155	1039	1828	1535	1365	1322	2048	2102	1916	1825
FBgn0014877	2581	2417	2252	2090	2508	3065	3050	2467	2664	2439	1713	1771	2155	2316	2859	3030	1842	3302	1456	1671	1817	1457	1623	1397	1874	2021	2144	2515
FBgn0014879	794	768	660	657	919	795	742	736	771	709	810	832	925	790	971	872	670	956	677	606	748	691	693	704	794	791	780	880
FBgn0014903	8	18	8	7	14	13	12	16	19	11	21	20	10	23	9	13	8	12	7	13	7	16	13	15	14	28	19	24
FBgn0014906	2640	2474	3004	2411	3757	3209	3382	2829	3622	3510	2866	2674	3467	3241	3409	3209	2284	3537	2604	2150	2692	2114	2617	2255	1978	2726	2803	2567
FBgn0014930	1332	1486	1328	1525	1758	1694	1602	1463	1441	1590	1625	1564	1589	1530	1516	1184	1433	1392	1819	1282	1244	1363	1429	1278	1477	1445	1350	1393
FBgn0014931	104	124	76	123	129	115	102	81	98	94	100	96	112	87	111	111	94	86	106	99	78	84	82	86	138	117	105	105
FBgn0014949	1	0	0	1	0	0	2	0	1	0	0	0	0	0	2	0	0	1	0	0	2	0	0	2	0	1	0	1
FBgn0015000	1105	1194	1041	1065	1213	1235	1049	1339	1176	1232	1747	1769	1488	1338	1233	947	1082	1226	1197	951	1024	1168	1113	1254	1560	1428	1098	1486
FBgn0015001	105	98	734	252	171	428	499	71	503	349	7	238	424	457	75	36	480	370	196	71	38	21	275	513	34	716	38	79
FBgn0015008	1580	1312	1261	991	1550	1918	1571	1111	1574	1521	375	394	932	1050	1829	1997	852	2133	553	750	807	500	719	672	669	830	1179	1374
FBgn0015010	2939	3677	2447	2664	4342	1325	2129	2248	866	3720	1325	2622	2376	3809	3777	1891	2985	2381	1914	2444	1707	2565	4514	2490	3161	3213	655	2259
FBgn0015011	372	294	855	336	391	415	786	891	1219	712	905	490	392	344	432	492	371	408	528	632	775	313	604	764	445	739	754	410
FBgn0015019	1952	1634	1929	1899	2634	2031	2381	2127	2214	2310	2749	2790	2597	2494	2476	2288	2126	2614	2264	1569	2399	2125	2356	1910	2194	2168	1962	2275
FBgn0015024	5453	6507	5482	5539	7553	6048	6330	5421	6206	5630	6453	6672	6878	6000	6197	5889	7017	6528	6890	6662	6702	6375	6659	6330	7078	6721	7232	6640
FBgn0015025	160	155	117	136	146	164	147	156	180	184	136	138	154	172	175	154	103	161	93	105	150	118	161	142	172	134	149	210
FBgn0015031	4398	4739	3787	5483	4692	4550	4494	5122	4301	3818	5542	4756	4608	4172	4502	4268	4482	3921	4157	5138	3846	4048	4495	4385	5075	4102	4043	4685
FBgn0015032	24	23	24	15	27	33	29	21	29	33	10	7	32	14	33	32	15	45	14	16	15	5	19	21	18	18	30	22
FBgn0015033	397	453	459	508	507	510	570	594	490	603	712	627	512	572	547	421	449	632	656	488	584	481	415	436	644	496	428	542
FBgn0015034	2138	2333	2111	2145	2476	2165	2252	2689	2391	2119	2508	2155	2138	2248	2286	2040	2137	2348	2570	2650	2282	2289	2646	2597	2506	1810	2668	2981
FBgn0015035	831	1115	794	746	791	946	920	1036	824	879	785	998	835	753	1165	736	722	1102	1054	995	699	692	636	690	955	719	883	811
FBgn0015036	14	22	21	19	37	33	22	17	20	30	15	30	41	44	22	12	26	25	24	31	14	18	27	28	22	35	25	19
FBgn0015037	1326	1715	2066	2127	2815	2416	2780	2848	2455	2597	2605	3040	2574	2049	1719	1239	2414	2199	3216	2101	2478	2319	2568	2399	2813	2504	1879	2154
FBgn0015038	291	360	357	340	339	405	308	281	301	291	341	311	310	305	336	227	378	343	347	413	291	281	318	277	422	323	328	353
FBgn0015039	2434	4508	9176	5637	10211	15944	9694	4170	9052	10234	3079	6375	6775	6234	3855	1976	7467	7766	11263	4459	3349	5630	7859	4212	4787	5629	2746	3399
FBgn0015040	32	49	29	17	25	40	34	25	29	39	38	21	27	18	37	27	28	34	21	34	26	33	22	31	22	34	28	27
FBgn0015075	1174	774	887	939	1085	979	1052	855	905	1058	947	875	1097	1272	1252	1349	787	1296	699	725	922	711	763	711	1109	933	1031	1125
FBgn0015218	5928	5874	5695	5526	6951	6644	6968	5914	6317	6124	6119	5909	6070	5847	6830	6281	5654	6648	5462	5828	5693	5168	5624	5559	6199	5981	6216	6170
FBgn0015221	28079	35231	33428	31689	41371	33865	34775	31699	36471	34366	34681	36746	41080	35546	26693	27208	37618	36429	40222	40801	36636	37444	43546	30647	34861	30948	32320	39398
FBgn0015222	41745	52412	54386	52702	69791	56600	54534	52340	55929	59165	62053	63934	69418	56351	50754	43722	58662	58198	71020	61970	60085	57563	61210	51072	58578	50856	51739	61811
FBgn0015229	820	932	799	796	1224	841	987	788	1144	1255	951	1011	973	1043	1009	735	817	929	967	1032	955	949	1053	1205	1118	929	1129	1182
FBgn0015230	756	700	770	686	884	1142	1149	749	1189	962	345	464	791	807	1115	1188	460	1274	446	553	496	260	381	319	475	622	788	1055
FBgn0015239	1647	1690	1618	1832	2297	2203	2109	2438	2020	1995	2191	2249	2031	1908	2073	1744	1983	2174	1978	1843	1994	1771	1779	1833	2050	2119	1867	1761
FBgn0015240	898	864	942	832	1123	1011	937	908	907	1159	881	1087	1029	995	974	945	928	1051	1103	802	872	831	818	775	928	1032	906	900
FBgn0015245	9415	8256	8451	7693	9923	10134	9812	8729	8613	9027	8259	10101	9140	8294	10702	10218	8445	10020	7709	7977	8284	7807	8645	7158	9236	8899	9074	8795
FBgn0015247	3181	3114	2645	2526	3620	3390	3100	2846	2932	3033	3042	2631	3265	2859	3801	3556	2622	3514	2815	2762	2658	2438	2482	2326	2842	2709	2899	3001
FBgn0015268	908	843	983	869	1063	1069	932	909	965	1118	980	943	922	769	939	760	760	894	784	849	777	730	700	738	829	822	918	800
FBgn0015269	1202	1382	942	772	1678	1285	1378	881	1235	1652	910	919	1361	1261	1539	1548	1132	1428	959	1001	1399	1303	1115	1243	1503	1207	1396	1240
FBgn0015270	70	36	35	46	68	55	49	26	46	49	27	52	58	44	39	56	38	48	35	21	34	19	32	26	27	33	28	38
FBgn0015271	187	120	110	139	160	180	158	88	160	131	120	110	161	142	210	189	108	206	80	105	121	96	102	87	126	140	142	172
FBgn0015277	1135	1163	1046	943	1293	1191	1013	1133	1228	1381	1072	1310	1459	1237	1191	1168	1087	1201	1394	1062	1047	1022	1096	958	1191	1093	1249	1203
FBgn0015278	2424	2972	2324	1877	3264	2934	3155	2251	2819	3009	1789	2406	2714	2774	2936	3056	2458	3332	2523	2273	2515	2336	2289	2345	2349	2584	2512	2483
FBgn0015279	1220	1581	1341	1287	1808	1468	1423	989	1347	1608	1294	1572	1539	1461	1478	1442	1506	1401	1587	1522	1443	1470	1357	1341	1555	1353	1542	1275
FBgn0015282	6413	6338	5721	6072	8196	6350	6078	6564	5971	6202	6493	6526	6538	6124	7866	6631	6087	7308	7208	6463	6310	5738	5822	6336	6264	5552	6502	6637
FBgn0015283	6218	5574	5222	5710	6824	6262	5683	6287	5758	5408	5402	5279	5940	5203	7230	6556	5302	6913	5637	5657	5324	4715	5022	4884	5654	4934	5756	5950
FBgn0015286	2079	2162	2231	2148	2816	2466	1946	2464	2211	2528	2912	2650	2703	2368	2442	1773	2417	2687	2757	2014	2162	2337	2161	2448	2163	2318	1896	1850
FBgn0015288	32194	34599	32488	33850	37551	38210	34365	38539	32557	33508	41630	35979	37292	30614	33631	27138	30091	26975	29355	35861	27390	28754	35457	27904	33217	31357	33124	28532
FBgn0015295	547	622	532	463	816	643	574	463	632	733	617	808	835	681	596	552	583	742	743	587	565	562	543	543	721	649	676	647
FBgn0015296	832	720	824	789	1070	941	904	857	981	973	874	880	1190	916	1010	1004	765	1087	864	722	732	657	881	662	813	849	844	894
FBgn0015298	1022	970	961	1149	1083	1163	1002	1165	871	894	1257	1097	1064	1016	1176	1005	968	961	848	902	895	843	850	873	998	1005	892	1078
FBgn0015299	438	372	454	471	458	455	425	386	449	469	382	341	394	405	522	445	319	460	323	269	312	244	258	292	399	405	295	441
FBgn0015300	551	262	439	336	396	545	452	286	560	550	115	73	371	335	661	743	207	682	106	243	222	156	248	207	278	233	356	496
FBgn0015316	125	112	192	121	124	176	290	124	218	111	46	739	221	193	138	135	113	160	71	56	108	45	235	117	54	906	90	98
FBgn0015320	2957	2637	2649	2176	3289	3403	3672	2378	3277	2987	1955	2027	2839	2699	3360	3472	2079	3873	1848	1977	2334	1872	2148	1983	2217	2343	2555	3087
FBgn0015321	3724	3627	3215	2956	4046	4223	3620	3329	3682	3486	2375	2616	3123	3100	4306	4200	2970	4631	2666	2708	2707	2286	2589	2552	2883	2845	3249	3626
FBgn0015323	35	56	32	42	61	42	48	41	44	46	34	44	48	60	36	28	46	44	38	37	45	53	54	51	46	36	61	40
FBgn0015324	15073	18817	17419	14397	19888	16062	19287	17028	17935	19021	17240	18090	15405	14236	16878	14732	15292	18104	21078	16218	18971	15883	15813	17628	16748	17545	12932	14224
FBgn0015331	760	604	574	569	767	841	625	579	760	791	541	638	843	813	925	957	614	906	468	532	650	568	523	513	886	710	797	848
FBgn0015336	102	69	349	292	366	298	344	99	332	465	65	645	660	436	61	51	602	255	434	93	68	288	521	206	110	301	39	227
FBgn0015338	1140	1150	1078	1296	1342	1282	1294	1288	1299	1189	1291	1314	1402	1346	1194	1160	1145	1205	1247	1152	1140	1070	1150	1099	1415	1158	1367	1485
FBgn0015351	157	153	134	180	196	172	167	172	158	134	304	224	280	176	187	170	139	163	190	131	171	142	160	131	170	168	168	181
FBgn0015359	1327	1238	1164	1152	1499	1503	1463	1157	1414	1311	1040	899	1208	1180	1690	1597	1055	1701	882	946	926	761	873	870	1064	1143	1222	1360
FBgn0015360	899	938	836	814	1076	1104	994	897	959	988	887	947	1154	871	1024	1017	815	1008	904	855	877	757	898	814	959	868	924	1019
FBgn0015371	178	211	147	155	281	200	188	158	193	204	260	328	255	273	208	182	199	173	181	169	218	221	163	211	304	290	268	206
FBgn0015372	730	713	643	768	1021	838	872	573	926	976	685	909	1020	867	988	846	878	879	901	720	766	746	829	742	849	800	786	844
FBgn0015376	183	135	173	125	181	192	194	91	195	174	79	101	138	142	255	283	124	237	92	120	117	74	105	71	129	124	188	186
FBgn0015379	758	643	702	727	776	841	827	712	789	666	758	637	698	672	858	853	594	871	616	518	615	507	545	579	652	734	639	751
FBgn0015380	112	100	118	111	168	187	162	116	136	209	61	142	174	183	135	92	151	169	152	117	118	99	108	123	129	147	120	142
FBgn0015381	26	19	12	17	22	32	19	16	25	38	3	4	16	22	34	31	12	40	7	10	9	17	19	7	9	7	15	8
FBgn0015391	236	236	165	220	285	284	205	177	263	243	217	218	278	276	287	363	212	296	194	158	267	193	181	171	292	243	256	294
FBgn0015393	510	529	611	599	626	606	769	667	596	577	661	646	516	582	629	462	573	647	511	389	465	481	451	508	477	666	446	485
FBgn0015396	180	115	92	118	192	179	171	96	207	171	58	93	164	195	230	225	120	214	95	110	101	77	141	90	155	119	128	199
FBgn0015399	116	155	113	127	207	154	141	95	103	155	237	89	106	164	232	179	152	401	143	101	111	131	113	93	127	118	152	104
FBgn0015400	28	49	31	25	55	57	47	32	61	34	19	27	36	58	48	57	24	42	27	39	28	34	35	22	18	32	28	48
FBgn0015402	1103	1158	851	900	1331	1166	1155	1023	1142	1068	1066	1198	1291	1217	1197	1275	1010	1306	1090	1085	1080	1086	1019	966	1257	1197	1263	1200
FBgn0015477	1647	1881	1402	1481	2340	1845	1932	1643	1681	1929	1802	2269	2235	2063	1896	1920	1880	2035	1982	1506	1980	1849	1681	1642	2133	2030	1878	1871
FBgn0015509	3137	3471	2795	2983	4309	3716	3851	3541	3753	3675	3235	3748	3842	3651	3818	3636	3492	3867	3506	3486	3458	3319	3429	3331	3819	3616	3748	3803
FBgn0015513	1741	2644	1651	1745	3537	2749	2383	2007	2221	3747	2542	3261	2882	2978	1792	1788	2794	2249	2882	2508	2601	2682	2460	2859	3470	3085	2653	2481
FBgn0015519	4	10	2	3	8	8	6	7	9	18	7	23	9	13	5	4	7	4	4	10	9	17	5	2	7	7	12	7
FBgn0015520	1286	561	874	769	1085	1146	1068	617	982	1137	445	361	882	875	1396	1661	592	1320	425	416	906	605	462	502	791	603	710	848
FBgn0015521	9476	10200	9599	11300	12368	11163	10131	11228	9474	10158	12343	11459	11935	9752	10239	8851	10437	9074	11230	11250	9501	9411	9791	10176	10765	10576	9969	9970
FBgn0015522	1073	1281	796	793	674	618	792	1044	746	714	1014	986	1071	968	1224	1028	830	687	812	923	967	844	774	783	915	861	1051	1291
FBgn0015524	75	34	187	32	113	73	124	101	163	96	83	16	20	21	97	113	27	68	22	88	101	15	82	79	17	62	92	38
FBgn0015527	744	744	594	594	851	762	751	674	641	789	759	784	789	767	829	717	690	911	748	605	736	698	640	626	690	749	607	638
FBgn0015541	2237	2635	2126	2361	2857	2208	2356	2275	2564	2480	2398	4195	3531	2645	2345	2336	2726	2304	4153	2056	2719	2533	3082	2105	2639	2448	2586	2080
FBgn0015543	0	3	4	3	6	5	7	3	8	7	5	7	5	9	6	2	6	9	6	5	7	6	8	4	3	9	8	3
FBgn0015544	584	329	419	460	528	626	481	346	553	611	267	268	532	550	669	690	279	683	255	284	365	288	339	332	446	401	480	561
FBgn0015546	354	364	272	242	403	328	279	266	443	382	206	235	437	390	328	319	256	308	333	226	246	193	337	312	268	251	317	423
FBgn0015550	0	0	4	0	17	7	3	6	0	6	0	4	2	3	0	1	7	4	5	3	0	3	10	10	1	5	0	0
FBgn0015553	100	121	109	88	154	146	122	82	106	135	86	93	73	86	115	146	134	142	112	98	113	104	88	93	132	143	105	67
FBgn0015558	512	789	326	325	559	522	553	479	526	436	882	1113	839	718	674	602	611	427	478	579	635	674	458	595	1403	1055	913	782
FBgn0015561	2	1	0	1	1	3	0	3	0	4	0	1	1	5	0	2	4	1	6	1	3	0	5	0	3	2	4	3
FBgn0015568	2402	2703	2077	2802	3132	3003	2285	2329	2149	2390	2245	2515	2796	2249	2192	2330	3076	2229	2687	3684	2252	2209	2190	2214	2236	2199	2799	2612
FBgn0015569	1807	1799	1739	2091	2437	2206	2990	3876	3414	2871	5243	4666	4345	4335	1926	1973	2498	2499	2654	2987	4061	3833	3752	4155	5111	3725	4930	5204
FBgn0015570	871	1035	761	953	867	971	1189	1258	1168	1096	2179	2180	1741	1812	961	809	1195	758	1044	1486	1460	1720	1262	1503	3180	1932	1980	2177
FBgn0015571	6748	7091	6090	5508	7328	7389	7984	7136	7529	7561	5605	5599	6500	6273	7379	7365	5468	8230	6520	5753	6315	5160	5523	5919	5855	5183	5967	6896
FBgn0015572	242	312	349	318	323	358	302	343	345	363	219	284	335	243	293	242	338	344	409	334	299	231	245	229	285	248	265	281
FBgn0015574	704	566	567	547	612	849	767	636	847	748	259	324	606	606	855	1006	399	999	325	428	445	256	345	332	417	420	574	629
FBgn0015575	6061	6473	5830	6766	7719	7522	6833	6971	6933	6877	8797	8498	7920	7631	6928	5582	8090	6010	8250	9679	6893	7842	6332	6310	11448	8652	9941	10042
FBgn0015576	1477	1637	1888	1861	2648	1936	2115	2041	1761	1755	1621	1592	1378	1515	1760	1511	2314	2383	2059	2332	1507	1524	1669	1711	1738	1852	1611	1525
FBgn0015577	1165	1290	1272	1683	2220	1780	2826	2221	1841	2196	2363	2082	1759	1681	1073	876	1622	1055	1772	1885	1926	1998	2127	2384	2363	2259	1863	1961
FBgn0015582	522	501	449	526	636	564	494	599	576	484	687	723	704	605	578	475	538	532	566	467	490	467	566	503	745	607	611	616
FBgn0015583	1904	2835	2203	3363	3586	3189	3848	1859	2434	1927	2674	2160	1367	1962	3992	2983	3056	1994	2127	2270	1968	2558	1364	1754	2440	2973	2137	1737
FBgn0015584	19569	29662	22225	39205	39183	34204	39763	19937	25778	17715	28652	21927	15252	19117	43605	33306	34695	20579	22798	24872	20100	26607	11757	17269	28008	32647	18658	18818
FBgn0015585	2249	3061	2274	4031	4200	3604	4792	2227	2647	1948	2757	2377	1460	2028	4870	3568	3771	2622	2295	2409	1994	2442	1081	1874	3373	3506	1904	1765
FBgn0015586	6319	12081	5118	16702	20390	12919	19000	6194	8364	5656	9971	10199	5846	7740	18107	14857	17669	5218	10674	14715	8336	13449	5508	6963	13156	11931	7301	8012
FBgn0015589	1083	1254	1141	968	1827	1441	1322	927	1277	1668	1009	1537	1693	1562	1452	1356	1364	1468	1650	1143	1461	1394	1491	1201	1368	1421	1431	1287
FBgn0015591	73	111	220	103	97	135	263	91	327	131	44	137	156	212	76	95	67	76	69	91	191	115	153	221	21	101	54	72
FBgn0015600	7927	9174	7583	6802	13259	11538	10237	8235	8947	8838	5854	5307	7362	8123	10450	11077	7722	13328	7676	8441	8000	6452	6886	5183	6813	6651	9481	9005
FBgn0015602	502	477	538	520	665	567	656	580	638	596	670	737	727	654	558	547	537	624	556	443	536	493	519	495	714	644	644	685
FBgn0015609	427	631	484	365	671	639	599	365	521	493	346	353	386	459	638	626	428	632	344	327	405	390	308	340	518	581	402	397
FBgn0015614	5337	5649	4706	5163	6901	5349	6225	6670	6269	5952	7189	7111	6477	6454	5421	4714	5533	5633	5756	5938	6445	5890	5948	6210	7835	5968	6856	7050
FBgn0015615	554	577	465	497	751	608	527	579	655	645	658	760	767	694	629	650	580	640	649	583	597	636	654	537	741	694	686	703
FBgn0015618	127	82	107	115	129	143	102	112	137	113	125	137	134	128	124	120	120	116	128	111	124	106	109	94	122	110	126	118
FBgn0015621	271	188	235	241	308	258	272	295	280	275	310	310	304	283	293	315	189	270	227	208	232	211	226	226	242	210	243	238
FBgn0015622	6591	6301	5404	5420	7858	7180	7340	6791	6820	7111	7322	7125	7338	7782	8374	8042	5968	8290	6053	6092	7106	6354	6058	6235	6800	7602	7229	7982
FBgn0015623	134229	162383	128340	153620	202176	163839	145016	186188	140870	160451	164995	174754	158570	174224	135093	134256	151185	163191	176971	179749	188369	169331	167726	175963	197350	150610	219076	216726
FBgn0015625	558	301	451	374	473	629	573	283	540	623	115	109	449	467	762	880	231	801	136	311	302	184	310	216	292	239	453	511
FBgn0015663	303	352	298	370	423	351	387	262	411	344	249	354	376	258	294	273	418	305	479	339	296	349	413	317	307	295	236	264
FBgn0015664	523	558	495	457	618	502	567	371	542	575	615	618	737	656	589	552	462	543	582	403	490	414	460	481	615	580	626	540
FBgn0015714	3898	3727	3454	3257	3848	3654	2911	3685	3655	3749	3110	2692	3253	2758	3568	3099	2620	3366	3739	3359	2678	2870	3043	3528	2753	2588	2841	2859
FBgn0015721	156	104	132	119	128	151	132	99	132	150	67	52	144	126	198	192	77	199	66	100	87	78	84	69	98	122	100	100
FBgn0015737	7706	9675	7431	7253	11168	7834	8891	7148	8639	8314	10053	10353	9851	9703	9355	8373	8793	9063	10284	10677	10722	9787	9738	9448	10240	9216	11728	10312
FBgn0015754	2370	2702	2205	2246	2962	2489	2459	2588	2776	2648	3182	3101	3145	2947	2489	2182	2530	2533	2595	2495	2844	2671	2481	2738	3205	2851	2933	2864
FBgn0015756	27341	28626	27374	31498	30024	32224	29062	33408	26776	26636	34688	32614	32704	27736	27444	25629	28766	25936	26829	31778	26085	26516	27679	25539	30100	28497	28860	28484
FBgn0015765	643	590	686	714	988	859	742	651	798	902	728	821	960	761	791	629	701	759	834	569	641	557	765	644	628	671	749	712
FBgn0015766	35403	41324	38546	31291	45927	42886	47561	32177	36207	35265	50827	40195	30444	35424	45984	44135	36975	39903	32051	36718	39631	39782	28581	30740	37011	49537	39715	27232
FBgn0015770	1141	963	851	585	1152	1266	1414	832	1109	976	342	319	509	687	1043	1186	618	1473	539	419	598	325	497	412	365	572	783	1022
FBgn0015772	1922	2623	1960	1597	2815	2234	2075	1606	2196	2580	2060	2515	2314	2403	2430	2281	2426	2479	2579	2063	2469	2416	2251	2171	2508	2547	2568	2194
FBgn0015773	205	262	272	221	392	314	320	249	323	361	337	413	337	363	307	232	317	354	355	281	247	334	421	256	286	325	272	284
FBgn0015774	119	195	95	100	254	130	157	82	130	188	153	124	135	152	134	97	157	131	131	150	182	157	167	190	151	188	186	160
FBgn0015776	6673	11011	10168	9983	11438	10969	10845	10488	10480	11842	9389	10708	9943	9085	8838	7225	9842	9901	13025	11721	10713	8977	9111	10565	9770	9673	8751	9228
FBgn0015777	3912	3558	3464	2683	4309	4639	4783	3299	4415	4238	2710	2111	3377	3556	4763	5079	2754	5418	2366	2646	2889	2233	2630	2498	2845	3138	3783	3893
FBgn0015778	7177	6875	5666	4654	8465	8070	8556	5567	7897	7585	5482	6247	7266	7713	8914	9184	5876	9569	5775	5527	6985	6061	5731	5840	7004	7498	8362	7680
FBgn0015781	1091	1285	1276	1178	1320	1163	1232	1151	1183	1057	1045	951	889	928	1323	1160	1257	1132	1339	1402	1070	1015	1050	1136	1035	878	1011	954
FBgn0015789	4322	5154	4092	4707	6296	5219	4855	4808	5013	5143	6353	6898	6333	5576	5013	4412	5395	4844	5819	5649	5331	5139	5454	5027	6658	5551	6150	5739
FBgn0015790	5255	5892	5223	5673	7247	6176	6090	6117	6068	5829	7122	7521	7031	6390	5999	5310	6283	6195	6488	5871	6172	5649	5774	5966	6388	6195	5882	6105
FBgn0015791	2319	2498	2287	2033	2540	2595	2750	2292	2647	2353	2096	1951	2435	2327	2379	2667	1911	2765	1807	1947	2028	1822	2016	1664	2105	2161	2351	2623
FBgn0015793	945	895	979	924	1000	1120	990	848	993	1029	734	751	959	882	1184	1110	795	1086	667	730	672	601	666	670	938	931	888	973
FBgn0015794	1681	1704	1573	1625	1916	1749	1689	1888	1777	1695	1750	1849	1997	1594	1650	1554	1705	1785	1714	1465	1462	1509	1552	1532	1667	1497	1539	1767
FBgn0015795	6046	6740	6750	6753	7839	7043	6908	7034	7834	8240	7751	7912	8501	7616	6540	5769	6302	6782	7406	6592	7045	6751	6588	6965	8292	7043	7403	8546
FBgn0015797	1732	2010	1720	1940	2637	2014	2080	2039	1858	2140	2655	2892	2406	2131	2000	1801	2299	2059	2429	1982	2299	2246	2233	2190	2291	2332	2022	2161
FBgn0015799	781	772	672	622	990	885	975	601	952	925	740	928	931	970	954	937	751	1036	751	635	826	705	758	700	874	944	869	895
FBgn0015801	1620	1524	1188	1250	1517	1163	1219	1406	1392	1420	1684	1580	1566	1595	1461	1625	1321	1479	1187	1221	1456	1298	1207	1342	1383	1382	1640	1649
FBgn0015803	1013	1136	941	984	1485	1276	1226	1138	1256	1375	1274	1480	1394	1351	1119	1139	1189	1377	1236	1137	1244	1172	1163	1123	1387	1424	1404	1304
FBgn0015805	857	980	832	849	1177	991	902	740	909	938	1206	1357	1139	1058	1039	871	920	953	1064	904	890	794	797	889	1123	1018	978	914
FBgn0015806	3472	4880	2705	2901	4583	3421	3582	3668	4117	4144	4006	5218	5126	4411	4096	3369	3625	3758	4294	3889	4321	4294	4173	4245	5272	4731	4954	4845
FBgn0015808	6746	6863	6468	7375	8012	7493	7234	8482	6947	6882	7620	7705	6763	6748	7208	6697	8129	7677	7854	8660	7481	7386	7074	7363	7647	6793	7171	7393
FBgn0015818	495	413	436	439	552	491	461	413	497	515	448	463	534	514	533	451	389	500	399	380	432	383	418	373	460	440	472	456
FBgn0015828	794	678	664	702	813	837	764	811	819	765	853	808	880	814	771	735	644	869	660	627	634	631	633	613	841	728	793	827
FBgn0015829	558	427	569	526	543	537	523	537	539	556	436	474	540	525	666	580	435	560	451	369	476	396	434	420	549	432	495	556
FBgn0015831	832	436	670	648	712	887	859	431	835	814	182	150	553	590	1100	1114	366	978	229	360	352	235	370	323	379	343	548	625
FBgn0015834	7209	7487	7078	7569	8236	8446	7876	7993	7019	7480	8477	7535	7817	6972	8050	6866	6720	7191	6946	7175	6323	6341	6403	6358	7249	6771	6994	6600
FBgn0015838	458	529	466	356	710	537	622	338	553	603	418	553	532	569	583	585	473	588	507	500	565	560	476	474	594	529	567	483
FBgn0015872	1948	2197	1925	2022	2737	2288	2561	1930	2032	2193	3581	1921	1703	2340	3026	1974	2079	3945	1961	1818	2191	2069	1764	1576	1972	2417	1896	1773
FBgn0015903	416	348	408	393	576	514	477	342	520	688	354	383	564	499	515	544	460	596	528	397	428	365	517	362	376	404	413	460
FBgn0015904	42	49	41	30	61	51	41	39	39	64	73	157	35	58	57	36	99	47	37	32	36	64	37	32	63	64	39	35
FBgn0015905	768	571	644	595	653	791	709	569	786	808	459	434	682	712	935	872	473	907	418	481	544	447	491	430	516	488	624	709
FBgn0015919	54	93	51	55	87	89	56	62	71	108	118	290	83	110	107	61	147	105	90	47	72	121	79	95	100	131	130	84
FBgn0015924	2435	2721	2617	2512	3427	2633	2936	2540	2929	2996	3465	3469	3371	2982	2632	2327	2768	3029	3390	2730	3123	2743	2781	2910	2894	2782	2720	2647
FBgn0015925	594	758	470	539	702	605	592	618	595	608	635	687	793	757	588	554	524	647	698	576	501	466	479	616	590	631	547	654
FBgn0015926	17	13	9	22	16	19	12	12	18	18	18	16	24	17	21	19	16	15	14	11	15	12	16	10	33	26	30	24
FBgn0015929	301	267	207	234	328	288	266	163	303	271	146	239	291	295	356	365	228	347	215	157	192	186	243	168	214	225	260	269
FBgn0015946	1	0	0	0	1	3	2	0	3	1	1	1	1	1	1	0	0	1	1	0	3	2	0	0	0	0	0	1
FBgn0015949	1663	1802	1333	1299	2128	1712	1695	1192	1663	1950	1431	1773	1930	1931	1800	1743	1636	1828	1581	1381	1659	1454	1481	1496	1849	1865	1893	1723
FBgn0016013	1737	1445	1114	1254	1671	1290	1322	1510	1301	1162	1011	1015	1037	895	1368	1398	1138	1742	1605	1282	1250	1139	1364	1277	934	888	1079	1031
FBgn0016031	2826	3569	3155	3350	5485	4220	3929	4691	3852	4061	5378	6027	5013	4426	3305	2915	4438	5106	5653	5086	5832	4936	4843	4437	5176	4675	4310	4499
FBgn0016032	406	445	500	568	718	593	618	692	593	647	741	734	632	559	470	399	624	577	548	583	582	533	578	562	697	649	722	625
FBgn0016034	569	230	418	402	392	538	386	272	478	473	61	56	409	387	651	713	193	676	85	147	335	144	195	153	259	189	274	422
FBgn0016036	153	70	83	103	155	172	154	104	148	134	43	36	102	114	178	188	67	194	51	81	79	52	83	56	76	75	128	135
FBgn0016038	1561	1416	1371	1174	1562	1728	1665	1269	1682	1462	1014	960	1349	1304	1705	1747	1110	1732	985	1055	1091	899	1008	971	1115	1193	1314	1360
FBgn0016041	1942	1957	1785	1620	2309	2153	2481	1683	1979	1925	1510	1626	1619	1701	2266	2106	1710	2291	1582	1546	1646	1410	1572	1572	1597	1641	1751	1798
FBgn0016047	119	151	84	68	93	94	55	65	57	77	70	67	76	60	151	105	108	79	73	68	84	65	49	72	82	66	75	62
FBgn0016053	0	4	1	0	3	2	0	1	1	0	0	0	1	0	2	2	0	1	0	0	0	0	2	3	0	0	3	0
FBgn0016054	133	104	95	113	136	157	147	103	143	135	71	70	123	120	158	159	64	204	63	50	99	67	74	58	102	97	98	126
FBgn0016059	2099	2278	1960	1972	2760	2517	2482	2530	2473	2420	2742	2232	2463	2610	2647	2558	2174	2555	2053	2174	2382	2350	2091	2149	2574	2313	2274	2427
FBgn0016061	168	242	124	195	240	206	164	131	144	187	234	263	204	189	247	184	226	192	159	236	145	140	151	150	305	246	252	279
FBgn0016070	1158	1474	1048	1061	1494	1368	1328	1111	1239	1368	1137	1599	1530	1570	1707	1611	1303	1532	993	1241	1482	1348	1175	1220	2314	1777	1733	1680
FBgn0016075	3164	3005	1451	2746	4873	3182	4113	3435	2409	3384	4076	6810	3791	3889	2814	2975	4562	4393	3523	5498	4211	3791	4355	3705	6056	5328	5505	5109
FBgn0016076	1426	1890	1730	1532	2566	1972	1957	1742	2057	2500	2260	2783	2262	2232	1903	1764	2368	1701	2550	2156	2137	2394	2528	2028	2988	2546	2429	2112
FBgn0016078	720	838	946	810	1166	926	815	859	867	934	685	795	962	760	814	690	918	783	1010	803	660	639	827	821	657	840	632	543
FBgn0016080	2396	2286	2062	1328	2601	2990	3152	1681	2735	2542	736	863	1796	1887	3148	3502	1562	3798	1169	1293	1589	1073	1124	1026	1269	1630	2133	2156
FBgn0016081	3340	4063	2999	2479	5276	3959	4042	3311	3536	4239	3098	4176	3613	4272	4337	4474	4292	4552	3998	3731	4201	3967	3841	3769	4445	4195	4552	3848
FBgn0016119	5905	5882	4454	6568	5901	5931	5309	6058	4877	4648	5927	5795	5134	5040	6116	5815	5596	4962	5308	6945	4930	5309	5792	5683	6323	4716	5089	6124
FBgn0016120	7956	8463	6389	9132	7993	7854	7882	8122	7455	6636	8179	7751	7416	6572	8112	7655	8098	6421	7480	8554	7002	7200	7199	7454	8687	6609	6820	8297
FBgn0016122	7506	8257	6273	6647	8907	8693	9182	7872	8420	8165	9800	9871	9027	9288	8498	8341	7827	8033	7292	9378	8467	8084	7690	7971	12640	8705	9929	11413
FBgn0016123	3392	5227	4387	5158	5707	8705	8448	7879	6002	7052	11637	13277	11903	9585	5169	4455	5699	5733	5869	6988	5274	5047	3618	7360	11702	12475	5904	8250
FBgn0016126	9981	12558	10112	11121	13115	10008	10584	11228	10030	9671	13040	12934	12418	10619	10062	8965	11518	9620	10584	11011	9838	10073	8660	10074	14612	12669	12364	11981
FBgn0016131	153	180	130	197	235	189	210	206	189	207	223	253	213	183	156	137	249	210	217	250	207	199	232	182	288	241	237	243
FBgn0016641	1031	1251	796	759	1281	1007	1151	970	1017	1068	1225	1400	1251	1256	1239	1154	1006	1108	1142	1209	1253	1331	1154	1244	1474	1262	1501	1269
FBgn0016650	219	173	380	101	187	141	412	348	570	341	378	129	120	219	383	321	123	189	171	399	384	92	285	328	144	320	470	119
FBgn0016660	65	93	108	110	168	122	178	163	141	190	77	75	113	85	76	61	147	176	133	177	150	160	159	166	85	75	121	96
FBgn0016672	1008	1002	853	1040	1198	1027	1017	1224	834	824	1290	1244	1237	976	1134	964	1073	1154	1028	938	980	855	927	809	1312	1101	1028	1076
FBgn0016675	9813	8293	8258	10822	9433	9367	8425	10967	10803	7855	12533	9572	10420	11200	9794	8707	8702	8727	9901	9458	9279	8524	9103	12563	13406	10085	12307	14740
FBgn0016684	3777	6396	4045	5326	4741	4604	7378	7832	6034	7800	5323	7085	6303	5493	4234	3693	4436	5458	7367	4819	6266	4551	3054	5647	5830	4658	2577	5272
FBgn0016685	2316	2124	2316	2342	2616	2684	2540	2277	2374	2209	2837	2698	2630	2419	2615	2333	1994	2569	1946	1688	1945	1740	2053	1745	2258	2496	2065	2275
FBgn0016687	17659	18789	15297	18037	19099	17979	16142	19396	16956	15544	17434	17117	15639	15931	17737	16659	19482	15922	19670	21880	18125	17779	17447	19063	18825	14276	17782	18530
FBgn0016691	8016	8782	6150	9665	7985	8103	7600	8633	7231	6927	8665	7877	7672	7478	8799	8020	7994	6718	8155	10033	7509	7702	8328	8276	9166	6865	7311	9041
FBgn0016693	6562	6711	6262	5868	8023	8137	8134	6775	7453	7193	5322	6277	6316	6365	7694	7648	6493	8985	6224	5758	6004	5131	6132	5414	5677	5885	6218	6694
FBgn0016694	5387	8277	5707	6057	9314	7427	6285	4883	5532	6240	5565	7042	5488	5204	6511	5788	8551	5837	7756	7837	6827	7310	6248	5885	8374	7052	6477	4877
FBgn0016696	3794	4239	3009	3844	5482	4934	4095	5464	4266	4771	4828	5855	5381	4988	4510	3737	4787	5223	4666	3852	4565	4695	4307	4155	5474	5549	5038	4462
FBgn0016697	8433	7668	7766	8891	9020	8456	7490	9874	8263	7473	8264	7060	7706	7044	9452	8748	7935	9449	8553	7991	7923	6927	7419	8053	8089	6970	8250	8178
FBgn0016698	644	563	490	576	639	635	550	654	579	600	646	649	612	541	652	681	513	630	493	522	575	481	548	535	629	617	661	711
FBgn0016700	4121	4748	4183	4575	5208	4378	4542	4295	4467	4497	4655	4416	4614	4177	4572	3945	4135	4344	4528	4191	3885	4058	4040	3948	4112	3844	4063	4593
FBgn0016701	2427	2633	2326	2649	2818	2451	2276	2719	2437	2520	2754	2724	2859	2444	2633	2242	2234	2630	2575	2225	2164	2068	2016	2244	2629	2442	2408	2644
FBgn0016715	1787	2262	2000	2026	1662	1778	1366	1412	1387	1112	999	936	1129	996	1901	1980	1981	1555	1979	2012	1135	1443	1231	1382	1022	958	1295	952
FBgn0016726	9847	11171	10261	11714	12662	11877	11061	12265	10360	10240	11982	10629	11216	9736	10900	9326	11300	9733	11385	11513	9955	9894	9822	11053	11600	11301	10699	11701
FBgn0016754	1208	1285	1057	967	1740	1498	1324	1086	1424	1411	1096	1436	1622	1489	1655	1533	1261	1590	1272	1074	1384	1246	1438	1350	1557	1344	1506	1650
FBgn0016756	10782	11662	8439	7596	13552	11783	11500	9913	10321	12035	8880	9751	10900	11046	12571	12446	9551	13323	9933	9971	10216	9032	9221	8487	10208	9881	12342	11292
FBgn0016762	288	303	307	327	367	348	326	298	385	351	217	249	296	295	316	337	245	375	268	287	236	244	270	302	278	232	270	274
FBgn0016792	696	692	607	518	826	740	674	584	819	821	654	697	902	810	761	735	518	801	655	578	587	545	659	599	701	690	750	800
FBgn0016794	610	640	630	572	952	726	784	665	754	959	817	863	909	797	726	651	662	789	856	631	842	743	725	739	823	764	804	764
FBgn0016797	1051	1255	1112	866	1505	1251	1287	755	1151	1394	1047	1630	1597	1352	1234	1103	1330	1354	1305	1030	1012	1183	1247	974	1295	1425	1190	1060
FBgn0016917	5739	7483	7042	7178	8019	7588	5939	5629	5852	6484	5852	6469	7633	6936	5728	5373	7876	5534	7330	7058	4920	5456	5851	5368	6816	7032	6726	6002
FBgn0016919	1041	1541	947	1430	2105	1570	1869	875	1140	970	1401	1239	968	1093	1868	1500	1617	1031	1003	1060	1108	1317	635	803	1374	1795	1123	939
FBgn0016920	111	250	170	85	131	176	173	195	184	180	106	231	217	139	124	124	203	157	154	184	140	149	104	230	170	222	132	92
FBgn0016926	13287	17241	26436	29280	35651	25351	28873	26702	18730	23867	25977	27184	22094	16863	21985	15313	26021	28837	21983	21800	26708	22809	24190	20988	28620	21801	27074	25664
FBgn0016930	1018	1024	778	677	1364	867	992	715	883	961	798	722	904	962	1020	1062	823	1126	780	759	895	795	722	901	596	857	892	817
FBgn0016970	309	276	313	260	327	368	364	272	328	283	250	191	286	256	367	353	231	334	180	194	227	164	173	200	255	253	292	304
FBgn0016974	855	763	815	598	910	1074	1095	697	980	860	219	248	546	652	1026	1180	491	1355	350	427	464	293	399	336	371	501	701	794
FBgn0016975	0	0	0	0	0	0	0	0	0	0	0	0	0	0	0	0	0	0	0	0	0	0	0	0	0	0	0	0
FBgn0016976	0	0	0	0	0	0	0	0	0	0	0	0	0	0	0	0	0	0	0	0	0	0	0	0	0	0	0	0
FBgn0016977	2204	3578	1922	1728	4248	2884	2736	1798	2421	3172	2357	2907	2915	2605	2721	2883	3393	2654	2680	2437	3970	4277	3068	3813	4181	3152	2918	2602
FBgn0016978	1516	1356	1234	1126	1749	1530	1591	1407	1404	1404	1764	1865	1709	1689	1693	1535	1462	1760	1333	1059	1316	1283	1117	1212	1697	1880	1534	1678
FBgn0016983	1544	1579	1307	1362	1723	1462	1399	1332	1519	1676	1607	1682	1811	1624	1765	1620	1384	1675	1516	1398	1440	1348	1388	1389	1701	1576	1693	1715
FBgn0016984	2580	3072	2724	2439	3869	3312	3001	3484	3146	3340	3705	4064	3735	3669	2990	2856	3278	3639	3706	3494	3656	3258	3482	3171	3671	3631	3678	3364
FBgn0017414	259	227	193	227	237	236	231	241	218	212	291	251	234	230	290	240	182	255	166	191	168	171	165	201	293	238	214	283
FBgn0017418	1561	2292	1381	1405	2477	1714	1701	1430	1906	1754	1900	2191	2223	2064	1634	1710	1876	1774	1993	2076	2075	2193	1927	2022	2440	2067	2248	2257
FBgn0017424	5	1	4	3	5	2	2	5	5	6	0	2	0	3	10	5	2	5	1	2	1	3	1	1	0	2	7	2
FBgn0017429	1182	1008	1006	1077	1245	1135	1160	1181	1141	1128	1040	977	1230	1076	1168	1117	941	1294	1007	1102	975	882	1049	1011	1073	989	1178	1163
FBgn0017430	436	298	323	351	383	437	427	266	412	414	210	274	372	387	493	455	253	495	205	242	259	226	242	262	332	283	339	425
FBgn0017448	1678	2808	1822	2474	2403	2250	3203	2949	3126	3584	1825	2876	3326	2871	2115	1891	2158	2207	3367	2862	2689	2219	1649	2329	2055	1710	1710	2953
FBgn0017456	1232	1086	1106	690	1213	1337	1680	1021	1280	1126	385	376	733	776	1233	1402	671	1578	538	491	666	393	562	465	484	628	820	993
FBgn0017457	829	700	811	829	914	972	874	759	830	848	769	719	874	819	999	968	659	995	644	609	748	546	632	650	755	743	743	929
FBgn0017482	364	548	407	473	508	497	468	484	407	479	396	500	402	399	436	387	476	428	489	482	447	430	405	496	470	394	393	453
FBgn0017545	56257	61506	54187	59643	66229	61972	57288	66974	54895	56097	65818	58500	59826	53432	60501	49993	57201	51998	58068	62923	54727	54164	56784	56768	61864	57172	61399	58732
FBgn0017550	1369	1311	1266	1241	1614	1526	1432	1414	1566	1624	1566	1796	1836	1670	1417	1324	1521	1577	1478	1437	1466	1443	1513	1309	1678	1566	1520	1540
FBgn0017551	314	178	284	220	307	335	339	159	352	322	138	155	278	256	371	395	167	380	135	216	194	157	185	178	238	188	260	331
FBgn0017556	1276	1020	1165	810	1151	1499	1418	993	1384	1228	365	352	777	830	1447	1548	715	1639	467	561	673	415	575	482	583	675	940	1008
FBgn0017558	13552	16155	10072	10377	9665	8807	7037	8538	8456	7135	11338	11978	11949	10457	14519	12871	9598	8775	9500	9535	8465	9844	7568	9620	12688	9822	11988	10840
FBgn0017561	637	819	869	918	1603	1574	1710	1358	1133	1403	981	1669	1202	1019	835	698	1570	1423	1532	1805	1230	1272	1371	1126	1303	1415	1008	730
FBgn0017566	12360	12586	9779	11778	13805	13719	11974	13270	11781	11938	13130	13888	12661	12171	14294	13892	13519	12337	13528	14944	12862	13195	13303	12525	14003	11913	13057	13442
FBgn0017567	3269	3360	2711	3663	3365	3408	3087	3529	3140	2898	3201	2976	2829	2947	3594	3176	3083	2870	2932	3308	2799	2764	2997	2922	3292	2745	2861	3347
FBgn0017572	2184	2182	1914	2082	2712	2242	2395	2165	2342	2395	2449	2545	2439	2374	2547	2233	2168	2381	2431	2223	2346	2161	2254	2267	2338	2283	2295	2340
FBgn0017577	90	66	75	107	131	102	98	50	137	122	60	98	112	100	127	132	96	115	80	35	74	65	110	54	65	81	67	96
FBgn0017578	676	712	614	722	840	730	683	789	655	669	797	822	763	713	739	610	610	671	635	665	598	641	621	698	845	754	713	745
FBgn0017579	23820	25141	23612	28986	28341	27364	25566	30701	24640	24994	31295	28970	30155	25420	25907	22552	25158	23382	26307	28243	23677	23381	26057	25164	26481	25489	26173	27229
FBgn0017581	37034	45942	32713	29654	46108	38869	28538	33311	34394	37387	29986	34535	35618	32887	40440	39162	36827	38569	42143	42906	38369	38963	37211	35366	36214	33156	42038	31838
FBgn0017590	56	83	46	69	67	45	61	53	59	58	71	71	76	100	59	68	58	62	46	42	34	44	76	66	97	69	94	81
FBgn0019624	14183	15385	11778	15876	14350	15249	13788	15285	13326	12699	15340	14550	13530	13400	16391	14472	15210	12805	14808	16984	13793	14149	13442	14945	16638	13010	13812	15431
FBgn0019637	723	607	603	590	812	769	653	619	685	753	815	909	922	845	838	701	632	766	664	557	689	656	615	555	885	759	763	775
FBgn0019643	2738	2872	3320	2738	3456	4146	3186	2603	2846	3975	2819	3045	3141	3226	2772	1911	3063	3615	3683	1701	1500	2233	2437	1873	2107	3677	1832	1912
FBgn0019644	13274	13357	10564	14517	13438	13816	12475	13907	11879	11660	13405	12130	12132	11158	14959	14061	12601	11555	12573	14931	11793	11555	12213	12761	13643	10545	11037	13330
FBgn0019650	48	76	87	54	76	72	76	48	65	40	52	41	50	53	83	70	33	55	41	32	34	54	28	37	53	63	45	32
FBgn0019660	147	149	133	177	203	168	164	168	137	139	175	188	174	163	162	119	153	156	163	125	122	109	154	142	171	178	119	153
FBgn0019661	14793	19621	12383	14727	23538	18369	19083	14609	16306	19189	18907	21508	19007	18455	15777	13647	18409	15801	17227	18455	17032	18929	17813	18770	23159	19992	19843	18378
FBgn0019662	664	883	744	699	958	738	883	832	876	871	854	987	1002	1013	769	745	886	815	960	801	843	828	868	901	969	946	845	873
FBgn0019686	174	220	229	203	287	239	177	204	290	353	182	240	365	243	184	190	206	223	223	165	215	153	183	212	220	248	279	316
FBgn0019809	12	11	4	2	8	7	8	7	12	7	3	0	4	3	5	9	4	8	1	1	4	3	4	10	4	3	3	6
FBgn0019828	12091	11708	11876	7082	12163	14612	17717	10386	13600	10934	3912	3818	7352	7213	12295	14587	7307	16906	5240	5443	6456	4117	5842	4950	4531	6644	8767	9675
FBgn0019830	11785	13175	9454	12183	13039	13260	10518	12915	9436	9825	11942	11516	10258	8822	12689	13291	13390	9383	12904	14891	11061	12080	11128	11609	12674	9266	10308	11287
FBgn0019886	6475	7199	6061	5907	8972	8404	7289	8433	8266	8626	6935	8188	7557	7965	7612	7315	7158	8673	8228	7640	8429	7870	7580	7605	8099	7446	8529	7660
FBgn0019890	4137	5399	5488	4890	7850	6202	5047	4231	4802	6242	4115	4864	5290	4883	5843	5314	5825	6863	6609	5731	5300	5071	4844	4527	5482	4753	5434	4929
FBgn0019925	3210	3716	3063	3697	4276	3995	3942	3726	3362	3302	4760	4331	3965	3839	3760	3503	3965	3557	3533	3973	3691	3675	3443	3363	4334	4134	4093	4013
FBgn0019928	187	53	598	1149	526	754	428	16	22	1287	11	369	323	371	67	14	1354	393	89	3	34	86	845	105	5	627	12	29
FBgn0019929	1893	2118	1833	2387	2136	2373	2237	2221	2092	2401	2696	3091	2713	2286	2120	1998	2585	1586	2019	2924	2373	2170	2047	2156	2995	2357	2685	2709
FBgn0019932	1084	1050	1115	1110	1173	1126	893	1155	1181	1184	1289	1152	1127	1106	1216	943	1089	1117	900	965	997	995	809	1103	1124	1053	881	992
FBgn0019936	14997	15472	15966	18045	17879	16806	16613	17625	16043	15219	18727	17152	17863	14682	14576	13505	15374	14048	14951	17493	13442	13377	15928	14047	15538	14739	13957	14350
FBgn0019938	744	811	547	654	927	766	782	637	692	707	812	857	819	830	875	813	703	778	685	513	658	757	618	708	702	797	605	660
FBgn0019940	7	6	3	7	4	6	3	4	15	8	0	0	6	3	7	5	1	6	4	3	8	1	1	2	1	2	0	14
FBgn0019947	1072	1070	943	976	1344	1172	1274	932	1265	1159	1135	1274	1482	1255	1298	1212	1050	1311	1067	825	1021	958	1018	895	1157	1214	1103	1248
FBgn0019948	7025	5913	5161	5820	7280	5480	6048	7769	5986	5542	9770	7056	7600	6573	6057	6057	5809	6489	5978	6173	6908	6519	4886	6588	4548	6430	5421	6233
FBgn0019949	659	563	546	671	636	603	606	673	633	592	604	524	690	615	623	644	491	626	474	494	514	540	526	461	639	566	571	638
FBgn0019952	1389	2043	2325	2755	3787	3232	4304	4037	3781	3988	3847	4622	3717	3768	2020	1959	3279	3170	3705	3992	4809	4119	4658	4153	4713	3886	4644	5126
FBgn0019957	7462	7561	5776	7859	7514	7459	6898	7370	6892	6609	6525	6671	6666	6516	7993	7392	7009	6778	6838	7545	6451	6461	6656	6613	7017	5629	6303	7326
FBgn0019960	8219	8495	6836	6860	9563	9757	8715	8129	8110	8034	6770	7275	7836	7566	9208	9284	7612	9053	7686	8739	7375	6803	7165	6766	7425	7041	8474	7882
FBgn0019968	2883	2925	2575	2333	3909	3389	3080	2377	3098	3782	2214	3081	3555	3430	3676	4130	3022	3898	2691	2728	3020	2782	2868	2697	3231	3030	3385	3241
FBgn0019972	719	839	732	823	1214	859	1043	862	1295	1180	1012	1291	1307	1235	742	735	891	846	1242	989	1032	1103	1307	1345	1229	1032	1213	1244
FBgn0019982	2763	2785	2873	3990	3519	3737	3515	4136	3159	2791	3328	3655	3048	2747	2580	2684	3732	2946	3781	4008	3246	3098	3053	3314	3520	2986	3123	3212
FBgn0019985	22	18	23	13	18	21	20	5	25	20	11	12	25	25	8	16	11	15	21	10	18	10	16	15	18	15	14	19
FBgn0019990	1143	1343	874	792	1480	1355	1026	963	1198	1295	1109	1281	1513	1531	1370	1338	1046	1399	1238	1041	1131	1049	1216	1121	1388	1259	1579	1426
FBgn0020018	1807	1386	1567	1512	1732	1956	1763	1585	1811	1703	1272	1203	1642	1579	2170	2210	1197	2209	1247	1325	1366	1028	1347	1203	1373	1271	1598	1709
FBgn0020224	1054	1102	978	890	1404	1269	1264	930	1248	1274	862	1010	1136	1223	1321	1168	1042	1320	1009	944	1022	987	1084	953	1162	1051	1137	1228
FBgn0020235	15483	16361	11426	16521	15736	15464	14607	15513	13645	13474	16260	15786	15093	14668	16418	15212	16099	12903	15985	19189	14590	14991	15414	16044	16811	13038	14423	16590
FBgn0020236	48451	49131	44677	51396	68743	65393	75394	77746	80522	73210	84366	95576	82325	82717	46922	50372	76647	59127	85778	94378	97148	101255	89094	93321	106702	69001	92156	87965
FBgn0020238	11109	12174	11355	11528	14744	13559	13842	11191	13547	12917	13991	15089	15445	13434	13178	12402	12744	13685	13078	10916	12508	11635	11688	11357	13396	14275	13206	13611
FBgn0020248	49	23	50	29	42	58	55	21	73	57	26	21	63	58	57	70	37	77	26	23	29	14	30	19	35	22	40	45
FBgn0020249	1858	2032	1720	1920	2206	1958	1909	2042	1919	1978	2497	2360	2373	1918	2127	1765	1927	2039	2065	1675	1804	1709	1744	1676	2124	1990	1870	1899
FBgn0020251	861	1117	722	899	1208	1099	986	890	855	1019	834	1140	1135	1005	1005	1026	1102	1032	1132	1084	946	1126	1069	842	1119	1057	931	916
FBgn0020255	5286	4940	5024	4978	6336	5976	6476	5395	5892	5469	5907	5452	5430	5457	6168	5808	4483	6306	4454	3971	4575	4156	4513	4213	5298	5381	5251	5547
FBgn0020257	1010	1410	1312	1173	2208	1692	1557	1648	1918	1795	1628	2020	2028	1967	1094	1057	1678	1779	2185	1877	1881	2105	2093	1812	1642	1732	1710	1554
FBgn0020258	75	82	56	70	78	81	89	72	68	86	92	92	92	92	92	64	72	78	67	70	73	48	67	76	100	86	100	109
FBgn0020261	1168	1356	942	797	1576	1425	1375	1097	1290	1410	1035	1325	1415	1708	1390	1631	1113	1705	1165	1046	1263	1098	1051	1014	1420	1521	1476	1434
FBgn0020269	207	216	125	202	295	254	293	308	206	220	486	359	393	357	265	193	230	304	227	271	294	224	291	301	365	328	364	409
FBgn0020270	244	243	227	222	334	285	239	211	311	315	252	273	384	343	256	271	222	296	263	168	170	173	238	230	276	212	240	271
FBgn0020272	225	230	210	251	283	304	291	269	239	287	336	302	304	264	264	260	237	238	276	224	252	235	228	249	265	244	288	260
FBgn0020277	95	77	49	78	55	67	49	67	46	64	69	79	111	56	60	48	60	44	55	59	121	44	33	46	82	66	49	45
FBgn0020278	1116	1304	1367	1190	2028	1802	1712	1555	1712	1937	1576	1653	1661	1611	1576	1349	1531	1955	1751	1493	1666	1412	1701	1402	1452	1563	1585	1476
FBgn0020279	4715	5524	4098	3249	6783	5024	5753	3774	5106	5420	5569	6934	6352	6190	6464	6343	5754	6568	5872	4935	5955	5291	4977	5485	6225	6524	6633	5664
FBgn0020280	705	484	518	412	571	805	642	503	721	613	125	158	447	500	893	975	324	918	233	386	361	228	333	316	338	319	571	546
FBgn0020294	957	957	474	572	1096	582	762	827	632	693	1395	1176	1174	1151	865	810	923	948	816	864	1057	1004	610	987	779	1223	893	960
FBgn0020299	563	687	530	584	825	683	572	671	607	739	500	644	643	660	717	584	710	885	650	759	611	630	659	579	717	649	788	713
FBgn0020300	6004	6038	5346	6842	7739	6088	6150	8043	7102	5749	6402	5673	6147	6110	6710	6006	6086	7290	7014	7431	6940	6302	7218	6865	6834	5073	6658	7478
FBgn0020304	3977	4178	3759	3039	4759	3896	3585	3043	4069	4434	3678	4338	4795	4376	3977	4038	3779	4259	3866	3912	3802	3604	3504	3344	4636	3756	4992	4762
FBgn0020305	389	346	321	408	429	428	436	490	439	415	479	469	450	446	446	365	373	468	355	321	371	389	369	406	442	430	335	392
FBgn0020306	3650	4364	2947	2722	5281	4583	4415	4051	3989	4623	3777	5237	4808	5078	4729	4492	4522	5111	4585	4014	4581	4485	4222	4513	4932	5367	4820	4199
FBgn0020307	331	526	518	363	982	680	647	261	436	593	414	899	452	558	643	527	682	617	801	494	364	624	608	380	567	795	422	367
FBgn0020309	2894	4394	3018	2688	5514	3778	4110	3023	3848	4074	4207	4916	4186	4197	3528	3374	4445	3855	4451	4178	4349	4587	3972	4337	4906	4746	4721	3801
FBgn0020312	445	458	423	410	651	480	540	535	553	610	677	662	641	630	493	463	488	572	583	470	610	577	547	565	616	651	586	590
FBgn0020369	6414	6532	5988	6379	7101	6531	6066	6656	5983	5334	6530	6364	6094	5866	6854	6603	6854	7288	6391	6582	6420	5769	6061	5573	6365	5474	6103	6404
FBgn0020370	3294	3611	2876	3146	4020	3654	3576	3268	3384	3404	3514	3991	4122	3775	3868	3753	3493	3829	3560	3293	3417	3165	3262	2961	3831	3707	3579	3701
FBgn0020371	1884	1473	1602	1162	1823	2173	2035	1453	1924	1791	563	506	1161	1235	1958	2229	956	2380	707	801	896	543	818	712	796	946	1295	1467
FBgn0020372	78	48	53	48	44	73	60	64	79	60	46	46	68	71	76	87	39	78	31	37	47	48	60	52	54	46	61	70
FBgn0020376	1	3	3	4	2	2	1	3	3	3	1	1	1	1	1	2	2	4	2	1	0	1	3	0	2	0	3	0
FBgn0020377	75	47	45	33	67	66	50	32	64	70	15	28	46	30	70	71	32	71	14	38	21	21	31	25	33	31	44	45
FBgn0020378	40	17	26	17	22	22	25	27	26	50	4	15	46	18	37	40	14	34	17	13	41	12	22	14	45	33	56	89
FBgn0020379	478	489	358	314	514	522	468	432	450	460	498	572	612	549	533	553	410	548	456	399	405	366	421	377	648	549	600	570
FBgn0020381	988	1007	841	1023	1319	1038	1067	1295	1023	1053	1403	1395	1304	1071	1062	762	1063	1085	1008	778	963	906	958	924	1293	1251	1037	1177
FBgn0020385	14935	16244	16857	17730	19299	22056	15293	18113	15511	16995	9562	13146	13555	12404	13313	14609	22084	16488	20922	27767	17945	17822	16354	15016	11021	11664	17246	11131
FBgn0020386	5697	7234	6592	5472	8736	7721	6692	5027	5451	6785	4209	5059	5779	5482	7241	6975	5629	7610	5193	4754	4878	4045	4830	3792	6050	5355	6502	6239
FBgn0020388	1238	1549	1298	1348	1654	1437	1744	1643	1702	1573	2308	2147	2242	2100	1493	1350	1580	1451	1702	1388	1705	1881	1659	1594	2211	1762	1883	1927
FBgn0020389	408	524	469	508	695	521	578	478	506	571	525	759	570	540	510	424	633	545	695	485	535	523	582	488	598	491	428	534
FBgn0020391	85	114	79	76	106	115	101	118	114	99	63	96	78	80	97	114	96	90	76	90	80	73	62	77	95	91	91	69
FBgn0020392	1237	1097	1031	1182	1467	1220	1151	1148	1124	1193	1177	1249	1322	1275	1339	1310	1029	1359	1134	1036	1108	1024	1002	1018	1202	1139	1063	1231
FBgn0020399	1262	1204	1228	856	1349	1636	1624	1004	1459	1389	359	333	796	1024	1446	1652	769	1898	568	679	746	468	669	510	525	729	1035	1140
FBgn0020407	313	304	293	229	313	275	322	275	336	312	318	311	356	363	304	332	246	349	328	219	242	282	277	263	301	274	285	291
FBgn0020412	2844	2908	2343	2132	3428	3366	3236	2609	3198	3091	2013	2468	2750	2905	3373	3727	2589	3870	2230	2370	2623	2338	2325	2324	2841	2740	3068	2928
FBgn0020414	5821	4915	4606	4924	5149	4002	4429	7173	3959	5180	7108	4448	5504	4910	4253	5390	4875	5069	5490	4970	6738	5618	4747	4278	2837	4308	3365	3920
FBgn0020415	4407	4457	3560	4011	4400	3350	3775	3552	3641	3693	4453	3608	3623	3238	3784	3673	4129	3673	3784	4747	4159	3765	3003	4153	2986	3139	3239	3436
FBgn0020416	2395	2596	2461	2509	2396	2067	1587	1976	1651	2049	1352	1440	1293	964	2001	2075	2007	1814	2333	2301	1963	1946	1273	1560	1267	1238	1178	1439
FBgn0020429	15	12	12	10	18	18	8	22	11	15	23	22	21	14	26	11	23	22	11	19	14	9	13	14	15	14	18	14
FBgn0020440	893	1175	740	801	1276	1008	984	954	921	1195	997	1131	1098	1168	894	880	1027	1005	1072	944	1119	1062	918	1009	1317	1235	1039	1095
FBgn0020443	4745	5231	4351	4540	6682	5683	5760	5679	5444	5627	6387	6244	6233	6157	5853	5250	5297	5819	5247	5498	5951	5514	5376	5289	6224	6096	6261	5891
FBgn0020445	220	280	289	189	343	283	349	245	296	329	320	342	274	254	239	229	298	335	261	238	309	287	244	239	269	327	293	230
FBgn0020493	1119	1384	1060	942	1864	1137	1314	1219	1272	1440	1324	1288	1165	1114	1262	1107	1310	1481	1400	1382	1419	1399	1390	1291	1366	1095	1288	1158
FBgn0020496	3240	4430	3411	3348	5159	4217	4205	3733	4052	4129	4523	5216	4709	4556	3647	3341	4338	4088	4681	4016	4314	4281	4315	4242	4906	4854	4579	4305
FBgn0020497	2045	2520	2086	1920	3299	2614	2604	2465	2383	3008	2422	2894	2792	2782	2353	2382	2506	2539	2710	2415	2839	2609	2383	2652	2898	2831	2916	2669
FBgn0020503	15243	15730	11707	10919	15858	14011	12440	12920	12862	12942	14400	13048	14527	13669	16353	16065	12103	15891	10902	10839	12725	11980	10774	11822	15102	14609	15030	14447
FBgn0020506	148	61	933	204	191	463	358	9	4	495	3	234	56	78	18	4	556	740	36	7	27	201	86	119	1	304	1	4
FBgn0020508	160	57	431	461	361	356	530	25	10	477	5	737	316	287	26	6	898	224	96	39	28	367	330	324	11	794	2	139
FBgn0020509	7071	10144	6925	13436	14960	11749	16766	7309	8849	6694	10875	8698	5497	6485	15986	12443	14148	7867	8388	8538	7420	9386	4436	6671	11185	11787	7257	6502
FBgn0020510	1304	1484	1148	1070	1685	1347	1460	1091	1444	1474	1753	1693	1794	1617	1647	1590	1262	1546	1349	1316	1416	1296	1262	1154	1845	1647	1637	1607
FBgn0020513	12295	16795	16790	16496	13910	15928	11499	13525	11562	11913	7594	8805	8389	8040	12578	12661	16426	11767	15637	18420	11891	14350	12649	12124	10883	7871	9799	7382
FBgn0020518	6	0	3	0	3	3	1	0	2	2	4	6	1	5	1	3	1	1	3	1	1	0	2	2	1	3	2	1
FBgn0020521	1233	1219	873	983	1596	1035	1278	1588	1118	1412	1960	1740	1472	1584	1266	1206	1205	1292	1132	1312	1422	1289	1285	1429	1705	1773	1554	1683
FBgn0020545	2774	2640	3110	3107	4037	3505	4253	4688	4222	4743	6454	5978	6358	5034	3411	3190	3236	3972	3614	3516	4763	4159	3868	4082	5296	4482	4860	6090
FBgn0020546	3	7	7	1	1	1	6	3	2	2	1	8	3	3	6	6	5	6	5	6	7	7	6	3	8	9	4	2
FBgn0020556	8	1	3	2	3	4	8	1	5	3	1	1	2	9	3	4	4	2	3	3	3	1	2	2	5	4	1	4
FBgn0020616	450	473	421	404	606	586	527	522	568	574	451	544	604	535	519	545	504	571	406	447	431	429	483	453	566	554	556	514
FBgn0020617	8	2	12	2	9	7	17	10	9	8	4	5	11	9	13	8	5	16	11	6	8	5	4	2	8	6	14	12
FBgn0020618	44874	48613	42037	46018	51117	49928	47018	53757	43253	44758	54549	51407	54146	45541	49877	42536	46237	41849	48104	51991	43803	45645	48184	44654	46636	46742	48251	47297
FBgn0020620	1630	1754	1885	1628	2486	2169	1961	1575	1917	2063	1389	1616	1691	1647	1910	1812	1943	2345	1960	1741	1867	1622	1566	1413	1877	1849	1844	1745
FBgn0020621	2626	3298	2061	2099	3569	2793	2564	2195	2578	3057	2939	3493	3486	3303	2722	2375	2906	2704	3009	2529	2687	2759	2618	2706	3580	2844	3398	3021
FBgn0020622	1020	1276	1343	1634	2415	1595	1565	1260	1577	1753	1390	2194	2217	1663	1096	1120	1966	1653	1886	1343	1348	1732	1850	1355	1601	1623	1271	1182
FBgn0020626	4164	4469	3619	3579	5608	4968	4782	4415	4614	4655	4728	5330	5116	5041	5088	4828	4793	5284	4693	4445	4918	4623	4437	4445	5204	5141	5209	4657
FBgn0020633	29	29	13	34	30	16	36	19	20	20	10	16	23	21	36	36	16	23	25	15	14	14	19	14	25	25	28	19
FBgn0020637	14	17	9	9	15	11	18	15	11	18	13	17	13	11	20	12	8	9	19	21	11	6	13	15	28	16	18	16
FBgn0020638	14	16	7	7	11	7	11	11	9	14	14	14	9	13	15	9	7	11	13	15	7	6	6	15	21	16	14	10
FBgn0020639	2	1	2	1	1	2	0	0	1	2	0	0	0	0	2	4	0	0	0	0	0	0	1	0	0	0	0	0
FBgn0020640	0	0	0	1	1	0	2	3	1	1	1	0	0	2	4	0	2	1	4	3	1	0	0	1	3	1	2	0
FBgn0020641	2	1	0	3	0	2	2	0	6	1	1	0	1	2	2	1	1	1	1	3	0	1	0	0	0	3	1	2
FBgn0020642	1	0	0	0	0	0	0	0	1	1	0	0	1	1	0	0	0	1	1	1	0	0	0	0	0	0	0	0
FBgn0020643	1	0	0	0	0	1	1	0	0	0	0	0	0	0	0	0	0	1	0	0	0	0	0	1	0	0	0	1
FBgn0020644	1	0	0	0	0	1	1	0	0	0	0	0	0	0	0	0	0	1	0	0	0	0	0	1	0	0	0	1
FBgn0020645	0	0	0	0	0	0	0	0	0	0	0	0	0	0	0	0	0	0	0	0	0	0	0	0	0	0	0	0
FBgn0020646	0	0	0	0	0	0	0	0	0	0	0	0	0	0	0	0	0	0	0	0	0	0	0	0	0	0	0	0
FBgn0020647	3613	3652	2675	2399	3541	3651	3023	2704	3211	3416	2677	3263	3664	3606	4255	4356	2664	4092	2859	2408	2724	2352	2502	2419	3761	3334	3701	3583
FBgn0020653	8367	9775	10287	9717	12570	12380	12588	13432	10169	11939	12753	12707	11614	11065	10633	9770	10876	12590	12519	11781	12742	11269	10869	9977	11216	10511	10501	10726
FBgn0020655	2106	2181	1821	2105	2605	2288	2323	2230	1887	1960	2676	2829	2428	2450	2542	2390	2294	2406	2093	2084	2085	1993	1878	1860	2414	2503	2157	2333
FBgn0020660	5800	6477	5256	6126	7350	6564	5762	6161	5849	6211	6090	5764	5779	5561	7030	5677	5644	5887	5932	5816	5438	5368	5375	5951	6048	5898	5710	6023
FBgn0020762	883	867	629	622	1012	762	956	818	956	968	958	1070	1194	1255	916	810	762	942	750	782	834	782	804	1024	1035	1136	1261	1219
FBgn0020764	28352	30896	30368	34152	44719	37306	37766	49032	39203	38406	43881	45410	41930	41276	33621	30091	35515	40051	43143	44752	48530	42327	48450	40424	54039	37480	54693	50658
FBgn0020765	37	33	21	32	49	33	367	21	15	28	35	29	22	21	41	25	15	275	26	147	23	20	37	37	47	31	30	47
FBgn0020766	1570	1654	1479	1604	2018	1776	1937	1730	1640	1492	1729	1657	1722	1583	1840	1761	1481	1886	1692	1576	1592	1460	1784	1509	1732	1426	1831	1812
FBgn0020767	1412	1546	1360	1345	1953	1634	1599	1544	1883	1758	1919	1882	2037	1937	1707	1568	1461	1776	1408	1464	1625	1535	1621	1579	2294	1863	1979	2070
FBgn0020880	3	1	24	1	4	5	18	8	35	9	12	0	5	1	10	7	1	0	3	13	9	1	12	12	1	12	3	1
FBgn0020887	930	1044	717	739	1151	913	952	800	1012	1131	937	1251	1260	1193	1119	1115	889	1124	848	879	963	937	839	898	1324	1161	1149	1099
FBgn0020906	68	1533	821	822	1642	3760	2083	129	135	4014	5	44	42	360	588	19	308	2018	356	34	5	238	88	23	130	302	19	13
FBgn0020907	417	822	635	462	469	529	947	845	313	783	639	601	810	342	172	455	343	678	1020	332	833	161	654	808	657	819	166	793
FBgn0020908	3126	2890	1068	2899	2699	2675	2521	2836	1763	2262	2938	2109	2010	2646	3506	2979	2113	2708	1797	3369	1857	1961	3329	3121	5068	1996	3065	3744
FBgn0020909	304	237	272	302	309	303	351	283	316	323	308	270	329	304	311	280	244	377	238	194	259	248	244	227	237	290	237	239
FBgn0020910	58214	59587	54974	59271	65468	67267	59587	67036	54856	58978	71542	64969	69568	57686	62909	52471	55306	51105	56274	65649	51625	54759	60632	51959	59685	56848	61832	53560
FBgn0020912	621	937	827	611	915	929	968	677	779	1004	578	1206	1267	1037	674	639	934	988	1174	774	553	712	672	752	837	1021	428	842
FBgn0020930	1419	1393	1279	1156	1563	1504	1495	1318	1367	1451	1379	1294	1471	1355	1636	1513	1178	1657	1079	1236	1308	1098	1209	1138	1333	1247	1415	1433
FBgn0021738	43	56	41	47	66	43	43	65	46	53	52	52	57	45	50	46	51	43	65	54	37	40	53	49	74	59	77	80
FBgn0021742	5	6	0	5	4	8	3	5	2	5	5	4	2	5	3	4	2	5	3	3	2	4	3	6	3	5	2	3
[truncated: 15,560 more rows]
