# Supplementary material for: Mitochondrial genotype alters the impact of rapamycin on the transcriptional response to nutrients in Drosophila
Source: BMC Genomics. 2021 Mar 24;22:213. doi: 10.1186/s12864-021-07516-2 (PMC7992956; doi:10.1186/s12864-021-07516-2)
Supplement: Supplementary file 2 — Additional file 2: Table S2. (A-L). Individual time point differential expression analysis. Output files from the edgeR analysis of individual contrasts between refed conditions and starved state. The file contains the specific contrast in the tab name. [file 12864_2021_7516_MOESM2_ESM.xls]

## Sheet: Table S2A OO1HC.OO0HC
	logFC	logCPM	LR	PValue	FDR
FBgn0040609	4.10787	5.22565	145.505	1.66561e-33	2.33235e-29
FBgn0043364	2.69895	6.71527	77.2244	1.52594e-18	1.06839e-14
FBgn0266450	-2.96971	2.65834	44.4273	2.6398e-11	1.23217e-07
FBgn0031645	-1.76767	6.07948	42.5072	7.04231e-11	2.46534e-07
FBgn0051183	-1.58727	5.21836	36.4442	1.57096e-09	3.85935e-06
FBgn0000504	-1.61482	6.03313	36.3443	1.65365e-09	3.85935e-06
FBgn0037835	1.31357	4.92901	29.7636	4.88076e-08	9.76361e-05
FBgn0025687	-1.42857	5.18285	26.5063	2.62684e-07	0.000459795
FBgn0033188	2.24782	8.30551	26.2586	2.98618e-07	0.000464617
FBgn0037906	1.6153	5.37286	25.7485	3.88935e-07	0.000544625
FBgn0044047	-1.70483	3.70163	24.7901	6.39263e-07	0.000813781
FBgn0263005	-1.33737	3.42265	23.762	1.09016e-06	0.00127212
FBgn0043791	3.02755	6.58343	23.2211	1.44406e-06	0.00155548
FBgn0262233	-1.54103	2.60484	21.8845	2.89569e-06	0.00289631
FBgn0032945	1.34692	6.00128	21.3957	3.73615e-06	0.00348782
FBgn0030824	8.57775	-1.48322	20.6213	5.59707e-06	0.00489848
FBgn0052103	-1.13445	7.00528	20.3416	6.47759e-06	0.00533563
FBgn0038341	-1.29886	5.80242	20.0037	7.72935e-06	0.00579061
FBgn0051324	-1.97775	1.67155	19.9724	7.85699e-06	0.00579061
FBgn0031855	1.36635	2.61837	19.3207	1.10504e-05	0.00773697
FBgn0010651	1.17315	6.8644	19.0581	1.268e-05	0.00845518
FBgn0031432	1.65524	5.12341	18.2528	1.93439e-05	0.0123124
FBgn0041150	-0.989359	4.71655	17.6386	2.67109e-05	0.0162623
FBgn0052185	5.43704	-0.634546	15.7921	7.06976e-05	0.0412491
FBgn0032387	1.47341	3.20512	15.7123	7.3742e-05	0.0413044
FBgn0260945	-1.00141	5.79562	15.5145	8.18755e-05	0.0437115
FBgn0038407	1.0731	7.40595	15.4597	8.42827e-05	0.0437115
FBgn0037936	1.1604	4.77523	15.0501	0.000104694	0.0523583
FBgn0040827	1.28391	9.26408	14.911	0.000112706	0.0544217
FBgn0031461	1.02588	4.72963	14.6315	0.000130711	0.0610117
FBgn0003651	-1.01183	6.54376	14.5319	0.000137803	0.0611212
FBgn0030013	-1.19507	4.471	14.5065	0.000139676	0.0611212
FBgn0013276	2.56616	4.57817	14.1697	0.000167035	0.0704253
FBgn0013275	2.56029	4.56949	14.1256	0.000170996	0.0704253
FBgn0031474	-0.89392	7.15959	14.0281	0.000180099	0.072055
FBgn0033782	1.10379	6.68209	13.9407	0.000188667	0.0733862
FBgn0039316	1.68022	4.40776	13.734	0.000210611	0.0773064
FBgn0026144	-1.36437	1.29127	13.6936	0.000215189	0.0773064
FBgn0038053	0.814103	6.00751	13.6925	0.000215307	0.0773064
FBgn0038412	1.45087	3.45168	13.6144	0.000224463	0.0785788
FBgn0035968	1.15759	4.81385	13.5243	0.000235489	0.0790926
FBgn0000565	0.903162	4.26068	13.4795	0.000241183	0.0790926
FBgn0038682	1.18786	4.22177	13.4112	0.000250125	0.0790926
FBgn0038074	1.1409	6.64805	13.4056	0.000250875	0.0790926
FBgn0266837	-2.68188	-2.33229	13.3811	0.000254172	0.0790926
FBgn0063494	1.06134	5.69064	13.3102	0.000263966	0.0803546
FBgn0014865	4.35943	1.41444	13.2144	0.000277808	0.0826931
FBgn0016926	1.0248	9.3459	13.1576	0.000286356	0.0826931
FBgn0259140	1.8861	1.41368	13.138	0.000289364	0.0826931
FBgn0040531	-2.07009	-0.428697	12.9829	0.000314354	0.0876544
FBgn0031646	1.36338	0.855885	12.9446	0.000320845	0.0876544
FBgn0010038	2.71628	2.25743	12.8757	0.000332868	0.0876544
FBgn0031913	0.93639	6.93953	12.8425	0.00033884	0.0876544
FBgn0034618	-1.13271	7.38607	12.8219	0.000342577	0.0876544
FBgn0010041	1.82321	4.09691	12.8127	0.000344283	0.0876544
FBgn0010222	1.13942	3.85385	12.7149	0.000362747	0.0907063
FBgn0031925	-1.19212	3.80146	12.5861	0.000388624	0.0954721
FBgn0036101	0.92991	3.94851	12.3839	0.000433062	0.104555
FBgn0063493	1.07273	5.00381	12.2857	0.000456441	0.108331
FBgn0032726	0.915496	5.80922	12.2009	0.000477673	0.111481
FBgn0001258	-0.913983	5.32021	12.1612	0.000487952	0.112013
FBgn0023076	-0.807983	5.27276	12.1224	0.000498192	0.112519
FBgn0014396	-1.05414	7.02696	11.9127	0.00055753	0.123922
FBgn0039475	7.4147	4.85123	11.7918	0.000594912	0.130165
FBgn0037057	-0.714986	6.19053	11.7052	0.000623268	0.134271
FBgn0013278	1.97501	4.07339	11.6559	0.00063999	0.135785
FBgn0039759	1.81107	0.341958	11.6161	0.000653827	0.13665
FBgn0013279	2.00559	4.05624	11.4893	0.000699996	0.143366
FBgn0000492	-0.887428	3.99186	11.4682	0.000707972	0.143366
FBgn0038194	1.00832	8.13914	11.4455	0.000716678	0.143366
FBgn0051106	1.01043	6.94775	11.4	0.00073443	0.144848
FBgn0013277	1.97939	4.02495	11.3121	0.00077005	0.149764
FBgn0053468	2.30483	2.24693	11.2553	0.000793961	0.151287
FBgn0051354	1.94846	4.09546	11.2424	0.000799487	0.151287
FBgn0264343	-3.03096	-2.00428	11.1904	0.000822228	0.153515
FBgn0033205	0.994679	5.07859	11.1118	0.000857814	0.158052
FBgn0014380	1.00903	5.32007	11.0253	0.000898771	0.163448
FBgn0034045	0.968661	5.2307	10.9481	0.000937017	0.168219
FBgn0034076	-4.83585	0.0045597	10.8517	0.000987043	0.173082
FBgn0000658	-1.36273	0.809601	10.8484	0.00098883	0.173082
FBgn0033204	0.938438	3.25804	10.7668	0.00103336	0.178644
FBgn0010223	1.3242	3.20439	10.7368	0.00105023	0.179346
FBgn0000490	-0.889063	4.01388	10.5638	0.00115325	0.194565
FBgn0063497	0.827874	7.43245	10.4214	0.00124565	0.207652
FBgn0267317	-2.00572	-0.742577	10.3277	0.00131049	0.212253
FBgn0039476	6.20898	2.86972	10.296	0.00133322	0.212253
FBgn0034647	1.48087	1.38888	10.2733	0.00134968	0.212253
FBgn0040392	-1.89412	-1.18602	10.2696	0.0013524	0.212253
FBgn0034470	4.01621	5.90917	10.2671	0.00135423	0.212253
FBgn0034407	3.63159	4.11098	10.2536	0.00136419	0.212253
FBgn0035300	1.44196	3.47593	10.2226	0.00138729	0.213475
FBgn0010040	3.25013	-2.3198	10.1118	0.00147327	0.224241
FBgn0262146	4.12772	0.671351	10.0414	0.0015306	0.230462
FBgn0035144	0.846124	3.06448	9.9685	0.00159241	0.237011
FBgn0033592	4.05501	1.09198	9.95063	0.00160795	0.237011
FBgn0042086	2.12378	5.14256	9.84129	0.00170637	0.2489
FBgn0050160	2.11632	5.09484	9.81311	0.00173272	0.250137
FBgn0035453	-6.36827	-2.86346	9.72667	0.00181614	0.257689
FBgn0032783	0.843901	7.33859	9.70646	0.00183622	0.257689
FBgn0010401	-10.4198	0.457833	9.70244	0.00184024	0.257689
FBgn0038595	1.37741	2.34221	9.6391	0.00190479	0.264087
FBgn0085405	0.796178	6.13983	9.3441	0.00223704	0.304493
FBgn0034706	-0.716292	5.14404	9.34191	0.00223972	0.304493
FBgn0265623	-0.840263	4.24833	9.2978	0.0022943	0.308914
FBgn0051577	-2.0492	-1.93136	9.27956	0.00231725	0.309033
FBgn0042110	1.65277	0.303583	9.23938	0.00236865	0.312908
FBgn0031034	3.0168	0.477632	9.20694	0.00241099	0.313327
FBgn0027660	-0.737951	5.82005	9.20271	0.00241657	0.313327
FBgn0033065	0.916838	9.62183	9.15595	0.0024791	0.317548
FBgn0034480	0.89381	6.71784	9.14464	0.00249448	0.317548
FBgn0010611	-0.811512	7.88007	9.12499	0.00252141	0.318084
FBgn0085256	2.38421	4.63318	9.05633	0.00261787	0.327304
FBgn0033139	1.44142	3.59922	8.97024	0.00274412	0.339136
FBgn0037724	2.32502	4.80821	8.95908	0.00276095	0.339136
FBgn0261503	2.0933	-0.485803	8.8799	0.00288328	0.350839
FBgn0034507	2.7201	-0.664994	8.86407	0.00290838	0.350839
FBgn0263934	-1.08662	2.63726	8.84969	0.00293138	0.350839
FBgn0035086	0.828276	4.13116	8.7498	0.00309636	0.365275
FBgn0036659	1.1401	3.4814	8.7452	0.00310418	0.365275
FBgn0039430	-0.705295	6.95826	8.6998	0.00318246	0.371366
FBgn0053192	4.9892	-0.0223877	8.68009	0.00321705	0.3723
FBgn0040256	0.884112	4.78317	8.6453	0.00327907	0.376367
FBgn0085734	-1.1775	0.385961	8.62414	0.00331737	0.376623
FBgn0264831	-1.6351	1.92127	8.61444	0.00333509	0.376623
FBgn0037698	-0.969061	2.87961	8.53321	0.00348724	0.390655
FBgn0051446	5.25045	0.522771	8.50347	0.0035447	0.39394
FBgn0001257	0.979628	7.95162	8.46047	0.00362947	0.400185
FBgn0040001	-0.958406	10.4923	8.40457	0.0037428	0.40436
FBgn0264775	3.43923	3.01211	8.39888	0.00375453	0.40436
FBgn0031182	0.733465	4.95479	8.38475	0.00378383	0.40436
FBgn0053998	1.59733	-1.22535	8.37323	0.00380788	0.40436
FBgn0037973	0.728703	5.11503	8.36935	0.00381601	0.40436
FBgn0032668	1.41019	0.423463	8.34556	0.00386631	0.40436
FBgn0033097	5.71285	-1.89625	8.33807	0.00388228	0.40436
FBgn0003295	1.91101	-1.77652	8.3173	0.00392693	0.40436
FBgn0261859	-0.978936	7.59522	8.30756	0.00394805	0.40436
FBgn0001994	-0.710338	5.7006	8.28226	0.00400342	0.40436
FBgn0260011	-3.53951	-1.86898	8.27908	0.00401044	0.40436
FBgn0040364	1.2963	4.35602	8.27184	0.00402646	0.40436
FBgn0266456	1.26791	-0.477505	8.26452	0.00404273	0.40436
FBgn0010042	3.12792	0.106445	8.21719	0.00414955	0.409619
FBgn0041233	-1.59523	-0.784448	8.21532	0.00415381	0.409619
FBgn0060296	0.816364	4.7251	8.1139	0.00439271	0.428505
FBgn0019952	0.722795	6.6403	8.08992	0.00445121	0.428505
FBgn0015558	-0.84487	4.16802	8.08773	0.0044566	0.428505
FBgn0038126	-0.986624	1.59984	8.0741	0.00449024	0.428505
FBgn0052750	1.09834	2.22763	8.07083	0.00449834	0.428505
FBgn0004583	-0.908594	5.34394	8.01813	0.00463114	0.438174
FBgn0000575	0.808828	6.38925	8.00144	0.00467403	0.439265
FBgn0036588	1.57848	-1.06727	7.97861	0.00473332	0.44035
FBgn0031689	1.13808	6.17785	7.97283	0.00474848	0.44035
FBgn0011829	-1.30569	1.00664	7.93982	0.00483587	0.445504
FBgn0002643	-0.688749	5.31797	7.86259	0.0050468	0.461898
FBgn0035806	1.18865	2.88913	7.82806	0.00514413	0.467749
FBgn0039022	0.818846	3.57411	7.79074	0.00525147	0.470172
FBgn0013688	0.822147	6.36103	7.79027	0.00525282	0.470172
FBgn0024913	1.00742	1.49459	7.77974	0.00528355	0.470172
FBgn0039107	2.10149	0.849768	7.77239	0.00530509	0.470172
FBgn0053296	1.36051	-0.155144	7.734	0.00541904	0.476599
FBgn0033207	3.39773	-0.732547	7.7148	0.00547701	0.476599
FBgn0034766	-7.2506	-2.27265	7.7139	0.00547972	0.476599
FBgn0011281	-6.3407	0.13613	7.56967	0.00593585	0.513085
FBgn0010473	-0.909505	2.40236	7.55764	0.00597563	0.513354
FBgn0040262	1.68767	0.425427	7.49094	0.00620102	0.529469
FBgn0011822	3.59317	1.54816	7.43312	0.00640342	0.539367
FBgn0037324	-2.94162	-1.14477	7.42622	0.00642802	0.539367
FBgn0026593	-0.750519	5.53497	7.41817	0.00645683	0.539367
FBgn0043578	1.25346	5.07607	7.41423	0.00647101	0.539367
FBgn0041579	2.57212	0.430502	7.38122	0.00659083	0.546103
FBgn0266413	1.03173	0.733101	7.36506	0.00665033	0.547792
FBgn0040734	1.08646	4.48122	7.34024	0.00674277	0.552036
FBgn0035790	1.07014	-0.14567	7.32968	0.00678253	0.552036
FBgn0039818	1.52795	2.59377	7.31974	0.00682012	0.552036
FBgn0266405	3.22592	0.444029	7.28152	0.00696674	0.553147
FBgn0015039	1.23759	7.41226	7.27088	0.00700815	0.553147
FBgn0259834	0.655251	4.92448	7.26931	0.00701426	0.553147
FBgn0259938	-0.717804	6.14938	7.26782	0.00702009	0.553147
FBgn0039151	0.790279	7.95375	7.25523	0.00706949	0.553147
FBgn0053056	-0.702995	6.55323	7.25231	0.00708099	0.553147
FBgn0034909	-0.897373	4.55197	7.24487	0.00711037	0.553147
FBgn0260943	-0.791919	2.93355	7.23005	0.00716932	0.554065
FBgn0032683	-0.754332	3.21668	7.22206	0.00720131	0.554065
FBgn0037203	-0.807601	4.23559	7.19316	0.00731818	0.559981
FBgn0001149	0.722952	8.52239	7.18002	0.00737199	0.560127
FBgn0038098	2.0264	2.83807	7.15709	0.00746683	0.560127
FBgn0034639	0.864623	3.00158	7.15537	0.00747398	0.560127
FBgn0004606	-0.821541	3.13837	7.15391	0.00748009	0.560127
FBgn0261976	0.749974	3.93124	7.1387	0.0075438	0.561893
FBgn0263080	2.93913	2.14308	7.06637	0.00785444	0.580417
FBgn0012042	2.78243	4.62615	7.06159	0.0078754	0.580417
FBgn0039495	0.822865	2.89061	7.03391	0.00799807	0.586371
FBgn0032087	2.16409	4.18892	6.97631	0.00825959	0.602391
FBgn0063923	0.654888	5.21428	6.94687	0.00839658	0.60893
FBgn0031264	-0.719521	3.48577	6.93845	0.00843622	0.60893
FBgn0013469	-0.665907	3.86472	6.89775	0.00863042	0.61442
FBgn0010052	-1.14428	0.860048	6.88907	0.00867244	0.61442
FBgn0264089	-0.714	5.32482	6.88597	0.00868751	0.61442
FBgn0033915	0.773524	6.46232	6.88232	0.00870526	0.61442
FBgn0039310	1.10159	7.32401	6.85975	0.00881591	0.61442
FBgn0051636	1.90869	0.297412	6.84863	0.00887094	0.61442
FBgn0266375	0.739903	6.24136	6.84723	0.00887786	0.61442
FBgn0035743	4.06275	1.99922	6.83208	0.00895352	0.61442
FBgn0038632	-1.76392	-0.378513	6.82305	0.00899888	0.61442
FBgn0063492	0.695374	5.59303	6.82123	0.00900807	0.61442
FBgn0033124	3.14644	3.7565	6.81558	0.00903661	0.61442
FBgn0032470	-0.901737	1.52182	6.81178	0.00905584	0.61442
FBgn0039756	1.1214	4.85471	6.80218	0.00910465	0.61442
FBgn0033853	-0.636542	7.13359	6.79789	0.00912657	0.61442
FBgn0053196	-0.826929	5.9522	6.7707	0.00926663	0.620864
FBgn0031930	2.29172	1.01076	6.7541	0.00935325	0.622866
FBgn0026374	1.00499	2.64463	6.74797	0.00938547	0.622866
FBgn0034997	-0.78392	6.48526	6.69287	0.00967992	0.639377
FBgn0043806	0.778769	3.22851	6.64914	0.00992034	0.652181
FBgn0033544	0.636497	7.13922	6.61602	0.0101065	0.661316
FBgn0030837	5.04461	4.2702	6.59347	0.0102353	0.664286
FBgn0039313	0.973437	8.34569	6.58396	0.0102901	0.664286
FBgn0264386	-0.670166	5.17016	6.57564	0.0103384	0.664286
FBgn0041581	2.05176	5.2661	6.57011	0.0103706	0.664286
FBgn0024184	-1.22911	3.99442	6.56408	0.0104057	0.664286
FBgn0031418	0.75484	7.90653	6.55882	0.0104366	0.664286
FBgn0034247	1.35206	7.54309	6.52009	0.0106663	0.666048
FBgn0262150	0.782863	3.49405	6.5191	0.0106722	0.666048
FBgn0085195	0.7989	7.30775	6.51011	0.0107263	0.666048
FBgn0062412	1.30575	5.46369	6.50079	0.0107826	0.666048
FBgn0030615	0.962217	3.13754	6.49834	0.0107975	0.666048
FBgn0261675	3.10442	2.8293	6.49631	0.0108099	0.666048
FBgn0265042	-0.747642	6.74678	6.49527	0.0108162	0.666048
FBgn0265497	-1.60522	-1.50558	6.48924	0.0108529	0.666048
FBgn0034756	0.842158	2.89242	6.4828	0.0108923	0.666048
FBgn0031561	0.79297	7.9925	6.45437	0.011068	0.673847
FBgn0050090	2.79646	3.66857	6.43487	0.0111902	0.678337
FBgn0030260	-1.41268	-1.85155	6.41156	0.011338	0.684334
FBgn0067905	0.756334	5.23712	6.39633	0.0114356	0.685266
FBgn0036715	-0.949801	2.43979	6.39391	0.0114513	0.685266
FBgn0040743	1.70303	-0.833954	6.3854	0.0115063	0.685628
FBgn0265066	1.66125	-0.105061	6.36355	0.0116489	0.689514
FBgn0266071	-1.89139	-1.56771	6.35721	0.0116905	0.689514
FBgn0051371	2.28162	0.898407	6.35286	0.0117192	0.689514
FBgn0025391	0.626437	5.49666	6.33593	0.0118316	0.690384
FBgn0040259	0.882594	5.88348	6.33325	0.0118495	0.690384
FBgn0085483	0.679959	3.95838	6.3284	0.0118819	0.690384
FBgn0037684	0.72096	6.40797	6.32026	0.0119366	0.690697
FBgn0038415	3.26866	-0.0506098	6.28192	0.0121976	0.702042
FBgn0259237	1.90921	2.53266	6.27679	0.012233	0.702042
FBgn0029766	0.887125	7.90759	6.26761	0.0122965	0.702808
FBgn0031141	1.84058	-0.55197	6.24431	0.0124593	0.708306
FBgn0039349	0.691156	6.43595	6.23489	0.0125258	0.708306
FBgn0030679	0.613378	6.77468	6.22598	0.0125889	0.708306
FBgn0265650	-2.03343	-1.99944	6.21161	0.0126915	0.708306
FBgn0263773	-0.671654	7.92427	6.19701	0.0127966	0.708306
FBgn0266430	1.88134	-0.605583	6.19492	0.0128118	0.708306
FBgn0053469	1.27969	0.0588512	6.18967	0.0128498	0.708306
FBgn0031533	1.3598	2.98492	6.18606	0.0128761	0.708306
FBgn0038613	4.31428	3.0267	6.18405	0.0128907	0.708306
FBgn0262721	0.898756	0.77606	6.18297	0.0128985	0.708306
FBgn0035293	-0.869266	4.88895	6.17061	0.0129889	0.710485
FBgn0051259	-1.70805	-0.334285	6.15598	0.0130969	0.713601
FBgn0035476	1.00096	4.92847	6.12987	0.0132917	0.721408
FBgn0030347	0.811405	4.85608	6.11562	0.0133992	0.724437
FBgn0004861	-0.617722	4.47896	6.08679	0.0136196	0.733523
FBgn0033593	1.45021	3.67601	6.07732	0.0136928	0.733754
FBgn0039283	-1.06065	0.710006	6.07269	0.0137287	0.733754
FBgn0029507	0.897575	5.60737	6.06019	0.0138263	0.736158
FBgn0263081	2.01298	3.70423	6.03041	0.0140615	0.738775
FBgn0264556	-1.47459	-0.122334	6.02815	0.0140795	0.738775
FBgn0038422	-0.991679	2.74583	6.02799	0.0140808	0.738775
FBgn0000279	2.74648	0.13471	6.02727	0.0140865	0.738775
FBgn0262964	1.2856	-0.157273	6.01701	0.0141687	0.740313
FBgn0011283	-4.92532	-1.36164	5.99722	0.0143284	0.743903
FBgn0026411	-0.979738	2.8904	5.99201	0.0143708	0.743903
FBgn0038732	-3.5576	-0.527629	5.98354	0.01444	0.743903
FBgn0259111	-0.699541	6.77034	5.98146	0.014457	0.743903
FBgn0030482	-0.622172	8.56976	5.97586	0.014503	0.743903
FBgn0039593	0.85044	1.80985	5.95385	0.0146852	0.749353
FBgn0267651	-1.41029	-1.32071	5.95012	0.0147163	0.749353
FBgn0263986	-1.86046	-1.48095	5.94109	0.0147919	0.750298
FBgn0034371	0.612444	6.87476	5.93205	0.0148679	0.750298
FBgn0031393	0.968094	0.0801175	5.92668	0.0149134	0.750298
FBgn0267339	1.44701	2.33764	5.92245	0.0149492	0.750298
FBgn0063495	0.647322	3.93426	5.89069	0.0152211	0.761218
FBgn0028496	-0.639422	3.64589	5.85455	0.0155368	0.772642
FBgn0039769	3.45428	2.58229	5.85194	0.0155599	0.772642
FBgn0037186	0.636217	4.88821	5.83047	0.0157509	0.77568
FBgn0036680	-0.868535	3.57497	5.82844	0.0157691	0.77568
FBgn0031929	2.81781	2.8079	5.82642	0.0157872	0.77568
FBgn0015037	0.61903	5.99561	5.80396	0.0159902	0.782813
FBgn0036264	-0.900023	1.22368	5.79802	0.0160442	0.782813
FBgn0038083	1.26772	0.727477	5.77373	0.0162675	0.79066
FBgn0015336	2.06168	2.93227	5.76828	0.016318	0.79066
FBgn0265377	2.5347	-0.770852	5.7526	0.0164643	0.794997
FBgn0028532	2.40771	2.6689	5.73996	0.0165831	0.796588
FBgn0002869	2.87705	0.303047	5.7365	0.0166159	0.796588
FBgn0029899	-0.61134	5.34293	5.72151	0.0167583	0.796588
FBgn0029826	1.60835	2.08177	5.72002	0.0167725	0.796588
FBgn0085491	4.00081	0.632491	5.71907	0.0167817	0.796588
FBgn0265525	1.92655	-1.9396	5.71298	0.01684	0.796655
FBgn0000008	-0.701085	4.50169	5.70355	0.0169306	0.798248
FBgn0259714	0.875551	2.90638	5.68958	0.0170659	0.799225
FBgn0266805	-1.47945	-0.648009	5.68625	0.0170983	0.799225
FBgn0038530	3.38309	2.79244	5.68377	0.0171226	0.799225
FBgn0015001	2.41937	2.82328	5.66002	0.017356	0.803925
FBgn0031580	3.61141	3.3109	5.65611	0.0173947	0.803925
FBgn0032801	0.677555	4.10218	5.65603	0.0173955	0.803925
FBgn0036752	0.931183	3.58216	5.63939	0.0175613	0.808916
FBgn0052104	-0.67285	2.3903	5.62946	0.0176611	0.810847
FBgn0022700	2.41283	3.04717	5.61744	0.0177826	0.812893
FBgn0050159	0.552809	6.34314	5.61358	0.0178218	0.812893
FBgn0051463	3.24039	1.04222	5.60788	0.0178799	0.812898
FBgn0086611	-1.24631	-1.11564	5.58188	0.0181473	0.822382
FBgn0039257	-1.59473	3.28302	5.56589	0.0183137	0.827248
FBgn0001138	-1.65522	-1.28839	5.55579	0.0184196	0.827356
FBgn0040653	0.698145	6.65522	5.55425	0.0184359	0.827356
FBgn0053177	-1.31075	-0.742641	5.5488	0.0184933	0.827356
FBgn0034063	0.653217	4.88615	5.53866	0.0186008	0.82787
FBgn0030266	-0.54414	5.21177	5.53657	0.0186231	0.82787
FBgn0004860	-0.567017	4.10687	5.50689	0.0189417	0.839371
FBgn0265185	1.80829	5.74277	5.49162	0.0191078	0.841863
FBgn0266064	-0.734725	8.2424	5.49067	0.0191182	0.841863
FBgn0023531	-0.783432	2.58818	5.48127	0.0192212	0.843746
FBgn0028888	-1.12985	-0.685765	5.46727	0.0193758	0.847874
FBgn0031000	1.39296	-1.74677	5.45576	0.0195039	0.848545
FBgn0042206	0.962802	2.43499	5.455	0.0195124	0.848545
FBgn0011293	-4.57836	-0.232966	5.43474	0.01974	0.849461
FBgn0030234	0.826702	3.89347	5.4299	0.0197948	0.849461
FBgn0261509	-0.83335	1.55154	5.42952	0.0197991	0.849461
FBgn0035539	0.673722	2.75073	5.41521	0.019962	0.849461
FBgn0051562	0.97065	2.6906	5.40972	0.0200249	0.849461
FBgn0039326	0.766952	5.01786	5.40379	0.0200931	0.849461
FBgn0005626	-0.959437	4.96013	5.40257	0.0201071	0.849461
FBgn0020294	-0.711404	4.61721	5.40165	0.0201177	0.849461
FBgn0035612	1.44166	-0.463072	5.39529	0.0201911	0.849461
FBgn0032088	2.10796	3.59401	5.39288	0.0202191	0.849461
FBgn0024944	-0.801615	2.68725	5.39197	0.0202296	0.849461
FBgn0033134	0.706163	4.66011	5.38923	0.0202614	0.849461
FBgn0011294	-7.42331	-1.99828	5.37088	0.0204757	0.852015
FBgn0051832	0.823779	4.0834	5.36496	0.0205453	0.852015
FBgn0000015	-0.819058	4.30907	5.3597	0.0206073	0.852015
FBgn0036128	-1.60205	-1.06186	5.35899	0.0206157	0.852015
FBgn0053361	2.63695	-1.47258	5.35808	0.0206265	0.852015
FBgn0000551	1.77337	-1.94151	5.34902	0.0207339	0.853931
FBgn0083945	3.22009	2.54885	5.33718	0.0208753	0.857232
FBgn0263660	1.41748	-0.843426	5.32457	0.0210268	0.859525
FBgn0039479	-0.957017	-0.145078	5.32233	0.0210538	0.859525
FBgn0033787	1.4487	6.36964	5.29764	0.0213543	0.869257
FBgn0028983	1.09325	3.86967	5.28017	0.0215696	0.874494
FBgn0035186	-0.675191	4.71705	5.27348	0.0216526	0.874494
FBgn0004573	-0.979682	0.670294	5.27163	0.0216757	0.874494
FBgn0050121	0.801464	2.86928	5.26203	0.0217956	0.874494
FBgn0051184	0.683893	2.72392	5.2615	0.0218022	0.874494
FBgn0040252	1.84408	2.85397	5.25708	0.0218577	0.874494
FBgn0266088	1.0206	0.489353	5.24949	0.0219532	0.875378
FBgn0003328	0.922721	5.93992	5.24541	0.0220048	0.875378
FBgn0003396	-0.5483	6.01473	5.23305	0.0221616	0.87912
FBgn0037646	0.550817	5.02449	5.21956	0.0223342	0.883463
FBgn0032297	-0.723916	6.9883	5.2084	0.022478	0.886647
FBgn0265176	1.5554	-1.67441	5.19573	0.0226425	0.890624
FBgn0262716	0.665308	5.36207	5.18433	0.0227915	0.893849
FBgn0031107	-0.536849	5.79485	5.17739	0.0228827	0.893849
FBgn0050263	-1.00097	1.14459	5.17027	0.0229766	0.893849
FBgn0032601	0.934585	3.45554	5.16147	0.0230934	0.893849
FBgn0267611	-1.70593	-1.16129	5.15826	0.023136	0.893849
FBgn0261856	2.07424	1.56495	5.15612	0.0231646	0.893849
FBgn0025686	1.03509	0.893046	5.15418	0.0231904	0.893849
FBgn0001147	-1.06963	3.17802	5.15084	0.0232351	0.893849
FBgn0033582	2.174	1.93715	5.14239	0.0233485	0.895508
FBgn0263220	-0.680663	2.74902	5.13811	0.0234061	0.895508
FBgn0015011	0.982346	3.97357	5.1261	0.0235686	0.896988
FBgn0266766	-1.17667	5.0608	5.12578	0.0235729	0.896988
FBgn0262816	2.75947	0.970185	5.11569	0.0237104	0.898838
FBgn0031514	1.0619	3.85348	5.1128	0.0237499	0.898838
FBgn0266421	0.645216	2.64371	5.10417	0.0238684	0.900888
FBgn0039774	2.0675	2.99081	5.09938	0.0239344	0.900952
FBgn0035607	-1.29016	0.836046	5.07884	0.0242196	0.909242
FBgn0002569	2.03349	5.65863	5.06473	0.0244175	0.909512
FBgn0053093	1.07171	-0.532268	5.05604	0.0245402	0.909512
FBgn0038199	1.45976	0.361607	5.0538	0.0245721	0.909512
FBgn0265186	2.22066	3.36835	5.05234	0.0245928	0.909512
FBgn0261393	0.519918	5.92451	5.04942	0.0246342	0.909512
FBgn0051146	-0.584401	3.64016	5.04749	0.0246617	0.909512
FBgn0052451	-0.569404	7.34301	5.04357	0.0247175	0.909512
FBgn0051973	-0.652569	4.4754	5.04154	0.0247464	0.909512
FBgn0032435	1.38056	4.52661	5.03357	0.0248606	0.911317
FBgn0033702	-0.660472	2.7504	5.02875	0.0249299	0.911472
FBgn0002571	2.45877	4.83382	5.01706	0.0250988	0.915256
FBgn0250836	2.15622	2.58626	4.99834	0.0253717	0.922805
FBgn0034736	1.56026	2.43671	4.99364	0.0254406	0.922913
FBgn0032900	0.574135	4.28648	4.98357	0.0255891	0.925902
FBgn0003719	0.90622	1.54984	4.95051	0.026083	0.941341
FBgn0051041	3.59005	1.53066	4.92832	0.0264199	0.947118
FBgn0051044	0.712661	1.50921	4.923	0.0265015	0.947118
FBgn0085317	1.77123	0.974985	4.92296	0.026502	0.947118
FBgn0264430	-1.21719	-1.22716	4.92014	0.0265454	0.947118
FBgn0039094	0.591019	5.57024	4.91141	0.0266799	0.947118
FBgn0051087	2.27037	3.31674	4.9065	0.0267559	0.947118
FBgn0010403	-3.76004	-0.154583	4.90508	0.0267777	0.947118
FBgn0085261	2.11791	4.12749	4.90467	0.0267842	0.947118
FBgn0036627	0.829395	2.55014	4.89757	0.0268945	0.948623
FBgn0261631	0.786375	1.82008	4.88612	0.0270735	0.952539
FBgn0033661	-0.597085	4.41754	4.88081	0.0271568	0.952878
FBgn0039006	0.639958	3.76872	4.87386	0.0272664	0.952878
FBgn0046302	1.3773	5.26258	4.87254	0.0272873	0.952878
FBgn0051955	0.680648	3.0022	4.85995	0.0274871	0.957467
FBgn0032139	0.627609	3.21379	4.85504	0.0275655	0.957815
FBgn0034294	2.19215	1.35334	4.84613	0.0277083	0.959286
FBgn0044872	0.890785	0.638696	4.84385	0.0277448	0.959286
FBgn0030847	0.541418	4.35729	4.83824	0.0278353	0.960042
FBgn0266994	1.28882	-1.10377	4.83257	0.027927	0.960841
FBgn0265147	-1.31984	-2.13881	4.82741	0.0280107	0.961357
FBgn0033128	0.567219	5.24406	4.82301	0.0280823	0.961458
FBgn0033294	2.5257	5.12385	4.81699	0.0281806	0.96247
FBgn0038734	1.20743	1.91894	4.80003	0.0284592	0.968886
FBgn0051559	-0.925843	0.197843	4.79715	0.0285068	0.968886
FBgn0010575	-0.499222	5.50886	4.78959	0.0286323	0.969244
FBgn0261244	-0.53567	5.31012	4.78817	0.0286558	0.969244
FBgn0038337	-0.650957	6.20343	4.78276	0.0287459	0.96995
FBgn0031248	2.69374	1.91711	4.76617	0.0290244	0.976818
FBgn0024361	1.46198	4.96654	4.76234	0.029089	0.976818
FBgn0032074	1.79757	2.70273	4.75298	0.0292476	0.979796
FBgn0038416	2.66911	1.73759	4.74759	0.0293394	0.980523
FBgn0011834	1.75167	1.11926	4.73255	0.029597	0.983253
FBgn0050069	-0.757163	8.49057	4.72698	0.029693	0.983253
FBgn0035976	0.623207	6.64217	4.72666	0.0296985	0.983253
FBgn0013972	1.02573	2.23428	4.72571	0.0297148	0.983253
FBgn0011286	-0.665565	6.7582	4.7224	0.0297721	0.983253
FBgn0065032	1.11894	2.54833	4.71668	0.0298713	0.984206
FBgn0039051	2.2263	2.78459	4.69821	0.0301941	0.985481
FBgn0086347	0.682506	5.82632	4.69726	0.0302108	0.985481
FBgn0000568	-0.616435	6.56642	4.69673	0.03022	0.985481
FBgn0000351	0.823658	-0.0942063	4.69487	0.0302528	0.985481
FBgn0261836	-0.66032	8.89479	4.69435	0.0302619	0.985481
FBgn0262867	-1.0594	5.88262	4.68687	0.0303939	0.987486
FBgn0036362	5.83653	-0.377216	4.68054	0.0305061	0.988604
FBgn0032021	1.3324	3.06271	4.67597	0.0305874	0.988604
FBgn0034720	-0.488486	3.96411	4.67301	0.0306402	0.988604
FBgn0023526	-0.452459	5.06769	4.65966	0.0308793	0.99403
FBgn0035162	-0.62423	4.063	4.65407	0.03098	0.994984
FBgn0261954	-0.603102	5.85228	4.64047	0.0312264	0.999427
FBgn0026404	0.689646	3.41923	4.63857	0.0312611	0.999427
FBgn0020880	2.70128	-1.96201	4.63245	0.0313727	0.999908
FBgn0029720	1.45019	-0.956186	4.62411	0.0315257	0.999908
FBgn0040697	-1.99295	-1.82712	4.61215	0.0317463	0.999908
FBgn0035043	1.26526	4.57521	4.60804	0.0318224	0.999908
FBgn0085223	2.07858	0.359653	4.60321	0.0319122	0.999908
FBgn0038286	-0.494509	5.66568	4.59037	0.032152	0.999908
FBgn0034328	0.819384	3.79843	4.58881	0.0321813	0.999908
FBgn0266034	1.67857	-2.19555	4.58096	0.0323291	0.999908
FBgn0085359	0.874336	6.40289	4.57851	0.0323754	0.999908
FBgn0261588	-0.589115	3.01155	4.56202	0.0326886	0.999908
FBgn0028992	0.450871	4.96948	4.55642	0.0327955	0.999908
FBgn0032665	1.19262	3.501	4.55417	0.0328386	0.999908
FBgn0041160	0.591671	4.6501	4.54795	0.0329582	0.999908
FBgn0003575	-0.477672	5.69912	4.54208	0.0330715	0.999908
FBgn0265962	1.33134	-1.86711	4.53976	0.0331162	0.999908
FBgn0014469	0.522382	6.93911	4.52671	0.0333698	0.999908
FBgn0264830	-1.37746	0.668555	4.51451	0.0336085	0.999908
FBgn0050495	0.784194	1.7472	4.5136	0.0336263	0.999908
FBgn0053415	2.05881	-0.300387	4.50191	0.033857	0.999908
FBgn0037151	0.533755	3.20284	4.49869	0.0339209	0.999908
FBgn0039709	-0.548346	3.04003	4.49663	0.0339617	0.999908
FBgn0035929	0.729535	3.70281	4.49358	0.0340224	0.999908
FBgn0035583	1.70977	4.43732	4.49153	0.0340632	0.999908
FBgn0040817	0.700427	1.674	4.4895	0.0341037	0.999908
FBgn0039474	3.20529	3.35588	4.48905	0.0341125	0.999908
FBgn0032652	0.786281	2.38814	4.46033	0.0346908	0.999908
FBgn0001104	0.548873	4.87519	4.45915	0.0347149	0.999908
FBgn0035187	-1.71703	-2.01606	4.4524	0.0348522	0.999908
FBgn0041710	0.671534	2.69134	4.45088	0.0348833	0.999908
FBgn0264953	-0.605365	4.82538	4.44178	0.0350696	0.999908
FBgn0035906	0.547199	6.24131	4.43936	0.0351194	0.999908
FBgn0050074	-1.44842	-1.51834	4.43758	0.0351561	0.999908
FBgn0039727	-0.594917	6.63011	4.42826	0.0353486	0.999908
FBgn0033203	-0.547285	5.66711	4.42555	0.0354046	0.999908
FBgn0008651	-1.00508	2.7906	4.42316	0.0354543	0.999908
FBgn0004862	0.912978	0.542047	4.41828	0.035556	0.999908
FBgn0031002	0.56995	5.94345	4.41365	0.0356526	0.999908
FBgn0052311	-0.548129	7.15387	4.39195	0.036109	0.999908
FBgn0034240	-0.477911	4.95096	4.38919	0.0361675	0.999908
FBgn0036451	-0.507177	5.82051	4.375	0.0364699	0.999908
FBgn0030098	3.20364	3.96103	4.37363	0.0364993	0.999908
FBgn0030396	1.23385	4.95681	4.36358	0.0367151	0.999908
FBgn0032817	-0.464264	4.90662	4.3601	0.0367901	0.999908
FBgn0086532	1.31375	-1.86733	4.35634	0.0368714	0.999908
FBgn0054005	3.10451	-1.22669	4.35163	0.0369735	0.999908
FBgn0266095	2.02263	-1.91467	4.34094	0.0372064	0.999908
FBgn0011828	-0.583754	3.98352	4.33748	0.037282	0.999908
FBgn0032085	1.336	1.24579	4.33709	0.0372907	0.999908
FBgn0053966	1.93638	1.60152	4.33646	0.0373044	0.999908
FBgn0030994	1.17462	-0.312718	4.33225	0.0373969	0.999908
FBgn0037279	0.569663	5.44237	4.33182	0.0374062	0.999908
FBgn0038071	1.75514	2.07908	4.33064	0.0374322	0.999908
FBgn0031109	-4.63506	-1.6656	4.3247	0.0375631	0.999908
FBgn0039590	-0.535751	3.7901	4.31554	0.0377659	0.999908
FBgn0042105	2.01801	2.36765	4.31022	0.037884	0.999908
FBgn0023495	3.14006	0.825682	4.30319	0.0380408	0.999908
FBgn0260487	-0.932033	0.227699	4.30222	0.0380626	0.999908
FBgn0053087	-0.626755	6.39147	4.29836	0.0381491	0.999908
FBgn0261360	-0.485138	5.78261	4.29761	0.0381659	0.999908
FBgn0266136	-0.485138	5.7828	4.29661	0.0381884	0.999908
FBgn0086608	0.730766	2.74373	4.28403	0.038472	0.999908
FBgn0023096	-0.700392	1.49165	4.28355	0.0384829	0.999908
FBgn0085205	2.03518	2.69596	4.28225	0.0385124	0.999908
FBgn0051633	0.507386	3.31372	4.27547	0.0386663	0.999908
FBgn0264726	0.607214	6.09688	4.27409	0.0386976	0.999908
FBgn0046689	1.64376	3.29313	4.27384	0.0387034	0.999908
FBgn0026179	-0.48514	6.37927	4.26857	0.0388236	0.999908
FBgn0028979	-0.5361	4.32767	4.26509	0.0389033	0.999908
FBgn0261706	-1.36125	-1.62542	4.26147	0.0389862	0.999908
FBgn0040491	0.514882	4.27678	4.26091	0.0389989	0.999908
FBgn0035359	1.44801	4.38663	4.25484	0.0391385	0.999908
FBgn0032235	1.49873	5.18475	4.25297	0.0391818	0.999908
FBgn0266227	0.744186	1.13886	4.25139	0.0392183	0.999908
FBgn0042101	1.52045	0.183711	4.24633	0.0393351	0.999908
FBgn0026756	2.37048	1.66934	4.24404	0.0393884	0.999908
FBgn0041111	-0.46219	6.22307	4.24315	0.039409	0.999908
FBgn0011603	-0.613642	5.57234	4.23842	0.0395188	0.999908
FBgn0033127	0.524011	4.91138	4.23831	0.0395214	0.999908
FBgn0262720	-1.14278	-0.558932	4.23657	0.0395621	0.999908
FBgn0036147	0.528532	3.86961	4.23537	0.0395899	0.999908
FBgn0035611	2.15931	2.14767	4.23378	0.039627	0.999908
FBgn0259822	-0.623685	4.03636	4.23079	0.0396969	0.999908
FBgn0023407	-0.517184	5.39407	4.2267	0.0397927	0.999908
FBgn0032638	1.72044	-2.18923	4.22096	0.0399275	0.999908
FBgn0259935	-0.642531	2.25445	4.21925	0.0399678	0.999908
FBgn0037781	1.16539	2.42133	4.21788	0.04	0.999908
FBgn0036367	1.90553	3.59037	4.21769	0.0400047	0.999908
FBgn0264750	0.982356	5.90868	4.21616	0.0400407	0.999908
FBgn0053503	0.572785	7.68427	4.20592	0.0402831	0.999908
FBgn0032859	0.49067	4.98105	4.20553	0.0402924	0.999908
FBgn0265380	-1.03042	-0.31416	4.20422	0.0403236	0.999908
FBgn0036945	1.08159	5.9272	4.19433	0.0405595	0.999908
FBgn0053514	1.95825	3.47461	4.1935	0.0405792	0.999908
FBgn0042103	1.54354	0.455767	4.18925	0.0406812	0.999908
FBgn0027109	1.74269	0.714052	4.18432	0.0407996	0.999908
FBgn0265381	-1.47073	-1.62937	4.17983	0.0409078	0.999908
FBgn0033753	1.33417	1.41264	4.1775	0.0409642	0.999908
FBgn0260960	0.781309	6.75098	4.14675	0.0417145	0.999908
FBgn0030798	-0.604014	2.88296	4.14584	0.041737	0.999908
FBgn0085369	-0.806743	1.23203	4.14552	0.0417449	0.999908
FBgn0011554	2.39895	2.85544	4.14456	0.0417686	0.999908
FBgn0264695	-0.640571	10.2766	4.1409	0.0418588	0.999908
FBgn0029976	0.513528	5.85494	4.13105	0.0421032	0.999908
FBgn0039184	0.534028	8.44991	4.13083	0.0421088	0.999908
FBgn0086253	0.58106	2.74405	4.1229	0.0423065	0.999908
FBgn0034447	-0.470781	3.39407	4.11451	0.0425169	0.999908
FBgn0037520	-0.644302	3.10759	4.11263	0.0425641	0.999908
FBgn0030993	0.815161	5.08921	4.1092	0.0426504	0.999908
FBgn0035358	3.31754	4.48132	4.10175	0.0428388	0.999908
FBgn0261260	-0.60093	7.31585	4.09805	0.0429328	0.999908
FBgn0004228	1.25135	3.74015	4.09675	0.0429656	0.999908
FBgn0264829	-0.825358	0.237443	4.09624	0.0429788	0.999908
FBgn0004244	-0.658128	1.83827	4.09421	0.0430302	0.999908
FBgn0010313	-0.482148	5.55485	4.09167	0.0430949	0.999908
FBgn0033464	0.635005	4.04868	4.08611	0.043237	0.999908
FBgn0264979	0.790344	3.61836	4.07535	0.0435133	0.999908
FBgn0264984	1.28463	-1.62466	4.07111	0.0436227	0.999908
FBgn0033979	1.05044	-0.982952	4.06993	0.043653	0.999908
FBgn0053519	-0.617289	6.9223	4.0667	0.0437367	0.999908
FBgn0038901	1.49716	-1.31047	4.06471	0.0437882	0.999908
FBgn0032075	0.715067	7.75903	4.0571	0.0439861	0.999908
FBgn0050489	0.560328	7.62577	4.05625	0.044008	0.999908
FBgn0033777	0.572787	5.86714	4.05612	0.0440115	0.999908
FBgn0014343	-0.561821	4.16297	4.0497	0.0441793	0.999908
FBgn0058298	-0.957414	-0.813287	4.04352	0.0443413	0.999908
FBgn0019990	-0.423134	5.0546	4.03477	0.0445719	0.999908
FBgn0011205	0.535877	7.50126	4.03229	0.0446373	0.999908
FBgn0003016	-0.487614	5.35363	4.02635	0.0447947	0.999908
FBgn0038292	2.15759	5.1726	4.02117	0.0449326	0.999908
FBgn0034253	-0.580987	2.71946	4.01765	0.0450263	0.999908
FBgn0037782	2.91142	1.58373	4.00742	0.0453005	0.999908
FBgn0036746	-0.549183	5.50246	4.00507	0.0453637	0.999908
FBgn0037750	1.10793	4.2919	4.00346	0.045407	0.999908
FBgn0033194	-0.462924	6.07888	4.00236	0.0454365	0.999908
FBgn0085430	-0.477732	4.93427	4.00187	0.0454498	0.999908
FBgn0034335	0.477764	5.75055	3.99973	0.0455075	0.999908
FBgn0039768	3.02926	1.66998	3.99656	0.0455931	0.999908
FBgn0001291	0.436543	5.47948	3.98938	0.0457879	0.999908
FBgn0032054	0.460526	6.04296	3.98562	0.0458901	0.999908
FBgn0035578	0.808858	0.979887	3.98095	0.0460175	0.999908
FBgn0030574	0.625868	5.26318	3.97457	0.0461923	0.999908
FBgn0036993	0.690211	5.62619	3.97406	0.0462061	0.999908
FBgn0267017	-1.41602	-1.10817	3.96379	0.0464888	0.999908
FBgn0000061	-1.5627	-1.8611	3.95996	0.0465948	0.999908
FBgn0053449	2.13701	-1.54453	3.95995	0.046595	0.999908
FBgn0031453	0.530451	8.22648	3.95848	0.0466359	0.999908
FBgn0032940	-0.51537	7.16953	3.95795	0.0466505	0.999908
FBgn0263995	-0.525616	5.90264	3.95389	0.0467632	0.999908
FBgn0004240	2.62267	5.45814	3.94436	0.0470287	0.999908
FBgn0051343	1.68534	6.08657	3.94434	0.0470294	0.999908
FBgn0036956	1.2216	-1.33196	3.94189	0.0470978	0.999908
FBgn0030040	1.14677	5.80471	3.92849	0.0474745	0.999908
FBgn0037963	-0.47893	5.23051	3.92708	0.0475144	0.999908
FBgn0030161	1.27086	-1.63395	3.92452	0.0475867	0.999908
FBgn0032283	0.627472	3.77824	3.92032	0.0477058	0.999908
FBgn0259236	0.601413	4.14965	3.91943	0.0477312	0.999908
FBgn0043043	1.07674	-1.23659	3.91887	0.0477471	0.999908
FBgn0034734	-0.52494	3.53141	3.91791	0.0477741	0.999908
FBgn0262508	-0.564455	8.23566	3.91095	0.0479726	0.999908
FBgn0263706	-0.456238	6.01993	3.90823	0.0480502	0.999908
FBgn0033945	0.589489	3.74185	3.90799	0.048057	0.999908
FBgn0000451	1.23434	1.94383	3.9046	0.0481542	0.999908
FBgn0003997	-0.479002	3.29124	3.90234	0.0482188	0.999908
FBgn0263445	1.22992	1.4398	3.88539	0.0487081	0.999908
FBgn0085265	2.58933	2.36571	3.88515	0.0487151	0.999908
FBgn0051148	2.43924	3.9774	3.88382	0.0487534	0.999908
FBgn0037788	0.542315	7.67975	3.88286	0.0487815	0.999908
FBgn0035090	0.546332	6.7503	3.87971	0.0488731	0.999908
FBgn0013685	0.558807	4.14263	3.87741	0.04894	0.999908
FBgn0040375	0.474538	3.56489	3.87479	0.0490164	0.999908
FBgn0027508	-0.480536	5.74654	3.87393	0.0490414	0.999908
FBgn0016032	0.486027	4.01489	3.87362	0.0490506	0.999908
FBgn0030452	0.603604	2.22478	3.86973	0.0491645	0.999908
FBgn0038845	1.90117	3.98751	3.867	0.0492446	0.999908
FBgn0030688	1.08576	3.87946	3.86324	0.0493549	0.999908
FBgn0035720	-0.493561	8.74966	3.86062	0.049432	0.999908
FBgn0034317	3.35779	4.15413	3.85819	0.0495038	0.999908
FBgn0019928	3.0391	3.25232	3.85703	0.0495378	0.999908
FBgn0037944	-0.450409	5.41175	3.85556	0.0495813	0.999908
FBgn0263765	-1.02019	-0.657355	3.85537	0.049587	0.999908
FBgn0053971	-0.806821	1.77967	3.85143	0.0497037	0.999908
FBgn0033214	0.648478	3.23308	3.85014	0.0497419	0.999908
FBgn0039719	-1.07847	0.957668	3.84144	0.0500005	0.999908
FBgn0265081	1.31915	0.952294	3.84058	0.0500263	0.999908
FBgn0029606	1.20695	-1.64993	3.83924	0.0500662	0.999908
FBgn0043470	2.47094	4.59807	3.83314	0.0502488	0.999908
FBgn0003463	-0.521546	4.97183	3.81866	0.0506847	0.999908
FBgn0036948	1.54661	0.662835	3.81809	0.050702	0.999908
FBgn0034293	2.57667	2.09617	3.81794	0.0507067	0.999908
FBgn0053443	2.34443	-1.44678	3.81409	0.0508232	0.999908
FBgn0037897	-0.43113	5.17594	3.8112	0.0509109	0.999908
FBgn0032025	0.698244	6.25731	3.81075	0.0509248	0.999908
FBgn0039039	-0.679906	1.03661	3.8089	0.050981	0.999908
FBgn0032336	2.15289	1.92142	3.80778	0.051015	0.999908
FBgn0003301	-0.527049	4.63327	3.80389	0.0511338	0.999908
FBgn0027584	1.32856	2.61291	3.80215	0.0511869	0.999908
FBgn0011280	-1.11645	2.88936	3.79647	0.0513609	0.999908
FBgn0030189	0.463479	4.03967	3.7883	0.051612	0.999908
FBgn0267073	0.508844	3.93276	3.78759	0.0516338	0.999908
FBgn0266376	0.722611	3.50716	3.78664	0.0516633	0.999908
FBgn0039078	-0.997055	-0.417392	3.7824	0.0517944	0.999908
FBgn0036978	1.40746	-0.0569574	3.77871	0.0519085	0.999908
FBgn0037635	0.545816	4.68735	3.77477	0.0520309	0.999908
FBgn0037012	0.636925	3.63864	3.77177	0.0521243	0.999908
FBgn0262728	0.863229	1.45907	3.77041	0.0521669	0.999908
FBgn0039108	1.43892	-1.98432	3.76302	0.0523978	0.999908
FBgn0051720	1.12333	2.01011	3.75788	0.0525591	0.999908
FBgn0263234	1.423	4.04084	3.75727	0.0525783	0.999908
FBgn0028381	1.28788	4.97528	3.75684	0.052592	0.999908
FBgn0265661	1.04282	-0.643063	3.75574	0.0526264	0.999908
FBgn0013697	1.15046	-1.51743	3.75144	0.0527621	0.999908
FBgn0262160	-0.579755	7.88757	3.74573	0.0529425	0.999908
FBgn0041342	0.455168	8.10127	3.74568	0.052944	0.999908
FBgn0040257	1.44304	2.7847	3.74438	0.0529854	0.999908
FBgn0264295	2.95464	0.972832	3.74331	0.0530192	0.999908
FBgn0002716	-0.740502	0.34801	3.74006	0.0531226	0.999908
FBgn0041096	-0.448673	4.46247	3.73975	0.0531325	0.999908
FBgn0039312	0.731107	7.6148	3.72942	0.053462	0.999908
FBgn0037614	-0.484846	3.90327	3.72664	0.0535509	0.999908
FBgn0043884	-0.527134	7.40251	3.72428	0.0536267	0.999908
FBgn0262510	0.485491	4.04833	3.72233	0.0536895	0.999908
FBgn0039419	0.666115	5.4481	3.72178	0.0537072	0.999908
FBgn0050015	-0.450391	7.52405	3.71651	0.0538769	0.999908
FBgn0035234	-0.774409	0.359998	3.71205	0.0540208	0.999908
FBgn0031734	-0.678874	7.34722	3.71178	0.0540297	0.999908
FBgn0033215	0.714326	1.00962	3.7102	0.054081	0.999908
FBgn0035331	-0.719552	2.30725	3.70493	0.0542519	0.999908
FBgn0037937	1.00444	0.299951	3.70049	0.0543965	0.999908
FBgn0037363	-0.482801	5.82403	3.70021	0.0544056	0.999908
FBgn0032913	0.730053	4.97882	3.69797	0.0544786	0.999908
FBgn0032069	2.56078	5.05784	3.69414	0.0546039	0.999908
FBgn0263586	0.828972	-0.485772	3.6901	0.0547362	0.999908
FBgn0032078	0.602021	4.22961	3.68931	0.0547623	0.999908
FBgn0030929	2.86053	5.90085	3.68808	0.0548026	0.999908
FBgn0034570	-0.428941	5.1681	3.6875	0.0548219	0.999908
FBgn0259977	0.704639	3.1753	3.68448	0.0549212	0.999908
FBgn0053365	2.05696	-1.43549	3.68194	0.0550047	0.999908
FBgn0000317	-0.531278	5.24856	3.68022	0.0550615	0.999908
FBgn0029639	2.31261	-2.19151	3.67969	0.0550792	0.999908
FBgn0052054	1.9267	2.92841	3.67703	0.0551669	0.999908
FBgn0053403	1.84395	-0.252749	3.67675	0.0551762	0.999908
FBgn0052600	-0.898542	-0.225617	3.67308	0.0552981	0.999908
FBgn0266680	-0.952878	-1.0992	3.66764	0.0554787	0.999908
FBgn0032891	0.800271	0.933709	3.66177	0.0556746	0.999908
FBgn0036822	1.09635	-1.11238	3.6613	0.05569	0.999908
FBgn0085484	0.460016	6.28767	3.65886	0.0557717	0.999908
FBgn0032067	3.21813	-2.36729	3.6557	0.0558778	0.999908
FBgn0033788	1.24056	6.91128	3.6543	0.0559248	0.999908
FBgn0266147	0.867723	-0.879307	3.64264	0.0563177	0.999908
FBgn0265424	0.707095	2.35839	3.64223	0.0563314	0.999908
FBgn0038353	1.79742	7.25207	3.63572	0.056552	0.999908
FBgn0082954	0.858393	-0.260433	3.6354	0.0565629	0.999908
FBgn0267708	-1.07111	-1.30065	3.63282	0.0566508	0.999908
FBgn0264776	1.02722	5.42933	3.63198	0.0566793	0.999908
FBgn0000455	0.417166	6.20062	3.63142	0.0566984	0.999908
FBgn0053096	0.962792	-0.752427	3.62637	0.0568706	0.999908
FBgn0040551	0.53627	3.34563	3.62515	0.0569125	0.999908
FBgn0266771	-1.26117	-2.05661	3.62404	0.0569503	0.999908
FBgn0024997	0.957264	4.04717	3.62084	0.0570599	0.999908
FBgn0028894	0.505437	3.44563	3.62031	0.0570781	0.999908
FBgn0032048	1.53185	-0.339921	3.6172	0.0571852	0.999908
FBgn0004394	2.15568	1.14099	3.61122	0.057391	0.999908
FBgn0037204	0.64888	3.07399	3.60417	0.057635	0.999908
FBgn0261575	1.21441	10.1848	3.59845	0.0578336	0.999908
FBgn0035499	0.549787	7.16809	3.59758	0.0578636	0.999908
FBgn0264572	0.468681	6.05532	3.59402	0.0579878	0.999908
FBgn0028543	0.519001	6.43894	3.58948	0.0581466	0.999908
FBgn0039670	3.05966	1.74023	3.57999	0.0584794	0.999908
FBgn0040729	1.76456	2.54799	3.5788	0.0585213	0.999908
FBgn0038034	0.515771	6.3668	3.57797	0.0585506	0.999908
FBgn0003514	0.483538	6.3972	3.57433	0.0586792	0.999908
FBgn0038455	0.597902	3.98048	3.57381	0.0586977	0.999908
FBgn0027596	-0.451449	5.98645	3.57174	0.0587708	0.999908
FBgn0037546	-1.36851	-1.5551	3.56852	0.0588847	0.999908
FBgn0265677	-0.945559	-0.60083	3.56098	0.0591529	0.999908
FBgn0030054	-0.599726	2.8336	3.55228	0.0594637	0.999908
FBgn0029970	-1.14679	0.80684	3.54847	0.0596005	0.999908
FBgn0002609	2.06526	1.26615	3.54609	0.0596859	0.999908
FBgn0031500	0.450525	5.09878	3.54272	0.0598072	0.999908
FBgn0036560	0.821117	0.120816	3.54228	0.0598233	0.999908
FBgn0003292	-0.814512	-0.288476	3.54151	0.0598509	0.999908
FBgn0030674	-0.531097	6.89345	3.54047	0.0598886	0.999908
FBgn0039073	0.578586	4.77908	3.5343	0.0601117	0.999908
FBgn0046685	0.458015	4.28474	3.53281	0.0601656	0.999908
FBgn0052667	0.591544	3.68113	3.53119	0.0602244	0.999908
FBgn0261617	-0.466034	6.15379	3.52824	0.0603316	0.999908
FBgn0037354	0.477869	7.12746	3.52088	0.0606002	0.999908
FBgn0264959	0.510986	5.7586	3.51929	0.0606584	0.999908
FBgn0036767	1.63093	1.78235	3.51148	0.0609448	0.999908
FBgn0035815	1.30322	3.15297	3.51064	0.0609758	0.999908
FBgn0262616	-0.936718	-0.79949	3.5069	0.0611136	0.999908
FBgn0003502	-0.451709	5.10035	3.50485	0.0611893	0.999908
FBgn0037344	-0.421873	6.2208	3.5026	0.0612725	0.999908
FBgn0054054	2.68873	-2.67932	3.48849	0.0617971	0.999908
FBgn0034318	2.86097	2.44947	3.48166	0.0620523	0.999908
FBgn0038073	-0.769722	0.784619	3.474	0.0623404	0.999908
FBgn0015269	-0.439448	5.06492	3.47391	0.0623437	0.999908
FBgn0030774	1.74395	4.12825	3.47305	0.0623763	0.999908
FBgn0033913	-0.568714	7.02935	3.45936	0.0628947	0.999908
FBgn0263782	-0.461351	5.7875	3.45491	0.063064	0.999908
FBgn0031412	1.91135	0.240617	3.4511	0.0632095	0.999908
FBgn0267270	-1.11379	-1.09513	3.44901	0.0632895	0.999908
FBgn0034602	0.562222	4.17098	3.44805	0.0633263	0.999908
FBgn0003048	-0.486296	5.2649	3.44391	0.0634853	0.999908
FBgn0029795	1.87482	0.644008	3.44208	0.0635555	0.999908
FBgn0026207	0.450503	5.49443	3.4339	0.063871	0.999908
FBgn0035975	0.484387	4.28602	3.43281	0.0639132	0.999908
FBgn0037562	2.29183	4.23708	3.43158	0.0639608	0.999908
FBgn0265961	-1.30432	-1.67782	3.42966	0.0640352	0.999908
FBgn0044324	-0.410511	4.73879	3.42825	0.06409	0.999908
FBgn0038968	-0.477175	3.52127	3.40816	0.0648747	0.999908
FBgn0038156	-1.28023	-1.64346	3.40762	0.0648961	0.999908
FBgn0034354	0.553117	3.32119	3.40747	0.0649019	0.999908
FBgn0032066	2.01205	1.17499	3.40652	0.0649391	0.999908
FBgn0004622	1.11276	-0.193372	3.40466	0.0650124	0.999908
FBgn0036018	-0.43819	3.50432	3.40419	0.0650309	0.999908
FBgn0086359	0.652718	6.53995	3.40333	0.0650649	0.999908
FBgn0027348	-0.54067	8.25751	3.4001	0.0651925	0.999908
FBgn0041234	-0.920244	-0.225925	3.38813	0.0656674	0.999908
FBgn0051286	-0.524498	4.07469	3.3853	0.0657803	0.999908
FBgn0034296	2.43501	6.6163	3.3825	0.065892	0.999908
FBgn0016660	0.618708	1.77954	3.38169	0.0659245	0.999908
FBgn0002562	1.26508	-1.55341	3.38108	0.065949	0.999908
FBgn0024244	-0.679215	5.27418	3.38058	0.0659689	0.999908
FBgn0016047	-0.675671	1.16116	3.38019	0.0659846	0.999908
FBgn0266247	0.877454	0.442224	3.36962	0.0664091	0.999908
FBgn0036756	0.680573	4.77986	3.36781	0.066482	0.999908
FBgn0265588	1.25506	-2.15102	3.36723	0.0665055	0.999908
FBgn0011726	0.520298	7.11719	3.36572	0.0665666	0.999908
FBgn0025390	-0.591323	3.8658	3.3657	0.0665673	0.999908
FBgn0023510	-0.469929	6.06357	3.36405	0.0666339	0.999908
FBgn0015576	0.423779	5.6191	3.3608	0.0667658	0.999908
FBgn0030243	-0.441372	5.45883	3.35902	0.0668379	0.999908
FBgn0053510	0.811355	1.71539	3.35819	0.0668717	0.999908
FBgn0037244	0.42854	3.92031	3.35784	0.0668857	0.999908
FBgn0265667	0.856483	-0.00784638	3.35553	0.0669798	0.999908
FBgn0260634	-0.577362	7.71741	3.3549	0.0670055	0.999908
FBgn0037065	1.36011	4.64007	3.352	0.0671234	0.999908
FBgn0041337	0.496736	5.60971	3.35046	0.0671863	0.999908
FBgn0031732	1.35083	2.58647	3.35042	0.0671878	0.999908
FBgn0028491	0.577877	7.00293	3.34246	0.0675136	0.999908
FBgn0033659	1.45465	4.36005	3.34241	0.0675157	0.999908
FBgn0036592	-1.06744	-1.42131	3.33828	0.0676851	0.999908
FBgn0036381	0.615625	8.33105	3.33791	0.0677005	0.999908
FBgn0040349	0.482481	6.74977	3.33249	0.0679241	0.999908
FBgn0038983	-0.938182	7.46741	3.33035	0.0680124	0.999908
FBgn0030776	1.55629	4.31121	3.32955	0.0680456	0.999908
FBgn0038755	0.464287	4.48075	3.32813	0.0681044	0.999908
FBgn0030777	2.11233	5.80342	3.3163	0.0685959	0.999908
FBgn0261429	-1.15123	-1.57212	3.31608	0.0686051	0.999908
FBgn0035106	-0.458429	5.14462	3.3126	0.0687506	0.999908
FBgn0260794	-0.498914	7.83411	3.31215	0.0687694	0.999908
FBgn0037167	1.36528	0.839894	3.30119	0.0692299	0.999908
FBgn0053359	1.76911	-0.307615	3.30084	0.0692444	0.999908
FBgn0041243	1.1455	-2.15337	3.29957	0.0692979	0.999908
FBgn0039086	1.248	1.61881	3.29844	0.0693459	0.999908
FBgn0028394	0.472634	4.31583	3.29263	0.0695916	0.999908
FBgn0030683	0.504879	3.04182	3.29155	0.0696373	0.999908
FBgn0265187	-0.778944	6.12254	3.29067	0.0696744	0.999908
FBgn0034199	0.557584	3.96954	3.28814	0.0697819	0.999908
FBgn0038130	-0.70807	7.49415	3.28542	0.0698977	0.999908
FBgn0264725	0.605807	3.68055	3.28063	0.070102	0.999908
FBgn0001330	-0.47008	3.15132	3.27966	0.0701433	0.999908
FBgn0050172	1.19872	-2.12378	3.27955	0.0701484	0.999908
FBgn0030826	3.02482	-1.53613	3.27955	0.0701484	0.999908
FBgn0000667	-0.473724	6.92044	3.27811	0.0702098	0.999908
FBgn0036320	2.33043	2.4708	3.27482	0.0703507	0.999908
FBgn0265666	-0.755153	0.247037	3.2743	0.070373	0.999908
FBgn0002733	0.878631	1.58894	3.2714	0.0704976	0.999908
FBgn0035544	-0.506569	3.84286	3.26978	0.0705673	0.999908
FBgn0033224	0.470957	6.7441	3.26931	0.0705875	0.999908
FBgn0029831	-0.524675	6.18644	3.26877	0.0706104	0.999908
FBgn0005624	-0.516486	2.63295	3.2684	0.0706263	0.999908
FBgn0040250	1.4871	1.83113	3.26796	0.0706453	0.999908
FBgn0031857	-0.484726	5.43228	3.26639	0.0707131	0.999908
FBgn0262531	0.743053	-0.180923	3.26236	0.0708869	0.999908
FBgn0026059	-0.416904	6.35094	3.26122	0.0709364	0.999908
FBgn0034582	1.86659	0.490591	3.25991	0.070993	0.999908
FBgn0039311	0.694547	7.91559	3.25662	0.0711356	0.999908
FBgn0034567	1.14285	-1.79604	3.25407	0.0712464	0.999908
FBgn0020622	0.533398	5.41641	3.25381	0.0712575	0.999908
FBgn0053306	2.46767	3.221	3.25287	0.0712987	0.999908
FBgn0053127	1.79472	4.97739	3.24977	0.0714335	0.999908
FBgn0051715	0.462928	3.84892	3.24883	0.0714743	0.999908
FBgn0033936	-0.811056	0.105218	3.2482	0.0715021	0.999908
FBgn0083960	-0.656981	3.62744	3.24721	0.0715451	0.999908
FBgn0030505	-0.461759	5.68598	3.24694	0.0715568	0.999908
FBgn0038181	-0.584182	7.60385	3.24244	0.0717539	0.999908
FBgn0264863	0.479688	4.95041	3.24218	0.0717652	0.999908
FBgn0037386	0.72422	4.96303	3.23539	0.0720633	0.999908
FBgn0034866	-0.79645	1.79955	3.23164	0.0722284	0.999908
FBgn0033723	-0.470126	4.4096	3.23008	0.0722974	0.999908
FBgn0266005	-0.505397	2.55575	3.22715	0.0724267	0.999908
FBgn0052767	-0.395073	5.12497	3.22444	0.0725468	0.999908
FBgn0039754	-1.02341	7.65005	3.2218	0.0726637	0.999908
FBgn0030775	1.63083	5.14454	3.22093	0.0727023	0.999908
FBgn0041712	-0.787819	5.7304	3.22062	0.0727162	0.999908
FBgn0035104	-0.883457	0.963751	3.22002	0.0727429	0.999908
FBgn0264865	1.11125	-1.62976	3.21824	0.0728219	0.999908
FBgn0036814	-0.412899	5.47196	3.21805	0.0728302	0.999908
FBgn0265523	-0.541138	5.25126	3.21792	0.0728359	0.999908
FBgn0263980	-0.505914	4.63492	3.2163	0.0729081	0.999908
FBgn0262003	0.882366	3.27389	3.21456	0.072986	0.999908
FBgn0033221	0.780139	4.80059	3.21182	0.0731083	0.999908
FBgn0034053	-0.447378	6.38291	3.20951	0.0732116	0.999908
FBgn0050502	1.37057	1.65032	3.20925	0.0732229	0.999908
FBgn0001233	-0.501021	9.85064	3.2077	0.0732925	0.999908
FBgn0035094	0.957746	6.0416	3.20087	0.0735992	0.999908
FBgn0036881	-0.787675	3.09136	3.19547	0.0738425	0.999908
FBgn0261797	-0.476083	6.42984	3.19474	0.0738754	0.999908
FBgn0053287	-0.541818	4.40503	3.19431	0.0738949	0.999908
FBgn0266966	1.08494	-1.38279	3.19217	0.0739919	0.999908
FBgn0036921	0.477484	5.7329	3.19159	0.0740181	0.999908
FBgn0019982	0.469465	6.47815	3.1864	0.0742533	0.999908
FBgn0010246	1.3935	6.79058	3.18463	0.0743339	0.999908
FBgn0085415	1.03342	1.17853	3.18068	0.0745139	0.999908
FBgn0261554	-0.479448	7.00354	3.17892	0.0745938	0.999908
FBgn0040972	0.62419	2.56323	3.17312	0.0748593	0.999908
FBgn0026160	-0.434412	6.9899	3.17125	0.0749452	0.999908
FBgn0267408	0.642157	8.76437	3.16764	0.0751108	0.999908
FBgn0053366	1.62443	-1.43195	3.16741	0.0751217	0.999908
FBgn0034950	-0.735169	1.33773	3.16304	0.0753228	0.999908
FBgn0035661	2.78344	6.00933	3.16196	0.0753729	0.999908
FBgn0053281	0.612517	3.38459	3.16075	0.0754286	0.999908
FBgn0038398	0.494003	5.26824	3.15974	0.0754752	0.999908
FBgn0035170	-1.31378	-2.04884	3.1548	0.075704	0.999908
FBgn0010385	1.97537	3.54204	3.1548	0.0757041	0.999908
FBgn0036939	1.23052	2.6419	3.15318	0.0757791	0.999908
FBgn0052218	-0.746779	1.88098	3.15289	0.0757927	0.999908
FBgn0027601	-0.429318	7.06268	3.15081	0.0758894	0.999908
FBgn0264907	1.22027	2.50269	3.15078	0.0758909	0.999908
FBgn0052369	-0.474827	4.98324	3.14986	0.0759337	0.999908
FBgn0263144	-0.400615	5.6382	3.1444	0.0761881	0.999908
FBgn0041092	-0.47194	5.99234	3.14148	0.0763245	0.999908
FBgn0000289	-0.367915	5.81514	3.14139	0.0763287	0.999908
FBgn0266557	-0.472671	7.16306	3.14052	0.0763693	0.999908
FBgn0261805	0.831793	0.386693	3.13829	0.0764741	0.999908
FBgn0029864	-1.21396	-1.49808	3.13414	0.0766689	0.999908
FBgn0016641	-0.398493	4.99565	3.13273	0.0767351	0.999908
FBgn0000287	-0.475287	5.3451	3.13248	0.0767471	0.999908
FBgn0025835	-1.03689	-1.16496	3.13228	0.0767564	0.999908
FBgn0267038	-1.29214	-1.59757	3.1322	0.0767603	0.999908
FBgn0003388	0.571431	1.80833	3.13152	0.0767921	0.999908
FBgn0038295	-0.760767	-0.0559075	3.12963	0.0768811	0.999908
FBgn0032733	1.37863	-0.120316	3.12379	0.0771571	0.999908
FBgn0050026	-1.39819	-1.63889	3.12298	0.0771954	0.999908
FBgn0053385	1.78197	-0.257411	3.12073	0.0773021	0.999908
FBgn0267052	1.02221	-1.17512	3.12007	0.0773335	0.999908
FBgn0040850	0.803076	3.42271	3.1193	0.0773699	0.999908
FBgn0004795	-0.587408	5.24014	3.11685	0.0774863	0.999908
FBgn0031990	-0.480426	6.47039	3.11247	0.0776953	0.999908
FBgn0036232	4.30158	3.58535	3.11028	0.0777994	0.999908
FBgn0031579	1.81757	3.20723	3.10835	0.077892	0.999908
FBgn0004876	-0.41086	6.48129	3.10464	0.0780697	0.999908
FBgn0029824	0.473203	3.91129	3.10346	0.078126	0.999908
FBgn0051439	1.21951	-1.071	3.1031	0.0781433	0.999908
FBgn0039297	0.428891	3.9634	3.09722	0.078426	0.999908
FBgn0003372	-1.87593	-2.01151	3.09647	0.0784623	0.999908
FBgn0040759	2.77204	1.88793	3.09443	0.0785606	0.999908
FBgn0052633	1.48526	2.88848	3.08937	0.0788051	0.999908
FBgn0011279	-1.59013	-1.29246	3.08839	0.0788528	0.999908
FBgn0023097	-0.427298	4.19889	3.0879	0.0788766	0.999908
FBgn0002641	0.466879	4.24585	3.08587	0.0789751	0.999908
FBgn0036766	1.95	5.52212	3.08513	0.0790112	0.999908
FBgn0032770	0.462955	4.47984	3.08293	0.079118	0.999908
FBgn0031249	2.44461	4.97596	3.07963	0.0792784	0.999908
FBgn0052053	1.09841	1.18544	3.07717	0.0793985	0.999908
FBgn0264443	-0.794846	4.41583	3.07541	0.0794848	0.999908
FBgn0262980	0.741824	-0.638614	3.07462	0.079523	0.999908
FBgn0050456	0.517137	5.22682	3.07146	0.0796781	0.999908
FBgn0040271	0.402742	4.67109	3.06875	0.0798106	0.999908
FBgn0263973	-0.743239	4.65072	3.06834	0.0798311	0.999908
FBgn0032684	0.425562	5.53665	3.0671	0.0798921	0.999908
FBgn0016977	-0.512049	6.32293	3.06706	0.0798937	0.999908
FBgn0035505	-0.808371	0.609348	3.06579	0.0799565	0.999908
FBgn0002732	1.68672	0.03711	3.06237	0.0801248	0.999908
FBgn0030486	-0.396733	5.68362	3.05899	0.0802917	0.999908
FBgn0053372	1.73471	-1.33579	3.05854	0.080314	0.999908
FBgn0036398	-0.417398	6.33099	3.05597	0.0804409	0.999908
FBgn0027569	0.445309	6.11481	3.05101	0.0806869	0.999908
FBgn0264941	1.0156	-1.55569	3.04901	0.0807865	0.999908
FBgn0039214	-0.399776	6.11072	3.04501	0.0809856	0.999908
FBgn0265988	-0.508755	5.73524	3.04235	0.0811182	0.999908
FBgn0035926	2.2995	4.75582	3.04026	0.081223	0.999908
FBgn0085291	-0.53614	2.74139	3.04005	0.0812333	0.999908
FBgn0036813	0.425298	5.7296	3.03795	0.0813383	0.999908
FBgn0266417	0.448418	5.6138	3.03791	0.0813408	0.999908
FBgn0027339	-0.414294	5.67436	3.03652	0.0814104	0.999908
FBgn0000247	-0.380265	5.50451	3.03037	0.0817195	0.999908
FBgn0261885	-0.399286	6.51962	3.03026	0.0817249	0.999908
FBgn0259923	0.485239	4.10432	3.02773	0.0818527	0.999908
FBgn0037338	-0.486685	2.35112	3.02762	0.0818581	0.999908
FBgn0263505	0.824018	0.941772	3.02704	0.0818875	0.999908
FBgn0037174	1.43513	1.55732	3.01727	0.0823818	0.999908
FBgn0032706	-0.673822	6.56603	3.01566	0.0824636	0.999908
FBgn0264495	-0.427349	6.39593	3.01386	0.0825556	0.999908
FBgn0004687	0.455856	6.78344	3.01341	0.0825783	0.999908
FBgn0051125	-0.769079	1.13145	3.01194	0.0826531	0.999908
FBgn0086909	0.382105	5.8332	3.00741	0.0828848	0.999908
FBgn0022355	0.539115	10.6807	3.00493	0.0830118	0.999908
FBgn0039207	0.446265	6.60927	3.00458	0.0830294	0.999908
FBgn0031214	0.73732	0.948395	3.00433	0.0830425	0.999908
FBgn0031975	-0.482616	4.37345	3.00241	0.0831408	0.999908
FBgn0051760	-0.522183	2.494	2.99643	0.0834485	0.999908
FBgn0036419	1.64989	3.67592	2.99465	0.0835399	0.999908
FBgn0050008	0.490822	11.0642	2.99279	0.0836361	0.999908
FBgn0035189	0.50163	8.56625	2.98905	0.0838293	0.999908
FBgn0267106	-1.12797	2.87951	2.9882	0.0838736	0.999908
FBgn0036254	-0.437089	3.5627	2.98665	0.0839535	0.999908
FBgn0020261	-0.384204	5.11821	2.98501	0.0840385	0.999908
FBgn0038151	0.979311	-1.75146	2.98228	0.0841809	0.999908
FBgn0001987	0.576768	4.86507	2.98184	0.0842036	0.999908
FBgn0034231	0.434123	3.11727	2.97978	0.0843106	0.999908
FBgn0267681	-0.650475	1.65748	2.97565	0.0845259	0.999908
FBgn0038037	0.48819	7.59134	2.96815	0.0849191	0.999908
FBgn0038451	0.786552	5.14139	2.96717	0.0849703	0.999908
FBgn0266101	-0.407553	4.36864	2.96689	0.084985	0.999908
FBgn0053378	1.95281	-1.54771	2.96645	0.0850084	0.999908
FBgn0053353	1.8421	-1.36197	2.96633	0.0850147	0.999908
FBgn0035756	-1.27668	1.44886	2.96502	0.0850836	0.999908
FBgn0034563	-0.993893	3.80776	2.96477	0.0850965	0.999908
FBgn0040723	1.41206	4.60829	2.96298	0.0851907	0.999908
FBgn0037844	1.05046	-0.388955	2.96154	0.0852665	0.999908
FBgn0004369	-0.463617	4.80175	2.95906	0.0853977	0.999908
FBgn0259164	0.942496	2.46557	2.95865	0.0854192	0.999908
FBgn0267734	-0.990174	-1.23767	2.95171	0.0857868	0.999908
FBgn0263705	-0.512553	3.75638	2.95158	0.0857938	0.999908
FBgn0267207	0.854954	-0.892119	2.94986	0.0858852	0.999908
FBgn0085421	-0.461545	4.27481	2.94958	0.0858998	0.999908
FBgn0037818	0.539367	4.46731	2.94921	0.0859197	0.999908
FBgn0051901	2.34197	7.75418	2.94619	0.0860805	0.999908
FBgn0030438	1.66897	-1.36567	2.94409	0.0861924	0.999908
FBgn0038394	-1.0611	-0.997862	2.94114	0.0863497	0.999908
FBgn0029939	-0.670792	1.50787	2.93635	0.0866063	0.999908
FBgn0037870	1.85004	0.843721	2.92993	0.0869513	0.999908
FBgn0265900	0.688373	0.694384	2.92051	0.0874602	0.999908
FBgn0030747	1.00218	3.98409	2.91996	0.0874902	0.999908
FBgn0053533	1.61963	4.10464	2.91826	0.087582	0.999908
FBgn0032856	1.5745	-2.37427	2.91534	0.0877408	0.999908
FBgn0039315	0.842547	3.75179	2.91401	0.0878133	0.999908
FBgn0031560	0.522705	5.37931	2.90854	0.0881117	0.999908
FBgn0051004	1.30226	6.88873	2.90663	0.088216	0.999908
FBgn0038447	-0.645561	0.556445	2.90348	0.0883884	0.999908
FBgn0035420	-0.388158	5.20365	2.90108	0.0885201	0.999908
FBgn0051427	0.746697	-0.304343	2.89901	0.0886341	0.999908
FBgn0034712	1.04334	0.571549	2.89885	0.0886426	0.999908
FBgn0259748	2.43069	4.48374	2.89436	0.0888902	0.999908
FBgn0259711	0.539298	2.93156	2.89336	0.0889453	0.999908
FBgn0036549	0.469615	6.9443	2.89241	0.0889974	0.999908
FBgn0052702	0.439447	4.40598	2.89178	0.0890328	0.999908
FBgn0053696	1.40509	0.0567224	2.891	0.0890755	0.999908
FBgn0262116	0.419086	5.42067	2.88749	0.0892701	0.999908
FBgn0267316	-1.10342	-0.664181	2.88719	0.0892867	0.999908
FBgn0040290	-0.664688	1.15187	2.88574	0.0893669	0.999908
FBgn0020647	-0.362653	6.42698	2.88294	0.0895225	0.999908
FBgn0082831	-0.368891	5.32786	2.87929	0.0897255	0.999908
FBgn0025639	-0.396687	5.83397	2.87869	0.089759	0.999908
FBgn0044328	-0.877517	-0.929908	2.87797	0.0897992	0.999908
FBgn0036681	0.560873	2.06848	2.8752	0.0899537	0.999908
FBgn0263334	0.773851	0.332649	2.87264	0.0900968	0.999908
FBgn0030748	0.812058	2.94547	2.87246	0.0901071	0.999908
FBgn0036289	-1.31885	2.49555	2.87224	0.0901192	0.999908
FBgn0040730	2.17722	-0.62597	2.87001	0.0902442	0.999908
FBgn0029608	0.464241	5.17321	2.86592	0.0904737	0.999908
FBgn0035581	-0.540936	5.25907	2.86261	0.0906605	0.999908
FBgn0262951	1.24667	1.4347	2.86119	0.0907404	0.999908
FBgn0029839	1.36588	0.577159	2.85923	0.0908508	0.999908
FBgn0026869	-0.478426	5.87815	2.85797	0.0909222	0.999908
FBgn0027546	-0.724195	0.67801	2.85691	0.0909822	0.999908
FBgn0085390	-0.435368	5.78898	2.85629	0.091017	0.999908
FBgn0034935	0.953816	1.74202	2.85611	0.0910272	0.999908
FBgn0052407	0.520445	3.26578	2.85461	0.0911123	0.999908
FBgn0053404	1.61626	-0.249376	2.85076	0.091331	0.999908
FBgn0266829	-0.837438	1.10504	2.85063	0.0913381	0.999908
FBgn0035574	-0.521667	4.14985	2.84996	0.0913761	0.999908
FBgn0031184	-0.40091	6.67665	2.84943	0.0914064	0.999908
FBgn0032934	-0.440604	3.16274	2.84869	0.0914483	0.999908
FBgn0261698	-0.646514	0.679738	2.84685	0.0915534	0.999908
FBgn0023215	-0.600663	4.47744	2.84639	0.0915793	0.999908
FBgn0083039	1.09388	-1.60438	2.84601	0.091601	0.999908
FBgn0030394	-2.19343	-2.07193	2.84553	0.0916281	0.999908
FBgn0028663	0.415528	6.16212	2.84358	0.0917394	0.999908
FBgn0261506	0.724172	-0.189389	2.84207	0.0918257	0.999908
FBgn0032002	1.2368	4.54092	2.842	0.0918301	0.999908
FBgn0003862	-0.462627	5.55493	2.84033	0.0919251	0.999908
FBgn0039851	1.28334	-1.51421	2.83852	0.0920287	0.999908
FBgn0000473	0.461525	7.19879	2.8385	0.0920298	0.999908
FBgn0050479	2.314	-2.15374	2.83604	0.0921711	0.999908
FBgn0004429	-1.06573	4.4173	2.83442	0.0922641	0.999908
FBgn0054040	2.00485	4.66299	2.83219	0.0923926	0.999908
FBgn0010825	-0.434985	6.21545	2.82908	0.0925711	0.999908
FBgn0029167	-0.553539	5.06732	2.82852	0.0926035	0.999908
FBgn0265512	-0.408749	7.42677	2.82808	0.0926289	0.999908
FBgn0038718	0.622486	6.68539	2.8266	0.0927146	0.999908
FBgn0037144	-0.483181	3.89186	2.82343	0.092898	0.999908
FBgn0267477	0.937406	-1.29981	2.82244	0.0929552	0.999908
FBgn0039085	0.715987	3.74857	2.8207	0.0930561	0.999908
FBgn0031373	-0.461245	7.05384	2.81907	0.0931503	0.999908
FBgn0013699	1.21985	-2.15668	2.81798	0.0932139	0.999908
FBgn0037379	-0.384993	4.54321	2.81311	0.0934969	0.999908
FBgn0029791	0.605427	1.44007	2.80989	0.0936847	0.999908
FBgn0031562	0.972779	4.80619	2.80744	0.0938281	0.999908
FBgn0053346	1.62653	4.33482	2.80726	0.0938387	0.999908
FBgn0053429	1.58761	-0.30803	2.80721	0.0938417	0.999908
FBgn0043471	1.87138	4.92636	2.80559	0.0939361	0.999908
FBgn0259108	-0.710609	2.95549	2.80402	0.0940283	0.999908
FBgn0038700	1.12863	3.969	2.80363	0.0940514	0.999908
FBgn0267054	0.829426	-0.325942	2.80286	0.0940966	0.999908
FBgn0267053	0.829425	-0.325942	2.80259	0.094112	0.999908
FBgn0267051	0.829425	-0.325942	2.80239	0.0941238	0.999908
FBgn0040342	2.15632	1.60356	2.80101	0.0942048	0.999908
FBgn0030964	0.473296	5.55317	2.79976	0.0942781	0.999908
FBgn0025628	0.367021	6.04887	2.79888	0.09433	0.999908
FBgn0083949	-0.697873	-0.104121	2.79684	0.0944502	0.999908
FBgn0051785	-0.922052	-1.09106	2.79566	0.0945201	0.999908
FBgn0050339	0.654666	2.8807	2.79486	0.0945669	0.999908
FBgn0262608	0.798098	2.5533	2.79476	0.0945728	0.999908
FBgn0038466	1.41438	4.90338	2.79416	0.0946086	0.999908
FBgn0085232	1.53916	1.81482	2.79278	0.0946898	0.999908
FBgn0052040	-0.639212	3.66612	2.79238	0.0947135	0.999908
FBgn0039304	0.37259	5.83219	2.79174	0.0947511	0.999908
FBgn0001170	1.1886	-1.86473	2.79079	0.0948075	0.999908
FBgn0013810	-0.5069	4.84678	2.78933	0.094894	0.999908
FBgn0052121	-0.501079	2.80252	2.78514	0.0951421	0.999908
FBgn0033999	2.17799	5.28791	2.78357	0.0952358	0.999908
FBgn0001269	-0.603561	3.47254	2.78308	0.0952647	0.999908
FBgn0036834	-0.472062	3.94128	2.78174	0.0953448	0.999908
FBgn0042138	0.429518	7.80246	2.78134	0.0953686	0.999908
FBgn0028945	1.87527	-0.830013	2.78129	0.0953713	0.999908
FBgn0031256	0.384606	6.28517	2.78055	0.0954155	0.999908
FBgn0039911	0.57372	1.56973	2.77898	0.0955091	0.999908
FBgn0053377	1.61114	-0.320346	2.77585	0.0956961	0.999908
FBgn0032401	0.528906	1.95882	2.7738	0.0958186	0.999908
FBgn0013307	-0.501454	5.69298	2.77376	0.0958208	0.999908
FBgn0032144	2.61199	6.31653	2.77023	0.0960321	0.999908
FBgn0002592	1.1305	-1.68331	2.76885	0.0961151	0.999908
FBgn0030541	-1.02289	-1.39378	2.76781	0.0961779	0.999908
FBgn0263232	-0.699565	0.288453	2.76735	0.0962051	0.999908
FBgn0020506	2.58351	2.356	2.7615	0.0965575	0.999908
FBgn0038105	0.426584	5.85997	2.75574	0.0969061	0.999908
FBgn0037468	0.424213	6.20496	2.75449	0.0969818	0.999908
FBgn0051674	0.511435	3.46144	2.75447	0.0969829	0.999908
FBgn0026259	-0.375083	7.13558	2.75442	0.0969858	0.999908
FBgn0003277	-0.428306	5.77849	2.74685	0.0974465	0.999908
FBgn0030310	0.55894	4.25069	2.74674	0.097453	0.999908
FBgn0036998	0.397391	3.66726	2.74507	0.0975551	0.999908
FBgn0035617	-0.381296	4.09994	2.74327	0.0976645	0.999908
FBgn0010388	1.70091	3.46265	2.74257	0.0977075	0.999908
FBgn0038366	-0.832	-0.838655	2.73817	0.097977	0.999908
FBgn0035360	1.2043	4.1688	2.73186	0.098365	0.999908
FBgn0033905	-0.786465	-0.60593	2.73034	0.0984586	0.999908
FBgn0050360	1.96872	8.65281	2.72864	0.0985635	0.999908
FBgn0267590	-0.609877	1.33996	2.72614	0.0987174	0.999908
FBgn0000581	-0.370941	5.97738	2.72315	0.0989025	0.999908
FBgn0039319	0.778783	2.76133	2.72187	0.0989818	0.999908
FBgn0030787	0.41071	3.63417	2.72039	0.0990739	0.999908
FBgn0039453	0.817005	0.468859	2.71999	0.0990989	0.999908
FBgn0015806	-0.41946	6.81704	2.71774	0.0992383	0.999908
FBgn0052694	-0.655856	6.43802	2.7168	0.0992968	0.999908
FBgn0032433	1.47573	4.17897	2.71668	0.0993042	0.999908
FBgn0035813	-0.598436	1.69282	2.71426	0.099455	0.999908
FBgn0052205	0.432543	3.14776	2.71358	0.0994977	0.999908
FBgn0032481	-0.523208	7.79457	2.71316	0.0995235	0.999908
FBgn0037718	0.396065	7.04111	2.71312	0.0995263	0.999908
FBgn0262109	-0.495065	11.116	2.7125	0.0995649	0.999908
FBgn0031607	0.388061	4.0085	2.71145	0.0996302	0.999908
FBgn0261963	0.634754	0.451337	2.71056	0.0996862	0.999908
FBgn0250910	-0.708734	-0.22926	2.70942	0.0997573	0.999908
FBgn0014029	0.434483	4.91105	2.70631	0.0999522	0.999908
FBgn0030055	-0.373403	4.23061	2.70443	0.10007	0.999908
FBgn0030634	0.923827	-1.09618	2.70425	0.100081	0.999908
FBgn0031033	1.86828	-0.429479	2.70374	0.100113	0.999908
FBgn0046999	0.494229	3.69025	2.70007	0.100344	0.999908
FBgn0266812	0.591834	1.77091	2.69841	0.100448	0.999908
FBgn0020379	-0.370068	3.7073	2.6976	0.1005	0.999908
FBgn0053373	1.56425	-0.314413	2.69501	0.100663	0.999908
FBgn0031781	0.411949	4.79616	2.69224	0.100838	0.999908
FBgn0027279	-0.460583	7.24681	2.69117	0.100905	0.999908
FBgn0033826	1.89258	3.72138	2.68744	0.101142	0.999908
FBgn0032161	0.39921	4.12728	2.68568	0.101254	0.999908
FBgn0036225	1.04164	-1.74135	2.68419	0.101349	0.999908
FBgn0010051	-0.500506	6.27666	2.68314	0.101416	0.999908
FBgn0033297	1.99089	6.90954	2.68284	0.101435	0.999908
FBgn0024288	1.54763	1.83655	2.67516	0.101925	0.999908
FBgn0264296	2.44765	2.80774	2.67515	0.101925	0.999908
FBgn0020638	-0.932227	-1.45993	2.67478	0.101949	0.999908
FBgn0003149	-0.47578	8.32316	2.67471	0.101954	0.999908
FBgn0003984	-0.574187	2.6129	2.67405	0.101996	0.999908
FBgn0040837	0.819076	2.72829	2.67119	0.10218	0.999908
FBgn0004875	-0.355796	5.89501	2.67033	0.102235	0.999908
FBgn0034292	3.04273	4.94798	2.66915	0.102311	0.999908
FBgn0267568	0.792985	-0.363564	2.66875	0.102336	0.999908
FBgn0017561	0.451587	5.06011	2.66421	0.102629	0.999908
FBgn0023541	1.0054	-1.00154	2.66022	0.102887	0.999908
FBgn0026197	-0.680047	0.863654	2.65815	0.10302	0.999908
FBgn0037563	3.22807	1.60968	2.65639	0.103134	0.999908
FBgn0083991	1.02007	-1.69062	2.65473	0.103243	0.999908
FBgn0085322	0.414974	3.15143	2.6544	0.103264	0.999908
FBgn0260959	-0.440647	7.43386	2.65386	0.103299	0.999908
FBgn0262512	0.387754	7.13274	2.65316	0.103344	0.999908
FBgn0032782	0.429493	5.41844	2.65156	0.103448	0.999908
FBgn0034072	0.385719	5.36264	2.65024	0.103534	0.999908
FBgn0035886	3.31577	2.3883	2.64432	0.10392	0.999908
FBgn0028515	0.375169	5.41599	2.64378	0.103956	0.999908
FBgn0035557	1.84908	0.929055	2.64247	0.104042	0.999908
FBgn0038943	0.97392	-1.58509	2.64243	0.104045	0.999908
FBgn0264904	0.447578	4.16851	2.642	0.104072	0.999908
FBgn0030421	0.476408	2.76555	2.64059	0.104165	0.999908
FBgn0263048	-0.512198	7.90707	2.63665	0.104424	0.999908
FBgn0051380	0.426326	3.99554	2.63652	0.104432	0.999908
FBgn0265939	1.85032	-2.10792	2.63174	0.104747	0.999908
FBgn0005660	0.688855	2.1409	2.63129	0.104777	0.999908
FBgn0262622	0.453927	5.93495	2.63096	0.104798	0.999908
FBgn0031981	-0.428705	5.28372	2.62937	0.104904	0.999908
FBgn0004396	-0.446383	5.66773	2.62723	0.105045	0.999908
FBgn0032265	-1.06925	6.21703	2.62097	0.10546	0.999908
FBgn0037678	1.42415	4.35447	2.61995	0.105528	0.999908
FBgn0039298	2.05867	2.26337	2.61973	0.105542	0.999908
FBgn0033222	0.678645	4.01709	2.61904	0.105588	0.999908
FBgn0039673	-1.01218	-1.97911	2.6187	0.105611	0.999908
FBgn0032068	2.59396	3.60941	2.61621	0.105777	0.999908
FBgn0039862	-0.644129	0.947396	2.61595	0.105794	0.999908
FBgn0264838	-0.754126	-0.695811	2.61577	0.105806	0.999908
FBgn0038390	-0.653903	0.499679	2.61105	0.106122	0.999908
FBgn0003870	-0.379935	5.96917	2.60905	0.106255	0.999908
FBgn0029840	-0.411778	4.98716	2.60828	0.106307	0.999908
FBgn0267271	-1.17286	-1.79166	2.60685	0.106403	0.999908
FBgn0003866	-0.402219	4.21273	2.6019	0.106735	0.999908
FBgn0011694	-1.05041	10.9645	2.60055	0.106827	0.999908
FBgn0039454	-0.82946	0.0936682	2.59998	0.106865	0.999908
FBgn0034733	-0.457519	6.73293	2.59968	0.106885	0.999908
FBgn0036298	0.405246	5.22768	2.599	0.106931	0.999908
FBgn0052436	-0.499015	8.28513	2.59787	0.107007	0.999908
FBgn0005630	-0.36921	7.2309	2.59715	0.107056	0.999908
FBgn0037227	-1.21312	-1.65384	2.59689	0.107074	0.999908
FBgn0040636	0.391076	4.4889	2.59626	0.107116	0.999908
FBgn0035193	1.37001	-1.28704	2.59415	0.107259	0.999908
FBgn0000277	0.81731	4.25115	2.59142	0.107444	0.999908
FBgn0039024	0.446701	5.80753	2.59114	0.107463	0.999908
FBgn0259859	-0.698128	-0.093637	2.59112	0.107464	0.999908
FBgn0035283	0.352348	5.39382	2.59038	0.107514	0.999908
FBgn0032124	0.985944	2.6299	2.59004	0.107538	0.999908
FBgn0034644	0.402374	6.57227	2.58856	0.107638	0.999908
FBgn0051089	1.66702	0.138571	2.58825	0.107659	0.999908
FBgn0260442	-0.406711	7.54318	2.58778	0.107691	0.999908
FBgn0082979	0.997947	-1.4034	2.58741	0.107716	0.999908
FBgn0262353	0.756942	3.17947	2.58438	0.107922	0.999908
FBgn0265959	-0.517507	2.66239	2.58176	0.108101	0.999908
FBgn0051205	0.515098	4.158	2.58171	0.108105	0.999908
FBgn0053556	-0.427044	5.89417	2.58094	0.108157	0.999908
FBgn0033301	1.30995	3.12769	2.58028	0.108202	0.999908
FBgn0036411	1.67516	1.7787	2.57766	0.108382	0.999908
FBgn0085400	-0.576773	3.00659	2.57693	0.108432	0.999908
FBgn0027843	0.620777	7.03443	2.57339	0.108675	0.999908
FBgn0039302	-0.352979	6.63305	2.5719	0.108777	0.999908
FBgn0015591	0.95283	1.78334	2.56919	0.108963	0.999908
FBgn0001324	-0.373026	5.25652	2.56805	0.109042	0.999908
FBgn0031971	-0.369618	4.55294	2.56721	0.1091	0.999908
FBgn0002932	0.485875	2.91705	2.56296	0.109393	0.999908
FBgn0051823	0.756258	0.172962	2.56276	0.109407	0.999908
FBgn0026384	-1.05557	-0.467431	2.56271	0.109411	0.999908
FBgn0035880	-0.417822	3.27345	2.56133	0.109506	0.999908
FBgn0262843	-0.846123	-0.178337	2.55886	0.109678	0.999908
FBgn0262948	0.574407	3.61149	2.55878	0.109683	0.999908
FBgn0052091	0.522618	4.60361	2.55654	0.109839	0.999908
FBgn0040336	0.408081	4.21466	2.55547	0.109913	0.999908
FBgn0263397	-0.401958	5.56011	2.55477	0.109962	0.999908
FBgn0037098	-0.406261	6.17915	2.55261	0.110113	0.999908
FBgn0038826	-0.420849	8.64096	2.54763	0.11046	0.999908
FBgn0029002	0.964442	3.42904	2.54406	0.11071	0.999908
FBgn0263506	0.8123	-0.999146	2.54194	0.110859	0.999908
FBgn0034001	0.451604	2.78998	2.53878	0.111081	0.999908
FBgn0035802	-0.380854	6.13562	2.53697	0.111208	0.999908
FBgn0263490	-0.404421	4.43131	2.53679	0.111221	0.999908
FBgn0066365	1.13315	-1.09333	2.53652	0.11124	0.999908
FBgn0052625	0.9585	-1.45051	2.53381	0.111431	0.999908
FBgn0036043	-0.431012	5.84202	2.53362	0.111444	0.999908
FBgn0034588	1.34728	3.9406	2.53289	0.111496	0.999908
FBgn0039152	-0.420614	6.09693	2.53213	0.111549	0.999908
FBgn0259216	-0.414318	3.51799	2.53094	0.111634	0.999908
FBgn0026577	-0.353259	5.49821	2.52849	0.111807	0.999908
FBgn0262007	2.02249	6.20075	2.52843	0.111811	0.999908
FBgn0011695	0.735159	8.79744	2.52805	0.111838	0.999908
FBgn0034662	1.19904	6.23917	2.52634	0.11196	0.999908
FBgn0035233	0.363506	4.6432	2.52345	0.112165	0.999908
FBgn0053511	0.818362	2.55414	2.52069	0.112362	0.999908
FBgn0261934	-0.39524	6.07503	2.51649	0.112661	0.999908
FBgn0035870	0.845055	-0.292749	2.516	0.112696	0.999908
FBgn0263352	-0.441407	5.72108	2.51345	0.112879	0.999908
FBgn0039594	-0.529945	6.5762	2.51209	0.112976	0.999908
FBgn0035523	0.377818	4.93145	2.512	0.112983	0.999908
FBgn0261641	-0.365911	5.84159	2.50801	0.113269	0.999908
FBgn0011230	-0.386675	8.29671	2.50552	0.113448	0.999908
FBgn0267336	-0.45131	5.74066	2.50501	0.113485	0.999908
FBgn0262983	-0.519237	2.7969	2.50219	0.113688	0.999908
FBgn0002543	-0.664224	2.25988	2.50068	0.113797	0.999908
FBgn0039130	0.372913	4.43257	2.49926	0.1139	0.999908
FBgn0052485	0.381765	4.5509	2.49918	0.113905	0.999908
FBgn0027562	-0.383261	4.0168	2.49918	0.113905	0.999908
FBgn0034795	-0.472244	2.55342	2.49637	0.114109	0.999908
FBgn0039665	0.493552	2.1065	2.49604	0.114133	0.999908
FBgn0267728	0.553274	2.16456	2.49581	0.114149	0.999908
FBgn0053110	-0.447023	6.04714	2.49303	0.114352	0.999908
FBgn0030746	1.0503	0.559562	2.49205	0.114423	0.999908
FBgn0003137	-0.488268	5.98422	2.49189	0.114434	0.999908
FBgn0053448	1.64426	-1.47425	2.49027	0.114552	0.999908
FBgn0065110	0.614447	0.531035	2.48516	0.114925	0.999908
FBgn0034187	2.10347	3.42415	2.48374	0.115029	0.999908
FBgn0051300	0.948319	4.1944	2.48352	0.115045	0.999908
FBgn0043792	-0.895346	7.19744	2.47966	0.115327	0.999908
FBgn0263601	0.420386	6.76228	2.47282	0.11583	0.999908
FBgn0001941	0.415909	6.23288	2.47197	0.115893	0.999908
FBgn0039863	-0.361882	5.66053	2.47133	0.11594	0.999908
FBgn0000042	0.608042	9.51977	2.4703	0.116016	0.999908
FBgn0035229	-0.339673	5.90019	2.46861	0.116141	0.999908
FBgn0053363	1.60079	-1.38789	2.46276	0.116574	0.999908
FBgn0036040	0.783173	1.28175	2.46254	0.11659	0.999908
FBgn0033756	0.804591	-0.2823	2.46229	0.116609	0.999908
FBgn0032471	-0.508786	6.06387	2.46212	0.116621	0.999908
FBgn0053815	1.07393	-1.88752	2.46108	0.116699	0.999908
FBgn0035679	0.374567	6.14026	2.45861	0.116882	0.999908
FBgn0036290	0.381231	4.91678	2.45851	0.116889	0.999908
FBgn0031080	0.621278	1.42789	2.45829	0.116906	0.999908
FBgn0037063	0.376514	7.1615	2.45734	0.116977	0.999908
FBgn0033541	2.26932	-1.94927	2.45698	0.117003	0.999908
FBgn0264994	1.37564	-0.19716	2.45589	0.117085	0.999908
FBgn0036895	-0.487818	6.03682	2.45552	0.117112	0.999908
FBgn0001084	-0.551466	1.34574	2.45527	0.117131	0.999908
FBgn0259231	-1.10836	-2.03424	2.45506	0.117147	0.999908
FBgn0038108	-0.341609	6.01211	2.45406	0.117221	0.999908
FBgn0259962	0.530207	4.24272	2.44784	0.117687	0.999908
FBgn0038952	-0.430428	6.17695	2.4474	0.11772	0.999908
FBgn0015522	-0.41127	4.63553	2.44573	0.117845	0.999908
FBgn0264090	-0.439189	3.74425	2.44252	0.118086	0.999908
FBgn0034628	0.377131	5.93631	2.44206	0.118121	0.999908
FBgn0030376	-0.475902	5.89134	2.44202	0.118124	0.999908
FBgn0260657	-0.762237	-0.516479	2.44046	0.118241	0.999908
FBgn0051454	0.994934	-1.24125	2.43967	0.118301	0.999908
FBgn0040096	0.828099	-0.258161	2.43933	0.118327	0.999908
FBgn0032834	0.498226	5.99524	2.43633	0.118553	0.999908
FBgn0036769	0.408146	3.90897	2.43418	0.118716	0.999908
FBgn0026582	0.44728	2.81324	2.43055	0.118991	0.999908
FBgn0024977	0.742321	-0.635578	2.42797	0.119187	0.999908
FBgn0035859	0.883388	-1.81941	2.42679	0.119277	0.999908
FBgn0263241	0.630837	3.40066	2.42594	0.119341	0.999908
FBgn0263109	-1.02158	-1.70056	2.42458	0.119445	0.999908
FBgn0041707	0.565482	1.66524	2.42272	0.119587	0.999908
FBgn0037323	-1.04809	5.98318	2.42267	0.119591	0.999908
FBgn0037014	-1.31477	-1.90886	2.42219	0.119628	0.999908
FBgn0263968	-0.338446	5.72831	2.42172	0.119664	0.999908
FBgn0030529	0.424706	5.60037	2.42047	0.119759	0.999908
FBgn0029521	-1.1715	-1.66951	2.41955	0.11983	0.999908
FBgn0266654	1.12402	0.453448	2.41881	0.119886	0.999908
FBgn0011289	0.365547	6.62375	2.4173	0.120002	0.999908
FBgn0052685	-0.344846	5.68528	2.4167	0.120048	0.999908
FBgn0039873	-0.636959	7.52831	2.41667	0.12005	0.999908
FBgn0031698	-0.403011	5.23476	2.41526	0.120158	0.999908
FBgn0015577	0.428427	5.65661	2.41373	0.120275	0.999908
FBgn0034723	-0.393787	6.80412	2.41347	0.120295	0.999908
FBgn0004924	-0.356953	6.41041	2.41337	0.120303	0.999908
FBgn0038070	-0.878231	-1.16482	2.40819	0.120702	0.999908
FBgn0031004	0.641404	4.97268	2.4074	0.120763	0.999908
FBgn0052207	0.364277	4.27353	2.40521	0.120932	0.999908
FBgn0053396	1.50948	-0.161285	2.40398	0.121027	0.999908
FBgn0261710	-0.410286	6.79204	2.40229	0.121158	0.999908
FBgn0036278	0.382759	7.19115	2.40212	0.121171	0.999908
FBgn0036145	0.75957	-0.862523	2.40047	0.121299	0.999908
FBgn0036106	0.571865	9.7782	2.3956	0.121677	0.999908
FBgn0013770	0.381683	9.64171	2.39359	0.121834	0.999908
FBgn0053435	1.44253	-0.275897	2.39325	0.12186	0.999908
FBgn0053379	1.37921	-0.219984	2.39125	0.122016	0.999908
FBgn0051233	1.70632	6.0189	2.39124	0.122017	0.999908
FBgn0031968	0.343018	5.41769	2.38665	0.122375	0.999908
FBgn0039728	-0.549694	1.33575	2.38527	0.122484	0.999908
FBgn0003187	-0.380136	6.0445	2.38493	0.12251	0.999908
FBgn0037225	-0.92199	-0.953256	2.38211	0.122732	0.999908
FBgn0033773	0.921383	-1.33179	2.38125	0.122799	0.999908
FBgn0001208	0.403571	7.32881	2.38092	0.122826	0.999908
FBgn0038020	0.439275	4.14295	2.38011	0.122889	0.999908
FBgn0039323	0.979204	2.72553	2.37478	0.123309	0.999908
FBgn0050409	0.658738	0.539523	2.37375	0.123391	0.999908
FBgn0038762	-0.530109	10.7353	2.36978	0.123704	0.999908
FBgn0037464	-0.453289	6.66213	2.36959	0.12372	0.999908
FBgn0021767	-0.413169	4.08729	2.36931	0.123741	0.999908
FBgn0263217	-1.02621	-1.46658	2.36931	0.123742	0.999908
FBgn0053156	-0.382854	3.67938	2.36806	0.123841	0.999908
FBgn0032131	0.534389	3.25841	2.36683	0.123938	0.999908
FBgn0266209	0.616574	0.958062	2.36676	0.123944	0.999908
FBgn0259150	-0.80864	-0.784727	2.3612	0.124387	0.999908
FBgn0033638	-0.373975	6.57614	2.36094	0.124407	0.999908
FBgn0029990	0.490133	10.9088	2.3578	0.124658	0.999908
FBgn0033928	0.659661	2.16397	2.35683	0.124735	0.999908
FBgn0038638	0.603739	4.11061	2.35477	0.1249	0.999908
FBgn0038701	1.85672	5.77853	2.35353	0.125	0.999908
FBgn0085227	0.790652	3.85423	2.35308	0.125036	0.999908
FBgn0267644	-0.571424	0.619204	2.3454	0.125654	0.999908
FBgn0265830	1.14834	-1.93729	2.34379	0.125783	0.999908
FBgn0266052	0.799264	1.7506	2.34293	0.125853	0.999908
FBgn0035279	3.02763	0.143454	2.34171	0.125951	0.999908
FBgn0035904	0.407945	5.83491	2.3416	0.12596	0.999908
FBgn0034047	2.04768	-0.470928	2.33961	0.126121	0.999908
FBgn0039808	0.58058	0.628271	2.33931	0.126145	0.999908
FBgn0013756	-0.332752	5.6824	2.33613	0.126403	0.999908
FBgn0004181	-1.0317	12.7555	2.33554	0.126451	0.999908
FBgn0030592	-0.912467	3.19274	2.33334	0.12663	0.999908
FBgn0051019	-0.60711	0.958574	2.33296	0.126661	0.999908
FBgn0039595	0.534518	2.04908	2.33187	0.12675	0.999908
FBgn0266391	-0.950389	-2.14441	2.33173	0.126761	0.999908
FBgn0052557	2.21965	0.984543	2.33121	0.126803	0.999908
FBgn0035798	-0.708034	3.5297	2.33057	0.126855	0.999908
FBgn0002441	-0.320391	5.48059	2.32988	0.126912	0.999908
FBgn0261277	0.52544	1.66519	2.32485	0.127323	0.999908
FBgn0036677	-0.725077	-0.770827	2.32377	0.127411	0.999908
FBgn0042119	-0.393049	5.52885	2.3229	0.127482	0.999908
FBgn0261722	0.350071	5.43101	2.31991	0.127728	0.999908
FBgn0027844	0.443087	3.66451	2.31908	0.127796	0.999908
FBgn0032666	-0.379688	5.58774	2.31848	0.127845	0.999908
FBgn0031996	0.344687	4.73716	2.31817	0.127871	0.999908
FBgn0034440	0.937479	-1.86898	2.3167	0.127992	0.999908
FBgn0024555	-0.330289	6.06769	2.31642	0.128015	0.999908
FBgn0052774	-0.564057	2.14073	2.31588	0.128059	0.999908
FBgn0005386	-0.343591	5.32938	2.31574	0.12807	0.999908
FBgn0266828	0.736923	0.175839	2.31504	0.128128	0.999908
FBgn0053406	1.72007	-1.62657	2.31315	0.128284	0.999908
FBgn0020545	0.356983	6.85702	2.31241	0.128345	0.999908
FBgn0004666	-0.60824	2.01548	2.3121	0.128371	0.999908
FBgn0015393	0.376218	3.92232	2.31192	0.128385	0.999908
FBgn0034479	-0.425374	6.84981	2.31064	0.128492	0.999908
FBgn0054049	-0.553435	2.01823	2.30839	0.128678	0.999908
FBgn0000053	0.525226	8.12281	2.30732	0.128766	0.999908
FBgn0266807	-0.871039	-1.38758	2.306	0.128876	0.999908
FBgn0265726	-0.440028	6.97456	2.30589	0.128884	0.999908
FBgn0015519	-1.2918	-1.87604	2.30584	0.128888	0.999908
FBgn0029836	-1.2862	0.869644	2.3051	0.12895	0.999908
FBgn0035715	0.37742	5.62111	2.30271	0.129149	0.999908
FBgn0034032	0.402795	3.71182	2.29984	0.129387	0.999908
FBgn0039241	0.481188	6.81132	2.29883	0.129472	0.999908
FBgn0267725	-0.563569	2.74909	2.2983	0.129515	0.999908
FBgn0052237	-2.91601	-2.47302	2.2965	0.129666	0.999908
FBgn0032699	-0.401547	5.84767	2.29646	0.129669	0.999908
FBgn0039038	-0.645771	2.4112	2.29521	0.129774	0.999908
FBgn0053116	0.536689	3.13888	2.29504	0.129788	0.999908
FBgn0014135	-0.397011	3.80489	2.29122	0.130107	0.999908
FBgn0000339	0.339493	5.39329	2.29021	0.130192	0.999908
FBgn0051516	-1.0371	2.65073	2.28889	0.130303	0.999908
FBgn0033890	-0.4558	2.36444	2.28809	0.13037	0.999908
FBgn0029937	0.398104	3.72471	2.28584	0.130559	0.999908
FBgn0032414	-0.940329	-1.24911	2.28563	0.130577	0.999908
FBgn0265789	0.599604	1.92159	2.28297	0.130802	0.999908
FBgn0259244	-0.553207	1.74785	2.28273	0.130822	0.999908
FBgn0040361	-1.17168	-1.63785	2.28175	0.130904	0.999908
FBgn0005617	-0.361501	4.50756	2.27945	0.131098	0.999908
FBgn0259968	-1.00179	9.85867	2.27892	0.131143	0.999908
FBgn0027550	-0.470737	2.49853	2.27819	0.131205	0.999908
FBgn0034975	-0.355334	5.22053	2.27644	0.131353	0.999908
FBgn0032946	0.945027	4.01534	2.27528	0.131451	0.999908
FBgn0267635	0.992197	-0.836197	2.27379	0.131578	0.999908
FBgn0036341	0.361738	4.50284	2.27322	0.131626	0.999908
FBgn0039869	0.357728	4.23799	2.27205	0.131726	0.999908
FBgn0261508	2.44029	2.84582	2.27118	0.131799	0.999908
FBgn0085302	-0.927872	-1.34865	2.26995	0.131905	0.999908
FBgn0266083	-0.37169	3.46736	2.26827	0.132047	0.999908
FBgn0004169	-0.456858	8.58406	2.26818	0.132055	0.999908
FBgn0267252	0.940078	2.63637	2.26161	0.132616	0.999908
FBgn0015572	0.421425	3.02708	2.2603	0.132728	0.999908
FBgn0039452	0.680245	8.10642	2.25864	0.132871	0.999908
FBgn0032772	-0.965437	1.87912	2.25863	0.132871	0.999908
FBgn0052452	-0.510612	2.03723	2.25849	0.132884	0.999908
FBgn0086707	-0.360335	5.30076	2.25843	0.132889	0.999908
FBgn0033712	0.371429	3.16113	2.25754	0.132965	0.999908
FBgn0032023	1.37908	-1.45808	2.25733	0.132984	0.999908
FBgn0029835	0.983158	3.10126	2.25112	0.133518	0.999908
FBgn0262742	-0.381785	6.35112	2.24953	0.133655	0.999908
FBgn0265992	-0.872622	-1.05594	2.24799	0.133788	0.999908
FBgn0083990	0.630197	1.1825	2.24787	0.133799	0.999908
FBgn0032704	0.41294	6.61314	2.24679	0.133892	0.999908
FBgn0000625	-0.513977	2.2453	2.24635	0.13393	0.999908
FBgn0036890	1.13383	-2.04197	2.24634	0.133931	0.999908
FBgn0052984	0.53875	1.55039	2.24623	0.13394	0.999908
FBgn0038208	-0.454882	7.70059	2.24552	0.134002	0.999908
FBgn0031973	0.384392	4.48985	2.24476	0.134068	0.999908
FBgn0003656	-0.337629	7.40463	2.2443	0.134108	0.999908
FBgn0051769	0.421856	6.46603	2.2421	0.134299	0.999908
FBgn0028518	0.906939	4.14999	2.24192	0.134315	0.999908
FBgn0037060	-0.406559	4.17957	2.24172	0.134331	0.999908
FBgn0036668	-0.314447	5.47178	2.24161	0.134341	0.999908
FBgn0033304	0.346009	4.55038	2.24133	0.134365	0.999908
FBgn0039170	0.537284	1.55541	2.2404	0.134446	0.999908
FBgn0033378	0.33268	4.46207	2.24022	0.134462	0.999908
FBgn0034154	0.477185	4.67129	2.23896	0.134572	0.999908
FBgn0034999	0.411594	4.35576	2.23869	0.134595	0.999908
FBgn0039735	0.31319	5.09625	2.23701	0.134742	0.999908
FBgn0036745	0.363339	4.61049	2.23537	0.134884	0.999908
FBgn0261524	0.351625	5.43464	2.23192	0.135186	0.999908
FBgn0052380	-0.382701	5.76199	2.23114	0.135254	0.999908
FBgn0010053	0.351769	6.67587	2.23059	0.135302	0.999908
FBgn0032639	0.969788	-1.5156	2.2292	0.135424	0.999908
FBgn0031289	0.63551	2.52068	2.22904	0.135438	0.999908
FBgn0035438	0.375533	7.823	2.22894	0.135447	0.999908
FBgn0267682	0.552887	1.781	2.22767	0.135558	0.999908
FBgn0052284	1.13242	-1.19851	2.22648	0.135662	0.999908
FBgn0260431	-0.498579	1.23992	2.22436	0.135849	0.999908
FBgn0053445	1.4173	-0.22845	2.22393	0.135887	0.999908
FBgn0030005	0.904641	0.512894	2.22344	0.13593	0.999908
FBgn0036777	-0.685981	1.87077	2.22218	0.136041	0.999908
FBgn0264707	-0.401123	6.44616	2.21914	0.136309	0.999908
FBgn0034724	0.41164	5.50799	2.21908	0.136314	0.999908
FBgn0034961	0.364738	3.3994	2.21822	0.13639	0.999908
FBgn0053433	1.42331	-0.331011	2.2182	0.136392	0.999908
FBgn0038973	1.27165	4.87859	2.21817	0.136395	0.999908
FBgn0040092	0.504872	8.3965	2.21808	0.136402	0.999908
FBgn0028430	1.11053	-2.14086	2.21759	0.136446	0.999908
FBgn0033051	0.605502	2.57494	2.21574	0.13661	0.999908
FBgn0039296	0.384339	3.69595	2.21545	0.136636	0.999908
FBgn0266565	-1.10011	-2.1016	2.21522	0.136656	0.999908
FBgn0025680	0.367106	7.99419	2.21464	0.136707	0.999908
FBgn0039182	-0.362383	4.48157	2.21404	0.13676	0.999908
FBgn0013343	-0.632894	3.18852	2.2111	0.137021	0.999908
FBgn0051323	0.667906	2.41131	2.20909	0.137199	0.999908
FBgn0030077	0.679738	1.8839	2.2087	0.137234	0.999908
FBgn0032935	0.369895	4.4463	2.20745	0.137346	0.999908
FBgn0033644	-0.399946	5.32084	2.20648	0.137432	0.999908
FBgn0035265	0.646484	3.46299	2.20627	0.137451	0.999908
FBgn0264087	-0.541031	1.53408	2.20549	0.13752	0.999908
FBgn0034870	0.494564	3.35691	2.20395	0.137658	0.999908
FBgn0000083	0.383498	7.28213	2.20306	0.137737	0.999908
FBgn0264997	1.65381	-1.10776	2.20258	0.13778	0.999908
FBgn0263235	1.71464	4.07702	2.20145	0.137881	0.999908
FBgn0002868	0.402686	7.98458	2.20143	0.137883	0.999908
FBgn0050049	1.40946	0.0494681	2.20036	0.137979	0.999908
FBgn0000286	-0.383294	6.41757	2.19941	0.138063	0.999908
FBgn0014427	0.371132	6.9726	2.19848	0.138147	0.999908
FBgn0262686	0.779385	2.10189	2.19837	0.138157	0.999908
FBgn0038243	0.382458	5.33413	2.19836	0.138157	0.999908
FBgn0034903	-0.431667	3.64266	2.19785	0.138203	0.999908
FBgn0035445	0.669011	-0.113461	2.19748	0.138237	0.999908
FBgn0038414	1.89651	-0.163647	2.19604	0.138365	0.999908
FBgn0051072	0.523944	6.1348	2.1937	0.138576	0.999908
FBgn0026206	-0.354459	5.43456	2.19313	0.138627	0.999908
FBgn0038257	0.435498	7.53589	2.1919	0.138738	0.999908
FBgn0039091	2.29182	-0.100234	2.19104	0.138815	0.999908
FBgn0263132	-0.749878	1.25173	2.18895	0.139004	0.999908
FBgn0030257	-0.485765	2.35264	2.18708	0.139173	0.999908
FBgn0264502	-0.665404	-0.132391	2.18601	0.13927	0.999908
FBgn0036205	0.476564	4.49074	2.18374	0.139475	0.999908
FBgn0266046	-0.571225	1.4735	2.18231	0.139605	0.999908
FBgn0004656	-0.373433	6.22306	2.18202	0.139631	0.999908
FBgn0260934	-0.426909	8.03562	2.18167	0.139662	0.999908
FBgn0033196	-0.3748	5.73933	2.18134	0.139693	0.999908
FBgn0033153	0.445655	3.53562	2.17944	0.139865	0.999908
FBgn0004462	-0.358102	4.11268	2.17931	0.139877	0.999908
FBgn0033543	0.410672	7.07555	2.17881	0.139922	0.999908
FBgn0051921	-0.426629	6.46551	2.17704	0.140084	0.999908
FBgn0261445	0.446035	4.98539	2.17667	0.140117	0.999908
FBgn0038082	1.47103	0.658921	2.17498	0.140271	0.999908
FBgn0035262	-0.39801	5.28129	2.17487	0.140282	0.999908
FBgn0010043	1.11174	0.29585	2.17391	0.140369	0.999908
FBgn0035553	-0.904458	2.52443	2.17334	0.140421	0.999908
FBgn0050148	-0.602223	1.58481	2.1731	0.140443	0.999908
FBgn0264675	0.684597	-0.604493	2.1719	0.140553	0.999908
FBgn0034289	1.88342	5.81946	2.16833	0.140879	0.999908
FBgn0265802	0.693783	0.360785	2.16773	0.140934	0.999908
FBgn0011296	0.38498	5.92177	2.16716	0.140986	0.999908
FBgn0036024	1.73395	5.04645	2.16704	0.140998	0.999908
FBgn0027932	-0.415941	8.02475	2.16625	0.14107	0.999908
FBgn0037153	0.590869	1.2437	2.16542	0.141146	0.999908
FBgn0053830	0.903009	-1.94397	2.16505	0.14118	0.999908
FBgn0085404	-0.637187	-0.0198227	2.16346	0.141326	0.999908
FBgn0267242	-0.837081	2.78038	2.16299	0.14137	0.999908
FBgn0036778	-0.773917	8.94109	2.16233	0.14143	0.999908
FBgn0037396	0.545915	2.33585	2.16169	0.141489	0.999908
FBgn0040255	0.644021	0.789163	2.16142	0.141514	0.999908
FBgn0052194	0.702927	-0.343042	2.15663	0.141956	0.999908
FBgn0039467	-0.37922	3.88876	2.15566	0.142045	0.999908
FBgn0053977	0.435106	2.77047	2.15562	0.142049	0.999908
FBgn0035101	0.500654	6.85345	2.1556	0.142051	0.999908
FBgn0033654	-0.515766	1.54265	2.15339	0.142256	0.999908
FBgn0259098	-0.58941	0.615667	2.15326	0.142267	0.999908
FBgn0028950	1.58035	4.96418	2.15171	0.142412	0.999908
FBgn0031700	0.338387	4.6737	2.15067	0.142508	0.999908
FBgn0267241	-0.752255	-0.313777	2.14684	0.142864	0.999908
FBgn0039944	-0.820858	-0.58744	2.14659	0.142887	0.999908
FBgn0013681	0.43719	8.21074	2.14635	0.142909	0.999908
FBgn0262617	-0.321773	5.92209	2.14604	0.142939	0.999908
FBgn0036853	0.354702	3.27863	2.14495	0.14304	0.999908
FBgn0033075	0.465155	4.99191	2.14484	0.14305	0.999908
FBgn0267041	0.371422	5.21782	2.14419	0.14311	0.999908
FBgn0034477	-0.419385	4.75854	2.14119	0.14339	0.999908
FBgn0037850	0.738231	2.13744	2.1402	0.143483	0.999908
FBgn0020621	-0.354317	6.27373	2.13845	0.143647	0.999908
FBgn0036422	1.7747	5.39669	2.13423	0.144043	0.999908
FBgn0032305	-0.363631	6.64102	2.13306	0.144153	0.999908
FBgn0250842	0.501124	8.7661	2.13016	0.144426	0.999908
FBgn0267618	-0.689416	-0.831147	2.13014	0.144428	0.999908
FBgn0261020	0.336167	4.92596	2.12985	0.144455	0.999908
FBgn0011016	0.345474	6.39496	2.12733	0.144693	0.999908
FBgn0053437	1.42471	-0.269176	2.12475	0.144936	0.999908
FBgn0040398	0.435606	7.93027	2.1247	0.144941	0.999908
FBgn0037553	0.399292	4.38618	2.12302	0.1451	0.999908
FBgn0035237	-0.347783	5.93479	2.12098	0.145294	0.999908
FBgn0030966	-0.394324	4.54941	2.11801	0.145576	0.999908
FBgn0038924	0.375377	7.02644	2.11677	0.145694	0.999908
FBgn0053409	1.55007	-1.46594	2.11648	0.145721	0.999908
FBgn0038923	0.324083	3.87888	2.11596	0.14577	0.999908
FBgn0250850	-0.347392	3.85979	2.11497	0.145865	0.999908
FBgn0000541	-0.348818	6.25251	2.11427	0.145932	0.999908
FBgn0034996	-0.578551	-0.130798	2.11382	0.145974	0.999908
FBgn0032785	0.451694	3.08653	2.11328	0.146026	0.999908
FBgn0259233	-0.594421	0.115358	2.11297	0.146056	0.999908
FBgn0029573	0.834402	-1.53703	2.1122	0.146129	0.999908
FBgn0053444	1.52475	-1.38086	2.11203	0.146145	0.999908
FBgn0267185	0.652685	0.0652608	2.11042	0.1463	0.999908
FBgn0029707	-0.813199	-1.01306	2.11031	0.14631	0.999908
FBgn0034742	-0.344636	5.08553	2.10459	0.146858	0.999908
FBgn0038756	0.939779	3.11561	2.10382	0.146932	0.999908
FBgn0266419	-0.72603	-0.506307	2.10278	0.147031	0.999908
FBgn0265104	0.884113	-1.13197	2.10095	0.147207	0.999908
FBgn0010381	0.647138	6.33154	2.10056	0.147245	0.999908
FBgn0052686	-0.421486	5.60969	2.09945	0.147352	0.999908
FBgn0032694	0.374444	5.40306	2.09894	0.147401	0.999908
FBgn0040206	0.381572	7.37288	2.09836	0.147457	0.999908
FBgn0034523	0.50995	1.02983	2.0973	0.147559	0.999908
FBgn0035666	2.75587	-0.0758841	2.09678	0.14761	0.999908
FBgn0030984	1.22574	0.963997	2.09627	0.147659	0.999908
FBgn0032452	0.575992	0.127888	2.095	0.147781	0.999908
FBgn0265967	-0.551229	0.820454	2.09215	0.148057	0.999908
FBgn0026317	-0.306763	5.44765	2.09137	0.148133	0.999908
FBgn0021818	-0.328571	4.99638	2.09095	0.148174	0.999908
FBgn0026575	-0.437265	5.01291	2.09039	0.148228	0.999908
FBgn0259170	0.343411	6.13758	2.08971	0.148294	0.999908
FBgn0014000	0.44578	6.2955	2.08795	0.148465	0.999908
FBgn0028504	0.521127	3.39331	2.08686	0.148571	0.999908
FBgn0069969	0.522336	0.412915	2.08588	0.148667	0.999908
FBgn0053387	1.4228	-0.331569	2.08574	0.14868	0.999908
FBgn0031881	0.321009	4.03495	2.08403	0.148847	0.999908
FBgn0000036	-0.685427	-0.463951	2.08208	0.149037	0.999908
FBgn0051388	-0.454211	1.57218	2.08182	0.149062	0.999908
FBgn0053425	1.40725	-0.272627	2.08045	0.149196	0.999908
FBgn0039500	-0.536072	0.820609	2.07762	0.149473	0.999908
FBgn0014163	-0.316132	6.1292	2.07698	0.149535	0.999908
FBgn0265987	-0.947716	-1.66636	2.07667	0.149566	0.999908
FBgn0033271	-0.779539	7.40245	2.07654	0.149579	0.999908
FBgn0038714	-0.818564	-0.674085	2.07652	0.149581	0.999908
FBgn0053137	0.828134	-0.434007	2.07482	0.149748	0.999908
FBgn0016756	-0.330412	8.15128	2.0742	0.149808	0.999908
FBgn0029822	-0.397427	2.80315	2.074	0.149828	0.999908
FBgn0033138	0.489595	4.28647	2.07375	0.149853	0.999908
FBgn0069973	-0.87406	0.505217	2.07327	0.1499	0.999908
FBgn0028982	-0.34528	6.51215	2.0721	0.150015	0.999908
FBgn0267199	0.745752	0.320975	2.07157	0.150067	0.999908
FBgn0031718	-1.03018	-1.9384	2.07126	0.150097	0.999908
FBgn0265191	-0.368096	6.68188	2.07105	0.150118	0.999908
FBgn0086690	-0.409011	5.7453	2.07084	0.150139	0.999908
FBgn0025335	0.312979	5.81025	2.0702	0.150202	0.999908
FBgn0266322	-0.421798	2.99079	2.06991	0.15023	0.999908
FBgn0029863	-0.789816	3.56435	2.06949	0.150272	0.999908
FBgn0035379	-0.49186	1.90905	2.06672	0.150545	0.999908
FBgn0001970	0.782975	-1.06134	2.06633	0.150583	0.999908
FBgn0030051	0.473978	2.71636	2.06579	0.150637	0.999908
FBgn0036410	1.0353	-1.66286	2.06348	0.150865	0.999908
FBgn0053542	1.2493	-0.00687906	2.06249	0.150964	0.999908
FBgn0086898	-0.439486	2.98599	2.06237	0.150975	0.999908
FBgn0039305	0.351364	3.71034	2.06214	0.150998	0.999908
FBgn0004797	-0.394673	5.29397	2.062	0.151012	0.999908
FBgn0011570	0.359727	5.34386	2.06179	0.151032	0.999908
FBgn0039510	-0.644116	0.213686	2.06148	0.151063	0.999908
FBgn0020306	-0.34505	6.90616	2.06078	0.151132	0.999908
FBgn0001230	0.643459	5.22108	2.06063	0.151148	0.999908
FBgn0033602	-0.737784	1.81896	2.0592	0.151289	0.999908
FBgn0259972	0.488384	6.38901	2.05898	0.151311	0.999908
FBgn0051370	0.349139	4.03411	2.05792	0.151416	0.999908
FBgn0265345	-1.1148	-1.85263	2.05778	0.151431	0.999908
FBgn0053362	1.27812	-0.273943	2.05525	0.151683	0.999908
FBgn0015299	0.350258	3.38399	2.05481	0.151726	0.999908
FBgn0036958	-0.32684	4.91238	2.0523	0.151977	0.999908
FBgn0260971	0.874599	-1.57757	2.05225	0.151982	0.999908
FBgn0037213	-0.354496	7.07126	2.04936	0.15227	0.999908
FBgn0265161	0.716631	-0.613928	2.04923	0.152283	0.999908
FBgn0005198	-0.33321	5.28094	2.04714	0.152492	0.999908
FBgn0040752	-0.450627	5.32875	2.04299	0.152909	0.999908
FBgn0031628	-0.379209	2.8472	2.04296	0.152912	0.999908
FBgn0030850	0.326462	6.649	2.04248	0.152961	0.999908
FBgn0053082	0.44166	2.40904	2.0411	0.153099	0.999908
FBgn0038467	0.317853	4.81344	2.04087	0.153122	0.999908
FBgn0020762	-0.327193	4.65216	2.0408	0.153129	0.999908
FBgn0052636	0.608119	0.4118	2.03741	0.153471	0.999908
FBgn0039633	-0.326735	4.81073	2.03703	0.153509	0.999908
FBgn0259832	0.41361	2.48461	2.03581	0.153633	0.999908
FBgn0010241	1.01515	3.82866	2.03396	0.153819	0.999908
FBgn0013672	0.434649	10.6425	2.03295	0.153922	0.999908
FBgn0034700	0.761541	-0.169702	2.03271	0.153946	0.999908
FBgn0036107	0.344203	3.69649	2.03133	0.154086	0.999908
FBgn0261286	-0.383206	3.38325	2.0294	0.154281	0.999908
FBgn0034009	-0.316962	5.27282	2.02712	0.154513	0.999908
FBgn0034046	-0.32459	4.59946	2.02665	0.154561	0.999908
FBgn0020508	2.2037	2.89	2.02622	0.154605	0.999908
FBgn0015040	-0.664865	-0.235743	2.02477	0.154752	0.999908
FBgn0264550	1.14159	-1.753	2.02327	0.154905	0.999908
FBgn0267792	0.333561	3.88059	2.02189	0.155046	0.999908
FBgn0053426	1.42766	-0.265669	2.02115	0.155121	0.999908
FBgn0264949	0.733278	-0.669059	2.02094	0.155144	0.999908
FBgn0264948	0.733278	-0.669059	2.02063	0.155175	0.999908
FBgn0003923	-0.839459	-1.39972	2.02032	0.155207	0.999908
FBgn0063667	0.486752	2.54402	2.02003	0.155236	0.999908
FBgn0030509	2.08919	-0.61274	2.01973	0.155266	0.999908
FBgn0031759	-0.331973	5.99796	2.01959	0.155281	0.999908
FBgn0003028	-0.497268	2.37048	2.01482	0.15577	0.999908
FBgn0037623	-0.316258	5.75289	2.01462	0.155791	0.999908
FBgn0262018	-0.525401	1.53708	2.0142	0.155834	0.999908
FBgn0038830	0.510661	3.02404	2.01336	0.155919	0.999908
FBgn0086899	-0.364345	5.2369	2.01276	0.155981	0.999908
FBgn0085424	1.44201	3.16811	2.01235	0.156024	0.999908
FBgn0013733	-0.47239	8.61248	2.01233	0.156026	0.999908
FBgn0039752	-0.420159	5.87219	2.01071	0.156193	0.999908
FBgn0034030	-0.511385	1.47123	2.01055	0.156209	0.999908
FBgn0053824	0.90309	-1.94702	2.01016	0.156249	0.999908
FBgn0267647	-1.08028	-1.42713	2.00855	0.156415	0.999908
FBgn0265645	0.678166	-0.130957	2.00841	0.156429	0.999908
FBgn0039596	0.751243	2.01833	2.00779	0.156493	0.999908
FBgn0027948	-0.324541	6.1033	2.00637	0.15664	0.999908
FBgn0036030	0.411785	7.23703	2.00564	0.156715	0.999908
FBgn0039528	-0.37078	5.41394	2.00447	0.156836	0.999908
FBgn0037188	-0.340991	4.21429	2.00406	0.156879	0.999908
FBgn0030893	0.558538	3.86893	2.00385	0.1569	0.999908
FBgn0004055	-0.367871	4.95588	2.00373	0.156913	0.999908
FBgn0031233	-0.30082	4.8867	2.00353	0.156934	0.999908
FBgn0261397	-0.374457	6.93093	2.00337	0.15695	0.999908
FBgn0062928	0.332244	4.21592	2.00326	0.156961	0.999908
FBgn0051922	0.61944	0.154274	2.00192	0.1571	0.999908
FBgn0017558	-0.382515	8.13812	2.00181	0.157112	0.999908
FBgn0031762	1.07917	0.408928	2.00124	0.157171	0.999908
FBgn0037312	0.332881	5.22373	2.00113	0.157182	0.999908
FBgn0052687	0.39264	7.42519	1.99922	0.15738	0.999908
FBgn0261535	-0.36876	3.15367	1.99777	0.157531	0.999908
FBgn0005632	-0.367519	7.06101	1.99706	0.157605	0.999908
FBgn0029810	1.55984	-0.0515123	1.99468	0.157853	0.999908
FBgn0053229	-0.427194	5.0755	1.99465	0.157855	0.999908
FBgn0036017	-0.623759	0.487024	1.99367	0.157958	0.999908
FBgn0029688	-0.362605	7.00087	1.98977	0.158365	0.999908
FBgn0053451	1.28244	-0.227234	1.98922	0.158423	0.999908
FBgn0040717	0.647809	0.43532	1.98892	0.158454	0.999908
FBgn0031191	-0.368526	4.76825	1.98647	0.158711	0.999908
FBgn0032681	-0.41515	3.39507	1.98586	0.158775	0.999908
FBgn0260659	0.322823	5.70733	1.98409	0.158961	0.999908
FBgn0263258	-0.358349	4.6428	1.9833	0.159043	0.999908
FBgn0026753	0.332577	7.91579	1.98283	0.159093	0.999908
FBgn0262881	0.753601	-0.688793	1.9822	0.159159	0.999908
FBgn0037989	-0.355981	4.56041	1.98103	0.159282	0.999908
FBgn0053390	1.5421	-1.47918	1.98023	0.159366	0.999908
FBgn0003710	-0.509405	1.15768	1.97998	0.159392	0.999908
FBgn0036697	0.353747	5.68367	1.97963	0.15943	0.999908
FBgn0034745	-0.396538	5.34281	1.97902	0.159494	0.999908
FBgn0029823	0.385634	7.77185	1.97746	0.159658	0.999908
FBgn0034664	1.64736	5.73659	1.97572	0.159842	0.999908
FBgn0035317	-0.604129	-0.326467	1.97551	0.159864	0.999908
FBgn0015765	0.341567	4.30613	1.97467	0.159953	0.999908
FBgn0039346	-0.977825	-2.06957	1.97387	0.160038	0.999908
FBgn0037519	-0.498899	3.06154	1.97381	0.160044	0.999908
FBgn0031717	0.320239	5.49775	1.9732	0.160109	0.999908
FBgn0015524	1.14351	0.9986	1.97297	0.160133	0.999908
FBgn0053430	1.37184	-0.33443	1.97237	0.160196	0.999908
FBgn0266204	-0.797475	-1.42191	1.97163	0.160274	0.999908
FBgn0043575	1.79935	5.23021	1.97118	0.160323	0.999908
FBgn0039966	0.331104	3.81051	1.96866	0.16059	0.999908
FBgn0005427	-0.347177	4.79747	1.96835	0.160623	0.999908
FBgn0014037	-0.323631	7.11263	1.96642	0.160829	0.999908
FBgn0035670	2.16387	7.35403	1.96583	0.160891	0.999908
FBgn0024943	1.15198	0.193642	1.96467	0.161015	0.999908
FBgn0039054	-0.430302	2.27185	1.96372	0.161116	0.999908
FBgn0041161	-0.336955	5.26157	1.96297	0.161196	0.999908
FBgn0033367	-0.401126	4.18582	1.96221	0.161277	0.999908
FBgn0038206	0.311641	4.20345	1.96096	0.161411	0.999908
FBgn0039023	0.398697	4.34442	1.96079	0.161429	0.999908
FBgn0052212	0.466237	1.24764	1.95985	0.161529	0.999908
FBgn0031419	0.567286	-0.40346	1.959	0.16162	0.999908
FBgn0035336	-0.363653	3.34293	1.95885	0.161636	0.999908
FBgn0039739	-0.64842	0.0705108	1.95625	0.161915	0.999908
FBgn0029091	0.78608	5.00469	1.95256	0.162311	0.999908
FBgn0001134	-0.420911	2.93152	1.95222	0.162348	0.999908
FBgn0053398	1.54617	-1.45472	1.95211	0.16236	0.999908
FBgn0050280	0.505598	2.65316	1.95013	0.162573	0.999908
FBgn0052512	0.380421	6.6732	1.94906	0.162688	0.999908
FBgn0050035	-0.437835	9.31989	1.94814	0.162788	0.999908
FBgn0035719	-0.522923	0.821355	1.94798	0.162804	0.999908
FBgn0030925	0.450848	2.27598	1.94772	0.162833	0.999908
FBgn0011722	0.418197	5.73313	1.94582	0.163038	0.999908
FBgn0259229	-0.501707	2.37374	1.94265	0.163381	0.999908
FBgn0262149	0.474224	0.999877	1.942	0.163452	0.999908
FBgn0026058	-0.743639	1.40859	1.94086	0.163575	0.999908
FBgn0263323	0.418735	4.47996	1.94084	0.163578	0.999908
FBgn0261458	0.361667	6.4267	1.9396	0.163712	0.999908
FBgn0036152	-0.340562	4.26162	1.93941	0.163732	0.999908
FBgn0032731	0.350574	5.58828	1.93685	0.164011	0.999908
FBgn0262656	-0.587076	4.76187	1.93604	0.164099	0.999908
FBgn0031746	0.491478	10.046	1.93601	0.164103	0.999908
FBgn0034321	-0.541185	0.786461	1.93596	0.164108	0.999908
FBgn0085450	-0.344725	5.55618	1.9332	0.164408	0.999908
FBgn0035849	0.344386	5.43794	1.93281	0.164451	0.999908
FBgn0026441	-0.318026	4.85406	1.93244	0.164492	0.999908
FBgn0051025	-0.448076	8.54526	1.93092	0.164657	0.999908
FBgn0036575	1.28764	0.0631891	1.9281	0.164966	0.999908
FBgn0053337	1.70199	-2.07916	1.9261	0.165186	0.999908
FBgn0053447	1.40294	-1.45183	1.92572	0.165227	0.999908
FBgn0034512	0.441589	9.50092	1.92454	0.165357	0.999908
FBgn0053414	1.41762	-0.291407	1.9236	0.16546	0.999908
FBgn0031765	0.925937	-2.02093	1.9217	0.16567	0.999908
FBgn0053397	1.37945	-0.229601	1.92156	0.165685	0.999908
FBgn0027655	-0.354407	6.00345	1.921	0.165746	0.999908
FBgn0037615	-0.553802	0.494178	1.92073	0.165776	0.999908
FBgn0054008	0.590408	-0.415096	1.92042	0.16581	0.999908
FBgn0053853	0.453785	3.39231	1.92024	0.16583	0.999908
FBgn0034152	0.510236	9.82976	1.91856	0.166016	0.999908
FBgn0036134	-0.30551	5.39371	1.91855	0.166017	0.999908
FBgn0035355	0.769668	4.37903	1.91735	0.166149	0.999908
FBgn0031458	0.316499	3.80302	1.91684	0.166205	0.999908
FBgn0038167	-0.32187	5.83046	1.91564	0.166339	0.999908
FBgn0033969	-0.427686	5.32801	1.91397	0.166523	0.999908
FBgn0015033	0.343706	3.83926	1.91339	0.166587	0.999908
FBgn0263831	-0.464148	1.5013	1.91301	0.166629	0.999908
FBgn0032208	-0.313381	7.90519	1.91185	0.166757	0.999908
FBgn0035266	0.40744	7.83708	1.90975	0.166991	0.999908
FBgn0030028	0.527036	0.922186	1.90951	0.167017	0.999908
FBgn0031653	2.41322	5.90778	1.90937	0.167033	0.999908
FBgn0046875	-1.05879	-1.37053	1.90785	0.167202	0.999908
FBgn0023081	-0.340988	4.85175	1.9072	0.167275	0.999908
FBgn0034329	0.383691	5.44188	1.90714	0.167281	0.999908
FBgn0011723	2.43209	1.96553	1.90593	0.167416	0.999908
FBgn0004512	0.412068	6.64782	1.90475	0.167547	0.999908
FBgn0266697	0.762582	-1.02538	1.90456	0.167569	0.999908
FBgn0034058	0.345069	4.36144	1.90276	0.16777	0.999908
FBgn0053392	1.24347	-0.273564	1.90088	0.16798	0.999908
FBgn0039722	2.69082	-1.10454	1.89934	0.168152	0.999908
FBgn0036374	-0.336785	4.42094	1.8957	0.16856	0.999908
FBgn0032475	-0.311639	4.66873	1.89519	0.168618	0.999908
FBgn0053417	1.34113	-0.315082	1.89479	0.168663	0.999908
FBgn0011770	0.38397	7.78062	1.8937	0.168785	0.999908
FBgn0036277	0.406918	2.28881	1.88982	0.169223	0.999908
FBgn0005616	-0.32376	4.53615	1.88879	0.169338	0.999908
FBgn0039491	-0.392953	5.39928	1.88821	0.169405	0.999908
FBgn0039864	0.651834	1.94682	1.88796	0.169432	0.999908
FBgn0031836	0.335553	5.72083	1.88544	0.169718	0.999908
FBgn0265857	-0.945802	-1.96556	1.88341	0.169947	0.999908
FBgn0260743	0.360631	3.48305	1.88325	0.169965	0.999908
FBgn0032395	-0.332114	4.19596	1.88211	0.170094	0.999908
FBgn0034692	0.744551	-0.805649	1.88198	0.17011	0.999908
FBgn0264002	-0.370627	4.57488	1.88152	0.170161	0.999908
FBgn0005664	1.85073	2.77734	1.88136	0.17018	0.999908
FBgn0036622	0.413097	5.33709	1.88129	0.170188	0.999908
FBgn0035695	-0.6525	3.70104	1.88114	0.170205	0.999908
FBgn0039806	-0.651801	-0.467149	1.8811	0.170209	0.999908
FBgn0033887	-0.484023	1.44201	1.87943	0.170399	0.999908
FBgn0033628	-0.530373	1.56141	1.87865	0.170487	0.999908
FBgn0265069	-0.923544	-1.72361	1.87857	0.170497	0.999908
FBgn0011274	-0.358431	6.50444	1.87757	0.17061	0.999908
FBgn0267035	0.514259	1.65808	1.87415	0.171	0.999908
FBgn0035888	-0.337953	4.19204	1.87392	0.171026	0.999908
FBgn0259677	-0.441497	2.45222	1.87268	0.171168	0.999908
FBgn0034514	-1.03181	-1.58886	1.87221	0.171222	0.999908
FBgn0034693	-0.328217	6.40633	1.87145	0.171309	0.999908
FBgn0267727	-0.458423	8.89457	1.87104	0.171356	0.999908
FBgn0036665	-0.52317	1.46138	1.87039	0.171431	0.999908
FBgn0032670	0.427951	2.82615	1.86995	0.17148	0.999908
FBgn0267756	-0.688284	-1.04609	1.86963	0.171517	0.999908
FBgn0053400	1.40271	-1.49054	1.86621	0.17191	0.999908
FBgn0036821	-0.354187	6.79351	1.86619	0.171912	0.999908
FBgn0033428	0.325812	6.9996	1.86482	0.17207	0.999908
FBgn0033624	0.306371	6.07336	1.8648	0.172072	0.999908
FBgn0039682	0.437765	9.06051	1.86301	0.172278	0.999908
FBgn0028546	0.3377	4.54282	1.85994	0.172631	0.999908
FBgn0030640	0.885184	-1.511	1.85944	0.172689	0.999908
FBgn0027585	-0.330109	6.65716	1.85923	0.172713	0.999908
FBgn0260744	0.314723	7.06781	1.85885	0.172758	0.999908
FBgn0014031	0.377258	7.4984	1.85856	0.172791	0.999908
FBgn0039338	-0.290492	5.76562	1.85736	0.172929	0.999908
FBgn0030756	1.65871	2.0164	1.85721	0.172948	0.999908
FBgn0033846	-0.367031	3.06983	1.85703	0.172968	0.999908
FBgn0034365	0.339348	5.23612	1.85628	0.173055	0.999908
FBgn0051410	2.20816	-2.31064	1.85615	0.17307	0.999908
FBgn0259960	0.460468	3.33845	1.85555	0.173139	0.999908
FBgn0053856	0.437527	3.38625	1.85475	0.173232	0.999908
FBgn0030521	0.335995	8.89257	1.85426	0.173289	0.999908
FBgn0030026	0.325554	4.57796	1.85284	0.173453	0.999908
FBgn0250868	0.322161	3.96595	1.85253	0.17349	0.999908
FBgn0015774	-0.532445	2.0433	1.85167	0.173589	0.999908
FBgn0266700	0.527439	0.506791	1.85108	0.173658	0.999908
FBgn0262896	-0.811664	5.2884	1.8506	0.173714	0.999908
FBgn0030985	0.403908	4.57479	1.84832	0.173978	0.999908
FBgn0033863	-0.408332	6.47949	1.8483	0.173982	0.999908
FBgn0053358	1.23207	-0.282514	1.84799	0.174017	0.999908
FBgn0000376	-0.358797	3.34554	1.84672	0.174166	0.999908
FBgn0063496	-2.01798	-1.55982	1.84577	0.174277	0.999908
FBgn0030590	0.973663	-1.30575	1.84546	0.174312	0.999908
FBgn0023129	0.399257	7.99708	1.84528	0.174334	0.999908
FBgn0053859	0.452067	3.38698	1.84489	0.174379	0.999908
FBgn0037541	-0.30871	5.69908	1.84488	0.17438	0.999908
FBgn0265051	0.904565	-2.10154	1.8409	0.174846	0.999908
FBgn0263114	-0.562085	1.71132	1.83637	0.175377	0.999908
FBgn0035107	0.35024	6.31355	1.83488	0.175553	0.999908
FBgn0035887	2.56284	0.446591	1.83431	0.175619	0.999908
FBgn0036910	0.364781	3.54566	1.83403	0.175652	0.999908
FBgn0262945	0.523998	3.65973	1.83392	0.175665	0.999908
FBgn0034249	0.597321	1.41429	1.83362	0.1757	0.999908
FBgn0259956	0.464163	5.16375	1.83322	0.175748	0.999908
FBgn0037637	0.333345	7.1574	1.8312	0.175986	0.999908
FBgn0082978	0.806042	-1.47775	1.82869	0.176283	0.999908
FBgn0036222	-0.376169	5.01122	1.82743	0.176432	0.999908
FBgn0002036	-0.333883	5.85688	1.82648	0.176544	0.999908
FBgn0036534	-0.335593	6.44874	1.82532	0.176681	0.999908
FBgn0039937	0.717352	-0.800139	1.82377	0.176865	0.999908
FBgn0050460	-0.379785	6.62129	1.82306	0.17695	0.999908
FBgn0029643	-0.570739	-0.0375335	1.82301	0.176955	0.999908
FBgn0039969	0.324637	5.44889	1.82187	0.177091	0.999908
FBgn0058045	0.313795	5.86068	1.82093	0.177203	0.999908
FBgn0086694	-0.324323	4.67385	1.8206	0.177241	0.999908
FBgn0050033	0.710108	-0.792331	1.81989	0.177327	0.999908
FBgn0025645	1.04162	-2.13247	1.81923	0.177405	0.999908
FBgn0266115	0.600416	-0.657003	1.81886	0.177449	0.999908
FBgn0028533	2.0727	5.98718	1.81879	0.177457	0.999908
FBgn0063498	0.485514	0.459118	1.81742	0.17762	0.999908
FBgn0034295	1.44755	7.91444	1.81591	0.177801	0.999908
FBgn0003943	-0.422059	12.6988	1.81479	0.177935	0.999908
FBgn0266309	0.954343	-1.59837	1.81436	0.177986	0.999908
FBgn0085427	-0.354929	4.9945	1.81288	0.178163	0.999908
FBgn0263847	-0.515575	1.30503	1.81246	0.178214	0.999908
FBgn0038839	0.574544	0.24409	1.8116	0.178316	0.999908
FBgn0037842	0.304904	5.10861	1.81158	0.178319	0.999908
FBgn0052039	0.325546	3.27031	1.81009	0.178497	0.999908
FBgn0010482	-0.386284	6.17807	1.80981	0.178531	0.999908
FBgn0038866	-1.01438	-1.88124	1.80936	0.178586	0.999908
FBgn0001216	-0.347634	5.98815	1.80764	0.178792	0.999908
FBgn0013679	0.401126	9.59114	1.80744	0.178815	0.999908
FBgn0015829	0.310397	3.76481	1.80703	0.178865	0.999908
FBgn0031011	0.361276	6.35327	1.80612	0.178974	0.999908
FBgn0001341	-0.341739	3.16524	1.80568	0.179027	0.999908
FBgn0050418	0.639373	-0.511155	1.805	0.17911	0.999908
FBgn0265340	0.923957	-1.92775	1.80434	0.179189	0.999908
FBgn0036032	-0.364397	5.62637	1.80415	0.179211	0.999908
FBgn0040832	0.336224	6.16475	1.80316	0.179331	0.999908
FBgn0003390	0.376044	4.06201	1.80304	0.179346	0.999908
FBgn0004842	1.70775	-0.711702	1.80226	0.17944	0.999908
FBgn0013576	-0.343441	8.03742	1.80084	0.179611	0.999908
FBgn0050392	0.345888	4.05559	1.79992	0.179722	0.999908
FBgn0025678	0.35013	7.01492	1.79918	0.179812	0.999908
FBgn0032363	-0.324354	5.47104	1.79792	0.179964	0.999908
FBgn0267033	-0.362889	5.19584	1.79786	0.179971	0.999908
FBgn0002985	0.401832	3.43673	1.79722	0.180049	0.999908
FBgn0037445	-0.328668	5.47134	1.7956	0.180245	0.999908
FBgn0052476	0.318864	5.67118	1.79503	0.180315	0.999908
FBgn0028644	-0.510954	3.1051	1.79457	0.180371	0.999908
FBgn0002578	1.61998	2.15329	1.79455	0.180372	0.999908
FBgn0037535	0.380645	2.48421	1.79302	0.180559	0.999908
FBgn0038680	0.311465	5.70673	1.79294	0.180568	0.999908
FBgn0262035	0.315592	4.31903	1.79287	0.180577	0.999908
FBgn0026147	-0.399304	6.87453	1.79268	0.1806	0.999908
FBgn0000635	-0.355418	6.17469	1.79235	0.18064	0.999908
FBgn0050345	0.3089	5.17962	1.79093	0.180813	0.999908
FBgn0259975	-0.886973	11.3752	1.79075	0.180835	0.999908
FBgn0033250	-0.369091	6.00859	1.79003	0.180922	0.999908
FBgn0264868	-0.867828	-1.08303	1.78969	0.180964	0.999908
FBgn0032876	-0.33161	4.55767	1.78956	0.18098	0.999908
FBgn0033766	-0.314027	3.64838	1.78902	0.181046	0.999908
FBgn0036831	1.91895	1.11302	1.78851	0.181108	0.999908
FBgn0010044	1.57386	2.0058	1.78839	0.181123	0.999908
FBgn0000464	-0.327352	4.07192	1.78655	0.181347	0.999908
FBgn0001313	-0.497917	2.04519	1.78547	0.181479	0.999908
FBgn0035718	1.08722	1.01069	1.78299	0.181783	0.999908
FBgn0037671	0.318391	7.69493	1.78269	0.181819	0.999908
FBgn0051157	-0.376197	6.41791	1.78195	0.18191	0.999908
FBgn0266262	0.52239	1.88355	1.78178	0.18193	0.999908
FBgn0051198	0.738071	7.83912	1.78119	0.182003	0.999908
FBgn0038110	0.322141	4.72001	1.78084	0.182046	0.999908
FBgn0053092	-0.414511	2.94622	1.78065	0.182069	0.999908
FBgn0045862	-0.275705	5.01192	1.78062	0.182073	0.999908
FBgn0033096	1.61173	-1.68741	1.77979	0.182175	0.999908
FBgn0031860	0.369049	5.41291	1.77974	0.182181	0.999908
FBgn0032154	-0.413296	2.31152	1.77664	0.182562	0.999908
FBgn0086442	-0.356932	7.21905	1.77637	0.182596	0.999908
FBgn0038894	-0.753882	2.13505	1.77515	0.182746	0.999908
FBgn0033603	-1.07318	0.781305	1.77332	0.182972	0.999908
FBgn0026417	0.432318	1.92476	1.77168	0.183174	0.999908
FBgn0053862	0.435575	3.62471	1.77145	0.183203	0.999908
FBgn0036302	0.345509	4.91206	1.7706	0.183308	0.999908
FBgn0063649	-0.497276	2.27908	1.76989	0.183395	0.999908
FBgn0035610	-0.525878	1.92607	1.76934	0.183464	0.999908
FBgn0039075	-0.360611	5.22468	1.76899	0.183508	0.999908
FBgn0037934	0.81646	4.64219	1.76868	0.183546	0.999908
FBgn0034137	-0.406872	3.42865	1.76818	0.183608	0.999908
FBgn0036094	-0.492142	2.7641	1.76788	0.183645	0.999908
FBgn0038874	-0.458171	2.05185	1.76773	0.183664	0.999908
FBgn0038950	0.30142	4.85236	1.76565	0.183921	0.999908
FBgn0038494	0.661105	-0.928477	1.76401	0.184125	0.999908
FBgn0036004	-0.339452	5.59212	1.76262	0.184298	0.999908
FBgn0051032	0.537592	0.0998674	1.76162	0.184423	0.999908
FBgn0025627	0.650811	-0.385821	1.7604	0.184575	0.999908
FBgn0033584	-0.530699	2.73257	1.76024	0.184594	0.999908
FBgn0038629	-0.718955	-0.969123	1.75973	0.184659	0.999908
FBgn0052641	0.317332	4.83677	1.75924	0.18472	0.999908
FBgn0260003	-0.399255	6.84756	1.75844	0.184819	0.999908
FBgn0039645	1.24235	1.96284	1.75776	0.184904	0.999908
FBgn0262814	0.402627	4.67658	1.75703	0.184996	0.999908
FBgn0087002	0.456009	10.9692	1.75696	0.185004	0.999908
FBgn0034670	0.70735	1.73101	1.75639	0.185075	0.999908
FBgn0261584	-0.41032	2.15345	1.75599	0.185126	0.999908
FBgn0083963	0.60425	-0.566872	1.75557	0.185178	0.999908
FBgn0259716	0.33943	4.95789	1.75043	0.185823	0.999908
FBgn0032172	-0.277856	5.43112	1.75013	0.18586	0.999908
FBgn0020279	-0.326923	7.24461	1.7492	0.185977	0.999908
FBgn0262963	0.854681	-0.934154	1.74918	0.18598	0.999908
FBgn0004654	0.36664	9.17837	1.74809	0.186117	0.999908
FBgn0037531	-0.480455	1.3383	1.74801	0.186128	0.999908
FBgn0259998	2.05424	6.50681	1.748	0.186128	0.999908
FBgn0034160	0.816307	1.05161	1.74632	0.186341	0.999908
FBgn0263998	-0.30471	4.65427	1.74513	0.18649	0.999908
FBgn0010247	0.323403	4.55089	1.74466	0.18655	0.999908
FBgn0029155	0.542163	6.92136	1.74287	0.186775	0.999908
FBgn0052079	0.700305	-0.202734	1.74134	0.186969	0.999908
FBgn0031824	0.299562	5.6781	1.74041	0.187087	0.999908
FBgn0052699	0.311211	4.94682	1.73995	0.187145	0.999908
FBgn0027929	0.426523	2.75352	1.73968	0.18718	0.999908
FBgn0037515	0.356187	4.43607	1.73955	0.187196	0.999908
FBgn0265995	0.622845	-0.759465	1.7394	0.187214	0.999908
FBgn0034707	-0.370082	3.07591	1.73884	0.187286	0.999908
FBgn0052758	-0.318473	5.09025	1.73775	0.187425	0.999908
FBgn0052639	0.566179	0.720612	1.73748	0.187459	0.999908
FBgn0265685	-0.773243	-0.81053	1.73685	0.187538	0.999908
FBgn0036830	-0.472686	4.33791	1.73671	0.187556	0.999908
FBgn0001624	-0.352707	6.10581	1.73655	0.187576	0.999908
FBgn0001150	0.638903	-0.84788	1.73622	0.187618	0.999908
FBgn0037976	1.01145	2.3087	1.73437	0.187853	0.999908
FBgn0267290	0.622905	-0.0249	1.73422	0.187873	0.999908
FBgn0250862	-0.85315	4.62976	1.73379	0.187927	0.999908
FBgn0034488	0.284435	5.85427	1.73366	0.187944	0.999908
FBgn0262730	-0.414917	3.5701	1.73255	0.188086	0.999908
FBgn0267029	-0.408812	2.11444	1.7314	0.188232	0.999908
FBgn0002570	1.61272	9.69369	1.73083	0.188304	0.999908
FBgn0039381	-0.29034	4.36475	1.72987	0.188428	0.999908
FBgn0034753	0.315532	7.60087	1.72968	0.188452	0.999908
FBgn0260482	0.672413	-0.309279	1.72924	0.188508	0.999908
FBgn0034598	-0.282799	5.93604	1.72852	0.1886	0.999908
FBgn0026576	0.297239	5.72893	1.72806	0.188659	0.999908
FBgn0050287	0.877988	-1.29379	1.72636	0.188877	0.999908
FBgn0085364	0.356053	7.05974	1.72627	0.188888	0.999908
FBgn0026262	-0.350679	5.34008	1.72479	0.189078	0.999908
FBgn0050275	-0.405181	4.23633	1.72445	0.189122	0.999908
FBgn0037772	0.846169	-1.34898	1.72368	0.18922	0.999908
FBgn0265878	-0.52479	0.190957	1.72214	0.189418	0.999908
FBgn0038733	0.385499	4.01654	1.72134	0.18952	0.999908
FBgn0037918	-0.295539	4.62937	1.72069	0.189604	0.999908
FBgn0030864	0.563376	1.8741	1.71953	0.189754	0.999908
FBgn0024238	0.479948	6.12766	1.71902	0.189819	0.999908
FBgn0053863	0.840601	-1.90706	1.719	0.189821	0.999908
FBgn0036518	0.303719	5.43312	1.71858	0.189875	0.999908
FBgn0264697	-0.779109	-1.9523	1.71819	0.189927	0.999908
FBgn0008646	-0.63805	-0.134075	1.71753	0.190012	0.999908
FBgn0001250	-0.359764	6.49966	1.71705	0.190073	0.999908
FBgn0053809	0.83674	-1.90545	1.71679	0.190107	0.999908
FBgn0033296	1.66248	7.61533	1.71561	0.190259	0.999908
FBgn0038465	0.31739	6.25405	1.71348	0.190534	0.999908
FBgn0032269	-0.452689	8.10176	1.71268	0.190638	0.999908
FBgn0262593	-0.348005	4.23266	1.71265	0.190642	0.999908
FBgn0266371	0.569654	3.40807	1.71233	0.190683	0.999908
[truncated: 12,004 more rows]

## Sheet: Table S2B OO2HC.OO0HC
	logFC	logCPM	LR	PValue	FDR
FBgn0040609	4.57409	5.22565	174.326	8.40142e-40	1.17645e-35
FBgn0043791	6.42789	6.58343	78.0254	1.01724e-18	7.12223e-15
FBgn0031645	-2.41406	6.07948	75.6718	3.34961e-18	1.56349e-14
FBgn0037635	2.43445	4.68735	71.0897	3.4134e-17	1.19495e-13
FBgn0052103	-1.98382	7.00528	59.2454	1.39183e-14	3.89795e-11
FBgn0043364	2.23894	6.71527	54.9997	1.20548e-13	2.81338e-10
FBgn0033188	3.36237	8.30551	53.6233	2.42865e-13	4.85834e-10
FBgn0030013	-2.24249	4.471	47.7041	4.95652e-12	8.67577e-09
FBgn0010651	1.83307	6.8644	45.0016	1.96876e-11	3.06317e-08
FBgn0038451	3.20313	5.14139	42.7387	6.2563e-11	8.7607e-08
FBgn0037788	1.83808	7.67975	42.2765	7.92389e-11	1.00871e-07
FBgn0025687	-1.81161	5.18285	41.658	1.08718e-10	1.26865e-07
FBgn0031913	1.68368	6.93953	40.1763	2.32046e-10	2.4995e-07
FBgn0266042	2.16474	2.66169	37.9759	7.16231e-10	7.16385e-07
FBgn0266450	-2.68888	2.65834	37.7328	8.11301e-10	7.57376e-07
FBgn0052750	2.24205	2.22763	34.4707	4.32719e-09	3.7871e-06
FBgn0036381	1.99623	8.33105	32.9131	9.63741e-09	7.93839e-06
FBgn0263601	1.53383	6.76228	31.7613	1.74332e-08	1.35621e-05
FBgn0051183	-1.46027	5.21836	31.1646	2.37052e-08	1.72986e-05
FBgn0037835	1.34214	4.92901	31.0842	2.4707e-08	1.72986e-05
FBgn0260945	-1.42486	5.79562	30.7761	2.89575e-08	1.93092e-05
FBgn0029831	-1.5972	6.18644	28.9656	7.36762e-08	4.68949e-05
FBgn0032945	1.5253	6.00128	27.217	1.81848e-07	0.000110714
FBgn0038407	1.41703	7.40595	26.5566	2.55935e-07	0.000149327
FBgn0032783	1.40101	7.33859	26.1767	3.11557e-07	0.000174509
FBgn0031461	1.37203	4.72963	25.9624	3.48135e-07	0.000187011
FBgn0001258	-1.34682	5.32021	25.8945	3.60586e-07	0.000187011
FBgn0039495	1.57224	2.89061	25.6375	4.11952e-07	0.00020602
FBgn0000565	1.23226	4.26068	25.0053	5.7172e-07	0.000276062
FBgn0034706	-1.15601	5.14404	23.9094	1.00978e-06	0.000471332
FBgn0034997	-1.49871	6.48526	23.7014	1.12504e-06	0.000483529
FBgn0019952	1.24693	6.6403	23.6798	1.13773e-06	0.000483529
FBgn0000504	-1.29013	6.03313	23.6768	1.1395e-06	0.000483529
FBgn0033782	1.44064	6.68209	23.4076	1.31061e-06	0.000539777
FBgn0038718	1.83069	6.68539	23.2254	1.44081e-06	0.000576448
FBgn0034140	-1.41809	7.43947	23.1061	1.53303e-06	0.000596305
FBgn0086676	1.20042	7.83325	22.251	2.39237e-06	0.000897707
FBgn0039114	1.48626	8.97415	22.2162	2.43611e-06	0.000897707
FBgn0014396	-1.44154	7.02696	21.8744	2.91089e-06	0.00104497
FBgn0050280	1.67001	2.65316	21.8262	2.985e-06	0.00104497
FBgn0037057	-0.97857	6.19053	21.735	3.13021e-06	0.00106908
FBgn0051324	-1.99231	1.67155	20.4284	6.19039e-06	0.00206391
FBgn0027660	-1.10332	5.82005	20.2924	6.64636e-06	0.00216439
FBgn0013276	3.1186	4.57817	20.0228	7.65242e-06	0.00238221
FBgn0266413	1.64936	0.733101	20.0035	7.7301e-06	0.00238221
FBgn0013275	3.11293	4.56949	19.98	7.82558e-06	0.00238221
FBgn0034480	1.3301	6.71784	19.915	8.09624e-06	0.00241216
FBgn0063497	1.1491	7.43245	19.8542	8.35778e-06	0.00243821
FBgn0035090	1.24717	6.7503	19.7982	8.60659e-06	0.00245955
FBgn0033913	-1.37646	7.02935	19.6521	9.29024e-06	0.00260183
FBgn0036680	-1.60878	3.57497	19.2395	1.15303e-05	0.00316586
FBgn0039593	1.49665	1.80985	18.9219	1.36183e-05	0.00366725
FBgn0034262	1.28126	4.34921	18.7348	1.50213e-05	0.00396873
FBgn0041342	1.01713	8.10127	18.4294	1.76314e-05	0.00457209
FBgn0037936	1.27264	4.77523	18.0488	2.15309e-05	0.00540428
FBgn0036449	-1.22037	6.63968	18.0416	2.16125e-05	0.00540428
FBgn0034122	0.996468	5.9057	17.8894	2.34116e-05	0.00575144
FBgn0003257	1.1524	5.40354	17.5119	2.85509e-05	0.00689308
FBgn0030824	7.78816	-1.48322	17.1159	3.51669e-05	0.00834647
FBgn0036007	-1.13854	8.23554	16.2402	5.57974e-05	0.0130222
FBgn0053056	-1.05662	6.55323	16.1815	5.75531e-05	0.0132117
FBgn0038412	1.57795	3.45168	16.051	6.16574e-05	0.0137506
FBgn0036576	1.21522	3.64744	16.0447	6.18646e-05	0.0137506
FBgn0037906	1.26033	5.37286	15.9482	6.5099e-05	0.0142435
FBgn0013278	2.3232	4.07339	15.767	7.16399e-05	0.0154334
FBgn0051354	2.31465	4.09546	15.4928	8.28217e-05	0.017572
FBgn0013277	2.3396	4.02495	15.4368	8.53125e-05	0.0177368
FBgn0013279	2.34873	4.05624	15.4053	8.67437e-05	0.0177368
FBgn0063492	1.0487	5.59303	15.3911	8.73983e-05	0.0177368
FBgn0031432	1.50652	5.12341	15.2453	9.44104e-05	0.0188861
FBgn0013469	-0.994004	3.86472	15.1795	9.77577e-05	0.0192803
FBgn0001332	-0.865472	5.23217	15.0971	0.000102122	0.019725
FBgn0013984	-1.27022	4.29719	15.0734	0.000103411	0.019725
FBgn0044047	-1.30768	3.70163	15.0583	0.000104238	0.019725
FBgn0031182	0.979064	4.95479	14.8983	0.000113464	0.0211845
FBgn0011722	1.16535	5.73313	14.8733	0.000114978	0.0211846
FBgn0039151	1.12815	7.95375	14.613	0.000132004	0.0240059
FBgn0010038	2.91005	2.25743	14.5821	0.000134184	0.024061
FBgn0030482	-0.976592	8.56976	14.5603	0.000135744	0.024061
FBgn0000492	-0.997435	3.99186	14.4622	0.000142998	0.02503
FBgn0039184	1.00446	8.44991	14.4201	0.000146237	0.0252809
FBgn0040531	-2.16206	-0.428697	14.2858	0.000157041	0.0268177
FBgn0063493	1.14873	5.00381	14.0636	0.00017673	0.0298163
FBgn0010611	-1.00861	7.88007	13.9986	0.000182949	0.0303827
FBgn0038717	1.45972	4.59032	13.9834	0.000184427	0.0303827
FBgn0037186	0.983679	4.88821	13.8903	0.000193792	0.0315543
FBgn0011205	0.998707	7.50126	13.8298	0.00020014	0.0322134
FBgn0017561	1.03248	5.06011	13.799	0.000203441	0.0323725
FBgn0026576	0.839576	5.72893	13.711	0.000213199	0.0335441
FBgn0263934	-1.35952	2.63726	13.672	0.000217673	0.0338676
FBgn0266837	-2.57065	-2.33229	13.568	0.000230071	0.0354031
FBgn0261976	1.02943	3.93124	13.4392	0.000246421	0.0375068
FBgn0032652	1.34059	2.38814	12.9733	0.000315962	0.0475744
FBgn0015577	0.99743	5.65661	12.9356	0.000322384	0.0480249
FBgn0264572	0.891223	6.05532	12.8972	0.000329077	0.0485059
FBgn0015569	0.916272	6.51403	12.8135	0.000344125	0.0501957
FBgn0033205	1.06409	5.07859	12.7033	0.000365003	0.0526921
FBgn0032587	-0.97302	4.54442	12.4234	0.000423998	0.060209
FBgn0010041	1.79275	4.09691	12.416	0.000425672	0.060209
FBgn0085483	0.94886	3.95838	12.3261	0.000446675	0.0625479
FBgn0053301	1.57196	5.28477	12.2769	0.000458593	0.063581
FBgn0039313	1.33638	8.34569	12.2173	0.000473495	0.0650034
FBgn0034063	0.971279	4.88615	12.1769	0.000483859	0.0655921
FBgn0017558	-0.94933	8.13812	12.1452	0.000492137	0.0655921
FBgn0039311	1.35745	7.91559	12.1305	0.000496031	0.0655921
FBgn0033915	1.03068	6.46232	12.1287	0.000496519	0.0655921
FBgn0033204	0.992419	3.25804	12.0833	0.000508749	0.0665796
FBgn0267317	-2.16045	-0.742577	12.0013	0.000531622	0.0689288
FBgn0010040	3.4545	-2.3198	11.885	0.000565872	0.0722878
FBgn0263773	-0.93312	7.92427	11.8632	0.000572541	0.0722878
FBgn0039316	1.55602	4.40776	11.8617	0.000573016	0.0722878
FBgn0267336	-0.980504	5.74066	11.6325	0.000648083	0.0810278
FBgn0036659	1.31317	3.4814	11.5571	0.000674897	0.0836335
FBgn0030615	1.28368	3.13754	11.5069	0.000693393	0.0850212
FBgn0034639	1.09517	3.00158	11.4859	0.000701264	0.0850212
FBgn0038721	0.808808	4.38981	11.4672	0.000708354	0.0850212
FBgn0051955	1.0428	3.0022	11.4619	0.000710382	0.0850212
FBgn0031474	-0.805709	7.15959	11.4392	0.000719106	0.085336
FBgn0039759	1.78533	0.341958	11.3656	0.000748171	0.088039
FBgn0027506	-0.865527	6.04061	11.3119	0.000770113	0.0892807
FBgn0031855	1.04223	2.61837	11.3086	0.000771475	0.0892807
FBgn0261862	-0.882791	7.14726	11.2237	0.000807605	0.0926959
FBgn0037723	1.02529	1.91592	11.1466	0.000841845	0.0951475
FBgn0015037	0.859863	5.99561	11.1451	0.000842554	0.0951475
FBgn0031359	0.757	6.27479	11.114	0.000856788	0.0959808
FBgn0031412	3.48992	0.240617	11.0343	0.000894428	0.0994022
FBgn0013772	1.5043	4.63679	10.9482	0.000936938	0.103061
FBgn0031184	-0.789274	6.67665	10.9381	0.000942073	0.103061
FBgn0250869	0.816403	6.48873	10.7288	0.00105484	0.114503
FBgn0004797	-0.904926	5.29397	10.6837	0.00108086	0.116425
FBgn0038652	0.98465	5.19443	10.6062	0.00112711	0.12048
FBgn0259716	0.829909	4.95789	10.4494	0.00122687	0.130151
FBgn0016660	1.0734	1.77954	10.4156	0.00124958	0.131563
FBgn0004862	1.37833	0.542047	10.3858	0.00126991	0.132706
FBgn0036368	1.26044	1.11356	10.2935	0.001335	0.138474
FBgn0037937	1.62588	0.299951	10.2699	0.00135216	0.139223
FBgn0263005	-0.859342	3.42265	10.2066	0.00139943	0.142584
FBgn0022160	0.900848	7.56389	10.199	0.00140517	0.142584
FBgn0016047	-1.19204	1.16116	10.1606	0.00143477	0.14454
FBgn0038719	1.14247	5.45708	10.1093	0.00147521	0.147552
FBgn0038083	1.65964	0.727477	10.0219	0.00154692	0.153628
FBgn0036199	0.746028	5.26155	9.98654	0.00157688	0.155351
FBgn0263660	1.8855	-0.843426	9.97539	0.00158646	0.155351
FBgn0039094	0.841603	5.57024	9.91612	0.00163837	0.15932
FBgn0010042	3.44832	0.106445	9.8926	0.00165945	0.160257
FBgn0033544	0.776584	7.13922	9.81804	0.00172809	0.165742
FBgn0035144	0.831554	3.06448	9.67756	0.00186532	0.177688
FBgn0265623	-0.853804	4.24833	9.63666	0.00190732	0.180461
FBgn0032668	1.50277	0.423463	9.55338	0.00199581	0.187566
FBgn0052284	2.28258	-1.19851	9.53466	0.00201628	0.188226
FBgn0031002	0.837763	5.94345	9.48791	0.0020683	0.191804
FBgn0262146	3.99019	0.671351	9.4603	0.00209966	0.193432
FBgn0034507	2.79553	-0.664994	9.4156	0.00215147	0.196909
FBgn0032773	-0.997973	7.38242	9.39427	0.00217665	0.19792
FBgn0032387	1.12876	3.20512	9.33784	0.0022447	0.202052
FBgn0039475	6.2701	4.85123	9.33274	0.00225096	0.202052
FBgn0037354	0.77481	7.12746	9.19882	0.00242171	0.215995
FBgn0035968	0.950219	4.81385	9.18463	0.00244056	0.216299
FBgn0052699	0.713991	4.94682	9.16492	0.00246698	0.217265
FBgn0030189	0.718271	4.03967	9.1356	0.00250684	0.219395
FBgn0046999	0.907519	3.69025	9.09105	0.00256864	0.223408
FBgn0015011	1.3133	3.97357	9.06235	0.00260926	0.22554
FBgn0038337	-0.898626	6.20343	9.04569	0.00263314	0.226208
FBgn0039241	-0.958907	6.81132	8.99236	0.00271111	0.231485
FBgn0001234	0.772887	7.32154	8.96084	0.00275828	0.234086
FBgn0051694	0.744604	7.40435	8.94493	0.0027824	0.234711
FBgn0053468	2.03625	2.24693	8.92511	0.00281276	0.234789
FBgn0003372	-3.58756	-2.01151	8.92245	0.00281687	0.234789
FBgn0020545	0.702138	6.85702	8.8996	0.00285233	0.235241
FBgn0014469	0.733848	6.93911	8.89733	0.00285588	0.235241
FBgn0038595	1.31894	2.34221	8.87395	0.00289268	0.236803
FBgn0037468	0.763009	6.20496	8.86389	0.00290867	0.236803
FBgn0262720	-1.68359	-0.558932	8.72583	0.00313733	0.2507
FBgn0039476	5.54876	2.86972	8.72213	0.0031437	0.2507
FBgn0010223	1.1899	3.20439	8.72083	0.00314595	0.2507
FBgn0037646	0.711989	5.02449	8.71791	0.00315099	0.2507
FBgn0036194	-0.637254	4.98903	8.69627	0.00318862	0.250888
FBgn0016926	0.830241	9.3459	8.69595	0.00318918	0.250888
FBgn0011281	-7.01976	0.13613	8.67688	0.00322272	0.251701
FBgn0050281	0.918501	4.12245	8.66969	0.00323547	0.251701
FBgn0002643	-0.720079	5.31797	8.60385	0.00335453	0.258218
FBgn0261674	0.70463	4.75691	8.60299	0.00335612	0.258218
FBgn0039310	1.23596	7.32401	8.58633	0.00338697	0.259168
FBgn0034470	3.59312	5.90917	8.54713	0.00346068	0.263369
FBgn0003390	0.816471	4.06201	8.53483	0.00348413	0.26372
FBgn0038682	0.938983	4.22177	8.4504	0.00364962	0.272324
FBgn0002922	1.47999	-0.603858	8.44892	0.0036526	0.272324
FBgn0085419	-1.18156	1.44033	8.44716	0.00365614	0.272324
FBgn0040001	-0.960223	10.4923	8.43618	0.00367827	0.272523
FBgn0053281	1.00131	3.38459	8.41909	0.00371302	0.27365
FBgn0032940	-0.75203	7.16953	8.37797	0.00379797	0.278445
FBgn0037684	0.829473	6.40797	8.34654	0.00386422	0.281826
FBgn0262656	-1.23233	4.76187	8.32884	0.00390205	0.283111
FBgn0038053	0.632066	6.00751	8.29396	0.00397772	0.285981
FBgn0030826	4.81151	-1.53613	8.2903	0.00398574	0.285981
FBgn0033153	0.868204	3.53562	8.28251	0.00400288	0.285981
FBgn0023407	-0.724613	5.39407	8.25582	0.00406216	0.288744
FBgn0034282	-0.608916	5.91675	8.11569	0.00438837	0.310355
FBgn0031374	-0.686871	6.6611	8.06414	0.00451499	0.317705
FBgn0039115	0.712934	4.62921	8.02054	0.00462497	0.3232
FBgn0265661	1.46808	-0.643063	8.01497	0.00463923	0.3232
FBgn0053192	4.76657	-0.0223877	7.99781	0.00468339	0.324661
FBgn0051371	2.57595	0.898407	7.9726	0.00474906	0.327592
FBgn0034076	-3.8808	0.0045597	7.8786	0.00500232	0.338038
FBgn0033215	1.02576	1.00962	7.87113	0.00502303	0.338038
FBgn0036549	0.777056	6.9443	7.86892	0.00502916	0.338038
FBgn0031971	-0.649049	4.55294	7.86504	0.00503996	0.338038
FBgn0053082	0.858506	2.40904	7.8628	0.00504621	0.338038
FBgn0010052	-1.21895	0.860048	7.85655	0.00506369	0.338038
FBgn0032684	0.681674	5.53665	7.85448	0.00506949	0.338038
FBgn0259993	0.806198	2.99059	7.80133	0.00522078	0.346303
FBgn0035880	-0.73246	3.27345	7.79369	0.00524289	0.346303
FBgn0041150	-0.650697	4.71655	7.77521	0.0052968	0.348221
FBgn0052195	0.674103	5.47442	7.68236	0.00557631	0.364883
FBgn0042110	1.50074	0.303583	7.65863	0.00565013	0.367995
FBgn0016123	0.886779	7.61049	7.64052	0.00570715	0.369987
FBgn0041607	0.890454	4.35748	7.626	0.00575326	0.370193
FBgn0039312	1.04952	7.6148	7.60432	0.00582286	0.370193
FBgn0063494	0.798505	5.69064	7.60083	0.00583414	0.370193
FBgn0032264	-0.83152	5.75619	7.59881	0.0058407	0.370193
FBgn0085491	4.75277	0.632491	7.59818	0.00584272	0.370193
FBgn0031011	0.742777	6.35327	7.59011	0.00586895	0.370193
FBgn0051106	0.820017	6.94775	7.55822	0.00597368	0.373815
FBgn0083945	3.95673	2.54885	7.55639	0.00597976	0.373815
FBgn0029924	1.19374	1.28015	7.54449	0.00601939	0.37462
FBgn0050431	0.686221	5.74078	7.52621	0.00608077	0.376766
FBgn0026718	0.708168	5.32809	7.48646	0.00621647	0.383477
FBgn0035397	-0.659695	6.48473	7.4502	0.00634293	0.388696
FBgn0002719	0.757565	11.0699	7.44633	0.00635659	0.388696
FBgn0014454	3.84969	1.54759	7.42022	0.0064495	0.392662
FBgn0036152	-0.667192	4.26162	7.38095	0.00659184	0.399314
FBgn0046114	0.694462	6.89752	7.37164	0.00662605	0.399314
FBgn0028476	0.571161	5.78639	7.36039	0.00666763	0.399314
FBgn0035283	0.593697	5.39382	7.35899	0.00667281	0.399314
FBgn0033945	0.807863	3.74185	7.34735	0.00671615	0.400197
FBgn0030520	-0.703546	6.73368	7.27672	0.00698538	0.414476
FBgn0004583	-0.860272	5.34394	7.21175	0.00724279	0.42632
FBgn0034335	0.641918	5.75055	7.21098	0.00724589	0.42632
FBgn0037167	2.03538	0.839894	7.15334	0.00748245	0.434102
FBgn0039022	0.783166	3.57411	7.15272	0.00748502	0.434102
FBgn0028573	1.10748	1.67942	7.15201	0.00748801	0.434102
FBgn0032913	1.0188	4.97882	7.14292	0.00752606	0.434102
FBgn0033271	-1.46699	7.40245	7.14123	0.00753316	0.434102
FBgn0034644	0.668576	6.57227	7.12026	0.00762177	0.437409
FBgn0010607	-0.772113	2.79476	7.09988	0.0077089	0.440603
FBgn0032699	-0.705818	5.84767	7.04595	0.00794446	0.452221
FBgn0038194	0.787266	8.13914	7.03031	0.00801414	0.45434
FBgn0264267	1.37028	-1.09055	7.02019	0.00805956	0.455073
FBgn0260960	1.0197	6.75098	7.00931	0.00810871	0.456009
FBgn0051259	-1.81649	-0.334285	6.98404	0.00822397	0.460641
FBgn0037443	0.667428	7.01913	6.95268	0.00836938	0.466604
FBgn0036746	-0.724624	5.50246	6.94445	0.00840798	0.466604
FBgn0086450	-0.698285	5.87169	6.93738	0.00844126	0.466604
FBgn0262721	0.944044	0.77606	6.92437	0.00850289	0.466604
FBgn0004622	1.55336	-0.193372	6.91857	0.00853053	0.466604
FBgn0037151	0.659115	3.20284	6.91093	0.00856704	0.466604
FBgn0000568	-0.748707	6.56642	6.90602	0.00859062	0.466604
FBgn0032934	-0.687772	3.16274	6.8972	0.00863307	0.466604
FBgn0000529	1.32002	0.283167	6.88716	0.0086817	0.466604
FBgn0020765	2.33393	0.574839	6.88193	0.00870715	0.466604
FBgn0053511	1.36252	2.55414	6.88041	0.00871457	0.466604
FBgn0027571	0.885387	11.8883	6.87719	0.00873029	0.466604
FBgn0033592	3.24975	1.09198	6.84427	0.00889262	0.473473
FBgn0263593	0.652694	8.13258	6.82264	0.00900096	0.475016
FBgn0262510	0.65618	4.04833	6.82196	0.00900439	0.475016
FBgn0260479	1.44146	3.06131	6.80832	0.00907339	0.475016
FBgn0024315	0.993682	7.01573	6.80766	0.00907677	0.475016
FBgn0040972	0.911225	2.56323	6.80482	0.00909121	0.475016
FBgn0033753	1.70982	1.41264	6.78937	0.0091702	0.477362
FBgn0040743	1.73936	-0.833954	6.75891	0.00932809	0.483782
FBgn0266371	1.13829	3.40807	6.75203	0.00936413	0.48386
FBgn0030102	0.765463	4.72927	6.71836	0.00954251	0.490245
FBgn0032601	1.06722	3.45554	6.71483	0.00956142	0.490245
FBgn0031097	0.854148	3.78615	6.709	0.00959274	0.490245
FBgn0261988	-0.654033	5.16678	6.6975	0.00965485	0.490853
FBgn0038415	3.3782	-0.0506098	6.69382	0.00967474	0.490853
FBgn0034012	-1.16601	-0.509838	6.67476	0.00977876	0.494339
FBgn0036862	0.821191	7.6133	6.65461	0.00988999	0.498164
FBgn0036939	1.80687	2.6419	6.62417	0.0100604	0.504931
FBgn0011822	3.35538	1.54816	6.59856	0.0102061	0.509225
FBgn0030640	1.55345	-1.511	6.59637	0.0102187	0.509225
FBgn0032087	2.09398	4.18892	6.56441	0.0104038	0.516611
FBgn0029723	0.681804	3.46299	6.54583	0.010513	0.520189
FBgn0031646	0.969156	0.855885	6.49126	0.0108406	0.532758
FBgn0034909	0.8301	4.55197	6.49085	0.0108431	0.532758
FBgn0052091	0.832025	4.60361	6.46501	0.0110019	0.53867
FBgn0035266	0.751508	7.83708	6.45004	0.011095	0.541335
FBgn0029898	0.730347	5.85223	6.37734	0.0115587	0.562
FBgn0031801	0.670486	7.70669	6.35422	0.0117102	0.567399
FBgn0034705	-0.644351	3.13362	6.33134	0.0118622	0.572718
FBgn0085232	2.37236	1.81482	6.32246	0.0119218	0.572718
FBgn0011293	-5.04475	-0.232966	6.31936	0.0119427	0.572718
FBgn0011283	-5.05056	-1.36164	6.27679	0.012233	0.584636
FBgn0000153	0.960791	4.24214	6.24942	0.0124234	0.591718
FBgn0031808	0.956566	1.8395	6.19188	0.0128338	0.609191
FBgn0033134	0.754934	4.66011	6.16259	0.013048	0.617267
FBgn0024944	-0.854101	2.68725	6.13352	0.0132643	0.622919
FBgn0032021	1.53161	3.06271	6.13	0.0132907	0.622919
FBgn0037718	0.596101	7.04111	6.12864	0.0133009	0.622919
FBgn0261503	1.73451	-0.485803	6.08007	0.0136716	0.637814
FBgn0267793	2.05639	-1.94648	6.0751	0.0137101	0.637814
FBgn0086061	1.63388	-2.08535	6.03338	0.0140378	0.65055
FBgn0037890	0.640884	6.69763	6.02849	0.0140767	0.65055
FBgn0035607	-1.40143	0.836046	5.98844	0.0143999	0.663297
FBgn0039415	1.21011	-0.452004	5.97246	0.014531	0.665922
FBgn0265380	-1.22941	-0.31416	5.96991	0.014552	0.665922
FBgn0016032	0.599769	4.01489	5.92117	0.0149601	0.682364
FBgn0034756	0.800716	2.89242	5.88534	0.0152675	0.694124
FBgn0031109	-5.71293	-1.6656	5.86621	0.0154342	0.699435
FBgn0034996	-0.9766	-0.130798	5.82653	0.0157863	0.713081
FBgn0266064	-0.755843	8.2424	5.80806	0.0159529	0.718289
FBgn0086359	0.853893	6.53995	5.79563	0.016066	0.719398
FBgn0050160	1.60011	5.09484	5.79408	0.0160802	0.719398
FBgn0267073	0.627413	3.93276	5.77663	0.0162407	0.722339
FBgn0053177	-1.311	-0.742641	5.77571	0.0162491	0.722339
FBgn0040261	1.78364	-1.64353	5.76279	0.0163691	0.723657
FBgn0011279	-2.23552	-1.29246	5.76139	0.0163821	0.723657
FBgn0039844	-0.653789	4.69553	5.74363	0.0165486	0.727951
FBgn0042086	1.5953	5.14256	5.73994	0.0165833	0.727951
FBgn0027339	-0.56905	5.67436	5.7146	0.0168244	0.733253
FBgn0052040	-0.917362	3.66612	5.7002	0.0169629	0.733253
FBgn0035427	1.30095	-0.887165	5.69856	0.0169788	0.733253
FBgn0264556	-1.41471	-0.122334	5.69563	0.0170072	0.733253
FBgn0063923	0.592196	5.21428	5.69353	0.0170276	0.733253
FBgn0030574	0.749538	5.26318	5.68985	0.0170634	0.733253
FBgn0032322	-0.700254	5.29533	5.68444	0.017116	0.733253
FBgn0261808	-0.667604	6.29264	5.68372	0.017123	0.733253
FBgn0040837	1.19564	2.72829	5.64344	0.0175208	0.746145
FBgn0040601	1.17306	-0.93325	5.64245	0.0175307	0.746145
FBgn0031702	0.653332	7.29425	5.63352	0.0176203	0.747686
FBgn0033097	4.76676	-1.89625	5.61933	0.0177635	0.751485
FBgn0263316	0.565384	6.1375	5.60669	0.017892	0.754645
FBgn0038105	0.608644	5.85997	5.60139	0.0179462	0.754657
FBgn0051053	-0.972248	1.28383	5.56444	0.0183289	0.76779
FBgn0026144	-0.840981	1.29127	5.54989	0.0184818	0.76779
FBgn0023076	-0.543281	5.27276	5.54718	0.0185104	0.76779
FBgn0037448	0.627583	2.85192	5.54691	0.0185133	0.76779
FBgn0033638	-0.574036	6.57614	5.54178	0.0185676	0.76779
FBgn0003308	-0.613802	5.33452	5.53249	0.0186666	0.76779
FBgn0004880	-1.01409	-0.106578	5.53005	0.0186926	0.76779
FBgn0029970	-1.44371	0.80684	5.51872	0.0188141	0.76779
FBgn0000414	-0.569092	5.41929	5.51317	0.0188738	0.76779
FBgn0004456	-0.631586	5.99235	5.51309	0.0188746	0.76779
FBgn0040636	0.568978	4.4889	5.50573	0.0189543	0.76779
FBgn0051823	1.08373	0.172962	5.50562	0.0189555	0.76779
FBgn0051098	0.618225	4.68713	5.49418	0.0190798	0.76779
FBgn0265147	-1.38286	-2.13881	5.49343	0.0190881	0.76779
FBgn0033127	0.595921	4.91138	5.48613	0.0191679	0.76779
FBgn0040211	-0.649013	5.69645	5.48596	0.0191698	0.76779
FBgn0266456	1.03676	-0.477505	5.48406	0.0191906	0.76779
FBgn0031925	-0.776372	3.80146	5.47187	0.0193249	0.77096
FBgn0036316	-0.69653	9.04236	5.4669	0.01938	0.77096
FBgn0038550	-1.85057	-2.26018	5.45966	0.0194605	0.771969
FBgn0033207	2.81131	-0.732547	5.44626	0.0196103	0.775715
FBgn0087002	0.80396	10.9692	5.41468	0.0199681	0.785741
FBgn0034999	0.639186	4.35576	5.40517	0.0200772	0.785741
FBgn0038732	-3.32405	-0.527629	5.40144	0.0201201	0.785741
FBgn0065055	1.58175	-1.94208	5.40021	0.0201343	0.785741
FBgn0033697	-0.938332	1.34519	5.39555	0.0201881	0.785741
FBgn0032054	0.535755	6.04296	5.3933	0.0202143	0.785741
FBgn0003295	1.55739	-1.77652	5.38819	0.0202735	0.785741
FBgn0039711	-0.582694	3.74907	5.38482	0.0203127	0.785741
FBgn0000500	-1.47203	-1.16233	5.36732	0.0205175	0.791477
FBgn0035769	0.678986	4.47616	5.33476	0.0209042	0.803693
FBgn0033257	0.686283	2.56345	5.33103	0.0209489	0.803693
FBgn0038390	-0.938099	0.499679	5.30988	0.0212048	0.811285
FBgn0010401	-6.34218	0.457833	5.29239	0.0214188	0.815315
FBgn0036560	0.989489	0.120816	5.28775	0.0214759	0.815315
FBgn0264775	2.64022	3.01211	5.28703	0.0214848	0.815315
FBgn0060296	0.654464	4.7251	5.23739	0.0221064	0.832804
FBgn0038201	0.64703	4.16494	5.23323	0.0221593	0.832804
FBgn0033170	-0.671716	3.99385	5.23141	0.0221826	0.832804
FBgn0052512	0.624297	6.6732	5.23133	0.0221835	0.832804
FBgn0259714	0.83645	2.90638	5.20929	0.0224665	0.841172
FBgn0052702	0.588739	4.40598	5.20239	0.0225558	0.842264
FBgn0032285	-0.870809	9.70641	5.19441	0.0226597	0.843892
FBgn0004240	-3.06603	5.45814	5.17148	0.0229606	0.852576
FBgn0261113	0.614645	9.75891	5.16081	0.0231022	0.852576
FBgn0039419	0.784815	5.4481	5.1573	0.0231489	0.852576
FBgn0030837	4.30614	4.2702	5.15121	0.0232302	0.852576
FBgn0036875	0.547316	6.45462	5.14825	0.0232698	0.852576
FBgn0031926	0.862254	0.527786	5.14398	0.0233271	0.852576
FBgn0036290	0.551033	4.91678	5.14147	0.0233609	0.852576
FBgn0052104	-0.638738	2.3903	5.14005	0.0233799	0.852576
FBgn0042138	0.58401	7.80246	5.12873	0.0235329	0.855925
FBgn0264386	-0.589715	5.17016	5.11593	0.0237072	0.860031
FBgn0035611	2.39109	2.14767	5.1091	0.0238007	0.861191
FBgn0030260	-1.195	-1.85155	5.0977	0.0239575	0.862158
FBgn0032782	0.595672	5.41844	5.09651	0.023974	0.862158
FBgn0051832	0.802004	4.0834	5.09376	0.0240121	0.862158
FBgn0004654	0.626498	9.17837	5.07936	0.0242122	0.867121
FBgn0003162	0.581564	5.48043	5.07058	0.0243353	0.869304
FBgn0063496	-3.61273	-1.55982	5.05023	0.0246226	0.875936
FBgn0037996	2.75877	0.0953675	5.04852	0.024647	0.875936
FBgn0259923	0.625731	4.10432	5.04419	0.0247086	0.875936
FBgn0002641	0.594385	4.24585	5.01202	0.0251719	0.890106
FBgn0013307	-0.674803	5.69298	5.00378	0.025292	0.890431
FBgn0261524	0.526391	5.43464	5.00267	0.0253082	0.890431
FBgn0036575	2.10278	0.0631891	4.99154	0.0254715	0.893928
FBgn0031514	1.04667	3.85348	4.97412	0.0257292	0.899598
FBgn0030850	0.509457	6.649	4.96662	0.0258412	0.899598
FBgn0260934	-0.645542	8.03562	4.96541	0.0258591	0.899598
FBgn0039479	-0.90762	-0.145078	4.96335	0.02589	0.899598
FBgn0031256	0.513746	6.28517	4.95779	0.0259734	0.900263
FBgn0038214	-0.845616	2.76115	4.94843	0.0261143	0.902911
FBgn0039296	0.572114	3.69595	4.94036	0.0262366	0.903726
FBgn0036377	0.758675	1.82507	4.93346	0.0263415	0.903726
FBgn0034447	-0.513969	3.39407	4.93059	0.0263853	0.903726
FBgn0029866	0.570736	4.61997	4.92989	0.026396	0.903726
FBgn0038147	0.740624	7.51123	4.92264	0.0265069	0.903813
FBgn0037324	-2.2714	-1.14477	4.91466	0.0266298	0.903813
FBgn0029504	-0.605022	5.50526	4.91377	0.0266435	0.903813
FBgn0265525	1.78135	-1.9396	4.9129	0.0266568	0.903813
FBgn0043806	0.667195	3.22851	4.8973	0.0268987	0.908579
FBgn0004666	-0.890207	2.01548	4.89201	0.0269813	0.908579
FBgn0053469	1.13492	0.0588512	4.8882	0.0270408	0.908579
FBgn0035358	3.68151	4.48132	4.88718	0.0270569	0.908579
FBgn0004606	-0.674098	3.13837	4.88146	0.0271467	0.909414
FBgn0038260	-0.751063	2.01582	4.86991	0.0273289	0.912481
FBgn0036278	0.54547	7.19115	4.86741	0.0273686	0.912481
FBgn0011603	-0.65603	5.57234	4.84242	0.027768	0.922728
FBgn0033128	0.567889	5.24406	4.83995	0.0278077	0.922728
FBgn0033812	0.544321	6.46653	4.82764	0.0280069	0.927141
FBgn0051446	3.77664	0.522771	4.81414	0.0282271	0.932226
FBgn0025628	0.480006	6.04887	4.78733	0.0286698	0.944619
FBgn0035359	1.53822	4.38663	4.77968	0.0287975	0.946599
FBgn0031449	-0.534912	7.12573	4.76925	0.0289725	0.950122
FBgn0001090	0.687024	5.67055	4.75102	0.029281	0.957994
FBgn0034371	0.546461	6.87476	4.73079	0.0296273	0.96579
FBgn0014343	-0.606174	4.16297	4.72296	0.0297625	0.96579
FBgn0267316	-1.42501	-0.664181	4.72067	0.0298021	0.96579
FBgn0004395	-0.554163	4.49402	4.71764	0.0298547	0.96579
FBgn0037818	0.682526	4.46731	4.7171	0.0298641	0.96579
FBgn0032886	-0.504342	4.1137	4.68394	0.0304459	0.982336
FBgn0027109	1.84364	0.714052	4.67712	0.030567	0.983977
FBgn0046685	0.52525	4.28474	4.66278	0.0308233	0.988283
FBgn0031930	1.88039	1.01076	4.65716	0.0309243	0.988283
FBgn0033928	0.924563	2.16397	4.65581	0.0309486	0.988283
FBgn0002945	-0.595449	3.26968	4.6539	0.0309831	0.988283
FBgn0035453	-3.2531	-2.86346	4.63958	0.0312426	0.993103
FBgn0005696	-0.869006	0.632415	4.63444	0.0313364	0.993103
FBgn0051116	0.489736	6.38041	4.63386	0.031347	0.993103
FBgn0035612	1.32648	-0.463072	4.58696	0.0322162	0.999999
FBgn0004462	-0.519256	4.11268	4.57426	0.0324557	0.999999
FBgn0030407	0.667464	1.52523	4.5691	0.0325537	0.999999
FBgn0051272	1.03187	5.66924	4.56705	0.0325926	0.999999
FBgn0034870	0.711197	3.35691	4.56559	0.0326205	0.999999
FBgn0038819	2.82421	2.759	4.55876	0.0327508	0.999999
FBgn0030613	0.800082	1.36268	4.55476	0.0328273	0.999999
FBgn0032613	-0.682367	4.2454	4.542	0.033073	0.999999
FBgn0032785	0.659899	3.08653	4.53673	0.0331749	0.999999
FBgn0037085	-1.47638	-1.61115	4.53286	0.0332499	0.999999
FBgn0062961	-0.833647	2.08045	4.52792	0.0333461	0.999999
FBgn0031453	0.56699	8.22648	4.51992	0.0335024	0.999999
FBgn0063495	0.566062	3.93426	4.51829	0.0335344	0.999999
FBgn0035348	-0.581757	8.31949	4.51591	0.0335809	0.999999
FBgn0025391	0.527951	5.49666	4.51176	0.0336626	0.999999
FBgn0030994	1.1906	-0.312718	4.51027	0.033692	0.999999
FBgn0037992	-1.52602	-1.49253	4.50775	0.0337416	0.999999
FBgn0040268	-0.488412	3.90573	4.50343	0.033827	0.999999
FBgn0000083	0.548812	7.28213	4.50109	0.0338732	0.999999
FBgn0014073	-0.641121	4.2479	4.49784	0.0339378	0.999999
FBgn0037960	0.600521	2.86302	4.48282	0.0342373	0.999999
FBgn0014861	-0.657623	2.02595	4.47323	0.0344298	0.999999
FBgn0036993	0.732351	5.62619	4.47209	0.0344529	0.999999
FBgn0032025	0.755954	6.25731	4.46102	0.0346768	0.999999
FBgn0034582	2.18455	0.490591	4.44012	0.0351037	0.999999
FBgn0013688	0.617954	6.36103	4.42557	0.0354043	0.999999
FBgn0032669	1.07045	5.84818	4.41516	0.035621	0.999999
FBgn0031800	-0.677758	3.66032	4.41289	0.0356683	0.999999
FBgn0035187	-1.64947	-2.01606	4.41103	0.0357073	0.999999
FBgn0067102	0.501903	4.32878	4.40091	0.0359198	0.999999
FBgn0038286	-0.483577	5.66568	4.39861	0.0359682	0.999999
FBgn0034728	-0.51741	4.47277	4.39821	0.0359766	0.999999
FBgn0031682	0.494852	4.78828	4.39456	0.0360538	0.999999
FBgn0259711	0.663015	2.93156	4.39387	0.0360683	0.999999
FBgn0052447	-0.841973	2.17856	4.38103	0.0363411	0.999999
FBgn0039911	0.715354	1.56973	4.38012	0.0363605	0.999999
FBgn0003134	-0.553142	7.3778	4.3799	0.0363652	0.999999
FBgn0016715	-0.57107	5.34037	4.37857	0.0363934	0.999999
FBgn0010403	-3.49216	-0.154583	4.36701	0.0366412	0.999999
FBgn0259098	-0.843609	0.615667	4.36664	0.0366491	0.999999
FBgn0010591	0.48065	6.32848	4.35887	0.0368168	0.999999
FBgn0039466	-0.535754	5.24069	4.35808	0.0368339	0.999999
FBgn0262902	-0.888906	0.0872148	4.34986	0.0370119	0.999999
FBgn0267635	1.34399	-0.836197	4.33914	0.0372458	0.999999
FBgn0053296	1.02114	-0.155144	4.33641	0.0373054	0.999999
FBgn0032170	-0.479178	6.27919	4.33493	0.0373381	0.999999
FBgn0011280	-1.19418	2.88936	4.33411	0.0373559	0.999999
FBgn0053474	-0.69998	0.444399	4.33134	0.0374168	0.999999
FBgn0037063	0.499861	7.1615	4.32455	0.0375664	0.999999
FBgn0020653	0.495318	8.25682	4.32261	0.0376091	0.999999
FBgn0264748	0.635819	3.26925	4.31168	0.0378515	0.999999
FBgn0000658	-0.821469	0.809601	4.30818	0.0379295	0.999999
FBgn0001994	-0.510104	5.7006	4.3067	0.0379625	0.999999
FBgn0014380	0.626995	5.32007	4.30291	0.0380472	0.999999
FBgn0030679	0.508957	6.77468	4.29699	0.0381798	0.999999
FBgn0250836	1.98762	2.58626	4.29669	0.0381867	0.999999
FBgn0032067	3.49885	-2.36729	4.29618	0.0381981	0.999999
FBgn0020617	1.36537	-1.87012	4.28371	0.0384794	0.999999
FBgn0035193	1.73737	-1.28704	4.27846	0.0385983	0.999999
FBgn0020236	0.624356	11.0317	4.26382	0.0389323	0.999999
FBgn0035199	0.958111	2.33136	4.26271	0.0389577	0.999999
FBgn0027617	-0.696045	1.6002	4.25495	0.039136	0.999999
FBgn0036030	-0.600938	7.23703	4.25094	0.0392285	0.999999
FBgn0034356	-0.694579	3.94823	4.23901	0.0395052	0.999999
FBgn0041713	0.712211	2.23887	4.23242	0.0396589	0.999999
FBgn0031990	-0.560322	6.47039	4.22855	0.0397495	0.999999
FBgn0261985	-0.523196	6.3271	4.22082	0.0399309	0.999999
FBgn0027572	0.478768	6.48009	4.21455	0.0400787	0.999999
FBgn0031080	0.808728	1.42789	4.21047	0.0401751	0.999999
FBgn0033065	0.618842	9.62183	4.20852	0.0402214	0.999999
FBgn0039073	0.630718	4.77908	4.20329	0.0403457	0.999999
FBgn0020880	2.56191	-1.96201	4.19504	0.0405423	0.999999
FBgn0036935	0.846	-0.0794491	4.18848	0.0406996	0.999999
FBgn0038113	-1.11669	-0.653691	4.17857	0.0409383	0.999999
FBgn0261560	-0.509974	7.75245	4.1601	0.041387	0.999999
FBgn0029766	0.720774	7.90759	4.15892	0.0414158	0.999999
FBgn0260477	-2.21774	-2.05776	4.15408	0.0415344	0.999999
FBgn0031836	0.497841	5.72083	4.14923	0.0416534	0.999999
FBgn0086662	1.01815	-0.542398	4.14765	0.0416923	0.999999
FBgn0038398	0.565547	5.26824	4.14161	0.0418414	0.999999
FBgn0039207	0.524025	6.60927	4.1404	0.0418713	0.999999
FBgn0265104	1.18192	-1.13197	4.13972	0.0418881	0.999999
FBgn0040682	1.03466	-0.45314	4.13241	0.0420695	0.999999
FBgn0036715	-0.755766	2.43979	4.12819	0.0421744	0.999999
FBgn0038613	3.3769	3.0267	4.12074	0.0423605	0.999999
FBgn0266719	0.468332	4.80578	4.11813	0.0424259	0.999999
FBgn0051549	0.441705	5.44781	4.10999	0.0426305	0.999999
FBgn0050196	0.65881	1.08653	4.08961	0.0431476	0.999999
FBgn0083974	1.29091	-1.68303	4.0891	0.0431605	0.999999
FBgn0000054	-0.470783	4.60083	4.07944	0.0434081	0.999999
FBgn0085421	-0.54256	4.27481	4.07751	0.0434577	0.999999
FBgn0036627	0.754742	2.55014	4.0728	0.0435791	0.999999
FBgn0030925	0.647574	2.27598	4.06808	0.0437008	0.999999
FBgn0015039	0.918755	7.41226	4.05942	0.0439255	0.999999
FBgn0032946	1.26834	4.01534	4.05171	0.0441267	0.999999
FBgn0002716	-0.762401	0.34801	4.0505	0.0441582	0.999999
FBgn0265365	0.664376	1.85021	4.04963	0.044181	0.999999
FBgn0028562	1.17958	0.401334	4.04579	0.0442816	0.999999
FBgn0031580	2.9626	3.3109	4.02641	0.0447933	0.999999
FBgn0037770	0.558894	3.14663	4.00269	0.0454278	0.999999
FBgn0051176	0.937011	2.65468	4.00208	0.0454441	0.999999
FBgn0035086	0.558005	4.13116	3.99298	0.0456901	0.999999
FBgn0053558	-0.505497	5.91744	3.98221	0.0459831	0.999999
FBgn0264895	-0.510049	4.14967	3.96819	0.0463675	0.999999
FBgn0032955	-0.440172	6.31251	3.96458	0.046467	0.999999
FBgn0011676	0.978931	-0.599883	3.96262	0.0465212	0.999999
FBgn0020416	-0.502075	5.63395	3.96012	0.0465904	0.999999
FBgn0266284	0.457859	4.54307	3.95436	0.0467501	0.999999
FBgn0085456	1.06793	-1.09969	3.94531	0.0470023	0.999999
FBgn0051636	1.43423	0.297412	3.93906	0.0471771	0.999999
FBgn0031689	0.793815	6.17785	3.92725	0.0475095	0.999999
FBgn0267792	0.463436	3.88059	3.92702	0.0475161	0.999999
FBgn0034093	0.485935	4.64806	3.925	0.0475733	0.999999
FBgn0051562	0.824731	2.6906	3.92379	0.0476074	0.999999
FBgn0032023	1.74365	-1.45808	3.91678	0.0478063	0.999999
FBgn0030332	0.720399	4.66566	3.91315	0.0479096	0.999999
FBgn0040251	1.21232	-1.04874	3.90964	0.0480099	0.999999
FBgn0040364	0.882768	4.35602	3.89573	0.0484091	0.999999
FBgn0265512	-0.479839	7.42677	3.89372	0.048467	0.999999
FBgn0265424	0.728835	2.35839	3.88733	0.0486519	0.999999
FBgn0039452	0.893108	8.10642	3.86845	0.049202	0.999999
FBgn0037574	0.462485	3.5545	3.84905	0.0497741	0.999999
FBgn0025643	0.858027	0.967351	3.83116	0.0503082	0.999999
FBgn0265898	-0.802206	0.362822	3.82874	0.0503807	0.999999
FBgn0264502	-0.881185	-0.132391	3.8279	0.0504062	0.999999
FBgn0267708	-1.07823	-1.30065	3.81095	0.0509187	0.999999
FBgn0003016	-0.473517	5.35363	3.80537	0.0510886	0.999999
FBgn0031141	1.42785	-0.55197	3.79374	0.0514444	0.999999
FBgn0039107	1.45249	0.849768	3.79306	0.0514654	0.999999
FBgn0265592	-0.945741	0.478475	3.78908	0.0515879	0.999999
FBgn0031037	0.492016	6.6727	3.77607	0.0519907	0.999999
FBgn0033124	2.26147	3.7565	3.77325	0.0520783	0.999999
FBgn0037515	0.524091	4.43607	3.77192	0.0521199	0.999999
FBgn0259977	0.711773	3.1753	3.76699	0.0522735	0.999999
FBgn0039321	0.495617	6.23073	3.76692	0.0522757	0.999999
FBgn0027348	-0.567252	8.25751	3.74102	0.053092	0.999999
FBgn0038416	2.33853	1.73759	3.72917	0.0534698	0.999999
FBgn0037140	0.468078	4.09028	3.71505	0.0539239	0.999999
FBgn0027375	-0.413155	4.89108	3.70306	0.0543126	0.999999
FBgn0266088	0.855659	0.489353	3.70273	0.0543236	0.999999
FBgn0051665	-1.79561	-1.25692	3.69416	0.0546033	0.999999
FBgn0020764	0.537729	10.1268	3.68838	0.054793	0.999999
FBgn0051901	2.64598	7.75418	3.67234	0.0553224	0.999999
FBgn0265048	0.525217	5.72659	3.67222	0.0553264	0.999999
FBgn0034058	0.478592	4.36144	3.66894	0.0554355	0.999999
FBgn0033702	-0.560399	2.7504	3.66581	0.0555395	0.999999
FBgn0051439	1.31025	-1.071	3.65121	0.0560287	0.999999
FBgn0011802	-0.497668	3.00835	3.64856	0.0561176	0.999999
FBgn0085376	-0.5776	3.00251	3.64744	0.0561554	0.999999
FBgn0038832	-0.55434	4.73005	3.64485	0.0562428	0.999999
FBgn0035617	-0.438685	4.09994	3.64266	0.056317	0.999999
FBgn0265176	1.30776	-1.67441	3.63769	0.0564851	0.999999
FBgn0037963	-0.460318	5.23051	3.6367	0.0565188	0.999999
FBgn0035539	0.550965	2.75073	3.63477	0.0565844	0.999999
FBgn0035929	0.655119	3.70281	3.63363	0.056623	0.999999
FBgn0039736	-1.02236	0.27676	3.63132	0.0567017	0.999999
FBgn0010350	0.398464	6.30966	3.62139	0.0570412	0.999999
FBgn0015239	0.426726	5.73925	3.60285	0.0576807	0.999999
FBgn0052667	0.596551	3.68113	3.60036	0.0577672	0.999999
FBgn0051792	0.692155	1.76698	3.59252	0.0580403	0.999999
FBgn0051205	0.60723	4.158	3.59156	0.0580737	0.999999
FBgn0034162	0.495729	6.96048	3.59031	0.0581174	0.999999
FBgn0000490	-0.512402	4.01388	3.58809	0.0581949	0.999999
FBgn0264946	-1.43283	-2.1132	3.57966	0.0584911	0.999999
FBgn0034897	0.430919	6.47596	3.57593	0.0586227	0.999999
FBgn0033250	-0.522215	6.00859	3.57467	0.0586672	0.999999
FBgn0035091	-0.48717	6.2491	3.56608	0.0589714	0.999999
FBgn0267725	-0.701973	2.74909	3.5567	0.0593054	0.999999
FBgn0036910	0.506024	3.54566	3.55271	0.0594483	0.999999
FBgn0039430	-0.448787	6.95826	3.54886	0.0595862	0.999999
FBgn0066101	0.526866	9.44841	3.54653	0.0596702	0.999999
FBgn0033226	0.445354	7.81973	3.54626	0.0596797	0.999999
FBgn0031568	0.632105	1.78674	3.54298	0.0597979	0.999999
FBgn0034865	-0.771534	2.27186	3.54206	0.0598311	0.999999
FBgn0034387	0.521639	4.77447	3.53831	0.0599664	0.999999
FBgn0040238	0.456148	5.03553	3.53769	0.0599889	0.999999
FBgn0031717	0.428576	5.49775	3.53686	0.060019	0.999999
FBgn0035626	-0.860474	0.554913	3.53613	0.0600454	0.999999
FBgn0038074	0.580719	6.64805	3.53519	0.0600793	0.999999
FBgn0031881	0.416386	4.03495	3.52606	0.0604111	0.999999
FBgn0039155	0.665712	1.31551	3.52184	0.0605653	0.999999
FBgn0032820	-0.561892	8.06998	3.517	0.0607422	0.999999
FBgn0031627	0.67307	0.667052	3.51126	0.0609533	0.999999
FBgn0040255	0.813192	0.789163	3.51037	0.0609858	0.999999
FBgn0051410	2.92889	-2.31064	3.50992	0.0610024	0.999999
FBgn0035228	-0.52629	8.05308	3.5086	0.0610509	0.999999
FBgn0035477	0.926069	-0.235252	3.49513	0.0615496	0.999999
FBgn0003651	-0.491624	6.54376	3.49347	0.0616114	0.999999
FBgn0023177	0.415005	5.00549	3.47859	0.0621675	0.999999
FBgn0039851	1.39126	-1.51421	3.47634	0.0622522	0.999999
FBgn0052369	-0.498502	4.98324	3.4762	0.0622576	0.999999
FBgn0050479	2.53305	-2.15374	3.47502	0.0623019	0.999999
FBgn0025709	-1.09105	1.89418	3.45901	0.062908	0.999999
FBgn0001149	0.500064	8.52239	3.45351	0.0631175	0.999999
FBgn0263995	-0.490707	5.90264	3.45298	0.0631377	0.999999
FBgn0260430	1.52825	-1.82519	3.45284	0.0631431	0.999999
FBgn0039226	0.459602	5.07849	3.45116	0.0632073	0.999999
FBgn0039043	-0.438092	4.44997	3.44761	0.0633432	0.999999
FBgn0000099	0.431002	4.61618	3.43997	0.063637	0.999999
FBgn0012034	0.555799	10.6714	3.43938	0.0636597	0.999999
FBgn0034885	0.486231	9.07821	3.43616	0.0637836	0.999999
FBgn0010053	0.436374	6.67587	3.43122	0.063975	0.999999
FBgn0030575	-0.530719	4.71034	3.42596	0.0641789	0.999999
FBgn0029707	-1.03524	-1.01306	3.41657	0.0645449	0.999999
FBgn0028491	0.584059	7.00293	3.41491	0.0646099	0.999999
FBgn0259936	0.62805	1.18504	3.41434	0.0646321	0.999999
FBgn0051922	0.794946	0.154274	3.41349	0.0646655	0.999999
FBgn0085425	0.435962	4.19197	3.4131	0.0646809	0.999999
FBgn0035089	0.789941	3.92662	3.4103	0.0647906	0.999999
FBgn0046258	0.673546	1.2552	3.40928	0.0648307	0.999999
FBgn0266771	-1.1856	-2.05661	3.40755	0.0648988	0.999999
FBgn0029895	-0.574618	4.53435	3.39575	0.0653646	0.999999
FBgn0000451	1.14864	1.94383	3.39491	0.0653981	0.999999
FBgn0023530	0.44416	4.93993	3.38964	0.0656071	0.999999
FBgn0043362	-0.489797	4.66126	3.38706	0.06571	0.999999
FBgn0039944	-1.03123	-0.58744	3.3869	0.0657162	0.999999
FBgn0033846	-0.494551	3.06983	3.37637	0.0661374	0.999999
FBgn0259848	-0.871339	0.312669	3.37458	0.0662095	0.999999
FBgn0030683	0.509414	3.04182	3.37015	0.0663879	0.999999
FBgn0040817	0.605245	1.674	3.36951	0.0664137	0.999999
FBgn0035666	3.60125	-0.0758841	3.36095	0.0667595	0.999999
FBgn0030317	-0.937786	-1.00359	3.36014	0.0667924	0.999999
FBgn0004369	-0.493499	4.80175	3.35821	0.0668708	0.999999
FBgn0263782	-0.452953	5.7875	3.33462	0.0678363	0.999999
FBgn0263076	1.2294	-1.82144	3.32575	0.0682031	0.999999
FBgn0053282	0.758014	3.80257	3.32069	0.0684132	0.999999
FBgn0033792	-2.22109	3.01404	3.31758	0.0685425	0.999999
FBgn0038799	0.829647	2.80612	3.3146	0.0686668	0.999999
FBgn0039848	-0.782269	-0.19103	3.31392	0.0686954	0.999999
FBgn0085382	-0.824325	-0.192168	3.31309	0.0687302	0.999999
FBgn0022700	1.81619	3.04717	3.3115	0.0687965	0.999999
FBgn0062412	0.924411	5.46369	3.30968	0.0688729	0.999999
FBgn0039008	0.499633	3.46975	3.30944	0.0688831	0.999999
FBgn0038460	0.520666	3.70742	3.30727	0.068974	0.999999
FBgn0031770	-1.02941	-1.11914	3.30607	0.0690244	0.999999
FBgn0083124	0.778472	-0.0663503	3.29817	0.0693572	0.999999
FBgn0040336	0.462803	4.21466	3.29697	0.0694078	0.999999
FBgn0001083	0.687118	1.30363	3.28725	0.0698197	0.999999
FBgn0029839	1.46517	0.577159	3.28544	0.0698969	0.999999
FBgn0028550	0.489457	5.19144	3.28484	0.0699226	0.999999
FBgn0262983	-0.594155	2.7969	3.28341	0.0699835	0.999999
FBgn0030005	1.09353	0.512894	3.28218	0.070036	0.999999
FBgn0035766	-0.358638	5.11727	3.27892	0.0701751	0.999999
FBgn0041174	-0.437921	3.71445	3.27632	0.0702865	0.999999
FBgn0035235	-0.453406	3.40165	3.27427	0.0703742	0.999999
FBgn0037396	0.669315	2.33585	3.27367	0.0704	0.999999
FBgn0035610	-0.716554	1.92607	3.27344	0.07041	0.999999
FBgn0034501	-0.537034	9.73313	3.27266	0.0704434	0.999999
FBgn0020278	0.39858	5.41398	3.27235	0.0704568	0.999999
FBgn0038731	-0.665318	4.37819	3.2627	0.0708725	0.999999
FBgn0052695	-0.505543	5.19525	3.25921	0.0710233	0.999999
FBgn0033214	0.594553	3.23308	3.24823	0.0715007	0.999999
FBgn0032850	-0.487716	3.64569	3.24607	0.071595	0.999999
FBgn0050159	0.419505	6.34314	3.24121	0.0718077	0.999999
FBgn0004374	-0.46728	5.31943	3.2407	0.0718297	0.999999
FBgn0262111	-0.968238	-1.16239	3.23881	0.0719128	0.999999
FBgn0033744	0.605607	2.67672	3.23863	0.0719208	0.999999
FBgn0083972	-0.697328	3.53672	3.23686	0.0719987	0.999999
FBgn0083123	0.62397	1.50606	3.23577	0.0720464	0.999999
FBgn0026602	0.489079	4.90049	3.23546	0.0720599	0.999999
FBgn0264791	-0.511941	3.51863	3.23322	0.0721586	0.999999
FBgn0266805	-1.05112	-0.648009	3.23212	0.072207	0.999999
FBgn0263650	-0.968251	-0.909272	3.2314	0.072239	0.999999
FBgn0032008	0.745437	2.89957	3.22119	0.0726906	0.999999
FBgn0042206	0.737726	2.43499	3.22093	0.0727023	0.999999
FBgn0041160	0.496995	4.6501	3.21733	0.0728623	0.999999
FBgn0033584	-0.719125	2.73257	3.21597	0.0729228	0.999999
FBgn0010473	-0.583371	2.40236	3.21437	0.0729944	0.999999
FBgn0038126	-0.608241	1.59984	3.21376	0.0730214	0.999999
FBgn0039454	-0.916192	0.0936682	3.2115	0.0731225	0.999999
FBgn0039051	1.81499	2.78459	3.20599	0.0733691	0.999999
FBgn0032330	-0.48393	4.87127	3.20547	0.0733923	0.999999
FBgn0263199	-0.517141	8.27387	3.20503	0.0734122	0.999999
FBgn0266327	-0.665903	0.901617	3.19561	0.0738362	0.999999
FBgn0024920	-0.81334	1.09792	3.19369	0.0739232	0.999999
FBgn0040735	-0.508698	5.88643	3.18766	0.0741963	0.999999
FBgn0265883	-0.900129	2.60819	3.18724	0.074215	0.999999
FBgn0263106	0.394488	7.30312	3.18436	0.0743459	0.999999
FBgn0038068	1.13954	0.437928	3.18364	0.0743787	0.999999
FBgn0011294	-5.09142	-1.99828	3.17635	0.0747114	0.999999
FBgn0051044	0.570877	1.50921	3.17442	0.0747997	0.999999
FBgn0267541	0.774661	-0.0170907	3.1722	0.0749015	0.999999
FBgn0063649	-0.666254	2.27908	3.16812	0.0750887	0.999999
FBgn0053971	-0.72532	1.77967	3.16623	0.075176	0.999999
FBgn0034391	1.11921	-0.50783	3.16498	0.0752333	0.999999
FBgn0261547	-0.490818	6.49276	3.16159	0.0753898	0.999999
FBgn0035811	-0.48466	4.60715	3.15896	0.0755115	0.999999
FBgn0032900	0.456352	4.28648	3.15707	0.0755986	0.999999
FBgn0030912	0.621472	1.11799	3.15239	0.075816	0.999999
FBgn0261262	-0.657444	3.52226	3.15202	0.0758331	0.999999
FBgn0023541	1.08356	-1.00154	3.15197	0.0758354	0.999999
FBgn0034766	-3.63029	-2.27265	3.14892	0.0759772	0.999999
FBgn0030889	-0.929932	-0.532916	3.14718	0.0760584	0.999999
FBgn0266094	-0.912136	-1.14825	3.14483	0.0761677	0.999999
FBgn0032162	0.454856	6.53486	3.14084	0.0763543	0.999999
FBgn0034275	0.59467	4.99624	3.13847	0.0764653	0.999999
FBgn0034730	1.35683	-1.26677	3.13439	0.0766569	0.999999
FBgn0039137	0.458945	4.14049	3.13263	0.07674	0.999999
FBgn0024995	0.584507	5.62398	3.13254	0.0767443	0.999999
FBgn0039644	0.524706	6.38189	3.13132	0.0768013	0.999999
FBgn0053963	-1.03616	-0.200512	3.13098	0.0768177	0.999999
FBgn0035147	-0.53046	8.65576	3.1306	0.0768354	0.999999
FBgn0265613	0.834152	-0.668049	3.128	0.0769582	0.999999
FBgn0013699	1.26469	-2.15668	3.1258	0.077062	0.999999
FBgn0262870	0.923649	5.15243	3.12268	0.0772098	0.999999
FBgn0020647	-0.377259	6.42698	3.12224	0.0772306	0.999999
FBgn0034966	-1.45974	-1.53045	3.11833	0.0774161	0.999999
FBgn0263662	-0.672299	0.782954	3.1183	0.0774174	0.999999
FBgn0260486	-0.495058	5.72131	3.11511	0.0775692	0.999999
FBgn0034166	0.959875	-1.53497	3.11159	0.0777372	0.999999
FBgn0033844	0.454164	8.37891	3.10622	0.0779937	0.999999
FBgn0038842	0.625709	4.93101	3.10093	0.0782476	0.999999
FBgn0063499	0.718374	3.99233	3.09764	0.0784059	0.999999
FBgn0037363	-0.440993	5.82403	3.09467	0.0785491	0.999999
FBgn0011701	0.599731	1.39396	3.08987	0.0787812	0.999999
FBgn0035281	1.0416	-1.20641	3.08589	0.0789738	0.999999
FBgn0034861	0.57292	1.60049	3.08379	0.079076	0.999999
FBgn0014011	0.439152	5.54264	3.08084	0.0792195	0.999999
FBgn0038720	0.394475	4.55307	3.07892	0.0793133	0.999999
FBgn0045759	0.799831	-0.728015	3.07767	0.0793744	0.999999
FBgn0022355	0.545493	10.6807	3.0761	0.0794507	0.999999
FBgn0030787	0.435607	3.63417	3.07503	0.079503	0.999999
FBgn0038198	0.466507	6.47629	3.06819	0.0798385	0.999999
FBgn0032435	1.06874	4.52661	3.05801	0.0803398	0.999999
FBgn0053833	1.03089	-1.90943	3.05667	0.0804065	0.999999
FBgn0040718	0.634487	1.21452	3.05235	0.0806204	0.999999
FBgn0259215	-1.15625	-1.71948	3.05191	0.0806425	0.999999
FBgn0003209	-0.419908	6.07704	3.04751	0.080861	0.999999
FBgn0002565	-1.00592	1.28834	3.04237	0.0811174	0.999999
FBgn0040256	0.522249	4.78317	3.04107	0.0811824	0.999999
FBgn0015393	0.430704	3.92232	3.04088	0.0811917	0.999999
FBgn0030890	0.397418	5.62448	3.03913	0.0812794	0.999999
FBgn0266312	-0.798304	-0.880356	3.03069	0.0817033	0.999999
FBgn0052407	0.535178	3.26578	3.0276	0.081859	0.999999
FBgn0025525	-0.4806	6.0204	3.00893	0.0828069	0.999999
FBgn0032635	-0.421107	3.58094	3.00265	0.0831286	0.999999
FBgn0004368	0.40337	5.05861	3.00234	0.0831444	0.999999
FBgn0051463	2.28415	1.04222	3.0009	0.0832185	0.999999
FBgn0265711	0.976439	-1.71508	2.99659	0.0834398	0.999999
FBgn0027508	-0.421923	5.74654	2.99585	0.083478	0.999999
FBgn0033554	-0.62559	1.40944	2.99551	0.0834954	0.999999
FBgn0001187	-0.566123	8.66763	2.98994	0.0837834	0.999999
FBgn0261963	0.660045	0.451337	2.98979	0.083791	0.999999
FBgn0051092	-0.575199	8.414	2.98691	0.0839404	0.999999
FBgn0041710	0.549045	2.69134	2.98544	0.0840163	0.999999
FBgn0051577	-1.00455	-1.93136	2.97925	0.0843382	0.999999
FBgn0039196	1.97749	-1.77353	2.97793	0.0844072	0.999999
FBgn0047199	0.788662	0.229474	2.97479	0.0845712	0.999999
FBgn0067905	0.514306	5.23712	2.97339	0.0846441	0.999999
FBgn0011723	3.12346	1.96553	2.97335	0.0846462	0.999999
FBgn0030051	0.566698	2.71636	2.9668	0.0849896	0.999999
FBgn0266982	0.843354	-0.164211	2.96479	0.0850953	0.999999
FBgn0015033	0.426731	3.83926	2.96342	0.0851677	0.999999
FBgn0083962	-0.45499	5.77529	2.95726	0.0854927	0.999999
FBgn0039319	0.810662	2.76133	2.95304	0.0857163	0.999999
FBgn0035870	0.905632	-0.292749	2.95281	0.0857284	0.999999
FBgn0040358	1.72638	-1.4338	2.95179	0.0857823	0.999999
FBgn0266431	1.02473	0.730066	2.9392	0.0864534	0.999999
FBgn0037644	-0.375212	4.37782	2.93776	0.0865309	0.999999
FBgn0262028	-0.737032	1.5083	2.93118	0.086884	0.999999
FBgn0052425	-0.622599	9.21279	2.92983	0.0869568	0.999999
FBgn0033980	0.415344	4.7166	2.92819	0.087045	0.999999
FBgn0038730	-0.629117	4.17257	2.92465	0.087236	0.999999
FBgn0040827	0.561284	9.26408	2.92309	0.0873203	0.999999
FBgn0038035	0.43393	4.34929	2.91905	0.0875393	0.999999
FBgn0001291	0.373043	5.47948	2.91873	0.0875566	0.999999
FBgn0031968	0.379028	5.41769	2.91864	0.0875614	0.999999
FBgn0266896	-0.64642	0.617732	2.9162	0.0876941	0.999999
FBgn0026197	-0.708275	0.863654	2.91588	0.0877116	0.999999
FBgn0035695	-0.814088	3.70104	2.91529	0.0877438	0.999999
FBgn0031854	1.10077	-1.95769	2.91193	0.0879266	0.999999
FBgn0034638	-0.44639	9.48907	2.91067	0.0879955	0.999999
FBgn0029828	0.48632	6.46811	2.90422	0.0883482	0.999999
FBgn0038828	0.619256	1.59122	2.89705	0.0887419	0.999999
FBgn0036764	0.914459	4.22722	2.89606	0.0887963	0.999999
FBgn0265988	-0.495833	5.73524	2.89467	0.0888728	0.999999
FBgn0024366	0.479927	3.82883	2.89098	0.0890765	0.999999
FBgn0051809	0.633366	1.76378	2.88876	0.0891997	0.999999
FBgn0033932	1.07696	-1.99609	2.87863	0.0897624	0.999999
FBgn0025680	0.41852	7.99419	2.87703	0.0898519	0.999999
FBgn0263667	0.406588	5.22675	2.87492	0.0899694	0.999999
FBgn0016031	0.411525	6.9348	2.87428	0.0900054	0.999999
FBgn0032171	-0.399618	3.71197	2.87255	0.0901021	0.999999
FBgn0019982	0.445378	6.47815	2.87027	0.09023	0.999999
FBgn0051343	1.42726	6.08657	2.87007	0.090241	0.999999
FBgn0040262	1.04387	0.425427	2.86939	0.0902789	0.999999
FBgn0033079	0.461613	6.8398	2.86934	0.0902817	0.999999
FBgn0034866	-0.745922	1.79955	2.86789	0.0903632	0.999999
FBgn0052372	0.412293	6.30919	2.86723	0.0904005	0.999999
FBgn0265687	1.24553	-2.24342	2.86585	0.0904778	0.999999
FBgn0039818	0.946687	2.59377	2.86364	0.0906022	0.999999
FBgn0030310	0.569739	4.25069	2.85799	0.0909211	0.999999
FBgn0032066	1.83128	1.17499	2.85492	0.0910949	0.999999
FBgn0038114	-0.793929	-0.576893	2.85491	0.0910951	0.999999
FBgn0036501	0.429865	6.60808	2.8541	0.0911412	0.999999
FBgn0027550	-0.52532	2.49853	2.85056	0.0913423	0.999999
FBgn0034318	2.55859	2.44947	2.85038	0.0913525	0.999999
FBgn0033720	1.6649	-0.973341	2.85019	0.0913633	0.999999
FBgn0019990	-0.354382	5.0546	2.84524	0.0916449	0.999999
FBgn0265042	-0.49256	6.74678	2.83959	0.0919674	0.999999
FBgn0030055	-0.38165	4.23061	2.83712	0.0921093	0.999999
FBgn0037697	-0.427677	5.19757	2.83637	0.0921523	0.999999
FBgn0039332	-1.71833	-2.24631	2.83308	0.0923412	0.999999
FBgn0031778	-0.987803	-1.14282	2.83304	0.0923435	0.999999
FBgn0029639	2.02375	-2.19151	2.83211	0.0923968	0.999999
FBgn0004554	1.4221	-2.02367	2.83165	0.0924234	0.999999
FBgn0262679	0.849535	-0.0288108	2.8314	0.0924377	0.999999
FBgn0051380	0.441126	3.99554	2.83087	0.0924683	0.999999
FBgn0037636	-0.450862	7.84324	2.83055	0.0924868	0.999999
FBgn0035412	1.45136	-2.37417	2.82978	0.0925313	0.999999
FBgn0036953	1.61887	-1.69758	2.82339	0.0929003	0.999999
FBgn0039381	-0.370561	4.36475	2.82203	0.0929789	0.999999
FBgn0011766	-0.480424	6.07041	2.82193	0.0929846	0.999999
FBgn0026375	0.468726	6.36525	2.81117	0.0936101	0.999999
FBgn0032835	0.42547	6.01759	2.81023	0.0936651	0.999999
FBgn0265149	-0.969825	-1.47519	2.80702	0.0938528	0.999999
FBgn0025583	-0.487826	7.0932	2.80438	0.094007	0.999999
FBgn0266019	-0.43848	7.12393	2.80202	0.0941459	0.999999
FBgn0037166	0.548294	5.44458	2.80164	0.094168	0.999999
FBgn0031694	0.4705	4.40845	2.79585	0.0945086	0.999999
FBgn0053505	0.486931	2.4755	2.7935	0.0946473	0.999999
FBgn0015576	0.385931	5.6191	2.79157	0.0947613	0.999999
FBgn0040294	0.396312	3.66662	2.78902	0.0949124	0.999999
FBgn0035264	-0.57126	0.934559	2.78052	0.0954169	0.999999
FBgn0030595	-0.561655	2.37046	2.77549	0.0957171	0.999999
FBgn0032514	0.384717	3.84271	2.77311	0.0958595	0.999999
FBgn0086365	0.398084	5.03558	2.77105	0.095983	0.999999
FBgn0037601	0.484849	3.16334	2.76761	0.09619	0.999999
FBgn0010282	-0.381081	5.06025	2.767	0.0962264	0.999999
FBgn0086690	-0.472687	5.7453	2.76468	0.0963662	0.999999
FBgn0023215	-0.590858	4.47744	2.76122	0.0965744	0.999999
FBgn0267390	0.396566	6.97557	2.76075	0.0966028	0.999999
FBgn0028394	0.43178	4.31583	2.75429	0.0969936	0.999999
FBgn0030041	0.560123	8.40552	2.75271	0.0970897	0.999999
FBgn0036752	0.648158	3.58216	2.75226	0.0971173	0.999999
FBgn0053827	0.990001	-1.97056	2.7424	0.097718	0.999999
FBgn0029791	0.594282	1.44007	2.73599	0.0981107	0.999999
FBgn0026309	-0.392978	3.53009	2.7316	0.0983809	0.999999
FBgn0086358	-0.369877	5.65813	2.72879	0.098554	0.999999
FBgn0031522	0.571181	5.59766	2.7271	0.0986582	0.999999
FBgn0263206	1.16325	-1.55978	2.71989	0.0991051	0.999999
FBgn0023416	-0.600732	0.37312	2.71913	0.0991521	0.999999
FBgn0263321	-0.465728	4.21499	2.71909	0.0991543	0.999999
FBgn0035656	0.432417	7.47081	2.71717	0.0992738	0.999999
FBgn0029606	1.01649	-1.64993	2.71304	0.0995314	0.999999
FBgn0039290	-0.5529	2.36873	2.71123	0.0996441	0.999999
FBgn0001128	0.472159	9.79603	2.7096	0.0997457	0.999999
FBgn0011706	0.901921	-0.331032	2.70669	0.0999284	0.999999
FBgn0035049	0.530056	5.53674	2.70567	0.0999923	0.999999
FBgn0261360	-0.384043	5.78261	2.70352	0.100127	0.999999
FBgn0051898	-0.679878	-0.365062	2.70338	0.100136	0.999999
FBgn0050287	1.06605	-1.29379	2.70323	0.100145	0.999999
FBgn0267761	-0.887466	-1.06004	2.70315	0.10015	0.999999
FBgn0266136	-0.384043	5.7828	2.70289	0.100167	0.999999
FBgn0053208	0.389861	6.93065	2.70163	0.100246	0.999999
FBgn0262570	-0.504894	4.06877	2.70067	0.100306	0.999999
FBgn0051146	-0.424497	3.64016	2.69644	0.100573	0.999999
FBgn0035849	0.406542	5.43794	2.69522	0.100649	0.999999
FBgn0250757	0.558331	7.854	2.6907	0.100935	0.999999
FBgn0028544	0.845804	-0.034614	2.68788	0.101114	0.999999
FBgn0036147	0.420354	3.86961	2.68713	0.101162	0.999999
FBgn0262035	0.385736	4.31903	2.68711	0.101163	0.999999
FBgn0262539	0.461119	4.77329	2.67995	0.101619	0.999999
FBgn0263096	1.12774	-1.31076	2.67826	0.101727	0.999999
FBgn0016684	0.552196	7.18247	2.67801	0.101743	0.999999
FBgn0035677	-0.579413	1.60069	2.6753	0.101916	0.999999
FBgn0053815	1.09881	-1.88752	2.67513	0.101927	0.999999
FBgn0029648	0.370319	5.19429	2.67445	0.101971	0.999999
FBgn0035142	-0.382832	6.2688	2.67024	0.102241	0.999999
FBgn0013717	0.362864	3.79109	2.66785	0.102394	0.999999
FBgn0040717	0.744689	0.43532	2.66366	0.102664	0.999999
FBgn0266918	-0.351328	6.25902	2.66157	0.102799	0.999999
FBgn0053160	1.11864	-2.09849	2.65933	0.102944	0.999999
FBgn0051954	-0.874544	-1.48147	2.65491	0.10323	0.999999
FBgn0259937	0.402188	5.18459	2.65272	0.103373	0.999999
FBgn0020269	0.480613	2.96317	2.64875	0.103632	0.999999
FBgn0031897	0.408082	7.10449	2.64762	0.103705	0.999999
FBgn0000047	-1.07143	4.80791	2.64739	0.10372	0.999999
FBgn0038755	0.41349	4.48075	2.64681	0.103758	0.999999
FBgn0013343	-0.69107	3.18852	2.64165	0.104095	0.999999
FBgn0015546	-0.428704	3.07146	2.63786	0.104344	0.999999
FBgn0005649	0.387694	7.22386	2.63672	0.104419	0.999999
FBgn0052506	0.475591	4.36717	2.63387	0.104607	0.999999
FBgn0265977	-0.720386	0.383268	2.63167	0.104752	0.999999
FBgn0085734	-0.614195	0.385961	2.63147	0.104765	0.999999
FBgn0265165	0.658372	0.952363	2.63042	0.104834	0.999999
FBgn0266782	-0.922962	-1.47444	2.62778	0.105008	0.999999
FBgn0261631	0.575618	1.82008	2.62731	0.105039	0.999999
FBgn0262018	-0.598199	1.53708	2.6263	0.105107	0.999999
FBgn0262468	0.375375	6.29454	2.62623	0.105111	0.999999
FBgn0031629	0.489917	5.23679	2.62534	0.10517	0.999999
FBgn0042146	-0.998405	-0.890703	2.62507	0.105188	0.999999
FBgn0051184	0.48251	2.72392	2.62497	0.105195	0.999999
FBgn0017581	-0.444182	9.96444	2.62484	0.105203	0.999999
FBgn0035815	1.12238	3.15297	2.62397	0.105261	0.999999
FBgn0264979	0.632878	3.61836	2.62349	0.105293	0.999999
FBgn0035233	0.370167	4.6432	2.62257	0.105353	0.999999
FBgn0030347	0.529279	4.85608	2.61866	0.105614	0.999999
FBgn0037078	0.826034	-0.367203	2.61814	0.105648	0.999999
FBgn0035975	0.421847	4.28602	2.61015	0.106181	0.999999
FBgn0259113	-0.556685	2.01545	2.60133	0.106774	0.999999
FBgn0039595	0.562351	2.04908	2.5999	0.106871	0.999999
FBgn0038926	0.621548	-0.0291023	2.59953	0.106895	0.999999
FBgn0035409	1.50102	3.62529	2.59565	0.107158	0.999999
FBgn0039283	-0.671857	0.710006	2.58694	0.107749	0.999999
FBgn0266975	-1.11416	-1.70961	2.58591	0.107818	0.999999
FBgn0053851	0.991347	-1.90888	2.58421	0.107934	0.999999
FBgn0259168	-0.373555	5.20473	2.57809	0.108353	0.999999
FBgn0265737	-0.763895	-0.385503	2.57727	0.108409	0.999999
FBgn0036838	0.422272	3.29329	2.57412	0.108625	0.999999
FBgn0033075	0.509342	4.99191	2.57339	0.108674	0.999999
FBgn0003575	-0.358378	5.69912	2.56883	0.108988	0.999999
FBgn0085386	-0.710371	0.384565	2.56867	0.108999	0.999999
FBgn0263658	1.04726	-1.72404	2.56742	0.109085	0.999999
FBgn0267033	-0.433547	5.19584	2.56681	0.109128	0.999999
FBgn0053300	-0.681508	3.73281	2.56523	0.109237	0.999999
FBgn0038475	0.398031	4.80009	2.56436	0.109297	0.999999
FBgn0053093	0.769451	-0.532268	2.56193	0.109465	0.999999
FBgn0032805	0.614984	2.46063	2.56152	0.109494	0.999999
FBgn0086347	0.502707	5.82632	2.55875	0.109685	0.999999
FBgn0041092	-0.425449	5.99234	2.55869	0.109689	0.999999
FBgn0039030	-0.418306	7.50705	2.55047	0.110261	0.999999
FBgn0267445	-0.559437	1.29145	2.53588	0.111285	0.999999
FBgn0265074	-0.853149	-0.959083	2.53471	0.111367	0.999999
FBgn0053863	0.990292	-1.90706	2.5337	0.111439	0.999999
FBgn0040206	0.419311	7.37288	2.53335	0.111463	0.999999
FBgn0030798	-0.468358	2.88296	2.53326	0.11147	0.999999
FBgn0038172	-0.424896	5.65178	2.52905	0.111767	0.999999
FBgn0030326	0.602961	2.13074	2.52897	0.111773	0.999999
FBgn0039640	0.430415	3.49104	2.51585	0.112707	0.999999
FBgn0265595	0.555569	1.75262	2.51539	0.11274	0.999999
FBgn0051810	0.669264	1.51477	2.51014	0.113116	0.999999
FBgn0038073	-0.646802	0.784619	2.50869	0.11322	0.999999
FBgn0040752	-0.499326	5.32875	2.50865	0.113223	0.999999
FBgn0259237	1.18482	2.53266	2.50853	0.113231	0.999999
FBgn0262883	-1.2163	-2.04366	2.50416	0.113546	0.999999
FBgn0259843	-0.648691	0.482842	2.50269	0.113652	0.999999
FBgn0264991	-0.97522	2.07477	2.50135	0.113749	0.999999
FBgn0031885	-0.346827	5.09301	2.50112	0.113765	0.999999
FBgn0010313	-0.376059	5.55485	2.50011	0.113838	0.999999
FBgn0036181	-0.714438	4.251	2.49734	0.114039	0.999999
FBgn0031428	-0.498043	6.62364	2.49262	0.114381	0.999999
FBgn0036556	0.433913	7.18977	2.48628	0.114843	0.999999
FBgn0032731	0.397018	5.58828	2.48616	0.114852	0.999999
FBgn0082954	0.707979	-0.260433	2.48563	0.11489	0.999999
FBgn0265691	-1.14093	-1.88429	2.48542	0.114905	0.999999
FBgn0032895	-0.555291	1.09384	2.48417	0.114997	0.999999
FBgn0000317	-0.435524	5.24856	2.48378	0.115025	0.999999
FBgn0004863	0.585981	0.299545	2.48212	0.115147	0.999999
FBgn0265967	-0.596619	0.820454	2.48191	0.115162	0.999999
FBgn0050462	0.871793	-1.50928	2.48122	0.115213	0.999999
FBgn0040252	1.24654	2.85397	2.47815	0.115438	0.999999
FBgn0026207	0.38231	5.49443	2.47756	0.115482	0.999999
FBgn0267677	-1.07569	-1.52313	2.4732	0.115802	0.999999
FBgn0003567	-0.349614	4.73887	2.47032	0.116014	0.999999
FBgn0033627	0.40747	3.57756	2.4669	0.116267	0.999999
FBgn0259853	-0.596536	1.70122	2.46488	0.116416	0.999999
FBgn0046687	0.512544	2.64508	2.46455	0.116441	0.999999
FBgn0038795	-0.657222	2.24807	2.46399	0.116482	0.999999
FBgn0042103	1.17755	0.455767	2.46297	0.116558	0.999999
FBgn0036985	1.1703	0.563567	2.45956	0.116812	0.999999
FBgn0262738	-0.447027	4.41871	2.45937	0.116825	0.999999
FBgn0031397	0.39763	4.66659	2.45932	0.116829	0.999999
FBgn0037853	0.489909	4.12227	2.45888	0.116862	0.999999
FBgn0038608	-0.720491	0.695537	2.4581	0.11692	0.999999
FBgn0267586	-0.657627	1.09068	2.45731	0.116979	0.999999
FBgn0039378	0.520214	4.82479	2.45679	0.117017	0.999999
FBgn0037877	-0.372008	4.1598	2.45652	0.117037	0.999999
FBgn0051233	1.72968	6.0189	2.45377	0.117243	0.999999
FBgn0262547	-0.810775	8.34158	2.4529	0.117308	0.999999
FBgn0038354	1.31762	2.1688	2.4525	0.117338	0.999999
FBgn0030418	0.401507	3.28476	2.45198	0.117377	0.999999
FBgn0039673	-0.949655	-1.97911	2.44977	0.117542	0.999999
FBgn0035790	0.623143	-0.14567	2.44265	0.118076	0.999999
FBgn0038089	0.607533	1.281	2.44057	0.118234	0.999999
FBgn0050456	0.460573	5.22682	2.44051	0.118237	0.999999
FBgn0038702	-1.73622	6.10167	2.44049	0.118239	0.999999
FBgn0053830	0.937756	-1.94397	2.43788	0.118436	0.999999
FBgn0039769	2.11133	2.58229	2.43665	0.118529	0.999999
FBgn0014163	-0.342096	6.1292	2.43412	0.11872	0.999999
FBgn0005427	-0.38565	4.79747	2.43307	0.1188	0.999999
FBgn0035379	-0.531492	1.90905	2.43207	0.118876	0.999999
FBgn0000008	-0.454879	4.50169	2.42751	0.119222	0.999999
FBgn0035687	0.877498	-1.23997	2.42655	0.119295	0.999999
FBgn0259838	-0.625692	1.16466	2.42542	0.119381	0.999999
FBgn0266853	-2.20764	-1.81859	2.42101	0.119718	0.999999
FBgn0260431	-0.516844	1.23992	2.42024	0.119776	0.999999
FBgn0027790	0.496376	3.01846	2.41762	0.119977	0.999999
FBgn0036534	-0.386085	6.44874	2.41578	0.120118	0.999999
FBgn0039494	0.413581	4.28253	2.41164	0.120436	0.999999
FBgn0267339	0.914887	2.33764	2.40988	0.120571	0.999999
FBgn0039683	-0.671889	1.38908	2.40553	0.120907	0.999999
FBgn0036288	0.351315	5.28328	2.40501	0.120947	0.999999
FBgn0032666	-0.386397	5.58774	2.40414	0.121014	0.999999
FBgn0027844	0.450423	3.66451	2.40401	0.121025	0.999999
FBgn0263832	-0.330572	5.42224	2.4027	0.121126	0.999999
FBgn0083992	-0.649728	-0.53868	2.3999	0.121343	0.999999
FBgn0031879	0.417532	4.64759	2.398	0.121491	0.999999
FBgn0267444	-0.646709	0.838378	2.39382	0.121816	0.999999
FBgn0035476	0.621919	4.92847	2.39307	0.121874	0.999999
FBgn0033728	0.667125	6.21348	2.39298	0.121881	0.999999
FBgn0039768	2.27451	1.66998	2.39181	0.121972	0.999999
FBgn0032085	0.98659	1.24579	2.38986	0.122124	0.999999
FBgn0011555	2.40262	5.11705	2.38942	0.122159	0.999999
FBgn0261953	0.764834	0.176601	2.38757	0.122304	0.999999
FBgn0037548	0.372577	5.97564	2.38681	0.122363	0.999999
FBgn0259845	-0.626222	1.31191	2.38675	0.122368	0.999999
FBgn0034724	0.426602	5.50799	2.38538	0.122475	0.999999
FBgn0264953	-0.441863	4.82538	2.38507	0.1225	0.999999
FBgn0004512	0.460812	6.64782	2.38097	0.122821	0.999999
FBgn0036264	-0.563788	1.22368	2.37981	0.122913	0.999999
FBgn0265993	0.747741	-0.401467	2.37898	0.122978	0.999999
FBgn0261853	-0.840577	6.07896	2.37824	0.123036	0.999999
FBgn0036009	-1.22212	-1.96252	2.37604	0.123209	0.999999
FBgn0034094	0.379615	3.2423	2.3737	0.123395	0.999999
FBgn0035270	-0.347136	4.41842	2.36803	0.123843	0.999999
FBgn0259860	-0.572775	1.76702	2.36626	0.123984	0.999999
FBgn0053290	-0.817189	5.60666	2.36516	0.124071	0.999999
FBgn0039537	0.385207	7.0578	2.3631	0.124235	0.999999
FBgn0250785	-0.371151	4.68348	2.35707	0.124716	0.999999
FBgn0053442	1.51733	-1.4203	2.35481	0.124897	0.999999
FBgn0031630	-0.558454	1.81587	2.35464	0.124911	0.999999
FBgn0265855	-0.638572	-0.609452	2.35428	0.12494	0.999999
FBgn0023023	-0.409929	4.90015	2.35265	0.12507	0.999999
FBgn0020257	0.378313	5.53915	2.34941	0.12533	0.999999
FBgn0040491	0.381591	4.27678	2.34667	0.125551	0.999999
FBgn0033988	-0.327938	5.08483	2.34576	0.125625	0.999999
FBgn0027589	-1.18253	-1.70164	2.34361	0.125798	0.999999
FBgn0031561	0.475965	7.9925	2.34345	0.12581	0.999999
FBgn0039257	-1.018	3.28302	2.3429	0.125855	0.999999
FBgn0034935	0.861843	1.74202	2.34119	0.125993	0.999999
FBgn0011695	0.707119	8.79744	2.34078	0.126027	0.999999
FBgn0015929	-0.45738	2.75027	2.34013	0.126079	0.999999
FBgn0260238	0.860936	-1.56275	2.34006	0.126085	0.999999
FBgn0267004	0.83477	-0.624485	2.33976	0.126109	0.999999
FBgn0004118	-0.732587	-0.52591	2.33971	0.126113	0.999999
FBgn0039882	0.344389	5.25203	2.33844	0.126216	0.999999
FBgn0026196	0.376865	5.22313	2.33475	0.126515	0.999999
FBgn0037531	-0.552689	1.3383	2.33391	0.126583	0.999999
FBgn0263392	-0.547191	4.97537	2.33292	0.126664	0.999999
FBgn0036847	0.392637	4.30813	2.33051	0.12686	0.999999
FBgn0015336	1.2826	2.93227	2.32857	0.127019	0.999999
FBgn0261675	1.76867	2.8293	2.32829	0.127042	0.999999
FBgn0016061	-0.51717	2.44736	2.32791	0.127072	0.999999
FBgn0036468	2.05184	-1.82054	2.32585	0.127241	0.999999
FBgn0031571	0.546732	4.40595	2.32575	0.127249	0.999999
FBgn0000473	0.417297	7.19879	2.32296	0.127478	0.999999
FBgn0052767	-0.334393	5.12497	2.32025	0.1277	0.999999
FBgn0001404	0.36701	6.54516	2.31876	0.127821	0.999999
FBgn0259108	-0.643531	2.95549	2.31761	0.127917	0.999999
FBgn0033224	0.395668	6.7441	2.31113	0.128451	0.999999
FBgn0034292	2.80261	4.94798	2.31102	0.12846	0.999999
FBgn0038353	1.41741	7.25207	2.31087	0.128472	0.999999
FBgn0030391	-0.328005	4.00507	2.30282	0.129139	0.999999
FBgn0032069	1.97678	5.05784	2.29812	0.129531	0.999999
FBgn0039178	0.89554	-0.258125	2.2968	0.129641	0.999999
FBgn0265066	1.00751	-0.105061	2.29376	0.129895	0.999999
FBgn0259140	0.778494	1.41368	2.29262	0.12999	0.999999
FBgn0010385	-1.68034	3.54204	2.29121	0.130108	0.999999
FBgn0030505	-0.387223	5.68598	2.29074	0.130148	0.999999
FBgn0039009	-0.67107	-0.782509	2.28985	0.130223	0.999999
FBgn0040759	2.34469	1.88793	2.28823	0.130358	0.999999
FBgn0031214	0.640555	0.948395	2.28227	0.13086	0.999999
FBgn0027567	0.382834	7.01726	2.28217	0.130868	0.999999
FBgn0032719	-0.577966	1.63686	2.28081	0.130983	0.999999
FBgn0035578	0.611343	0.979887	2.27839	0.131188	0.999999
FBgn0014417	0.377611	4.71822	2.27534	0.131446	0.999999
FBgn0040259	0.52653	5.88348	2.27489	0.131484	0.999999
FBgn0033524	0.595206	3.81125	2.27414	0.131548	0.999999
FBgn0259856	-0.548568	1.4626	2.27103	0.131812	0.999999
FBgn0267758	0.50507	2.05026	2.26762	0.132103	0.999999
FBgn0011837	-0.392888	6.08938	2.26681	0.132171	0.999999
FBgn0039326	0.495018	5.01786	2.26491	0.132334	0.999999
FBgn0267728	0.525693	2.16456	2.26476	0.132346	0.999999
FBgn0266680	-0.718239	-1.0992	2.26336	0.132466	0.999999
FBgn0040099	-0.471668	6.78772	2.26093	0.132674	0.999999
FBgn0259834	0.363951	4.92448	2.2521	0.133433	0.999999
FBgn0050495	0.553422	1.7472	2.25175	0.133464	0.999999
FBgn0039346	-1.02345	-2.06957	2.25153	0.133483	0.999999
FBgn0032382	-0.473709	7.27653	2.25076	0.133548	0.999999
FBgn0030054	-0.474033	2.8336	2.25059	0.133564	0.999999
FBgn0263606	0.446525	2.48128	2.24766	0.133817	0.999999
FBgn0263116	-0.614872	1.26676	2.24643	0.133923	0.999999
FBgn0010548	0.390587	8.60678	2.24493	0.134053	0.999999
FBgn0033809	0.383298	4.04031	2.2444	0.134099	0.999999
FBgn0037387	-0.438465	8.81563	2.24177	0.134327	0.999999
FBgn0259979	0.367903	5.67568	2.24145	0.134355	0.999999
FBgn0050044	0.54222	0.689652	2.24102	0.134392	0.999999
FBgn0267255	0.889491	-1.33909	2.24045	0.134442	0.999999
FBgn0030887	0.756076	2.40649	2.23641	0.134794	0.999999
FBgn0035392	-0.37589	3.66173	2.2362	0.134812	0.999999
FBgn0036128	-0.979169	-1.06186	2.23036	0.135322	0.999999
FBgn0031312	0.364998	4.02852	2.22974	0.135376	0.999999
FBgn0267144	-1.12704	-1.96115	2.22731	0.135589	0.999999
FBgn0032266	0.449691	4.13894	2.225	0.135793	0.999999
FBgn0262538	0.407787	3.98006	2.22318	0.135953	0.999999
FBgn0265962	0.9528	-1.86711	2.22248	0.136014	0.999999
FBgn0264907	1.02081	2.50269	2.22215	0.136043	0.999999
FBgn0262003	0.731596	3.27389	2.21911	0.136312	0.999999
FBgn0039298	1.88369	2.26337	2.21858	0.136359	0.999999
FBgn0036480	-0.386677	4.01127	2.21834	0.13638	0.999999
FBgn0266579	-0.335352	5.12462	2.21713	0.136487	0.999999
FBgn0086348	-1.10192	-1.99474	2.2144	0.136728	0.999999
FBgn0031042	-0.634465	0.111794	2.21205	0.136937	0.999999
FBgn0053821	0.984803	-1.99017	2.21176	0.136962	0.999999
FBgn0262808	0.824654	-1.59073	2.21173	0.136965	0.999999
FBgn0030829	1.57472	-1.11754	2.21116	0.137015	0.999999
FBgn0262881	0.788062	-0.688793	2.20839	0.137262	0.999999
FBgn0039339	0.579112	0.940397	2.20753	0.137338	0.999999
FBgn0052072	-0.862473	4.82719	2.20505	0.13756	0.999999
FBgn0265674	-0.675272	0.0487735	2.20401	0.137652	0.999999
FBgn0264863	0.39505	4.95041	2.20399	0.137654	0.999999
FBgn0010352	-0.430459	9.55875	2.20092	0.137929	0.999999
FBgn0051365	-0.349851	3.37721	2.20063	0.137955	0.999999
FBgn0040375	0.356978	3.56489	2.20006	0.138005	0.999999
FBgn0266994	0.884332	-1.10377	2.1961	0.13836	0.999999
FBgn0030590	1.04616	-1.30575	2.19051	0.138864	0.999999
FBgn0250841	-0.774421	8.47888	2.18547	0.139318	0.999999
FBgn0029990	0.470668	10.9088	2.17509	0.140261	0.999999
FBgn0002592	0.996036	-1.68331	2.172	0.140544	0.999999
FBgn0031766	0.484656	1.43785	2.17062	0.140669	0.999999
FBgn0086604	0.509078	1.22419	2.1693	0.14079	0.999999
FBgn0039561	0.354599	6.82978	2.16841	0.140872	0.999999
FBgn0030336	0.35883	6.10233	2.16555	0.141134	0.999999
FBgn0050015	-0.34303	7.52405	2.16086	0.141566	0.999999
FBgn0033101	0.370759	6.38895	2.16068	0.141582	0.999999
FBgn0052675	0.323762	6.68983	2.16029	0.141618	0.999999
FBgn0267125	-1.10747	-2.13804	2.15753	0.141873	0.999999
FBgn0033294	1.6386	5.12385	2.15604	0.142011	0.999999
FBgn0053836	0.983281	-1.93601	2.15244	0.142343	0.999999
FBgn0038849	0.411852	4.19608	2.15073	0.142502	0.999999
FBgn0261458	0.380748	6.4267	2.15065	0.142509	0.999999
FBgn0025631	0.358822	5.42322	2.15061	0.142513	0.999999
FBgn0052865	0.688837	0.937547	2.14949	0.142617	0.999999
FBgn0036769	0.383017	3.90897	2.14935	0.142631	0.999999
FBgn0262716	0.427361	5.36207	2.14901	0.142662	0.999999
FBgn0053966	1.34103	1.60152	2.14676	0.142871	0.999999
FBgn0001134	-0.440286	2.93152	2.14663	0.142883	0.999999
FBgn0263208	0.754186	-0.789147	2.1466	0.142886	0.999999
FBgn0020377	-0.617354	0.256206	2.14584	0.142957	0.999999
FBgn0003882	-0.321944	4.97916	2.14541	0.142997	0.999999
FBgn0003041	0.327787	4.05506	2.1404	0.143465	0.999999
FBgn0261648	0.436166	4.99611	2.14022	0.143481	0.999999
FBgn0031981	-0.386159	5.28372	2.13917	0.14358	0.999999
FBgn0020621	-0.354172	6.27373	2.1389	0.143605	0.999999
FBgn0033304	0.337187	4.55038	2.13431	0.144035	0.999999
FBgn0261243	0.36545	8.89416	2.13334	0.144126	0.999999
FBgn0020304	-0.336489	6.75753	2.13272	0.144185	0.999999
FBgn0035137	-0.320355	5.51072	2.1317	0.14428	0.999999
FBgn0033787	0.907774	6.36964	2.12984	0.144456	0.999999
FBgn0051769	0.410976	6.46603	2.12928	0.144509	0.999999
FBgn0264984	0.936807	-1.62466	2.12864	0.144569	0.999999
FBgn0053181	-0.594376	5.04786	2.12813	0.144617	0.999999
FBgn0266262	0.569059	1.88355	2.12804	0.144625	0.999999
FBgn0030073	0.437103	2.56507	2.12635	0.144785	0.999999
FBgn0037727	-0.419265	3.4858	2.12138	0.145256	0.999999
FBgn0052751	-1.2837	-1.35118	2.12133	0.14526	0.999999
FBgn0000964	-0.905233	-0.81581	2.12106	0.145286	0.999999
FBgn0039827	0.436749	3.16609	2.11966	0.145419	0.999999
FBgn0002571	1.5482	4.83382	2.11494	0.145867	0.999999
FBgn0259858	-1.01322	-2.20768	2.11442	0.145918	0.999999
FBgn0053679	-1.00302	-1.36988	2.11421	0.145937	0.999999
FBgn0005278	0.376279	7.81108	2.11407	0.145951	0.999999
FBgn0040795	0.632027	-0.59735	2.11348	0.146007	0.999999
FBgn0050187	0.535599	0.326321	2.11284	0.146068	0.999999
FBgn0003388	0.468002	1.80833	2.11194	0.146154	0.999999
FBgn0087012	-0.474542	2.7493	2.1115	0.146196	0.999999
FBgn0023540	0.371313	5.71802	2.10812	0.14652	0.999999
FBgn0039639	-0.519501	0.978957	2.10725	0.146603	0.999999
FBgn0030394	1.21938	-2.07193	2.10701	0.146626	0.999999
FBgn0033873	1.42658	2.75207	2.1067	0.146656	0.999999
FBgn0034723	-0.367668	6.80412	2.10621	0.146703	0.999999
FBgn0261393	0.335119	5.92451	2.10393	0.146921	0.999999
FBgn0001168	-0.392182	6.47981	2.10266	0.147043	0.999999
FBgn0015772	-0.348788	5.96026	2.10234	0.147074	0.999999
FBgn0004057	0.366267	8.15564	2.10194	0.147112	0.999999
FBgn0264904	0.398437	4.16851	2.09835	0.147458	0.999999
FBgn0034139	-0.550146	0.712866	2.09681	0.147607	0.999999
FBgn0263118	0.524386	2.41936	2.0963	0.147656	0.999999
FBgn0039930	0.899871	-1.56148	2.09482	0.147799	0.999999
FBgn0035523	0.344571	4.93145	2.09412	0.147867	0.999999
FBgn0032715	0.352248	7.62004	2.09121	0.148149	0.999999
FBgn0259112	-0.604767	-0.258901	2.09087	0.148181	0.999999
FBgn0261856	1.29847	1.56495	2.09063	0.148205	0.999999
FBgn0263049	0.508004	0.384109	2.09055	0.148213	0.999999
FBgn0040349	0.381749	6.74977	2.09013	0.148254	0.999999
FBgn0264389	0.375533	3.70933	2.08898	0.148365	0.999999
FBgn0259855	-0.532599	1.92456	2.08747	0.148512	0.999999
FBgn0010315	0.340325	3.67111	2.0874	0.148519	0.999999
FBgn0015591	0.85681	1.78334	2.08672	0.148585	0.999999
FBgn0003525	-0.65572	-0.323145	2.08661	0.148595	0.999999
FBgn0024491	0.397026	2.96204	2.0856	0.148694	0.999999
FBgn0033777	0.409803	5.86714	2.08281	0.148965	0.999999
FBgn0000551	1.1412	-1.94151	2.08252	0.148994	0.999999
FBgn0041194	0.493767	8.85849	2.08196	0.149049	0.999999
FBgn0034030	-0.517122	1.47123	2.08077	0.149165	0.999999
FBgn0037015	1.04508	-2.00264	2.08037	0.149204	0.999999
FBgn0038631	0.487432	5.06893	2.07592	0.14964	0.999999
FBgn0028853	-2.07802	1.33973	2.0754	0.149691	0.999999
FBgn0036822	0.827922	-1.11238	2.07416	0.149812	0.999999
FBgn0024913	0.522173	1.49459	2.0735	0.149877	0.999999
FBgn0037717	0.536261	1.41913	2.07244	0.149982	0.999999
FBgn0082585	-0.351124	3.76607	2.07234	0.149991	0.999999
FBgn0050340	-0.657461	-0.503988	2.07171	0.150053	0.999999
FBgn0036921	0.384288	5.7329	2.07133	0.15009	0.999999
FBgn0027259	0.410977	2.86912	2.07059	0.150164	0.999999
FBgn0022770	0.487994	2.11915	2.06983	0.150239	0.999999
FBgn0036106	0.53098	9.7782	2.06717	0.150501	0.999999
FBgn0039407	0.553548	0.695122	2.06633	0.150584	0.999999
FBgn0002709	-0.637705	-0.218424	2.06519	0.150696	0.999999
FBgn0263289	-0.38881	7.36362	2.06442	0.150773	0.999999
FBgn0263213	0.735055	-0.802486	2.06404	0.15081	0.999999
FBgn0263776	-0.356306	6.86704	2.06116	0.151095	0.999999
FBgn0263214	0.735072	-0.802486	2.06089	0.151122	0.999999
FBgn0029137	0.672113	-0.348065	2.06012	0.151198	0.999999
FBgn0017448	0.41938	6.06418	2.05956	0.151254	0.999999
FBgn0038647	1.33793	-2.40957	2.05667	0.151541	0.999999
FBgn0051613	0.927517	-1.90298	2.05634	0.151574	0.999999
FBgn0053087	-0.432339	6.39147	2.05608	0.1516	0.999999
FBgn0031735	1.83196	-2.00422	2.05135	0.152072	0.999999
FBgn0033827	0.995697	-1.2585	2.04712	0.152495	0.999999
FBgn0267568	0.690252	-0.363564	2.04516	0.152691	0.999999
FBgn0265915	0.371497	3.29384	2.04489	0.152718	0.999999
FBgn0003053	0.444571	6.45686	2.04255	0.152953	0.999999
FBgn0026630	0.317361	6.40691	2.04175	0.153033	0.999999
FBgn0037643	-0.392284	9.26348	2.03997	0.153213	0.999999
FBgn0035522	-0.940063	-1.35037	2.03954	0.153256	0.999999
FBgn0036462	-0.334507	3.34571	2.03878	0.153333	0.999999
FBgn0031373	-0.391206	7.05384	2.03151	0.154067	0.999999
FBgn0266944	0.740325	-1.39034	2.0274	0.154485	0.999999
FBgn0033301	1.15636	3.12769	2.02491	0.154738	0.999999
FBgn0004839	-0.376536	3.87876	2.0246	0.154769	0.999999
FBgn0038237	-0.362588	5.38008	2.02217	0.155017	0.999999
FBgn0003742	-0.338872	4.34368	2.02087	0.15515	0.999999
FBgn0266139	0.573863	0.971269	2.01918	0.155323	0.999999
FBgn0002733	0.6887	1.58894	2.01865	0.155378	0.999999
FBgn0000092	0.621803	-0.0266254	2.01821	0.155422	0.999999
FBgn0265060	0.561949	0.234664	2.01765	0.155479	0.999999
FBgn0267651	-0.739876	-1.32071	2.0121	0.15605	0.999999
FBgn0015522	-0.372282	4.63553	2.01001	0.156265	0.999999
FBgn0035557	1.6016	0.929055	2.00892	0.156376	0.999999
FBgn0259846	-0.762558	-0.954713	2.00811	0.156461	0.999999
FBgn0037143	-0.687002	-0.7631	2.00406	0.156878	0.999999
FBgn0040588	0.565929	1.39321	2.00271	0.157018	0.999999
FBgn0031399	-0.313822	4.70107	2.00153	0.157141	0.999999
FBgn0030960	-0.318506	5.01416	2.00149	0.157145	0.999999
FBgn0086707	-0.338641	5.30076	1.99976	0.157324	0.999999
FBgn0082980	0.982241	-1.85629	1.99736	0.157574	0.999999
FBgn0264839	-0.593137	0.330802	1.99713	0.157597	0.999999
FBgn0053809	0.883327	-1.90545	1.99663	0.15765	0.999999
FBgn0034383	-0.367513	3.23623	1.99581	0.157735	0.999999
FBgn0052476	0.335658	5.67118	1.99156	0.158178	0.999999
FBgn0053842	0.93088	-1.90328	1.99054	0.158285	0.999999
FBgn0264395	-0.828585	0.918337	1.99049	0.15829	0.999999
FBgn0035445	0.632112	-0.113461	1.98826	0.158523	0.999999
FBgn0040212	0.368041	4.88463	1.98822	0.158528	0.999999
FBgn0037007	-0.349882	7.1186	1.98774	0.158577	0.999999
FBgn0038394	-0.850853	-0.997862	1.98605	0.158754	0.999999
FBgn0265828	0.698903	-0.837439	1.98603	0.158756	0.999999
FBgn0034495	-0.478386	1.96619	1.98365	0.159006	0.999999
FBgn0035293	-0.4895	4.88895	1.98329	0.159044	0.999999
FBgn0038734	0.772365	1.91894	1.98313	0.159061	0.999999
FBgn0040089	0.306144	5.14192	1.9831	0.159065	0.999999
FBgn0015949	-0.311402	5.49664	1.98024	0.159365	0.999999
FBgn0016650	0.919217	2.85851	1.97967	0.159426	0.999999
FBgn0023526	-0.293743	5.06769	1.97799	0.159603	0.999999
FBgn0040348	0.55669	2.25428	1.97751	0.159653	0.999999
FBgn0033196	0.355497	5.73933	1.97598	0.159814	0.999999
FBgn0032470	-0.473424	1.52182	1.97595	0.159818	0.999999
FBgn0263210	0.703227	-0.747846	1.97308	0.160121	0.999999
FBgn0266328	-0.885111	-1.53353	1.97265	0.160167	0.999999
FBgn0033129	0.497945	2.77234	1.97169	0.160268	0.999999
FBgn0030452	0.430307	2.22478	1.97077	0.160366	0.999999
FBgn0035490	0.399831	3.0479	1.96987	0.160462	0.999999
FBgn0039024	0.38904	5.80753	1.96827	0.160631	0.999999
FBgn0030451	0.414182	2.96149	1.96657	0.160813	0.999999
FBgn0266974	-1.06256	-1.58776	1.96632	0.160839	0.999999
FBgn0038447	-0.521607	0.556445	1.96312	0.16118	0.999999
FBgn0032706	-0.542644	6.56603	1.96301	0.161192	0.999999
FBgn0053860	0.837334	-1.86252	1.96028	0.161484	0.999999
FBgn0032139	0.398237	3.21379	1.95926	0.161593	0.999999
FBgn0267408	0.503623	8.76437	1.95447	0.162106	0.999999
FBgn0013697	0.835019	-1.51743	1.9544	0.162113	0.999999
FBgn0026756	1.56768	1.66934	1.95338	0.162224	0.999999
FBgn0259862	-0.528529	1.85344	1.95177	0.162397	0.999999
FBgn0034312	0.386979	4.08236	1.9489	0.162705	0.999999
FBgn0035152	-0.342711	3.24596	1.94864	0.162734	0.999999
FBgn0051357	-0.296769	5.0936	1.94791	0.162813	0.999999
FBgn0015602	0.301806	3.99808	1.94782	0.162822	0.999999
FBgn0262109	-0.41922	11.116	1.94779	0.162825	0.999999
FBgn0019985	-0.736577	-1.00305	1.94609	0.163008	0.999999
FBgn0036717	1.37655	-0.969294	1.94526	0.163099	0.999999
FBgn0029762	0.350374	5.83415	1.94514	0.163112	0.999999
FBgn0038449	0.367031	7.66132	1.94441	0.16319	0.999999
FBgn0015001	1.37213	2.82328	1.94274	0.163371	0.999999
FBgn0039233	0.412217	2.56502	1.94255	0.163392	0.999999
FBgn0032388	-0.308662	5.94557	1.94227	0.163423	0.999999
FBgn0031031	-0.590454	-0.333556	1.94143	0.163513	0.999999
FBgn0023510	-0.356342	6.06357	1.94114	0.163545	0.999999
FBgn0086782	-0.768392	-0.628211	1.94108	0.163552	0.999999
FBgn0053854	0.922459	-1.94014	1.93991	0.163679	0.999999
FBgn0039356	-0.447723	2.47818	1.93606	0.164096	0.999999
FBgn0036745	0.337723	4.61049	1.93542	0.164167	0.999999
FBgn0003862	-0.381198	5.55493	1.93481	0.164234	0.999999
FBgn0016977	-0.40601	6.32293	1.93433	0.164285	0.999999
FBgn0037279	0.380033	5.44237	1.93426	0.164294	0.999999
FBgn0036463	0.434191	2.34859	1.93368	0.164356	0.999999
FBgn0002563	0.547023	4.82833	1.93361	0.164364	0.999999
FBgn0262233	0.425125	2.60484	1.93344	0.164382	0.999999
FBgn0040079	-0.301442	4.09864	1.9327	0.164463	0.999999
FBgn0034439	0.675253	2.29465	1.93144	0.164601	0.999999
FBgn0025885	0.327261	7.62975	1.92757	0.165024	0.999999
FBgn0052473	0.545182	6.36697	1.92474	0.165336	0.999999
FBgn0005624	-0.39259	2.63295	1.92293	0.165534	0.999999
FBgn0031523	0.437824	5.70349	1.9227	0.16556	0.999999
FBgn0267607	2.05204	-2.46419	1.92222	0.165612	0.999999
FBgn0031762	1.05569	0.408928	1.92205	0.165631	0.999999
FBgn0028415	-0.724621	12.0031	1.92016	0.16584	0.999999
FBgn0028416	-0.724634	12.0031	1.91998	0.165859	0.999999
FBgn0000395	0.374141	4.96761	1.91989	0.165868	0.999999
FBgn0035512	0.824747	-1.5849	1.9172	0.166165	0.999999
FBgn0004629	0.494564	1.89274	1.91681	0.166209	0.999999
FBgn0036134	-0.30494	5.39371	1.91524	0.166382	0.999999
FBgn0027945	0.354509	7.17918	1.91208	0.166732	0.999999
FBgn0001233	0.386358	9.85064	1.91206	0.166735	0.999999
FBgn0034553	2.63968	3.50238	1.90718	0.167277	0.999999
FBgn0265509	-0.708709	-1.05381	1.90562	0.16745	0.999999
FBgn0013308	-0.524228	1.78004	1.90551	0.167463	0.999999
FBgn0032908	0.427637	5.44985	1.90324	0.167716	0.999999
FBgn0027783	-0.484025	2.57841	1.8997	0.168112	0.999999
FBgn0267540	1.00164	-1.80851	1.89891	0.1682	0.999999
FBgn0023096	-0.458042	1.49165	1.89877	0.168217	0.999999
FBgn0037683	0.429798	4.80493	1.89828	0.168271	0.999999
FBgn0030086	0.306157	6.09185	1.89693	0.168422	0.999999
FBgn0003896	0.394338	2.94415	1.89417	0.168733	0.999999
FBgn0038632	-0.868684	-0.378513	1.89043	0.169153	0.999999
FBgn0053143	-0.384134	5.89337	1.89037	0.16916	0.999999
FBgn0038901	1.02272	-1.31047	1.88917	0.169295	0.999999
FBgn0052099	-0.366667	3.29114	1.88882	0.169335	0.999999
FBgn0044810	-0.534897	5.57536	1.88851	0.169371	0.999999
FBgn0031116	0.408912	3.24977	1.88834	0.169389	0.999999
FBgn0011204	-0.397363	6.69793	1.88753	0.169481	0.999999
FBgn0039849	0.327447	5.46635	1.88242	0.17006	0.999999
FBgn0266901	0.801278	-1.35814	1.88212	0.170093	0.999999
FBgn0037721	0.467039	4.5039	1.88184	0.170126	0.999999
FBgn0053443	1.63633	-1.44678	1.88061	0.170264	0.999999
FBgn0266847	0.746826	-1.85609	1.88057	0.170269	0.999999
FBgn0033358	0.592276	0.213044	1.88048	0.170279	0.999999
FBgn0038366	-0.666121	-0.838655	1.88025	0.170306	0.999999
FBgn0010774	0.295236	6.10452	1.88023	0.170308	0.999999
FBgn0262541	0.749583	-0.67294	1.87946	0.170396	0.999999
FBgn0036750	-0.742918	-0.74305	1.8789	0.170459	0.999999
FBgn0004876	-0.319088	6.48129	1.87735	0.170636	0.999999
FBgn0040832	0.342864	6.16475	1.87626	0.17076	0.999999
FBgn0052633	1.14756	2.88848	1.87346	0.171079	0.999999
FBgn0042627	0.429374	11.5638	1.87268	0.171168	0.999999
FBgn0035694	0.71862	-1.04488	1.87173	0.171277	0.999999
FBgn0030234	0.483823	3.89347	1.87091	0.17137	0.999999
FBgn0267276	0.465674	1.76196	1.87036	0.171434	0.999999
FBgn0032538	1.07098	-0.950404	1.86955	0.171526	0.999999
FBgn0030900	0.636282	0.0170557	1.86908	0.171581	0.999999
FBgn0038547	-0.506968	0.995554	1.86837	0.171662	0.999999
FBgn0027363	0.303806	6.23491	1.86751	0.17176	0.999999
FBgn0034328	0.521109	3.79843	1.86713	0.171804	0.999999
FBgn0029643	-0.570461	-0.0375335	1.86605	0.171928	0.999999
FBgn0039474	1.96891	3.35588	1.86577	0.171961	0.999999
FBgn0038494	0.669999	-0.928477	1.86375	0.172193	0.999999
FBgn0017418	-0.339809	5.72335	1.86353	0.172218	0.999999
FBgn0034570	-0.303615	5.1681	1.85956	0.172675	0.999999
FBgn0032244	-0.456947	1.47595	1.85735	0.172931	0.999999
FBgn0267590	-0.496772	1.33996	1.85575	0.173116	0.999999
FBgn0037248	0.382316	3.67666	1.85503	0.1732	0.999999
FBgn0013983	0.296186	4.92568	1.8545	0.173261	0.999999
FBgn0259847	-0.541892	0.288497	1.85365	0.17336	0.999999
FBgn0037422	0.566937	1.56922	1.85353	0.173374	0.999999
FBgn0033485	0.317298	4.16467	1.85147	0.173613	0.999999
FBgn0051915	-0.341327	3.33204	1.84848	0.17396	0.999999
FBgn0037126	0.487649	4.60886	1.84779	0.174041	0.999999
FBgn0037304	-0.495425	0.970309	1.84447	0.174428	0.999999
FBgn0013576	-0.347486	8.03742	1.84385	0.1745	0.999999
FBgn0036544	-0.651188	-0.397862	1.84263	0.174644	0.999999
FBgn0035582	-0.743592	-0.443061	1.84214	0.174701	0.999999
FBgn0033521	-0.308793	6.00649	1.84175	0.174746	0.999999
FBgn0024222	-0.307474	3.95366	1.84018	0.17493	0.999999
FBgn0085523	-0.614022	1.0622	1.84007	0.174942	0.999999
FBgn0267365	0.297368	4.42866	1.83998	0.174953	0.999999
FBgn0002948	0.370059	2.78343	1.83989	0.174964	0.999999
FBgn0266329	0.581618	-0.0985652	1.8377	0.175221	0.999999
FBgn0025807	0.464814	1.30503	1.83563	0.175464	0.999999
FBgn0010388	-1.38172	3.46265	1.83483	0.175558	0.999999
FBgn0030603	0.329024	6.89775	1.83255	0.175826	0.999999
FBgn0039481	0.507407	2.52774	1.8317	0.175927	0.999999
FBgn0037779	0.34382	5.25286	1.82604	0.176596	0.999999
FBgn0026384	-0.872408	-0.467431	1.82524	0.17669	0.999999
FBgn0031929	1.50757	2.8079	1.82499	0.176721	0.999999
FBgn0011638	0.304782	5.44515	1.8233	0.176921	0.999999
FBgn0036466	0.99807	0.713417	1.82222	0.17705	0.999999
FBgn0037765	0.352213	8.10897	1.8222	0.177052	0.999999
FBgn0037010	0.297668	5.93363	1.82141	0.177145	0.999999
FBgn0004047	-0.496723	0.680748	1.81913	0.177417	0.999999
FBgn0033465	-0.375825	7.23897	1.8189	0.177444	0.999999
FBgn0033520	-0.308609	6.30557	1.81587	0.177806	0.999999
FBgn0023091	-0.964017	-1.5763	1.81304	0.178145	0.999999
FBgn0052499	0.689238	0.433621	1.81164	0.178311	0.999999
FBgn0266741	0.502318	3.77559	1.81138	0.178343	0.999999
FBgn0266232	0.569997	-0.633169	1.81122	0.178362	0.999999
FBgn0033656	-0.284492	4.88607	1.81095	0.178394	0.999999
FBgn0039883	-0.543215	0.62334	1.81087	0.178403	0.999999
FBgn0053510	0.593679	1.71539	1.80682	0.178891	0.999999
FBgn0052185	-1.93933	-0.634546	1.80609	0.178978	0.999999
FBgn0085302	-0.800722	-1.34865	1.80581	0.179011	0.999999
FBgn0027556	-0.424696	8.93745	1.80503	0.179105	0.999999
FBgn0034871	2.99553	3.78782	1.80363	0.179274	0.999999
FBgn0031948	-0.402995	3.08754	1.80082	0.179613	0.999999
FBgn0020503	-0.314014	8.50798	1.80028	0.179679	0.999999
FBgn0044452	-0.325956	7.40886	1.80026	0.179682	0.999999
FBgn0038839	0.566827	0.24409	1.79924	0.179805	0.999999
FBgn0029826	0.889912	2.08177	1.79777	0.179982	0.999999
FBgn0030958	0.510099	1.95674	1.79724	0.180047	0.999999
FBgn0260657	-0.638698	-0.516479	1.7965	0.180136	0.999999
FBgn0262524	0.403406	2.60572	1.79363	0.180485	0.999999
FBgn0031688	0.475032	1.3977	1.79036	0.180883	0.999999
FBgn0267624	-0.828846	-1.4525	1.78796	0.181174	0.999999
FBgn0030847	0.328671	4.35729	1.7877	0.181206	0.999999
FBgn0033821	-0.423923	5.37398	1.78422	0.181632	0.999999
FBgn0039304	0.297375	5.83219	1.78134	0.181985	0.999999
FBgn0261987	-1.0068	-2.21071	1.7793	0.182236	0.999999
FBgn0261060	-0.61729	6.64771	1.7784	0.182346	0.999999
FBgn0003997	-0.320764	3.29124	1.7768	0.182543	0.999999
FBgn0263080	1.40391	2.14308	1.77663	0.182564	0.999999
FBgn0083991	0.8346	-1.69062	1.77348	0.182952	0.999999
FBgn0003292	-0.553011	-0.288476	1.77302	0.183008	0.999999
FBgn0044823	0.357719	3.03841	1.77295	0.183018	0.999999
FBgn0039387	-0.583344	-0.313367	1.77289	0.183025	0.999999
FBgn0263211	0.584049	-0.48639	1.77247	0.183076	0.999999
FBgn0050410	0.347524	8.22669	1.76959	0.183433	0.999999
FBgn0025335	0.289094	5.81025	1.7688	0.183531	0.999999
FBgn0031322	0.309173	5.11942	1.76825	0.183599	0.999999
FBgn0026433	-0.305092	3.2813	1.76803	0.183626	0.999999
FBgn0038020	0.377892	4.14295	1.76593	0.183887	0.999999
FBgn0038118	-0.385852	2.61416	1.76332	0.184212	0.999999
FBgn0046689	1.0402	3.29313	1.75894	0.184757	0.999999
FBgn0260968	-0.739083	-0.21845	1.75772	0.184909	0.999999
FBgn0004842	1.6832	-0.711702	1.75666	0.185041	0.999999
FBgn0037028	-0.31387	4.10483	1.75572	0.185159	0.999999
FBgn0085415	0.76483	1.17853	1.75453	0.185308	0.999999
FBgn0035667	2.52371	4.7189	1.75397	0.185378	0.999999
FBgn0036271	0.353576	6.81975	1.75367	0.185416	0.999999
FBgn0265497	-0.737901	-1.50558	1.75342	0.185448	0.999999
FBgn0051720	0.763674	2.01011	1.75272	0.185535	0.999999
FBgn0259234	-0.423739	4.61155	1.75194	0.185633	0.999999
FBgn0004860	-0.31727	4.10687	1.75098	0.185754	0.999999
FBgn0262483	-0.491749	1.82385	1.75088	0.185767	0.999999
FBgn0266828	0.638196	0.175839	1.74994	0.185884	0.999999
FBgn0035914	0.510651	2.70497	1.74872	0.186038	0.999999
FBgn0010520	0.353243	2.96285	1.74717	0.186232	0.999999
FBgn0029896	-0.43006	9.77208	1.74607	0.186372	0.999999
FBgn0029795	1.31886	0.644008	1.7443	0.186595	0.999999
FBgn0010501	-0.554072	2.0849	1.74042	0.187086	0.999999
FBgn0052982	0.379108	3.79826	1.73995	0.187145	0.999999
FBgn0050409	0.561659	0.539523	1.73868	0.187306	0.999999
FBgn0030434	0.303383	4.30743	1.73817	0.187371	0.999999
FBgn0024555	-0.285661	6.06769	1.73658	0.187573	0.999999
FBgn0033131	-0.819472	-1.69365	1.73469	0.187813	0.999999
FBgn0000659	0.507307	5.03714	1.7341	0.187888	0.999999
FBgn0001137	0.325264	4.36146	1.7337	0.187939	0.999999
FBgn0031865	1.70411	5.11622	1.73338	0.18798	0.999999
FBgn0265596	-0.559702	-0.339646	1.73279	0.188055	0.999999
FBgn0038964	0.297507	5.09552	1.73142	0.18823	0.999999
FBgn0003557	0.312709	6.11114	1.72768	0.188708	0.999999
FBgn0033273	-0.355581	2.93556	1.72732	0.188753	0.999999
FBgn0264480	-0.689566	3.58689	1.72624	0.188892	0.999999
FBgn0265939	1.4925	-2.10792	1.72604	0.188917	0.999999
FBgn0032798	0.323541	3.69596	1.72546	0.188992	0.999999
FBgn0051427	0.57589	-0.304343	1.72444	0.189123	0.999999
FBgn0033791	-0.576799	-0.124043	1.72325	0.189276	0.999999
FBgn0032084	0.367532	3.4568	1.72318	0.189285	0.999999
FBgn0266940	-0.615424	0.210957	1.72311	0.189293	0.999999
FBgn0033402	0.307665	5.70543	1.72299	0.189309	0.999999
FBgn0261568	0.477155	3.57905	1.72094	0.189572	0.999999
FBgn0037814	0.335568	4.37925	1.72011	0.189678	0.999999
FBgn0259859	-0.555689	-0.093637	1.71927	0.189787	0.999999
FBgn0035413	-0.738757	-1.20287	1.71779	0.189978	0.999999
FBgn0031233	-0.277677	4.8867	1.71451	0.190401	0.999999
FBgn0029996	-0.318955	6.80219	1.71448	0.190405	0.999999
FBgn0001125	-0.394951	9.35796	1.71416	0.190446	0.999999
FBgn0013953	-0.488669	2.08107	1.71383	0.19049	0.999999
FBgn0266008	-0.723254	-1.71643	1.71299	0.190598	0.999999
FBgn0033047	0.421478	6.45397	1.71263	0.190644	0.999999
FBgn0005619	0.765181	-1.66683	1.71224	0.190695	0.999999
FBgn0051370	0.317932	4.03411	1.7121	0.190714	0.999999
FBgn0000038	-0.627497	0.673324	1.71006	0.190977	0.999999
FBgn0263257	-0.839909	-0.857245	1.70918	0.191092	0.999999
FBgn0038845	1.24057	3.98751	1.70817	0.191223	0.999999
FBgn0015019	0.29737	5.91525	1.7078	0.191271	0.999999
FBgn0026326	0.300599	3.59717	1.70742	0.19132	0.999999
FBgn0265298	0.288966	5.44233	1.7064	0.191453	0.999999
FBgn0052074	1.04032	-0.619288	1.70607	0.191496	0.999999
FBgn0262169	-0.332689	4.58485	1.70318	0.191873	0.999999
FBgn0001230	0.584299	5.22108	1.70198	0.192029	0.999999
FBgn0052698	-0.388503	3.62789	1.70114	0.192139	0.999999
FBgn0002562	0.910025	-1.55341	1.69789	0.192564	0.999999
FBgn0036168	0.470473	1.08896	1.69447	0.193012	0.999999
FBgn0032068	2.04477	3.60941	1.69363	0.193123	0.999999
FBgn0041111	-0.291186	6.22307	1.69249	0.193273	0.999999
FBgn0267647	-0.974782	-1.42713	1.68825	0.193832	0.999999
FBgn0025381	0.285024	6.94201	1.68739	0.193946	0.999999
FBgn0250839	0.571294	-0.166603	1.68659	0.194051	0.999999
FBgn0034389	0.345893	4.724	1.68592	0.194139	0.999999
FBgn0053113	0.328969	8.04899	1.68304	0.194521	0.999999
FBgn0002973	-0.332423	6.16775	1.6814	0.194738	0.999999
FBgn0046323	0.516642	0.734166	1.67879	0.195085	0.999999
FBgn0025678	0.338082	7.01492	1.6785	0.195123	0.999999
FBgn0053514	1.2135	3.47461	1.67749	0.195258	0.999999
FBgn0037849	-0.548085	-0.519587	1.67536	0.195542	0.999999
FBgn0035309	0.395121	2.1047	1.67217	0.195968	0.999999
FBgn0037923	-0.433734	0.887986	1.67208	0.195981	0.999999
FBgn0036324	0.756028	-0.540638	1.66815	0.196506	0.999999
FBgn0031975	-0.358588	4.37345	1.66711	0.196646	0.999999
FBgn0031418	0.378918	7.90653	1.66638	0.196744	0.999999
FBgn0042137	0.666157	-0.694457	1.66583	0.196818	0.999999
FBgn0030545	-0.44849	5.66611	1.66504	0.196924	0.999999
FBgn0022029	0.301136	4.73311	1.66285	0.197219	0.999999
FBgn0265499	-0.470668	0.915127	1.66244	0.197274	0.999999
FBgn0085407	-0.479621	1.18943	1.66241	0.197278	0.999999
FBgn0262951	0.945333	1.4347	1.66194	0.197341	0.999999
FBgn0039434	0.832391	-2.30482	1.65859	0.197794	0.999999
FBgn0263973	-0.544345	4.65072	1.65706	0.198	0.999999
FBgn0052758	-0.310568	5.09025	1.65665	0.198056	0.999999
FBgn0035099	-0.308129	4.15293	1.65655	0.198069	0.999999
FBgn0032683	-0.356115	3.21668	1.65631	0.198102	0.999999
FBgn0000535	-0.613105	-0.207492	1.65524	0.198247	0.999999
FBgn0011770	0.358877	7.78062	1.65515	0.198259	0.999999
FBgn0263346	-0.367932	7.254	1.65434	0.19837	0.999999
FBgn0034454	0.410865	4.10201	1.65421	0.198387	0.999999
FBgn0005694	0.288624	5.25333	1.65414	0.198396	0.999999
FBgn0020305	0.312065	3.46777	1.65392	0.198427	0.999999
FBgn0039130	0.302913	4.43257	1.65364	0.198464	0.999999
FBgn0264295	1.89486	0.972832	1.65216	0.198665	0.999999
FBgn0001186	-0.338712	8.33052	1.65154	0.198749	0.999999
FBgn0051388	-0.400379	1.57218	1.6498	0.198986	0.999999
FBgn0034045	0.37318	5.2307	1.64583	0.199528	0.999999
FBgn0082987	0.913987	-1.8713	1.64477	0.199672	0.999999
FBgn0030318	0.38245	4.59863	1.64412	0.199761	0.999999
FBgn0039654	-0.307755	3.30397	1.6385	0.200532	0.999999
FBgn0032144	1.96082	6.31653	1.63836	0.20055	0.999999
FBgn0041789	0.334529	7.25379	1.63826	0.200564	0.999999
FBgn0005630	-0.292962	7.2309	1.6381	0.200587	0.999999
FBgn0039862	-0.501416	0.947396	1.63699	0.200739	0.999999
FBgn0267252	0.797837	2.63637	1.63647	0.200811	0.999999
FBgn0038098	0.943549	2.83807	1.63536	0.200963	0.999999
FBgn0263497	-0.569848	0.958742	1.6336	0.201207	0.999999
FBgn0003961	-0.638253	7.07263	1.63268	0.201332	0.999999
FBgn0032161	0.310788	4.12728	1.63152	0.201493	0.999999
FBgn0003328	0.511812	5.93992	1.63135	0.201516	0.999999
FBgn0027343	0.342175	3.8324	1.62862	0.201894	0.999999
FBgn0264831	-0.68759	1.92127	1.62821	0.201951	0.999999
FBgn0035024	-0.283426	6.59351	1.62809	0.201967	0.999999
FBgn0054010	-0.634314	-0.962443	1.62796	0.201986	0.999999
FBgn0001150	0.610228	-0.84788	1.62747	0.202053	0.999999
FBgn0027492	-0.318157	7.05245	1.62628	0.202218	0.999999
FBgn0037842	0.288501	5.10861	1.62487	0.202414	0.999999
FBgn0024332	-0.487123	1.63751	1.62408	0.202524	0.999999
FBgn0038183	0.295403	3.47485	1.62295	0.20268	0.999999
FBgn0036514	0.339703	3.37244	1.61976	0.203125	0.999999
FBgn0029856	-0.332883	7.88973	1.61975	0.203126	0.999999
FBgn0033717	0.30118	7.13896	1.61962	0.203144	0.999999
FBgn0034951	0.257856	5.15961	1.6183	0.203328	0.999999
FBgn0037341	0.284544	6.32808	1.61814	0.203351	0.999999
FBgn0039581	0.329429	5.99887	1.61745	0.203447	0.999999
FBgn0015270	-0.549347	0.178586	1.61694	0.203519	0.999999
FBgn0032685	0.385335	2.51084	1.61423	0.203899	0.999999
FBgn0015558	-0.373185	4.16802	1.61422	0.203899	0.999999
FBgn0267618	-0.586479	-0.831147	1.61348	0.204004	0.999999
FBgn0041627	0.316877	3.78755	1.61	0.204492	0.999999
FBgn0020277	-0.579803	0.826197	1.60989	0.204507	0.999999
FBgn0036756	0.469433	4.77986	1.60962	0.204545	0.999999
FBgn0001977	0.287482	5.07132	1.60933	0.204586	0.999999
FBgn0001285	1.51248	0.876993	1.60925	0.204597	0.999999
FBgn0037943	-0.268592	4.98204	1.60783	0.204797	0.999999
FBgn0051700	-0.453382	2.07915	1.60707	0.204904	0.999999
FBgn0034230	-0.278248	4.72448	1.60589	0.205071	0.999999
FBgn0259863	-0.494993	0.836065	1.60568	0.2051	0.999999
FBgn0034943	-0.427259	2.82741	1.60411	0.205322	0.999999
FBgn0027547	0.292709	6.84194	1.60329	0.205438	0.999999
FBgn0053857	0.774478	-1.91761	1.60317	0.205455	0.999999
FBgn0263212	0.651997	-0.821013	1.602	0.20562	0.999999
FBgn0034072	0.299578	5.36264	1.60183	0.205645	0.999999
FBgn0035896	0.32334	4.37094	1.60174	0.205657	0.999999
FBgn0054030	-0.630372	-0.555706	1.59992	0.205915	0.999999
FBgn0037766	0.821233	-1.34893	1.59647	0.206404	0.999999
FBgn0029720	0.860632	-0.956186	1.59631	0.206427	0.999999
FBgn0259678	0.339792	5.40238	1.59563	0.206523	0.999999
FBgn0039006	0.365538	3.76872	1.59511	0.206597	0.999999
FBgn0040363	-1.38266	-0.864752	1.59452	0.206682	0.999999
FBgn0030431	0.293319	5.24605	1.59237	0.206988	0.999999
FBgn0261286	0.334746	3.38325	1.59222	0.20701	0.999999
FBgn0039774	1.12645	2.99081	1.5921	0.207027	0.999999
FBgn0004394	1.40422	1.14099	1.59064	0.207235	0.999999
FBgn0036648	-0.330573	3.36145	1.59029	0.207284	0.999999
FBgn0264373	-0.630424	1.56857	1.58935	0.207419	0.999999
FBgn0029974	-0.797482	-1.5661	1.58911	0.207454	0.999999
FBgn0037338	-0.348835	2.35112	1.58905	0.207462	0.999999
FBgn0003353	-0.323496	3.20184	1.588	0.207612	0.999999
FBgn0038588	-0.313103	3.36117	1.58495	0.208049	0.999999
FBgn0064237	-0.371253	5.25499	1.58366	0.208234	0.999999
FBgn0034010	-0.825042	-1.53372	1.58243	0.208411	0.999999
FBgn0033766	-0.294216	3.64838	1.5819	0.208488	0.999999
FBgn0026593	-0.344033	5.53497	1.57901	0.208903	0.999999
FBgn0260857	0.308496	5.40025	1.57879	0.208936	0.999999
FBgn0035496	0.335512	5.54813	1.57868	0.208951	0.999999
FBgn0038139	-0.70408	-1.34719	1.57818	0.209024	0.999999
FBgn0261508	2.00111	2.84582	1.57653	0.209261	0.999999
FBgn0037114	0.776258	-1.31167	1.57597	0.209342	0.999999
FBgn0039742	0.429041	1.52967	1.57407	0.209616	0.999999
FBgn0050076	-0.832205	-1.7317	1.5729	0.209786	0.999999
FBgn0259841	-0.487804	1.66529	1.57224	0.209883	0.999999
FBgn0024187	-0.328133	5.96235	1.57111	0.210046	0.999999
FBgn0024943	1.02695	0.193642	1.56955	0.210272	0.999999
FBgn0040257	0.924127	2.7847	1.56949	0.210282	0.999999
FBgn0051451	0.369386	2.42717	1.56824	0.210463	0.999999
FBgn0033701	0.485252	0.50166	1.56705	0.210636	0.999999
FBgn0041604	0.39244	2.95923	1.56518	0.210909	0.999999
FBgn0037850	0.62994	2.13744	1.56442	0.211019	0.999999
FBgn0050043	1.42773	1.01151	1.56341	0.211167	0.999999
FBgn0262733	-0.33118	3.93134	1.56336	0.211173	0.999999
FBgn0000442	0.501497	1.06701	1.56302	0.211224	0.999999
FBgn0263845	-0.761168	-1.60832	1.56214	0.211352	0.999999
FBgn0035816	0.537135	0.375213	1.5616	0.211432	0.999999
FBgn0032803	0.522241	0.675524	1.56091	0.211532	0.999999
FBgn0039629	-0.364509	5.34502	1.55904	0.211806	0.999999
FBgn0031016	-0.316933	4.3293	1.55873	0.211851	0.999999
FBgn0264326	-0.419201	1.62634	1.55745	0.212039	0.999999
FBgn0038916	-0.408988	2.70686	1.55422	0.212514	0.999999
FBgn0085385	-0.595825	-1.08329	1.55365	0.212597	0.999999
FBgn0025645	0.955191	-2.13247	1.55274	0.212731	0.999999
FBgn0039165	-0.276533	4.11161	1.55186	0.212862	0.999999
FBgn0261954	-0.347437	5.85228	1.55176	0.212876	0.999999
FBgn0037520	-0.392765	3.10759	1.55127	0.212948	0.999999
FBgn0032891	0.520804	0.933709	1.55088	0.213006	0.999999
FBgn0032078	0.389495	4.22961	1.5496	0.213195	0.999999
FBgn0015524	1.01015	0.9986	1.54772	0.213472	0.999999
FBgn0037445	-0.304752	5.47134	1.54752	0.213501	0.999999
FBgn0033723	-0.324168	4.4096	1.54661	0.213636	0.999999
FBgn0040096	0.658362	-0.258161	1.54639	0.21367	0.999999
FBgn0039081	0.640588	5.29317	1.5461	0.213713	0.999999
FBgn0067317	-0.496059	0.192721	1.54534	0.213824	0.999999
FBgn0263336	0.35575	7.33943	1.54524	0.213839	0.999999
FBgn0053818	0.804661	-2.01089	1.54462	0.213932	0.999999
FBgn0262895	-0.719934	-1.12382	1.54311	0.214155	0.999999
FBgn0031289	0.527523	2.52068	1.54211	0.214304	0.999999
FBgn0033365	1.56768	1.51341	1.5418	0.214349	0.999999
FBgn0036287	0.426675	1.9006	1.54076	0.214505	0.999999
FBgn0031409	0.397005	4.89411	1.54056	0.214535	0.999999
FBgn0262363	-0.578476	6.52871	1.53627	0.215175	0.999999
FBgn0086708	0.282048	5.90989	1.53543	0.215299	0.999999
FBgn0039520	-0.863808	-0.848581	1.53398	0.215515	0.999999
FBgn0027579	-0.338242	8.37047	1.53297	0.215667	0.999999
FBgn0264385	-0.671733	-0.166494	1.52993	0.216122	0.999999
FBgn0265185	0.933515	5.74277	1.52857	0.216327	0.999999
FBgn0038479	2.01931	-0.963216	1.52817	0.216387	0.999999
FBgn0038950	0.280074	4.85236	1.5278	0.216444	0.999999
FBgn0053361	1.40685	-1.47258	1.52648	0.216641	0.999999
FBgn0053435	1.14789	-0.275897	1.52525	0.216826	0.999999
FBgn0027885	-0.279452	6.0109	1.52404	0.217009	0.999999
FBgn0031779	0.260382	5.04072	1.52383	0.217042	0.999999
FBgn0011768	0.30495	8.23793	1.52332	0.217118	0.999999
FBgn0259226	0.448563	1.50105	1.52289	0.217182	0.999999
FBgn0037379	-0.281926	4.54321	1.51867	0.217821	0.999999
FBgn0029689	-0.281021	5.41524	1.51864	0.217826	0.999999
FBgn0028888	-0.551619	-0.685765	1.51749	0.218	0.999999
FBgn0266590	-0.429793	2.19044	1.51641	0.218163	0.999999
FBgn0037620	-0.43452	1.04698	1.51638	0.218168	0.999999
FBgn0036684	0.325164	6.17724	1.51609	0.218212	0.999999
FBgn0027592	-0.271175	4.49124	1.51601	0.218225	0.999999
FBgn0027601	-0.297335	7.06268	1.51529	0.218334	0.999999
FBgn0038541	0.439804	0.979764	1.51245	0.218765	0.999999
FBgn0031655	-0.340436	2.56869	1.51045	0.21907	0.999999
FBgn0028948	1.24144	-1.60975	1.51008	0.219126	0.999999
FBgn0085313	0.437955	5.10526	1.50984	0.219163	0.999999
FBgn0036145	0.600885	-0.862523	1.50896	0.219297	0.999999
FBgn0264715	0.454955	1.55886	1.50805	0.219436	0.999999
FBgn0036205	0.395586	4.49074	1.508	0.219445	0.999999
FBgn0003015	-0.924907	-2.06165	1.50679	0.219629	0.999999
FBgn0036467	0.706181	4.45624	1.50352	0.220131	0.999999
FBgn0052255	-0.681529	-1.56834	1.50346	0.220139	0.999999
FBgn0263232	-0.499653	0.288453	1.50318	0.220182	0.999999
FBgn0002306	0.372019	5.11693	1.50268	0.220259	0.999999
FBgn0001259	0.416122	1.22846	1.50235	0.22031	0.999999
FBgn0030836	0.801137	-0.303626	1.50113	0.220497	0.999999
FBgn0058298	-0.554633	-0.813287	1.49915	0.220803	0.999999
FBgn0052115	-0.445835	2.52082	1.49744	0.221066	0.999999
FBgn0035720	-0.306723	8.74966	1.49589	0.221305	0.999999
FBgn0265575	0.31946	4.35862	1.49515	0.221419	0.999999
FBgn0066365	0.871427	-1.09333	1.49361	0.221657	0.999999
FBgn0036775	0.284312	4.5389	1.49259	0.221815	0.999999
FBgn0034542	-0.268074	5.82051	1.49255	0.221821	0.999999
FBgn0039738	-0.264125	4.71759	1.49122	0.222027	0.999999
FBgn0041337	0.330899	5.60971	1.49067	0.222112	0.999999
FBgn0267538	-0.708709	-0.740124	1.49037	0.22216	0.999999
FBgn0266682	0.581068	0.129861	1.49033	0.222165	0.999999
FBgn0034804	0.434051	1.20838	1.48988	0.222235	0.999999
FBgn0011740	-0.277713	5.33643	1.48922	0.222337	0.999999
FBgn0030271	0.362573	3.20176	1.48837	0.22247	0.999999
FBgn0039756	0.52004	4.85471	1.48827	0.222484	0.999999
FBgn0015801	-0.279537	5.26646	1.48683	0.222709	0.999999
FBgn0262979	-0.740304	-1.3125	1.4868	0.222714	0.999999
FBgn0052187	-0.407602	1.06076	1.48631	0.22279	0.999999
FBgn0035982	0.395153	4.68774	1.48592	0.22285	0.999999
FBgn0263443	-0.505062	-0.237704	1.48559	0.222903	0.999999
FBgn0265666	-0.495693	0.247037	1.48542	0.222929	0.999999
FBgn0051626	-0.762435	-2.04905	1.48542	0.222929	0.999999
FBgn0265340	0.833423	-1.92775	1.48475	0.223032	0.999999
FBgn0015391	-0.341122	2.69204	1.48467	0.223046	0.999999
FBgn0010113	-0.345496	4.41564	1.48409	0.223135	0.999999
FBgn0030361	0.463367	0.281701	1.48368	0.2232	0.999999
FBgn0085582	-0.650054	-1.12287	1.4824	0.223399	0.999999
FBgn0037045	-0.293971	3.25969	1.48148	0.223543	0.999999
FBgn0037796	0.310775	4.76463	1.4801	0.223758	0.999999
FBgn0039929	0.27004	5.32311	1.4798	0.223806	0.999999
FBgn0261625	0.680619	6.13883	1.47918	0.223903	0.999999
FBgn0030695	0.263038	5.04241	1.47751	0.224164	0.999999
FBgn0036772	0.292914	3.36456	1.4769	0.22426	0.999999
FBgn0033958	-0.508506	0.552814	1.47679	0.224277	0.999999
FBgn0013334	-0.294493	6.07197	1.47663	0.224303	0.999999
FBgn0035241	0.404547	3.52172	1.47632	0.224351	0.999999
FBgn0035756	-0.889058	1.44886	1.47394	0.224725	0.999999
FBgn0052017	-0.385799	2.23918	1.47376	0.224754	0.999999
FBgn0260855	0.294998	6.51015	1.47289	0.22489	0.999999
FBgn0053803	0.736314	-1.89305	1.47251	0.22495	0.999999
FBgn0035934	0.801757	0.115857	1.47211	0.225013	0.999999
FBgn0031319	0.267135	6.17188	1.47041	0.225281	0.999999
FBgn0032154	-0.373549	2.31152	1.46931	0.225454	0.999999
FBgn0067783	-0.294499	3.87684	1.46866	0.225557	0.999999
FBgn0052681	0.339429	3.80571	1.46847	0.225587	0.999999
FBgn0030348	0.30724	3.60641	1.46766	0.225716	0.999999
FBgn0028658	0.388413	1.2912	1.46689	0.225837	0.999999
FBgn0025740	-0.30028	5.25023	1.46653	0.225894	0.999999
FBgn0265419	-0.598376	-0.697849	1.46562	0.226038	0.999999
FBgn0028855	-0.720257	-1.88719	1.46539	0.226074	0.999999
FBgn0263831	-0.402097	1.5013	1.46407	0.226284	0.999999
FBgn0034583	0.298125	5.81297	1.46336	0.226396	0.999999
FBgn0260006	0.577984	4.15508	1.46184	0.226637	0.999999
FBgn0027655	-0.308568	6.00345	1.45916	0.227064	0.999999
FBgn0038658	0.442145	9.38139	1.45825	0.227208	0.999999
FBgn0004429	-0.759696	4.4173	1.45709	0.227393	0.999999
FBgn0005198	-0.280601	5.28094	1.45676	0.227447	0.999999
FBgn0263457	-0.532172	-0.176531	1.45648	0.227492	0.999999
FBgn0003090	0.34624	3.05672	1.45615	0.227543	0.999999
FBgn0037546	-0.816458	-1.5551	1.45615	0.227543	0.999999
FBgn0035438	0.303158	7.823	1.45418	0.227859	0.999999
FBgn0250908	-0.59207	0.115009	1.45388	0.227906	0.999999
FBgn0025627	0.588062	-0.385821	1.45331	0.227998	0.999999
FBgn0037897	-0.265205	5.17594	1.45311	0.22803	0.999999
FBgn0265767	0.598399	-0.174754	1.44907	0.228678	0.999999
FBgn0050085	-0.429559	1.83117	1.44857	0.228758	0.999999
FBgn0011296	0.31447	5.92177	1.44801	0.228847	0.999999
FBgn0053824	0.762541	-1.94702	1.44767	0.228902	0.999999
FBgn0265375	-0.77861	-2.01789	1.44654	0.229085	0.999999
FBgn0041225	-0.589222	-0.758641	1.44537	0.229273	0.999999
FBgn0085673	-0.439397	1.43574	1.44351	0.229572	0.999999
FBgn0259875	-0.470782	1.61108	1.4415	0.229897	0.999999
FBgn0054056	0.315024	3.39847	1.43945	0.230228	0.999999
FBgn0001180	0.378413	2.62482	1.4393	0.230252	0.999999
FBgn0039590	-0.306842	3.7901	1.43889	0.23032	0.999999
FBgn0028644	-0.456115	3.1051	1.43885	0.230326	0.999999
FBgn0033798	1.54641	2.63639	1.43856	0.230372	0.999999
FBgn0005670	-0.402326	3.56208	1.43769	0.230514	0.999999
FBgn0051040	-0.295147	4.64881	1.43659	0.230692	0.999999
FBgn0085412	-0.368482	4.4901	1.43613	0.230767	0.999999
FBgn0053229	-0.361771	5.0755	1.43538	0.230889	0.999999
FBgn0038774	0.326099	5.24996	1.435	0.23095	0.999999
FBgn0025519	-0.297181	3.83166	1.43482	0.230979	0.999999
FBgn0263241	0.484167	3.40066	1.43401	0.231111	0.999999
FBgn0036681	0.395556	2.06848	1.43335	0.231218	0.999999
FBgn0014870	-0.276544	5.51832	1.43271	0.231323	0.999999
FBgn0259960	0.403942	3.33845	1.43239	0.231374	0.999999
FBgn0033783	0.2949	5.21548	1.43195	0.231447	0.999999
FBgn0262681	0.411851	2.3459	1.43129	0.231554	0.999999
FBgn0023212	-0.299255	6.91599	1.42971	0.231812	0.999999
FBgn0085599	0.483445	-0.110456	1.42883	0.231956	0.999999
FBgn0266745	-0.559817	-0.152185	1.42858	0.231996	0.999999
FBgn0035589	0.270648	4.18311	1.42762	0.232153	0.999999
FBgn0266628	-0.754221	-1.56781	1.42748	0.232176	0.999999
FBgn0010241	0.847743	3.82866	1.42699	0.232256	0.999999
FBgn0034725	0.535743	0.434599	1.42599	0.23242	0.999999
FBgn0036859	-0.770076	-1.89677	1.42341	0.232844	0.999999
FBgn0029082	0.644937	0.747752	1.42325	0.23287	0.999999
FBgn0039282	-0.40392	1.303	1.4232	0.232878	0.999999
FBgn0053394	1.21144	-0.325774	1.4199	0.23342	0.999999
FBgn0040070	0.297139	7.5377	1.41954	0.23348	0.999999
FBgn0051635	-0.297804	6.5405	1.4191	0.233551	0.999999
FBgn0035743	1.69021	1.99922	1.41869	0.233619	0.999999
FBgn0030828	-0.442855	10.1617	1.41824	0.233694	0.999999
FBgn0267613	0.373762	1.18035	1.41816	0.233706	0.999999
FBgn0038302	0.346122	3.06994	1.41712	0.233878	0.999999
FBgn0032442	0.58268	-1.04177	1.41595	0.234072	0.999999
FBgn0037623	-0.264812	5.75289	1.41591	0.234079	0.999999
FBgn0039180	-0.761994	-2.18585	1.41583	0.234091	0.999999
FBgn0053554	-0.287569	4.69184	1.41551	0.234143	0.999999
FBgn0026582	0.340838	2.81324	1.4155	0.234146	0.999999
FBgn0031775	-0.451685	0.0960994	1.41543	0.234158	0.999999
FBgn0050049	1.12476	0.0494681	1.41527	0.234184	0.999999
FBgn0259861	-0.479559	1.14009	1.41472	0.234274	0.999999
FBgn0267300	-0.673038	-1.22701	1.4119	0.234742	0.999999
FBgn0266421	0.339354	2.64371	1.4109	0.234906	0.999999
FBgn0000108	-0.378221	2.64476	1.40897	0.235228	0.999999
FBgn0025874	-0.306999	2.80835	1.40894	0.235233	0.999999
FBgn0034381	0.399033	3.39023	1.4088	0.235255	0.999999
FBgn0261817	-0.586962	-1.24265	1.40846	0.235312	0.999999
FBgn0263763	-0.948088	1.54976	1.40622	0.235685	0.999999
FBgn0266168	0.716524	0.193549	1.4054	0.235822	0.999999
FBgn0086686	-0.304068	5.69016	1.40371	0.236104	0.999999
FBgn0265161	0.590837	-0.613928	1.40239	0.236324	0.999999
FBgn0262606	-0.7036	-0.0111406	1.40222	0.236352	0.999999
FBgn0000635	-0.314072	6.17469	1.40181	0.23642	0.999999
FBgn0085209	-0.534933	-0.262921	1.40073	0.236601	0.999999
FBgn0035627	-0.611619	-0.751012	1.40016	0.236697	0.999999
FBgn0032724	-0.27292	3.90937	1.39806	0.237049	0.999999
FBgn0086367	0.278923	5.48852	1.39778	0.237096	0.999999
FBgn0052685	-0.261774	5.68528	1.39777	0.237098	0.999999
FBgn0036844	-0.288439	4.58674	1.39734	0.237169	0.999999
FBgn0032249	-0.346049	2.32204	1.39732	0.237174	0.999999
FBgn0037726	0.3478	2.21398	1.39688	0.237247	0.999999
FBgn0026373	0.284167	3.59993	1.39538	0.237498	0.999999
FBgn0263220	-0.349432	2.74902	1.39445	0.237655	0.999999
FBgn0037239	-0.27295	7.12158	1.39403	0.237725	0.999999
FBgn0016930	-0.304615	4.5693	1.39389	0.237749	0.999999
FBgn0263916	-0.298522	5.27724	1.38833	0.238687	0.999999
FBgn0036646	-0.267169	4.08119	1.38823	0.238705	0.999999
FBgn0015774	-0.457941	2.0433	1.38805	0.238735	0.999999
FBgn0052821	0.535767	-0.50017	1.38634	0.239025	0.999999
FBgn0263207	0.535768	-0.50017	1.38618	0.239051	0.999999
FBgn0036237	0.26644	4.42124	1.3854	0.239183	0.999999
FBgn0266690	0.703087	-1.59659	1.38465	0.23931	0.999999
FBgn0023525	0.296972	4.26463	1.38425	0.239379	0.999999
FBgn0030309	0.308148	5.45573	1.38418	0.23939	0.999999
FBgn0032603	0.305635	5.69483	1.38176	0.239801	0.999999
FBgn0034382	-0.330957	9.31174	1.3803	0.240049	0.999999
FBgn0265374	0.66032	-1.53323	1.37993	0.240112	0.999999
FBgn0040334	0.296864	3.44139	1.37936	0.24021	0.999999
FBgn0264552	0.357641	5.05541	1.3786	0.240339	0.999999
FBgn0267035	0.439506	1.65808	1.37607	0.240772	0.999999
FBgn0262901	-0.654344	-1.31586	1.37591	0.240799	0.999999
FBgn0044812	-0.517975	4.88754	1.37561	0.24085	0.999999
FBgn0262730	-0.368293	3.5701	1.37488	0.240975	0.999999
FBgn0052529	-0.333721	5.65418	1.37416	0.241098	0.999999
FBgn0051633	0.287352	3.31372	1.37313	0.241274	0.999999
FBgn0038243	0.301945	5.33413	1.37247	0.241388	0.999999
FBgn0033348	-0.488074	-0.209304	1.37157	0.241542	0.999999
FBgn0014029	0.308923	4.91105	1.37113	0.241618	0.999999
FBgn0036257	-0.258067	6.12999	1.37069	0.241694	0.999999
FBgn0053449	1.26856	-1.54453	1.36941	0.241914	0.999999
FBgn0001301	-0.277177	5.80509	1.36819	0.242123	0.999999
FBgn0030294	0.335088	3.19417	1.36717	0.242299	0.999999
FBgn0085244	0.375354	4.21555	1.36715	0.242302	0.999999
FBgn0033376	-0.31075	3.54561	1.3662	0.242466	0.999999
FBgn0034158	0.277016	3.88573	1.36334	0.24296	0.999999
FBgn0035985	0.446778	4.90932	1.36256	0.243094	0.999999
FBgn0053812	0.753573	-1.93477	1.36242	0.243118	0.999999
FBgn0033518	-0.284239	6.41856	1.36181	0.243223	0.999999
FBgn0265667	0.546842	-0.00784638	1.36178	0.24323	0.999999
FBgn0037637	0.287247	7.1574	1.36085	0.24339	0.999999
FBgn0261802	-0.289048	6.21228	1.36064	0.243427	0.999999
FBgn0034622	0.724363	-1.38692	1.35975	0.243581	0.999999
FBgn0028740	0.679416	-1.0875	1.35718	0.244028	0.999999
FBgn0085410	0.372785	2.57433	1.35595	0.24424	0.999999
FBgn0036818	0.419814	1.29783	1.35582	0.244263	0.999999
FBgn0037555	0.276176	4.64471	1.35568	0.244288	0.999999
FBgn0259676	-0.451426	0.77997	1.35493	0.244419	0.999999
FBgn0265532	0.774575	-1.82636	1.3533	0.244702	0.999999
FBgn0034748	-0.28945	3.06269	1.3515	0.245017	0.999999
FBgn0266823	0.498006	-0.527745	1.35146	0.245024	0.999999
FBgn0036553	0.400132	5.46122	1.35109	0.245087	0.999999
FBgn0020415	-0.305878	6.68098	1.35089	0.245122	0.999999
FBgn0262537	0.349498	3.54074	1.35088	0.245124	0.999999
FBgn0266807	-0.641196	-1.38758	1.35009	0.245262	0.999999
FBgn0005655	-0.498435	2.31629	1.34986	0.245303	0.999999
FBgn0265526	-0.508174	0.844478	1.34885	0.245479	0.999999
FBgn0032482	0.266353	7.99387	1.34882	0.245485	0.999999
FBgn0028862	-0.527394	-0.298681	1.34749	0.245718	0.999999
FBgn0000636	0.364072	4.81017	1.34723	0.245764	0.999999
FBgn0035978	-0.39608	10.0099	1.34702	0.2458	0.999999
FBgn0036529	0.330538	3.175	1.34692	0.245817	0.999999
FBgn0027562	0.278171	4.0168	1.34651	0.24589	0.999999
FBgn0032446	-0.41133	0.674553	1.34564	0.246042	0.999999
FBgn0264336	-0.437336	2.47155	1.34548	0.24607	0.999999
FBgn0266848	-0.281219	5.29793	1.34471	0.246205	0.999999
FBgn0032859	0.277076	4.98105	1.34462	0.246221	0.999999
FBgn0035964	0.287431	4.57379	1.34382	0.246361	0.999999
FBgn0004406	-0.277474	3.30881	1.34375	0.246374	0.999999
FBgn0010638	0.271523	6.5942	1.34306	0.246494	0.999999
FBgn0026431	-0.320615	2.90443	1.34304	0.246498	0.999999
FBgn0261016	-0.354719	1.86932	1.34206	0.246671	0.999999
FBgn0243516	0.253543	6.32851	1.34117	0.246828	0.999999
FBgn0038746	0.328711	3.13797	1.34104	0.24685	0.999999
FBgn0028375	-0.338361	4.91582	1.34018	0.247002	0.999999
FBgn0031077	0.315979	2.97848	1.3391	0.247192	0.999999
FBgn0035734	0.363516	6.27775	1.33796	0.247394	0.999999
FBgn0266839	0.589997	-0.321326	1.33776	0.24743	0.999999
FBgn0040153	0.318056	4.26787	1.33606	0.247731	0.999999
FBgn0262473	-0.305011	4.57982	1.33553	0.247824	0.999999
FBgn0264540	0.551577	-0.440868	1.33508	0.247903	0.999999
FBgn0038660	-0.408731	0.830889	1.33466	0.247979	0.999999
FBgn0030048	0.297886	3.3668	1.33405	0.248086	0.999999
FBgn0262636	0.44727	0.406971	1.33368	0.248151	0.999999
FBgn0034563	-0.661945	3.80776	1.33185	0.248476	0.999999
FBgn0038638	0.453293	4.11061	1.33184	0.248478	0.999999
FBgn0030763	0.351454	2.93144	1.33091	0.248643	0.999999
FBgn0039856	0.275793	6.58774	1.33081	0.248662	0.999999
FBgn0265686	0.603917	0.170334	1.32972	0.248855	0.999999
FBgn0032315	0.512336	0.0972197	1.32866	0.249043	0.999999
FBgn0038110	0.277872	4.72001	1.32806	0.249151	0.999999
FBgn0032172	-0.241676	5.43112	1.32805	0.249152	0.999999
FBgn0030573	0.419647	0.652207	1.32797	0.249166	0.999999
FBgn0263390	0.340248	5.2968	1.32685	0.249367	0.999999
FBgn0005386	-0.259527	5.32938	1.32683	0.249369	0.999999
FBgn0051202	-0.71745	1.46711	1.3268	0.249375	0.999999
FBgn0038930	-0.351031	7.60658	1.32678	0.249379	0.999999
FBgn0043021	0.649104	-1.55283	1.32632	0.249461	0.999999
FBgn0004643	-0.246863	4.4158	1.3261	0.249501	0.999999
FBgn0267322	0.63907	-1.39893	1.32573	0.249566	0.999999
FBgn0043022	0.649097	-1.5813	1.32526	0.24965	0.999999
FBgn0039396	0.384173	1.92023	1.32463	0.249762	0.999999
FBgn0003933	0.64909	-1.55311	1.32425	0.249831	0.999999
FBgn0029507	0.417226	5.60737	1.32416	0.249846	0.999999
FBgn0266155	-0.58646	-1.26168	1.32238	0.250165	0.999999
FBgn0002899	-0.376003	1.90155	1.32227	0.250184	0.999999
FBgn0034106	0.771671	-2.06821	1.32152	0.250319	0.999999
FBgn0028664	-0.265997	4.17488	1.32088	0.250434	0.999999
FBgn0031069	0.308628	8.90568	1.32059	0.250486	0.999999
FBgn0038197	-0.287653	6.89642	1.31984	0.25062	0.999999
FBgn0265931	-0.719366	-1.419	1.31965	0.250655	0.999999
FBgn0038846	-0.430403	5.24133	1.31951	0.250679	0.999999
FBgn0031258	-0.321093	6.63596	1.31893	0.250784	0.999999
FBgn0005660	0.486845	2.1409	1.31825	0.250907	0.999999
FBgn0040290	-0.441639	1.15187	1.31723	0.25109	0.999999
FBgn0050440	0.373342	2.03735	1.31594	0.251321	0.999999
FBgn0038586	-0.291656	3.19752	1.31525	0.251446	0.999999
FBgn0034963	0.330683	1.98484	1.31453	0.251575	0.999999
FBgn0027597	0.27983	3.41742	1.31271	0.251904	0.999999
FBgn0038189	-0.613241	0.756482	1.31256	0.251931	0.999999
FBgn0265377	1.2007	-0.770852	1.3123	0.251979	0.999999
FBgn0010387	0.337179	9.86625	1.31186	0.252058	0.999999
FBgn0003301	-0.308169	4.63327	1.31171	0.252085	0.999999
FBgn0035167	-0.775227	-1.92469	1.31087	0.252238	0.999999
FBgn0031022	-0.351809	2.42709	1.31066	0.252275	0.999999
FBgn0038862	-0.253744	5.28874	1.30993	0.252408	0.999999
FBgn0035636	0.661598	-1.43883	1.30576	0.253164	0.999999
FBgn0035872	0.242413	5.54057	1.30563	0.253187	0.999999
FBgn0260635	0.268634	8.15838	1.30506	0.253291	0.999999
FBgn0004914	-0.297879	7.77826	1.30402	0.253481	0.999999
FBgn0038199	0.739064	0.361607	1.30304	0.253658	0.999999
FBgn0040373	-0.400843	0.903855	1.30224	0.253804	0.999999
FBgn0035043	0.665215	4.57521	1.30047	0.254128	0.999999
FBgn0024194	-0.267355	3.96448	1.29796	0.254586	0.999999
FBgn0054054	1.72842	-2.67932	1.29647	0.254859	0.999999
[truncated: 12,004 more rows]

## Sheet: Table S2C OO4HC.OO0HC
	logFC	logCPM	LR	PValue	FDR
FBgn0040609	4.04384	5.22565	141.692	1.13542e-32	1.58993e-28
FBgn0043791	7.12781	6.58343	90.2463	2.10284e-21	1.4723e-17
FBgn0003257	2.54346	5.40354	78.8991	6.53655e-19	3.05104e-15
FBgn0037635	2.43176	4.68735	70.9042	3.75006e-17	1.3128e-13
FBgn0050280	3.05155	2.65316	68.9051	1.03317e-16	2.89348e-13
FBgn0052750	3.20421	2.22763	68.1676	1.5017e-16	3.50472e-13
FBgn0039114	2.64748	8.97415	65.1072	7.09323e-16	1.41895e-12
FBgn0034122	1.91784	5.9057	63.5189	1.58837e-15	2.78025e-12
FBgn0038718	3.16657	6.68539	62.7693	2.32396e-15	3.61582e-12
FBgn0034909	2.56931	4.55197	57.2834	3.77321e-14	5.28363e-11
FBgn0036576	2.2349	3.64744	52.4715	4.36537e-13	5.10507e-10
FBgn0028901	-2.09047	5.31787	52.4672	4.37484e-13	5.10507e-10
FBgn0034383	-1.99111	3.23623	52.0192	5.49597e-13	5.92001e-10
FBgn0038717	2.94153	4.59032	51.5129	7.11275e-13	7.11427e-10
FBgn0037788	2.01445	7.67975	50.2003	1.38829e-12	1.29601e-09
FBgn0031913	1.88595	6.93953	49.7979	1.70425e-12	1.49154e-09
FBgn0266042	2.37806	2.66169	45.4579	1.55955e-11	1.28461e-08
FBgn0011722	2.07535	5.73313	44.9781	1.99251e-11	1.55006e-08
FBgn0036862	2.21178	7.6133	44.8502	2.12702e-11	1.56761e-08
FBgn0032783	1.82405	7.33859	43.3355	4.61138e-11	3.22866e-08
FBgn0036381	2.31148	8.33105	43.1542	5.05924e-11	3.37355e-08
FBgn0037186	1.74215	4.88821	42.3106	7.78675e-11	4.78533e-08
FBgn0030538	-4.84918	1.58783	42.2924	7.85993e-11	4.78533e-08
FBgn0002873	-2.27095	5.89737	42.1232	8.56988e-11	5.00017e-08
FBgn0023090	-2.19261	4.43328	41.5347	1.15799e-10	6.48611e-08
FBgn0035769	1.9347	4.47616	41.4047	1.23757e-10	6.66525e-08
FBgn0050281	2.04175	4.12245	40.9232	1.58328e-10	8.21135e-08
FBgn0265508	-2.03309	7.48345	40.6284	1.8411e-10	9.20747e-08
FBgn0032648	-1.96338	4.45907	39.868	2.71719e-10	1.31203e-07
FBgn0036496	-3.44549	4.28083	39.6247	3.07769e-10	1.39119e-07
FBgn0036482	-1.88447	4.86735	39.6233	3.07984e-10	1.39119e-07
FBgn0029952	-1.84351	5.12805	39.516	3.25378e-10	1.42384e-07
FBgn0250904	-3.62134	4.95147	38.9446	4.35997e-10	1.83928e-07
FBgn0032658	-2.94224	3.37598	38.8978	4.46587e-10	1.83928e-07
FBgn0034837	-2.7539	4.04026	38.7085	4.9207e-10	1.93196e-07
FBgn0051601	-2.0069	5.04485	38.6903	4.96684e-10	1.93196e-07
FBgn0026175	-3.53835	1.72171	38.5436	5.35453e-10	2.02647e-07
FBgn0031620	-1.98673	5.61645	38.4558	5.6007e-10	2.05993e-07
FBgn0015008	-1.82277	4.90122	38.4089	5.73714e-10	2.05993e-07
FBgn0039151	1.85676	7.95375	38.0839	6.77687e-10	2.32897e-07
FBgn0037443	1.59072	7.01913	38.0717	6.8191e-10	2.32897e-07
FBgn0262526	-3.00179	1.39758	37.7584	8.00707e-10	2.66774e-07
FBgn0086676	1.57752	7.83325	37.7139	8.19202e-10	2.66774e-07
FBgn0028852	-2.63166	2.9405	37.5114	9.08782e-10	2.87024e-07
FBgn0050487	-1.77927	4.97548	37.4825	9.22381e-10	2.87024e-07
FBgn0030852	-2.18158	4.04108	37.3742	9.75042e-10	2.96816e-07
FBgn0261582	-2.02253	3.56908	37.2721	1.02746e-09	3.06117e-07
FBgn0039241	-2.00598	6.81132	37.1142	1.11407e-09	3.20135e-07
FBgn0053667	-1.6997	6.09769	37.0731	1.13785e-09	3.20135e-07
FBgn0052598	-4.09304	2.14737	37.0641	1.14309e-09	3.20135e-07
FBgn0036680	-2.28805	3.57497	36.8793	1.25674e-09	3.43521e-07
FBgn0037398	-1.91326	4.39803	36.8502	1.27566e-09	3.43521e-07
FBgn0053666	-1.7339	5.74789	36.8122	1.30077e-09	3.43672e-07
FBgn0053664	-1.67905	5.89493	36.6667	1.4015e-09	3.58133e-07
FBgn0267046	-1.69185	5.93647	36.6596	1.40665e-09	3.58133e-07
FBgn0030376	-1.90709	5.89134	36.5931	1.45545e-09	3.5919e-07
FBgn0032369	-2.09546	3.28004	36.5842	1.4621e-09	3.5919e-07
FBgn0003390	1.71062	4.06201	36.4929	1.53222e-09	3.63531e-07
FBgn0085521	-3.06104	4.23694	36.4619	1.55677e-09	3.63531e-07
FBgn0053668	-1.67756	5.86403	36.4077	1.60071e-09	3.63531e-07
FBgn0036327	-2.93972	3.25565	36.4067	1.60149e-09	3.63531e-07
FBgn0259716	1.56845	4.95789	36.3958	1.6105e-09	3.63531e-07
FBgn0027376	-1.75113	5.95471	36.3657	1.63554e-09	3.63531e-07
FBgn0264310	-3.18739	1.38916	36.2195	1.76295e-09	3.71698e-07
FBgn0262097	-1.85036	5.6996	36.1968	1.78364e-09	3.71698e-07
FBgn0039070	-1.75031	6.00244	36.1953	1.785e-09	3.71698e-07
FBgn0051960	-2.77955	2.08946	36.1865	1.79307e-09	3.71698e-07
FBgn0085693	-3.004	4.17279	36.1602	1.81744e-09	3.71698e-07
FBgn0039124	-3.00523	3.90969	36.1095	1.86531e-09	3.71698e-07
FBgn0029946	-1.70872	5.07019	36.1046	1.87006e-09	3.71698e-07
FBgn0052192	-1.78341	6.05701	36.0738	1.8998e-09	3.71698e-07
FBgn0011569	-3.33786	2.21964	36.0622	1.91118e-09	3.71698e-07
FBgn0032115	-1.99954	3.91236	35.7339	2.26195e-09	4.33891e-07
FBgn0267363	-2.32242	4.08641	35.7019	2.29939e-09	4.35113e-07
FBgn0053665	-1.66866	5.60845	35.6625	2.3464e-09	4.38088e-07
FBgn0015569	1.54829	6.51403	35.6197	2.39854e-09	4.41931e-07
FBgn0051286	-1.76029	4.07469	35.5103	2.53708e-09	4.60774e-07
FBgn0267418	-1.754	5.82612	35.4877	2.56662e-09	4.60774e-07
FBgn0030524	-3.64535	1.4725	35.4348	2.63726e-09	4.67463e-07
FBgn0043364	1.76995	6.71527	35.4066	2.6758e-09	4.68365e-07
FBgn0037742	-2.10309	4.04362	35.3207	2.7965e-09	4.79023e-07
FBgn0033371	-1.95289	4.79692	35.2971	2.83054e-09	4.79023e-07
FBgn0267048	-1.68486	5.91306	35.2911	2.83932e-09	4.79023e-07
FBgn0053287	-1.86688	4.40503	35.2075	2.96374e-09	4.94062e-07
FBgn0262967	-1.98881	4.26852	35.1704	3.02081e-09	4.97652e-07
FBgn0267043	-1.67449	5.78668	35.1405	3.0675e-09	4.99467e-07
FBgn0029728	-3.53169	4.12367	35.1148	3.10835e-09	4.9962e-07
FBgn0036568	-3.41944	3.90534	35.078	3.16758e-09	4.9962e-07
FBgn0264543	-1.9762	2.86025	35.0732	3.17548e-09	4.9962e-07
FBgn0053286	-1.86445	5.30318	35.0082	3.28326e-09	5.10839e-07
FBgn0035799	-2.01933	3.65991	34.9813	3.32884e-09	5.12239e-07
FBgn0029730	-1.764	4.9378	34.8829	3.50146e-09	5.32946e-07
FBgn0051213	-2.06133	4.191	34.8409	3.57783e-09	5.38713e-07
FBgn0038773	-3.30513	2.92515	34.6802	3.8857e-09	5.78845e-07
FBgn0053669	-1.6693	5.68724	34.6251	3.99722e-09	5.8919e-07
FBgn0054025	-3.09239	0.578257	34.5878	4.07447e-09	5.94321e-07
FBgn0051907	-1.81381	5.60186	34.5309	4.19541e-09	5.99823e-07
FBgn0028887	-2.89531	3.11548	34.5164	4.22683e-09	5.99823e-07
FBgn0034829	-3.52268	2.74658	34.51	4.24069e-09	5.99823e-07
FBgn0038277	-2.99697	3.58754	34.4378	4.40088e-09	6.16255e-07
FBgn0264309	-1.65724	6.15277	34.3697	4.55771e-09	6.23941e-07
FBgn0267050	-1.65724	6.15281	34.3632	4.57299e-09	6.23941e-07
FBgn0267049	-1.65724	6.15206	34.3485	4.60756e-09	6.23941e-07
FBgn0267044	-1.65724	6.15217	34.3374	4.634e-09	6.23941e-07
FBgn0053310	-2.8634	2.24884	34.202	4.96782e-09	6.50599e-07
FBgn0032664	-1.78949	4.87536	34.1905	4.9973e-09	6.50599e-07
FBgn0038012	-3.36236	2.02739	34.1865	5.00756e-09	6.50599e-07
FBgn0263601	1.59391	6.76228	34.1825	5.01783e-09	6.50599e-07
FBgn0267592	-2.22451	2.89666	34.1239	5.1713e-09	6.64346e-07
FBgn0036075	-1.73307	4.62675	34.0784	5.29359e-09	6.73874e-07
FBgn0035800	-1.80174	5.29871	34.0411	5.39592e-09	6.74552e-07
FBgn0267047	-1.62567	5.1336	34.0405	5.39772e-09	6.74552e-07
FBgn0051525	-1.8524	4.03525	34.0031	5.50237e-09	6.74552e-07
FBgn0032624	-1.7791	5.89475	34.0028	5.50332e-09	6.74552e-07
FBgn0262606	-4.71326	-0.0111406	33.9899	5.53977e-09	6.74552e-07
FBgn0036093	-1.6593	4.75018	33.9078	5.7786e-09	6.9023e-07
FBgn0030952	-1.98006	3.88954	33.8978	5.80858e-09	6.9023e-07
FBgn0038694	-1.76834	5.99672	33.8951	5.81641e-09	6.9023e-07
FBgn0026563	-1.70884	7.6138	33.7783	6.1765e-09	7.26588e-07
FBgn0035090	1.64506	6.7503	33.7626	6.22657e-09	7.26588e-07
FBgn0036437	-1.76764	5.87547	33.6999	6.43049e-09	7.44183e-07
FBgn0267419	-1.71028	6.24172	33.6482	6.60364e-09	7.57958e-07
FBgn0051703	-1.82953	4.01758	33.62	6.70014e-09	7.62781e-07
FBgn0051804	-1.73215	4.25036	33.5759	6.85352e-09	7.71797e-07
FBgn0030215	-1.93464	3.51964	33.56	6.90989e-09	7.71797e-07
FBgn0032439	-3.08274	1.53659	33.5502	6.94469e-09	7.71797e-07
FBgn0032647	-1.96659	3.74483	33.5032	7.11451e-09	7.84445e-07
FBgn0267423	-1.71081	5.57677	33.4622	7.26607e-09	7.94897e-07
FBgn0037915	-2.02325	5.66304	33.4341	7.37218e-09	8.00253e-07
FBgn0262036	-1.63679	4.85055	33.3775	7.58952e-09	8.17508e-07
FBgn0263647	-1.68226	4.86855	33.3252	7.79647e-09	8.33389e-07
FBgn0262581	-1.77093	4.1578	33.3085	7.86386e-09	8.34225e-07
FBgn0267427	-1.7912	3.32282	33.2713	8.01574e-09	8.37894e-07
FBgn0020280	-1.98405	3.70787	33.2707	8.01812e-09	8.37894e-07
FBgn0052806	-1.73039	3.7503	33.1416	8.56862e-09	8.79118e-07
FBgn0083943	-1.77103	5.19214	33.1372	8.58791e-09	8.79118e-07
FBgn0039799	-1.7309	3.79951	33.1343	8.60096e-09	8.79118e-07
FBgn0052601	-3.83662	2.32944	33.1025	8.74273e-09	8.87133e-07
FBgn0028884	-1.98036	2.93514	33.0475	8.99365e-09	9.00901e-07
FBgn0031208	-1.83868	4.08887	33.0446	9.00708e-09	9.00901e-07
FBgn0052450	-1.68148	5.42186	33.0171	9.13527e-09	9.0699e-07
FBgn0016034	-2.67386	3.14977	33.0039	9.1975e-09	9.0699e-07
FBgn0086758	-2.08484	4.50642	32.9826	9.29869e-09	9.10556e-07
FBgn0267492	-1.67983	6.0868	32.9285	9.56131e-09	9.25553e-07
FBgn0036962	-1.67293	4.91822	32.9238	9.58403e-09	9.25553e-07
FBgn0031128	-1.80327	6.96884	32.8877	9.76374e-09	9.36449e-07
FBgn0031905	-1.80525	5.0578	32.8586	9.91111e-09	9.41236e-07
FBgn0262104	-3.68613	1.06484	32.8513	9.94858e-09	9.41236e-07
FBgn0053113	1.48132	8.04899	32.8383	1.00153e-08	9.41236e-07
FBgn0051482	-1.69181	4.21412	32.7842	1.02977e-08	9.61327e-07
FBgn0262598	-2.05893	3.541	32.6773	1.08798e-08	1.00894e-06
FBgn0052718	-2.10713	2.89344	32.6238	1.11838e-08	1.03031e-06
FBgn0031235	-1.67797	4.43467	32.5808	1.14338e-08	1.04512e-06
FBgn0267491	-1.69128	6.14544	32.5706	1.14939e-08	1.04512e-06
FBgn0037964	-2.67802	1.85544	32.549	1.16226e-08	1.05001e-06
FBgn0036441	-1.71865	4.6637	32.4953	1.19483e-08	1.05388e-06
FBgn0032314	-1.76642	5.92197	32.4908	1.19761e-08	1.05388e-06
FBgn0053136	-1.70696	4.89387	32.4784	1.20522e-08	1.05388e-06
FBgn0034251	-2.12017	4.48235	32.4727	1.20878e-08	1.05388e-06
FBgn0050192	-1.82388	3.08819	32.4723	1.20902e-08	1.05388e-06
FBgn0035955	-2.92353	2.81754	32.468	1.2117e-08	1.05388e-06
FBgn0013772	2.69041	4.63679	32.4075	1.25003e-08	1.07909e-06
FBgn0041195	-2.69292	3.88102	32.3981	1.2561e-08	1.07909e-06
FBgn0035186	1.68707	4.71705	32.3538	1.28506e-08	1.09616e-06
FBgn0034739	-3.11807	4.06569	32.3439	1.29162e-08	1.09616e-06
FBgn0034513	-2.66843	1.97434	32.3317	1.29978e-08	1.09643e-06
FBgn0038934	-2.10888	6.15817	32.2796	1.33506e-08	1.11211e-06
FBgn0031296	-3.12335	3.21672	32.2577	1.35023e-08	1.11211e-06
FBgn0037910	-2.58612	2.86071	32.2527	1.35368e-08	1.11211e-06
FBgn0250834	-1.6931	5.06799	32.2524	1.35388e-08	1.11211e-06
FBgn0031431	-2.60523	2.32034	32.2176	1.37834e-08	1.11211e-06
FBgn0061435	-1.68638	4.30021	32.1818	1.40402e-08	1.11211e-06
FBgn0265648	-1.81939	5.18863	32.1741	1.40954e-08	1.11211e-06
FBgn0267042	-1.61223	5.09233	32.1729	1.41045e-08	1.11211e-06
FBgn0036703	-1.70227	4.2734	32.1688	1.41343e-08	1.11211e-06
FBgn0264383	-2.63608	2.88971	32.1601	1.41979e-08	1.11211e-06
FBgn0033188	2.51219	8.30551	32.1541	1.42414e-08	1.11211e-06
FBgn0035823	-1.7206	5.76791	32.1396	1.43485e-08	1.11211e-06
FBgn0051788	-1.49174	6.08858	32.1355	1.43785e-08	1.11211e-06
FBgn0031941	-1.74843	4.12663	32.1292	1.44251e-08	1.11211e-06
FBgn0035693	-2.15168	4.17819	32.1068	1.45925e-08	1.11211e-06
FBgn0031715	-3.32295	1.0106	32.1056	1.46017e-08	1.11211e-06
FBgn0039651	-1.72254	4.71688	32.0962	1.46726e-08	1.11211e-06
FBgn0053309	-1.98971	4.12563	32.0948	1.4683e-08	1.11211e-06
FBgn0267420	-1.66654	5.84216	32.0935	1.46926e-08	1.11211e-06
FBgn0031343	-1.77921	5.09607	32.0459	1.50571e-08	1.12782e-06
FBgn0001313	-2.2833	2.04519	32.0355	1.5138e-08	1.12782e-06
FBgn0053218	-1.76638	3.64894	32.0192	1.52657e-08	1.12782e-06
FBgn0034480	1.70232	6.71784	31.9842	1.55428e-08	1.12782e-06
FBgn0038407	1.56083	7.40595	31.975	1.56171e-08	1.12782e-06
FBgn0085486	-1.65131	4.96012	31.972	1.56412e-08	1.12782e-06
FBgn0061197	-1.86284	8.34208	31.9707	1.56519e-08	1.12782e-06
FBgn0029949	-1.82152	4.60237	31.9705	1.56529e-08	1.12782e-06
FBgn0267432	-2.34546	1.87463	31.967	1.56813e-08	1.12782e-06
FBgn0267490	-1.61298	5.88406	31.9607	1.57327e-08	1.12782e-06
FBgn0262795	-1.60479	5.44073	31.9541	1.57861e-08	1.12782e-06
FBgn0261522	-1.64884	4.92623	31.921	1.60569e-08	1.1411e-06
FBgn0267422	-1.69039	5.61724	31.9075	1.61692e-08	1.1411e-06
FBgn0034461	-1.76134	4.0967	31.9018	1.62164e-08	1.1411e-06
FBgn0259701	-1.60706	4.99732	31.8714	1.64722e-08	1.1533e-06
FBgn0262968	-2.5822	2.90369	31.8192	1.69212e-08	1.17465e-06
FBgn0267413	-1.65522	6.41377	31.8165	1.6945e-08	1.17465e-06
FBgn0040232	-1.96651	3.94288	31.8067	1.70307e-08	1.17478e-06
FBgn0085312	-2.11307	2.59403	31.7771	1.72915e-08	1.18693e-06
FBgn0033818	-1.65575	6.06284	31.7614	1.74321e-08	1.18853e-06
FBgn0051949	-1.78772	4.58621	31.7556	1.74846e-08	1.18853e-06
FBgn0038960	-1.85567	3.79284	31.7319	1.7699e-08	1.19518e-06
FBgn0264081	-1.67726	4.36619	31.726	1.77532e-08	1.19518e-06
FBgn0039129	-2.34477	3.5116	31.6827	1.8153e-08	1.21625e-06
FBgn0034826	-1.56293	5.22795	31.6574	1.83913e-08	1.22635e-06
FBgn0029754	-3.31888	0.918234	31.621	1.87394e-08	1.24081e-06
FBgn0034957	-1.75269	5.22746	31.6026	1.89173e-08	1.24081e-06
FBgn0262100	-1.72823	5.02567	31.6	1.89427e-08	1.24081e-06
FBgn0039463	-2.06644	4.1434	31.598	1.89625e-08	1.24081e-06
FBgn0259739	-1.6768	6.4262	31.5623	1.93141e-08	1.2538e-06
FBgn0038191	-3.92869	0.515386	31.5473	1.94645e-08	1.2538e-06
FBgn0051798	-1.67996	4.72846	31.5428	1.95091e-08	1.2538e-06
FBgn0034467	-1.6385	6.22077	31.5362	1.95759e-08	1.2538e-06
FBgn0085316	-1.81848	3.5533	31.5329	1.96089e-08	1.2538e-06
FBgn0039413	-1.71112	3.80058	31.501	1.99335e-08	1.26877e-06
FBgn0050429	-1.79054	3.86408	31.4673	2.02827e-08	1.28511e-06
FBgn0035730	-1.75489	4.30027	31.4586	2.03738e-08	1.28511e-06
FBgn0028900	-3.32807	2.30395	31.4471	2.04951e-08	1.28697e-06
FBgn0032740	-1.741	3.94418	31.4346	2.0627e-08	1.28946e-06
FBgn0267411	-1.67655	6.65813	31.4159	2.08272e-08	1.29619e-06
FBgn0051874	-1.64559	5.08447	31.3773	2.12446e-08	1.31632e-06
FBgn0036029	-1.78979	4.95747	31.3526	2.15166e-08	1.3273e-06
FBgn0030058	-1.93355	3.2787	31.3281	2.17906e-08	1.33831e-06
FBgn0052181	-1.74064	5.4994	31.3159	2.19282e-08	1.34087e-06
FBgn0051702	-1.78024	3.79	31.3035	2.2068e-08	1.34356e-06
FBgn0267412	-1.64623	6.48862	31.2756	2.23877e-08	1.35168e-06
FBgn0267045	-1.57622	5.24754	31.275	2.23945e-08	1.35168e-06
FBgn0033705	-1.61102	6.19127	31.2073	2.31893e-08	1.39154e-06
FBgn0029750	-1.68384	5.98415	31.2019	2.32536e-08	1.39154e-06
FBgn0036345	-1.68779	4.2822	31.1752	2.3576e-08	1.40483e-06
FBgn0050222	-1.73015	4.38871	31.1464	2.39283e-08	1.41978e-06
FBgn0267417	-1.64431	6.14074	31.1108	2.43711e-08	1.43976e-06
FBgn0264260	-1.96128	2.66459	31.1029	2.44706e-08	1.43976e-06
FBgn0038887	-2.94006	3.63369	31.0464	2.51927e-08	1.46876e-06
FBgn0040963	-1.58269	6.10584	31.0436	2.52294e-08	1.46876e-06
FBgn0265041	-2.00661	2.58947	31.0394	2.52849e-08	1.46876e-06
FBgn0259148	-2.03105	2.95565	31.0318	2.53832e-08	1.46876e-06
FBgn0028531	-1.74331	5.81886	31.0214	2.55195e-08	1.47057e-06
FBgn0013300	-1.67688	6.10772	30.9358	2.66711e-08	1.52355e-06
FBgn0030247	-1.71866	5.65421	30.9235	2.68406e-08	1.52355e-06
FBgn0034278	-1.6009	4.17462	30.9224	2.68548e-08	1.52355e-06
FBgn0032375	-2.07613	2.47954	30.9211	2.6874e-08	1.52355e-06
FBgn0267433	-2.3574	2.43711	30.9075	2.70617e-08	1.52495e-06
FBgn0260968	-4.23047	-0.21845	30.9036	2.71166e-08	1.52495e-06
FBgn0036221	-1.86412	4.16457	30.8906	2.72987e-08	1.52906e-06
FBgn0058064	-1.99684	2.49062	30.8674	2.76273e-08	1.54129e-06
FBgn0034998	-1.6371	4.33757	30.8216	2.82878e-08	1.57188e-06
FBgn0032867	-1.64219	5.18589	30.8073	2.84963e-08	1.57721e-06
FBgn0052437	-1.65317	5.78255	30.7926	2.87125e-08	1.58292e-06
FBgn0034554	-3.09088	2.59971	30.7315	2.96315e-08	1.62717e-06
FBgn0031849	-1.64628	6.33415	30.7187	2.98271e-08	1.63152e-06
FBgn0052141	-1.66684	5.29856	30.7021	3.00834e-08	1.63883e-06
FBgn0020399	-1.74366	4.72934	30.6882	3.02999e-08	1.63883e-06
FBgn0037862	-1.76494	5.76317	30.681	3.04122e-08	1.63883e-06
FBgn0038797	-1.64596	6.02847	30.6753	3.05022e-08	1.63883e-06
FBgn0052719	-1.8939	4.38761	30.6664	3.0642e-08	1.63883e-06
FBgn0038213	-1.62424	4.95991	30.6541	3.08376e-08	1.63883e-06
FBgn0034737	-1.7471	3.29439	30.6505	3.08942e-08	1.63883e-06
FBgn0260758	-1.75618	5.62803	30.6504	3.08969e-08	1.63883e-06
FBgn0037654	-1.78877	3.59684	30.637	3.11098e-08	1.64389e-06
FBgn0032632	-1.59722	5.55789	30.6239	3.13212e-08	1.64608e-06
FBgn0038915	-1.64643	3.27234	30.619	3.13997e-08	1.64608e-06
FBgn0013813	-2.00822	5.09754	30.6096	3.15523e-08	1.64608e-06
FBgn0030918	-3.81527	1.6849	30.6054	3.16215e-08	1.64608e-06
FBgn0032090	-1.69494	3.96703	30.5853	3.19507e-08	1.65706e-06
FBgn0029725	-1.93566	6.16256	30.552	3.25036e-08	1.67778e-06
FBgn0035857	-1.68879	5.02037	30.5468	3.25907e-08	1.67778e-06
FBgn0028903	-1.64444	5.58026	30.5397	3.27099e-08	1.67778e-06
FBgn0038296	-1.74887	5.84519	30.5326	3.28296e-08	1.67778e-06
FBgn0036730	-1.87185	3.21651	30.5083	3.3244e-08	1.69278e-06
FBgn0036218	-1.67904	5.21039	30.501	3.33688e-08	1.69298e-06
FBgn0038451	2.64429	5.14139	30.4677	3.39469e-08	1.7161e-06
FBgn0010258	-3.38939	3.38007	30.4517	3.4229e-08	1.72413e-06
FBgn0261581	-2.02076	2.60439	30.433	3.45596e-08	1.7334e-06
FBgn0037456	-1.71199	4.38138	30.4274	3.46607e-08	1.7334e-06
FBgn0033069	-2.15285	3.08311	30.415	3.48829e-08	1.73831e-06
FBgn0030566	-3.12349	2.02684	30.3951	3.52421e-08	1.74453e-06
FBgn0267326	-1.71964	4.77351	30.3943	3.52568e-08	1.74453e-06
FBgn0053489	-1.75992	4.38288	30.3579	3.59241e-08	1.76577e-06
FBgn0039347	-1.65369	4.90197	30.3571	3.59383e-08	1.76577e-06
FBgn0032590	-1.73053	6.81622	30.3475	3.61177e-08	1.76838e-06
FBgn0262002	-1.6608	6.07039	30.337	3.63131e-08	1.77175e-06
FBgn0035034	-1.56039	4.67323	30.3159	3.67102e-08	1.78491e-06
FBgn0028893	-1.59364	4.90297	30.3048	3.69208e-08	1.78752e-06
FBgn0037483	-1.66875	5.17873	30.2996	3.70194e-08	1.78752e-06
FBgn0032626	-1.69765	5.12654	30.2824	3.73497e-08	1.79533e-06
FBgn0034825	-1.77457	3.7112	30.2779	3.74374e-08	1.79533e-06
FBgn0033238	-1.86622	3.47455	30.2522	3.7936e-08	1.81303e-06
FBgn0052835	-1.77626	4.72342	30.2391	3.81933e-08	1.81912e-06
FBgn0052462	-2.99355	-0.311816	30.2241	3.84901e-08	1.82704e-06
FBgn0039331	-1.71718	4.55976	30.1676	3.96277e-08	1.87468e-06
FBgn0264264	-3.6084	0.743356	30.1214	4.05832e-08	1.91342e-06
FBgn0031585	-1.76375	6.90537	30.1138	4.07413e-08	1.91443e-06
FBgn0031163	-1.96469	4.31701	30.0974	4.10877e-08	1.91996e-06
FBgn0029963	-1.66569	4.82041	30.0953	4.11333e-08	1.91996e-06
FBgn0032660	-2.08727	3.40506	30.0558	4.19793e-08	1.95294e-06
FBgn0033860	-1.66316	5.86826	30.0454	4.22046e-08	1.95693e-06
FBgn0051805	-1.87482	4.32693	30.0142	4.28897e-08	1.98213e-06
FBgn0003545	-2.08148	3.48081	29.9864	4.3509e-08	1.99529e-06
FBgn0038280	-1.62398	5.02821	29.9858	4.35231e-08	1.99529e-06
FBgn0036214	-1.70366	4.92989	29.9822	4.36019e-08	1.99529e-06
FBgn0040784	-2.95178	1.36907	29.9727	4.38161e-08	1.99856e-06
FBgn0033770	-2.79511	2.13125	29.958	4.41512e-08	2.00219e-06
FBgn0052591	-1.70985	5.83792	29.9566	4.41818e-08	2.00219e-06
FBgn0034387	1.54015	4.77447	29.9439	4.44727e-08	2.00887e-06
FBgn0032431	-1.69531	4.12666	29.9083	4.52965e-08	2.03951e-06
FBgn0034205	-1.74635	4.675	29.8242	4.73047e-08	2.12097e-06
FBgn0050391	-1.68713	3.77348	29.82	4.74087e-08	2.12097e-06
FBgn0051642	-2.90949	3.81499	29.7997	4.79076e-08	2.13646e-06
FBgn0064912	-1.62155	6.23734	29.7527	4.90822e-08	2.17967e-06
FBgn0038575	-1.63862	4.77534	29.7485	4.91878e-08	2.17967e-06
FBgn0031920	-1.53868	6.11942	29.7403	4.93979e-08	2.18208e-06
FBgn0031101	-1.71457	3.38723	29.7336	4.95686e-08	2.18273e-06
FBgn0036224	-1.9523	4.26168	29.7139	5.00734e-08	2.19805e-06
FBgn0264563	-1.56678	4.19034	29.7029	5.03595e-08	2.2037e-06
FBgn0036082	-1.76219	5.75022	29.6903	5.06881e-08	2.21117e-06
FBgn0034403	-2.79271	2.16265	29.6607	5.14671e-08	2.23818e-06
FBgn0267424	-1.64589	5.02325	29.6442	5.19087e-08	2.24035e-06
FBgn0031733	-1.8275	4.20551	29.6439	5.19147e-08	2.24035e-06
FBgn0035607	-3.51845	0.836046	29.6409	5.19969e-08	2.24035e-06
FBgn0266710	-2.93074	1.48798	29.6212	5.25264e-08	2.24819e-06
FBgn0050039	-1.60225	6.45963	29.6172	5.26351e-08	2.24819e-06
FBgn0051803	-1.7437	3.88272	29.6163	5.26607e-08	2.24819e-06
FBgn0038008	-1.5585	5.06036	29.6048	5.29744e-08	2.24923e-06
FBgn0038281	-1.59256	4.88576	29.6036	5.30061e-08	2.24923e-06
FBgn0026136	-1.68439	4.13009	29.5842	5.35401e-08	2.26502e-06
FBgn0038445	-1.69149	4.62916	29.5616	5.41663e-08	2.27491e-06
FBgn0051327	-1.68793	5.72681	29.5597	5.42201e-08	2.27491e-06
FBgn0035455	-1.7051	5.20664	29.5583	5.42612e-08	2.27491e-06
FBgn0031622	-3.60418	0.901407	29.5067	5.57245e-08	2.32416e-06
FBgn0037035	-1.55462	5.61698	29.5052	5.57679e-08	2.32416e-06
FBgn0030614	-1.85863	3.59869	29.4927	5.61289e-08	2.33226e-06
FBgn0037191	-1.59503	4.69436	29.4794	5.65156e-08	2.334e-06
FBgn0031504	-1.67972	4.23556	29.4702	5.67825e-08	2.334e-06
FBgn0029660	-1.75843	2.97713	29.4641	5.69614e-08	2.334e-06
FBgn0038359	-1.58084	6.79769	29.4597	5.70905e-08	2.334e-06
FBgn0032769	-1.65627	4.18989	29.4583	5.71324e-08	2.334e-06
FBgn0030307	-2.55383	4.48569	29.453	5.72903e-08	2.334e-06
FBgn0031365	-2.25711	2.17797	29.4514	5.73375e-08	2.334e-06
FBgn0039585	-4.1833	0.0559592	29.4426	5.75975e-08	2.33779e-06
FBgn0034423	-2.76447	3.56429	29.4088	5.86095e-08	2.36336e-06
FBgn0032364	-1.56261	4.77757	29.4068	5.86703e-08	2.36336e-06
FBgn0034097	-1.84288	3.94518	29.4045	5.87408e-08	2.36336e-06
FBgn0051206	-1.60641	5.27773	29.384	5.93673e-08	2.36336e-06
FBgn0031626	-1.68353	5.70481	29.3813	5.94492e-08	2.36336e-06
FBgn0030374	-1.98173	2.40147	29.3756	5.96239e-08	2.36336e-06
FBgn0052487	-1.80788	3.15245	29.3744	5.96621e-08	2.36336e-06
FBgn0020545	1.28878	6.85702	29.3741	5.96697e-08	2.36336e-06
FBgn0010651	1.46596	6.8644	29.3716	5.97465e-08	2.36336e-06
FBgn0039518	-1.83538	5.85135	29.3475	6.04948e-08	2.38229e-06
FBgn0265367	-2.0957	1.75814	29.3452	6.05651e-08	2.38229e-06
FBgn0085413	-1.76794	3.27462	29.3321	6.09761e-08	2.39173e-06
FBgn0030721	-1.64556	4.10064	29.3217	6.13043e-08	2.39602e-06
FBgn0020371	-1.55917	5.1218	29.3178	6.14276e-08	2.39602e-06
FBgn0264347	-2.33038	2.73063	29.3076	6.17524e-08	2.402e-06
FBgn0033063	-1.69056	4.81366	29.2959	6.21259e-08	2.40945e-06
FBgn0265089	-1.76892	4.98036	29.2909	6.22882e-08	2.40945e-06
FBgn0040996	-1.64547	4.46887	29.2741	6.28302e-08	2.42372e-06
FBgn0030936	-1.59328	5.36148	29.2686	6.30075e-08	2.42389e-06
FBgn0051861	-1.62609	4.03778	29.2577	6.33639e-08	2.43092e-06
FBgn0029084	-1.70307	4.72068	29.2451	6.37777e-08	2.43783e-06
FBgn0028410	-3.31377	2.27568	29.2416	6.38939e-08	2.43783e-06
FBgn0265576	-1.71451	4.67658	29.2328	6.41844e-08	2.43783e-06
FBgn0260428	-1.53852	5.89729	29.2311	6.42405e-08	2.43783e-06
FBgn0034827	-1.76734	6.12084	29.2088	6.4985e-08	2.45942e-06
FBgn0031878	-1.70838	6.6861	29.186	6.57521e-08	2.47741e-06
FBgn0038978	-1.61814	5.81952	29.1823	6.58794e-08	2.47741e-06
FBgn0029702	-1.6529	5.45011	29.179	6.59912e-08	2.47741e-06
FBgn0031623	-2.86372	2.40812	29.1631	6.65345e-08	2.49113e-06
FBgn0037432	-1.66529	4.39318	29.1532	6.68736e-08	2.49715e-06
FBgn0036438	-1.54117	4.98676	29.12	6.80304e-08	2.53359e-06
FBgn0038731	-2.06628	4.37819	29.1092	6.84116e-08	2.54103e-06
FBgn0017556	-1.58887	4.60426	29.097	6.88435e-08	2.55031e-06
FBgn0038252	-2.70034	2.96711	29.0791	6.94842e-08	2.56725e-06
FBgn0039077	-1.82479	3.4584	29.0664	6.994e-08	2.57729e-06
FBgn0030667	-3.91218	2.57212	29.038	7.0974e-08	2.60796e-06
FBgn0039887	-1.7163	3.4471	29.0333	7.11448e-08	2.60796e-06
FBgn0033687	-1.59608	3.47274	29.0265	7.13963e-08	2.61035e-06
FBgn0036807	-1.70239	3.55886	29.0152	7.1814e-08	2.61878e-06
FBgn0028560	-1.7038	5.95507	28.9862	7.28949e-08	2.6473e-06
FBgn0029703	-1.79113	4.94637	28.9835	7.29989e-08	2.6473e-06
FBgn0019952	1.38384	6.6403	28.9791	7.31633e-08	2.6473e-06
FBgn0261624	-1.6481	3.49431	28.9648	7.37065e-08	2.65675e-06
FBgn0034352	-2.27133	3.58775	28.9622	7.38038e-08	2.65675e-06
FBgn0032637	-1.50033	5.99852	28.941	7.4616e-08	2.67396e-06
FBgn0037059	-1.69912	4.69328	28.9398	7.46638e-08	2.67396e-06
FBgn0016974	-1.70629	4.14929	28.9264	7.51821e-08	2.68565e-06
FBgn0037086	-1.52127	5.6619	28.9089	7.58639e-08	2.70311e-06
FBgn0051709	-1.61307	6.79138	28.8996	7.62284e-08	2.7092e-06
FBgn0052651	-1.77846	4.69966	28.8729	7.72865e-08	2.72851e-06
FBgn0050048	-2.15986	3.03268	28.8716	7.73405e-08	2.72851e-06
FBgn0037461	-1.6639	4.754	28.8712	7.73562e-08	2.72851e-06
FBgn0030563	-3.54559	1.92722	28.8641	7.7639e-08	2.73161e-06
FBgn0032636	-2.16071	5.2924	28.8557	7.79743e-08	2.73653e-06
FBgn0036491	-2.82644	1.57182	28.8459	7.83727e-08	2.73751e-06
FBgn0262687	-1.61696	4.94521	28.8454	7.83934e-08	2.73751e-06
FBgn0038730	-2.05559	4.17257	28.8345	7.8834e-08	2.74605e-06
FBgn0030313	-1.62009	4.41035	28.8166	7.9568e-08	2.75925e-06
FBgn0263113	-2.36652	2.19679	28.8097	7.98521e-08	2.75925e-06
FBgn0051802	-1.8707	5.29681	28.8051	8.00419e-08	2.75925e-06
FBgn0042711	-1.67319	3.30215	28.8041	8.00796e-08	2.75925e-06
FBgn0031295	-1.59579	6.32532	28.7992	8.02835e-08	2.75925e-06
FBgn0027494	-2.34687	2.30045	28.7965	8.03951e-08	2.75925e-06
FBgn0034659	-2.72297	4.29437	28.788	8.07496e-08	2.76464e-06
FBgn0030577	-2.23683	1.55167	28.7765	8.12291e-08	2.77178e-06
FBgn0039398	-1.67227	6.88656	28.7736	8.1354e-08	2.77178e-06
FBgn0052440	-1.64436	4.50196	28.7686	8.15636e-08	2.77217e-06
FBgn0032588	-1.60984	5.14356	28.7547	8.21515e-08	2.78539e-06
FBgn0037857	-1.62249	4.41187	28.7496	8.2369e-08	2.78602e-06
FBgn0261858	-1.92005	2.26517	28.7381	8.28566e-08	2.79576e-06
FBgn0250846	-1.63468	4.61056	28.7324	8.31036e-08	2.79735e-06
FBgn0050378	-1.62961	6.20619	28.7229	8.35121e-08	2.79825e-06
FBgn0037455	-1.61234	4.9458	28.7224	8.35298e-08	2.79825e-06
FBgn0022160	1.53265	7.56389	28.7089	8.41152e-08	2.81114e-06
FBgn0033174	-1.59563	5.63684	28.6906	8.49156e-08	2.822e-06
FBgn0039678	-2.08873	4.21548	28.6882	8.50224e-08	2.822e-06
FBgn0028412	-1.71162	6.63012	28.6876	8.50449e-08	2.822e-06
FBgn0038356	-1.65775	3.51164	28.6643	8.60766e-08	2.84417e-06
FBgn0259922	-1.69851	3.5609	28.6633	8.61192e-08	2.84417e-06
FBgn0039343	-1.82598	4.51769	28.6538	8.6546e-08	2.8452e-06
FBgn0032104	-2.48015	1.38298	28.6503	8.67022e-08	2.8452e-06
FBgn0262788	-1.69275	3.31638	28.649	8.67599e-08	2.8452e-06
FBgn0034464	-1.63201	5.37399	28.6416	8.70891e-08	2.84932e-06
FBgn0029989	-1.96948	3.41187	28.6203	8.80526e-08	2.87286e-06
FBgn0085321	-1.6573	3.95284	28.615	8.82953e-08	2.87286e-06
FBgn0035852	-1.57714	5.64315	28.6122	8.8424e-08	2.87286e-06
FBgn0050268	-2.12243	2.90722	28.6066	8.86774e-08	2.87442e-06
FBgn0040508	-1.69236	5.32967	28.5991	8.9025e-08	2.87585e-06
FBgn0038127	-1.56646	5.12911	28.5967	8.91322e-08	2.87585e-06
FBgn0033623	-1.99424	1.5728	28.578	8.99977e-08	2.89183e-06
FBgn0051141	-1.71406	4.74482	28.5771	9.00404e-08	2.89183e-06
FBgn0051933	-2.37686	3.36289	28.5721	9.02749e-08	2.89272e-06
FBgn0051294	-1.65102	4.47138	28.5656	9.05763e-08	2.89575e-06
FBgn0031531	-1.665	4.18074	28.5412	9.17247e-08	2.90439e-06
FBgn0032969	-1.68164	5.73524	28.54	9.17842e-08	2.90439e-06
FBgn0267689	-1.51603	5.80274	28.5355	9.19965e-08	2.90439e-06
FBgn0025821	-1.62131	4.55795	28.5336	9.20864e-08	2.90439e-06
FBgn0002466	-2.29544	2.46835	28.5324	9.21422e-08	2.90439e-06
FBgn0051281	-1.59825	6.38585	28.5298	9.22679e-08	2.90439e-06
FBgn0039088	-1.76067	6.20411	28.5291	9.22984e-08	2.90439e-06
FBgn0051776	-2.70455	1.9154	28.5085	9.32861e-08	2.92889e-06
FBgn0033364	-1.67456	4.89808	28.4964	9.38748e-08	2.93696e-06
FBgn0035124	-1.58109	5.91956	28.4908	9.41449e-08	2.93696e-06
FBgn0034173	-1.65411	5.47458	28.4902	9.41724e-08	2.93696e-06
FBgn0030283	-1.72269	5.37565	28.4717	9.50759e-08	2.95855e-06
FBgn0052703	-1.64545	6.18056	28.4664	9.53404e-08	2.9602e-06
FBgn0034477	-1.5708	4.75854	28.4547	9.5915e-08	2.96482e-06
FBgn0036415	-1.7869	6.43917	28.4535	9.59743e-08	2.96482e-06
FBgn0034127	-1.62284	5.39815	28.4505	9.61244e-08	2.96482e-06
FBgn0051870	-1.62985	6.05835	28.4448	9.64073e-08	2.96701e-06
FBgn0034505	-1.52248	5.45404	28.44	9.6646e-08	2.96784e-06
FBgn0038539	-1.6361	5.31907	28.4057	9.83756e-08	3.01434e-06
FBgn0030620	-1.64777	3.23792	28.3991	9.87094e-08	3.01796e-06
FBgn0050271	-1.7821	5.35487	28.3902	9.9165e-08	3.02529e-06
FBgn0031677	-2.37837	1.63457	28.3768	9.98562e-08	3.03498e-06
FBgn0085454	-1.54722	5.29409	28.3756	9.9916e-08	3.03498e-06
FBgn0263023	-2.8712	2.11781	28.3679	1.00314e-07	3.04047e-06
FBgn0031337	-1.7915	3.49446	28.3541	1.01031e-07	3.05558e-06
FBgn0038630	-1.56911	6.44602	28.3209	1.02781e-07	3.10182e-06
FBgn0051533	-1.56635	5.82446	28.2969	1.04061e-07	3.1258e-06
FBgn0027949	-2.0611	3.32815	28.2955	1.04136e-07	3.1258e-06
FBgn0267182	-2.76585	1.13126	28.2935	1.04245e-07	3.1258e-06
FBgn0051910	-1.53662	4.68293	28.2893	1.04471e-07	3.12587e-06
FBgn0034745	-1.53652	5.34281	28.2702	1.0551e-07	3.15022e-06
FBgn0031621	-2.46233	0.962237	28.2528	1.06462e-07	3.17189e-06
FBgn0039707	-1.47528	5.06412	28.2451	1.06887e-07	3.1778e-06
FBgn0038721	1.27596	4.38981	28.2175	1.08419e-07	3.21651e-06
FBgn0028856	-1.70202	4.03394	28.2091	1.08893e-07	3.22177e-06
FBgn0036747	-3.47361	0.586745	28.2047	1.09138e-07	3.22177e-06
FBgn0028902	-1.48416	5.9155	28.2006	1.09372e-07	3.22177e-06
FBgn0052061	-1.65517	4.03172	28.198	1.09517e-07	3.22177e-06
FBgn0038775	-1.65172	3.80678	28.1919	1.09866e-07	3.22526e-06
FBgn0030647	-2.73867	1.6384	28.1648	1.11411e-07	3.26378e-06
FBgn0267493	-1.5704	5.20024	28.1535	1.12065e-07	3.27219e-06
FBgn0052246	-3.39374	0.0010678	28.1487	1.12343e-07	3.27219e-06
FBgn0035727	-1.71393	4.52752	28.1477	1.12399e-07	3.27219e-06
FBgn0035217	-1.71457	4.98781	28.1286	1.13516e-07	3.29785e-06
FBgn0000099	1.24077	4.61618	28.1187	1.14096e-07	3.30784e-06
FBgn0038567	-1.82086	3.78437	28.1137	1.14391e-07	3.30953e-06
FBgn0041103	-3.14019	1.78653	28.0876	1.15945e-07	3.34759e-06
FBgn0003009	-1.87705	3.62774	28.0664	1.17225e-07	3.37169e-06
FBgn0025388	-1.54308	5.9451	28.0628	1.17442e-07	3.37169e-06
FBgn0042133	-1.59611	4.74342	28.0618	1.17502e-07	3.37169e-06
FBgn0034483	-1.58156	5.10934	28.0268	1.19645e-07	3.42615e-06
FBgn0035638	-1.56736	5.10128	28.0106	1.20655e-07	3.4418e-06
FBgn0051406	-2.05714	3.46829	28.0062	1.20925e-07	3.4418e-06
FBgn0028858	-1.76846	3.38325	28.0062	1.20929e-07	3.4418e-06
FBgn0052459	-1.55385	5.43357	27.9977	1.2146e-07	3.44669e-06
FBgn0033680	-1.68788	4.09925	27.9956	1.21593e-07	3.44669e-06
FBgn0036787	-1.43569	2.87431	27.9907	1.21903e-07	3.44849e-06
FBgn0037320	-1.69699	4.51538	27.9806	1.22538e-07	3.45948e-06
FBgn0035776	-1.54843	7.22873	27.9736	1.2298e-07	3.46496e-06
FBgn0031526	-1.50156	5.57262	27.9507	1.24448e-07	3.49783e-06
FBgn0034560	-1.6207	4.16081	27.9476	1.24646e-07	3.49783e-06
FBgn0051055	-1.5844	4.9793	27.8944	1.28123e-07	3.58664e-06
FBgn0038979	-1.55478	6.25125	27.8902	1.28396e-07	3.58664e-06
FBgn0050293	-1.53028	5.7125	27.8875	1.28579e-07	3.58664e-06
FBgn0031423	-1.53449	4.02182	27.842	1.31635e-07	3.65807e-06
FBgn0002842	-2.55719	2.68817	27.8416	1.31662e-07	3.65807e-06
FBgn0262487	-2.02633	4.4224	27.835	1.32112e-07	3.66007e-06
FBgn0034740	-2.35615	4.00347	27.8329	1.32257e-07	3.66007e-06
FBgn0032371	-1.81661	6.19362	27.8211	1.3307e-07	3.67106e-06
FBgn0037276	-1.57468	5.24172	27.8195	1.33178e-07	3.67106e-06
FBgn0033861	-1.78234	3.39146	27.8007	1.34474e-07	3.69808e-06
FBgn0035782	-1.48804	4.95757	27.7959	1.3481e-07	3.69808e-06
FBgn0030462	-1.6423	4.4161	27.7926	1.35043e-07	3.69808e-06
FBgn0030780	-1.64999	5.77072	27.7887	1.35315e-07	3.69808e-06
FBgn0267163	-1.73616	3.61345	27.7863	1.35479e-07	3.69808e-06
FBgn0038355	-1.63711	4.85216	27.7599	1.37342e-07	3.74163e-06
FBgn0013301	-1.54948	6.37665	27.7495	1.38082e-07	3.75448e-06
FBgn0035097	-1.61133	4.35961	27.7393	1.38815e-07	3.76711e-06
FBgn0266709	-2.14832	4.07491	27.7328	1.39278e-07	3.77236e-06
FBgn0003124	-1.86094	5.2002	27.7268	1.39715e-07	3.77573e-06
FBgn0031513	-2.51739	1.84731	27.7236	1.39942e-07	3.77573e-06
FBgn0052081	-1.68784	6.08911	27.7056	1.41256e-07	3.80221e-06
FBgn0036492	-2.98197	2.24946	27.6961	1.41946e-07	3.80221e-06
FBgn0036156	-1.67437	3.70137	27.6937	1.42126e-07	3.80221e-06
FBgn0035380	-1.70263	5.29723	27.692	1.4225e-07	3.80221e-06
FBgn0036030	-1.56571	7.23703	27.6885	1.42505e-07	3.80221e-06
FBgn0034416	-1.89972	6.94423	27.6868	1.4263e-07	3.80221e-06
FBgn0031292	-1.76493	5.03816	27.6842	1.42824e-07	3.80221e-06
FBgn0032345	-1.84294	3.51121	27.6668	1.44112e-07	3.82924e-06
FBgn0036490	-1.78634	4.04205	27.6504	1.45346e-07	3.84872e-06
FBgn0033893	-1.49453	3.80237	27.6497	1.45396e-07	3.84872e-06
FBgn0050156	-1.56023	5.22755	27.6359	1.46434e-07	3.86889e-06
FBgn0038078	-1.59974	4.23355	27.6313	1.46784e-07	3.87083e-06
FBgn0029700	-1.57474	4.67887	27.6264	1.4716e-07	3.87345e-06
FBgn0028844	-1.53769	3.69008	27.6009	1.49111e-07	3.91744e-06
FBgn0025687	-1.45803	5.18285	27.5787	1.50828e-07	3.95514e-06
FBgn0052686	-1.56502	5.60969	27.5562	1.52596e-07	3.98778e-06
FBgn0030191	-1.66098	6.84901	27.5556	1.52642e-07	3.98778e-06
FBgn0040696	-2.15695	3.14519	27.55	1.53083e-07	3.99185e-06
FBgn0033834	-2.00153	5.21154	27.5309	1.54605e-07	4.02222e-06
FBgn0003889	-1.77624	8.58938	27.5254	1.55047e-07	4.02222e-06
FBgn0013810	-1.63735	4.84678	27.5246	1.5511e-07	4.02222e-06
FBgn0025574	1.40375	4.63656	27.5199	1.55487e-07	4.02455e-06
FBgn0052436	-1.66364	8.28513	27.5147	1.55903e-07	4.02787e-06
FBgn0032649	-1.73457	3.74617	27.4971	1.57329e-07	4.04939e-06
FBgn0032434	-3.22845	1.31129	27.4971	1.57333e-07	4.04939e-06
FBgn0051287	-1.45462	4.87147	27.4907	1.57854e-07	4.04939e-06
FBgn0037115	-1.5696	4.98829	27.4887	1.58013e-07	4.04939e-06
FBgn0039235	-1.47069	3.85238	27.4867	1.58182e-07	4.04939e-06
FBgn0034882	-1.55608	4.45791	27.4721	1.59378e-07	4.07258e-06
FBgn0032047	-1.52561	5.43311	27.4465	1.61499e-07	4.11926e-06
FBgn0039788	-1.53149	4.70197	27.4339	1.62553e-07	4.12685e-06
FBgn0034822	-3.2373	2.2939	27.4337	1.6257e-07	4.12685e-06
FBgn0030846	-1.70199	5.251	27.4324	1.62681e-07	4.12685e-06
FBgn0052319	-1.65743	3.83832	27.4253	1.63284e-07	4.12739e-06
FBgn0262944	-1.77699	3.47306	27.4252	1.63292e-07	4.12739e-06
FBgn0030696	-1.7315	3.09656	27.4085	1.64702e-07	4.15553e-06
FBgn0051848	-2.83757	1.25104	27.3985	1.65557e-07	4.16961e-06
FBgn0265342	-1.73523	3.65022	27.3894	1.66337e-07	4.18172e-06
FBgn0037101	-1.54018	5.42169	27.3753	1.67562e-07	4.20496e-06
FBgn0034566	-1.6939	6.09865	27.3598	1.68904e-07	4.22836e-06
FBgn0028847	-1.52276	5.75546	27.356	1.69238e-07	4.22836e-06
FBgn0034478	-1.90709	3.22091	27.3542	1.694e-07	4.22836e-06
FBgn0030377	-2.66069	2.0115	27.3492	1.69838e-07	4.22869e-06
FBgn0035161	-1.50305	5.36887	27.3455	1.70161e-07	4.22869e-06
FBgn0033853	1.28852	7.13359	27.3437	1.70319e-07	4.22869e-06
FBgn0260869	-3.42858	1.08023	27.323	1.72152e-07	4.26662e-06
FBgn0035198	-1.77079	3.46441	27.3164	1.72742e-07	4.27369e-06
FBgn0263988	-1.73419	4.15816	27.3049	1.73766e-07	4.29145e-06
FBgn0038052	-1.60928	7.44361	27.2889	1.75214e-07	4.31959e-06
FBgn0039370	-1.90577	2.4422	27.2683	1.77092e-07	4.35234e-06
FBgn0050393	-1.70251	4.58025	27.2675	1.77164e-07	4.35234e-06
FBgn0262535	-1.52705	3.4905	27.2631	1.77571e-07	4.35468e-06
FBgn0086915	-1.67863	8.13613	27.2481	1.78948e-07	4.37346e-06
FBgn0083960	-1.9851	3.62744	27.248	1.78961e-07	4.37346e-06
FBgn0043025	-1.56624	5.88165	27.2439	1.79341e-07	4.37512e-06
FBgn0030409	-2.09555	2.8635	27.2319	1.80461e-07	4.39093e-06
FBgn0260461	-1.55642	6.58948	27.2271	1.80902e-07	4.39093e-06
FBgn0262568	-1.55338	3.74041	27.2268	1.8093e-07	4.39093e-06
FBgn0030280	-1.5236	5.6727	27.2141	1.82123e-07	4.41222e-06
FBgn0035299	-1.87341	3.4779	27.2075	1.82744e-07	4.41963e-06
FBgn0033323	-1.707	4.80695	27.202	1.83268e-07	4.42466e-06
FBgn0031707	-2.47121	1.98278	27.1951	1.83923e-07	4.43282e-06
FBgn0038796	-1.65327	3.98508	27.19	1.84407e-07	4.43686e-06
FBgn0250816	-2.08926	2.79442	27.1737	1.85971e-07	4.46681e-06
FBgn0039251	-1.63722	4.76568	27.1621	1.87095e-07	4.47847e-06
FBgn0029859	-1.76345	3.27237	27.162	1.87096e-07	4.47847e-06
FBgn0028892	-1.50103	5.3705	27.1576	1.87524e-07	4.48106e-06
FBgn0261992	-1.79597	2.56494	27.1388	1.89358e-07	4.51718e-06
FBgn0029501	-1.55986	6.00288	27.123	1.90917e-07	4.54088e-06
FBgn0052720	-1.85075	3.51592	27.1171	1.915e-07	4.54088e-06
FBgn0052971	-2.82628	2.72306	27.1122	1.91984e-07	4.54088e-06
FBgn0267426	-1.65308	4.6833	27.1081	1.92387e-07	4.54088e-06
FBgn0036654	-2.04098	3.74038	27.1071	1.92487e-07	4.54088e-06
FBgn0261287	-1.56755	5.95987	27.1045	1.92745e-07	4.54088e-06
FBgn0030764	-2.44052	3.48817	27.1044	1.9276e-07	4.54088e-06
FBgn0054027	-2.6783	0.595988	27.1015	1.93051e-07	4.54088e-06
FBgn0052568	-2.04914	3.50809	27.0993	1.93271e-07	4.54088e-06
FBgn0051921	-1.53912	6.46551	27.0929	1.93907e-07	4.54821e-06
FBgn0053319	-1.63603	4.70766	27.082	1.95009e-07	4.56642e-06
FBgn0034104	-1.6162	3.3122	27.0175	2.01617e-07	4.71327e-06
FBgn0037962	-1.6071	4.57763	27.0026	2.03185e-07	4.742e-06
FBgn0030116	-1.76747	3.84929	26.9884	2.04677e-07	4.76887e-06
FBgn0033442	-1.66343	6.06916	26.9841	2.05135e-07	4.7716e-06
FBgn0030370	-1.5817	3.84698	26.977	2.05896e-07	4.78135e-06
FBgn0038266	-1.54007	5.27943	26.9678	2.06875e-07	4.79615e-06
FBgn0038952	-1.45815	6.17695	26.9532	2.08443e-07	4.8245e-06
FBgn0032563	-1.64629	4.40091	26.9426	2.09586e-07	4.84243e-06
FBgn0052945	-1.56592	3.66533	26.9391	2.09963e-07	4.84243e-06
FBgn0032554	-1.62686	3.72134	26.9365	2.10255e-07	4.84243e-06
FBgn0032188	-2.88978	0.943989	26.9332	2.10611e-07	4.84267e-06
FBgn0039577	-1.55737	3.9156	26.9215	2.11893e-07	4.86232e-06
FBgn0266097	-1.98016	1.53973	26.919	2.1216e-07	4.86232e-06
FBgn0039421	-1.47048	4.64178	26.9012	2.14123e-07	4.89928e-06
FBgn0036931	-1.46324	6.13991	26.8889	2.15489e-07	4.92251e-06
FBgn0262095	-1.60417	4.67638	26.8612	2.18607e-07	4.98558e-06
FBgn0037254	-1.81047	3.87211	26.8526	2.19575e-07	4.99953e-06
FBgn0040063	-2.56471	2.18793	26.8257	2.22654e-07	5.06141e-06
FBgn0030697	-1.71014	7.07033	26.8117	2.24273e-07	5.08995e-06
FBgn0037746	-2.17458	4.71469	26.796	2.26101e-07	5.11554e-06
FBgn0051099	-1.53415	4.6518	26.7958	2.26132e-07	5.11554e-06
FBgn0028913	-1.73981	3.32715	26.7851	2.27385e-07	5.13434e-06
FBgn0035009	-1.76006	3.19843	26.7825	2.27696e-07	5.13434e-06
FBgn0034082	-1.58695	6.96257	26.7623	2.30082e-07	5.1798e-06
FBgn0031240	-1.66345	6.67596	26.7484	2.31748e-07	5.20894e-06
FBgn0029947	-1.51435	6.22961	26.7424	2.32463e-07	5.21663e-06
FBgn0040211	-1.45934	5.69645	26.7369	2.33122e-07	5.22305e-06
FBgn0035539	1.49316	2.75073	26.73	2.33956e-07	5.23337e-06
FBgn0036465	-1.66663	4.49099	26.708	2.36643e-07	5.28287e-06
FBgn0029940	-1.56342	5.20868	26.7057	2.36924e-07	5.28287e-06
FBgn0037463	-1.49676	6.02782	26.6971	2.37979e-07	5.29796e-06
FBgn0030455	-3.41023	2.05437	26.6913	2.38693e-07	5.30544e-06
FBgn0050472	-2.67413	1.84423	26.6806	2.40015e-07	5.32635e-06
FBgn0051679	-1.53064	4.50524	26.6763	2.40555e-07	5.32989e-06
FBgn0015831	-1.83669	3.89322	26.6665	2.41781e-07	5.34859e-06
FBgn0262030	-1.63698	4.11969	26.6544	2.43292e-07	5.37354e-06
FBgn0266146	-1.83583	2.19038	26.6399	2.45129e-07	5.40557e-06
FBgn0040506	-3.13783	1.13666	26.6166	2.48099e-07	5.45401e-06
FBgn0050121	-1.91019	2.86928	26.6145	2.48376e-07	5.45401e-06
FBgn0054021	-1.63589	3.88389	26.6136	2.48494e-07	5.45401e-06
FBgn0085217	-2.01963	3.12531	26.5827	2.52492e-07	5.52479e-06
FBgn0030384	-1.5759	3.82194	26.5826	2.52508e-07	5.52479e-06
FBgn0035598	-1.50288	7.24273	26.5528	2.56435e-07	5.59595e-06
FBgn0029747	-1.66609	4.48562	26.5509	2.56684e-07	5.59595e-06
FBgn0050278	-1.62353	5.57526	26.5488	2.56959e-07	5.59595e-06
FBgn0052119	-1.51756	6.71845	26.5263	2.59971e-07	5.65276e-06
FBgn0036882	-1.58116	6.48743	26.5219	2.60572e-07	5.65705e-06
FBgn0040368	-1.57596	4.96982	26.4972	2.63917e-07	5.72078e-06
FBgn0264427	-1.51584	4.3044	26.4814	2.66086e-07	5.75608e-06
FBgn0037402	-1.83488	3.5052	26.4756	2.66893e-07	5.75608e-06
FBgn0053318	-1.98574	2.79412	26.4739	2.67126e-07	5.75608e-06
FBgn0034839	-2.15563	2.70271	26.4734	2.67189e-07	5.75608e-06
FBgn0035542	1.22168	7.85341	26.4674	2.68025e-07	5.75835e-06
FBgn0030441	-1.72678	3.28353	26.4663	2.68183e-07	5.75835e-06
FBgn0036723	-1.42451	6.37116	26.4636	2.68555e-07	5.75835e-06
FBgn0038423	-1.47795	5.45816	26.4608	2.6894e-07	5.75835e-06
FBgn0039115	1.30478	4.62921	26.4479	2.70738e-07	5.78446e-06
FBgn0053300	-2.31112	3.73281	26.4462	2.70985e-07	5.78446e-06
FBgn0032313	-1.91253	2.73777	26.415	2.75399e-07	5.86973e-06
FBgn0032967	-2.45355	2.45598	26.4112	2.75939e-07	5.8723e-06
FBgn0261502	-1.67856	3.01611	26.4029	2.77125e-07	5.8886e-06
FBgn0061196	-1.52566	4.05325	26.3883	2.79221e-07	5.92414e-06
FBgn0032684	1.26048	5.53665	26.3831	2.7998e-07	5.92517e-06
FBgn0036809	-2.81346	2.3299	26.3822	2.80116e-07	5.92517e-06
FBgn0032677	-1.60365	6.85016	26.3764	2.80953e-07	5.93391e-06
FBgn0052713	-1.52052	4.94057	26.3665	2.8239e-07	5.95528e-06
FBgn0050432	-1.93841	2.89647	26.3433	2.85805e-07	6.01823e-06
FBgn0037579	-1.58897	4.86531	26.3316	2.8755e-07	6.04589e-06
FBgn0033168	-1.62155	3.49539	26.3269	2.88246e-07	6.05143e-06
FBgn0032525	-1.51067	5.74562	26.3068	2.91256e-07	6.10083e-06
FBgn0031171	-1.72849	4.70898	26.3054	2.9147e-07	6.10083e-06
FBgn0053322	-1.55825	5.17861	26.3015	2.92058e-07	6.104e-06
FBgn0032519	-1.47477	4.87077	26.2963	2.92855e-07	6.10994e-06
FBgn0029705	-1.50982	4.82593	26.291	2.93651e-07	6.10994e-06
FBgn0039752	-1.55558	5.87219	26.291	2.93651e-07	6.10994e-06
FBgn0037464	-1.54309	6.66213	26.2806	2.95245e-07	6.13006e-06
FBgn0262945	-2.09221	3.65973	26.2789	2.95493e-07	6.13006e-06
FBgn0031461	1.38096	4.72963	26.2687	2.97057e-07	6.15339e-06
FBgn0033610	-1.4887	5.92633	26.2633	2.97894e-07	6.1616e-06
FBgn0039792	-1.5612	6.89547	26.2465	3.00492e-07	6.20618e-06
FBgn0034263	-1.58406	5.52662	26.2317	3.02808e-07	6.24479e-06
FBgn0067052	-2.6671	2.13443	26.209	3.06397e-07	6.30953e-06
FBgn0031134	-1.61915	4.38336	26.1928	3.08968e-07	6.34889e-06
FBgn0029717	-1.63621	4.23675	26.1913	3.09215e-07	6.34889e-06
FBgn0038993	-1.55458	4.57687	26.1816	3.10765e-07	6.36125e-06
FBgn0267445	-1.9706	1.29145	26.1795	3.11107e-07	6.36125e-06
FBgn0025573	-1.59141	3.83538	26.1791	3.1118e-07	6.36125e-06
FBgn0034532	-1.48149	4.96894	26.1728	3.12184e-07	6.37247e-06
FBgn0032492	-1.48865	4.68089	26.1648	3.13478e-07	6.38956e-06
FBgn0034834	-2.67946	2.03612	26.1555	3.14991e-07	6.41108e-06
FBgn0036085	-1.52421	5.2578	26.1527	3.15456e-07	6.41123e-06
FBgn0267494	-1.62539	4.77934	26.143	3.17046e-07	6.43419e-06
FBgn0051948	-1.60217	7.64663	26.1361	3.18186e-07	6.44799e-06
FBgn0032625	-1.78181	3.93874	26.1285	3.19427e-07	6.46379e-06
FBgn0051787	-1.74074	4.48579	26.1063	3.2313e-07	6.52927e-06
FBgn0033461	-1.48656	4.31124	26.0988	3.24394e-07	6.54537e-06
FBgn0051361	-1.58066	6.57142	26.092	3.25525e-07	6.55873e-06
FBgn0063261	-1.38431	4.121	26.0886	3.26095e-07	6.5608e-06
FBgn0034133	-1.68208	6.4026	26.0818	3.27258e-07	6.57473e-06
FBgn0262102	-1.47583	5.39263	26.0759	3.28248e-07	6.58518e-06
FBgn0051501	-1.81812	3.27223	26.0644	3.30211e-07	6.60943e-06
FBgn0035316	-1.6544	4.84712	26.0633	3.30401e-07	6.60943e-06
FBgn0036014	-1.41988	5.90282	26.0561	3.31644e-07	6.62484e-06
FBgn0034850	-1.67279	4.57756	26.047	3.33202e-07	6.64647e-06
FBgn0029831	-1.50925	6.18644	25.9868	3.4376e-07	6.84252e-06
FBgn0033020	-1.45937	5.91806	25.9854	3.44007e-07	6.84252e-06
FBgn0038909	-1.52537	5.56001	25.9801	3.44953e-07	6.85159e-06
FBgn0039311	2.02568	7.91559	25.9641	3.47827e-07	6.8989e-06
FBgn0036354	-1.69859	4.56804	25.9484	3.50665e-07	6.94535e-06
FBgn0036497	-1.55212	5.65435	25.9367	3.52803e-07	6.97502e-06
FBgn0030296	-1.67125	4.29741	25.9347	3.53159e-07	6.97502e-06
FBgn0030691	-1.7342	4.54091	25.9181	3.5621e-07	7.02399e-06
FBgn0039797	-1.56711	6.514	25.9158	3.56642e-07	7.02399e-06
FBgn0001228	-1.73214	2.19616	25.8918	3.61106e-07	7.10192e-06
FBgn0039029	-1.57557	3.6877	25.8677	3.65632e-07	7.18085e-06
FBgn0052371	-1.61856	6.57628	25.8619	3.66737e-07	7.18086e-06
FBgn0034651	-1.56116	3.3296	25.8615	3.66821e-07	7.18086e-06
FBgn0030536	-1.49718	5.48401	25.8591	3.67276e-07	7.18086e-06
FBgn0036346	-1.63339	4.42315	25.8569	3.67684e-07	7.18086e-06
FBgn0037176	-2.61637	2.60679	25.8488	3.69236e-07	7.20113e-06
FBgn0035568	-1.53867	5.28593	25.8442	3.70118e-07	7.20829e-06
FBgn0035426	-1.75006	3.42766	25.8349	3.71911e-07	7.22575e-06
FBgn0051752	-2.05785	2.86624	25.8342	3.72046e-07	7.22575e-06
FBgn0037684	1.47816	6.40797	25.8175	3.7527e-07	7.27826e-06
FBgn0011596	-1.94346	5.18826	25.8082	3.77091e-07	7.29961e-06
FBgn0031784	-1.62212	5.24679	25.8029	3.7812e-07	7.29961e-06
FBgn0038342	-2.12075	3.31708	25.7988	3.78926e-07	7.29961e-06
FBgn0002673	-1.72313	4.61303	25.7987	3.78937e-07	7.29961e-06
FBgn0000615	-1.71025	8.82477	25.7976	3.79151e-07	7.29961e-06
FBgn0036329	-1.53413	4.98132	25.7959	3.79499e-07	7.29961e-06
FBgn0053278	-1.87777	3.84923	25.7755	3.83536e-07	7.35726e-06
FBgn0032966	-2.02212	2.06671	25.7754	3.83546e-07	7.35726e-06
FBgn0260480	-1.55593	4.4961	25.7678	3.85059e-07	7.37618e-06
FBgn0051773	-1.55557	6.12816	25.7618	3.86257e-07	7.38901e-06
FBgn0250825	-1.63724	4.50447	25.7552	3.87576e-07	7.40413e-06
FBgn0039059	-2.51982	1.66738	25.7407	3.9051e-07	7.45002e-06
FBgn0036729	-1.49919	5.6147	25.7316	3.92354e-07	7.46028e-06
FBgn0037985	-1.58648	7.26001	25.7286	3.92952e-07	7.46028e-06
FBgn0031157	-1.61674	3.81253	25.7284	3.92995e-07	7.46028e-06
FBgn0051010	-1.49271	5.18225	25.7275	3.93179e-07	7.46028e-06
FBgn0011743	-1.68753	5.18065	25.7055	3.97695e-07	7.53535e-06
FBgn0250840	-1.60483	6.71349	25.703	3.98212e-07	7.53535e-06
FBgn0262546	-2.06995	2.38764	25.6801	4.02965e-07	7.615e-06
FBgn0042710	-1.54343	6.30299	25.6723	4.04591e-07	7.63543e-06
FBgn0039669	-1.85182	3.21761	25.6591	4.07367e-07	7.6636e-06
FBgn0036016	-1.47001	4.73724	25.6573	4.07747e-07	7.6636e-06
FBgn0033031	-1.65387	4.3728	25.6546	4.0832e-07	7.6636e-06
FBgn0052847	-1.48795	3.87628	25.6541	4.08424e-07	7.6636e-06
FBgn0033279	-1.54451	5.45166	25.6518	4.08915e-07	7.6636e-06
FBgn0032971	-1.50278	4.42902	25.6497	4.09368e-07	7.6636e-06
FBgn0039184	1.34903	8.44991	25.6232	4.1502e-07	7.75905e-06
FBgn0050065	-1.57389	3.87941	25.6066	4.18607e-07	7.80821e-06
FBgn0028513	-1.5977	7.46447	25.6059	4.18765e-07	7.80821e-06
FBgn0032553	-1.53872	4.85991	25.5963	4.20856e-07	7.83677e-06
FBgn0031335	-1.64309	5.24198	25.5894	4.22356e-07	7.84684e-06
FBgn0085673	-2.02678	1.43574	25.5862	4.23063e-07	7.84684e-06
FBgn0051226	-1.59098	6.73089	25.5861	4.23078e-07	7.84684e-06
FBgn0032370	-1.45476	5.47503	25.5768	4.25128e-07	7.86886e-06
FBgn0086907	-1.53743	5.98356	25.5756	4.25389e-07	7.86886e-06
FBgn0031323	-1.39738	5.02274	25.5609	4.2863e-07	7.91834e-06
FBgn0029745	-1.54661	3.5841	25.5523	4.30551e-07	7.94335e-06
FBgn0051909	-1.62597	5.46746	25.5482	4.31464e-07	7.94972e-06
FBgn0032175	-2.04209	3.0463	25.5452	4.32148e-07	7.95187e-06
FBgn0052657	-1.55564	4.86218	25.5245	4.36798e-07	8.02687e-06
FBgn0051858	-1.52165	3.91583	25.5184	4.38189e-07	8.04189e-06
FBgn0052026	-1.59461	6.32497	25.5137	4.39262e-07	8.05103e-06
FBgn0085200	-2.83735	1.13709	25.4878	4.45184e-07	8.1489e-06
FBgn0085303	-1.53104	3.36228	25.4708	4.4913e-07	8.19986e-06
FBgn0003254	-2.07903	3.14527	25.4708	4.49139e-07	8.19986e-06
FBgn0034907	-1.42283	5.6635	25.4579	4.52152e-07	8.24412e-06
FBgn0029661	-1.59738	4.35919	25.4511	4.53742e-07	8.25346e-06
FBgn0266436	-1.54363	3.77587	25.4504	4.53896e-07	8.25346e-06
FBgn0036325	-1.83891	3.24016	25.4471	4.54692e-07	8.25346e-06
FBgn0032385	-1.53359	3.79548	25.4457	4.55022e-07	8.25346e-06
FBgn0045770	-1.54646	8.86178	25.4407	4.56191e-07	8.26395e-06
FBgn0035724	-1.55762	5.80523	25.4279	4.59219e-07	8.30377e-06
FBgn0038655	-1.44348	5.73086	25.4264	4.59574e-07	8.30377e-06
FBgn0259791	-2.08481	2.99688	25.4211	4.60861e-07	8.31628e-06
FBgn0036498	-1.78855	4.29486	25.414	4.6256e-07	8.33621e-06
FBgn0051546	-1.47314	5.47446	25.3976	4.66497e-07	8.39635e-06
FBgn0262123	-1.55727	4.5767	25.3886	4.68688e-07	8.42496e-06
FBgn0028669	-1.51688	5.05755	25.3779	4.71298e-07	8.46101e-06
FBgn0030940	-2.52711	3.43538	25.3685	4.73585e-07	8.49117e-06
FBgn0050401	-2.92577	1.10138	25.364	4.74699e-07	8.4986e-06
FBgn0262817	-2.4969	0.878377	25.3609	4.75452e-07	8.4986e-06
FBgn0051644	-1.63015	4.50382	25.3594	4.7582e-07	8.4986e-06
FBgn0035957	-1.50504	5.30616	25.3529	4.77435e-07	8.51659e-06
FBgn0038248	-1.6586	7.46386	25.335	4.81876e-07	8.58487e-06
FBgn0042198	-1.53248	4.03228	25.3315	4.82769e-07	8.58985e-06
FBgn0037916	-2.71595	1.80718	25.3207	4.85463e-07	8.62683e-06
FBgn0262544	-2.4449	1.65786	25.3151	4.8689e-07	8.64122e-06
FBgn0038345	-1.7181	4.19199	25.3075	4.88795e-07	8.66405e-06
FBgn0035585	-1.7805	4.12359	25.2841	4.94767e-07	8.75881e-06
FBgn0032878	-1.57245	4.87034	25.2554	5.022e-07	8.87918e-06
FBgn0030429	-1.64513	4.72858	25.2286	5.09227e-07	8.99206e-06
FBgn0264395	-3.42089	0.918337	25.2183	5.11934e-07	9.02694e-06
FBgn0262858	-1.45704	4.74123	25.2161	5.12525e-07	9.02694e-06
FBgn0262486	-1.85549	2.60849	25.2138	5.13136e-07	9.02694e-06
FBgn0032650	-1.66108	4.84262	25.2105	5.14016e-07	9.03107e-06
FBgn0039010	-1.75717	5.441	25.2016	5.1638e-07	9.05928e-06
FBgn0030989	-1.64125	3.80617	25.1997	5.16915e-07	9.05928e-06
FBgn0010317	-3.74206	-0.731201	25.1956	5.18013e-07	9.06717e-06
FBgn0038697	-1.45275	6.22493	25.1891	5.19748e-07	9.08619e-06
FBgn0000140	-2.00823	3.6535	25.1841	5.21104e-07	9.09747e-06
FBgn0038486	-1.64403	5.34409	25.1819	5.21693e-07	9.09747e-06
FBgn0040371	-1.654	6.35902	25.1611	5.27358e-07	9.17432e-06
FBgn0035855	-1.44724	5.02204	25.1601	5.27639e-07	9.17432e-06
FBgn0000404	-1.65706	3.64448	25.1585	5.28065e-07	9.17432e-06
FBgn0039498	-1.65925	4.86247	25.1474	5.31106e-07	9.21571e-06
FBgn0036941	-1.52973	4.61328	25.1353	5.34459e-07	9.26018e-06
FBgn0025616	-1.51006	4.0631	25.1334	5.34992e-07	9.26018e-06
FBgn0031476	-1.43662	6.17312	25.1288	5.3627e-07	9.27085e-06
FBgn0032372	-1.58327	5.23347	25.0943	5.45953e-07	9.42649e-06
FBgn0040812	-1.53484	3.86303	25.0919	5.46619e-07	9.42649e-06
FBgn0000147	-1.9456	3.5393	25.0878	5.47788e-07	9.42917e-06
FBgn0085204	-1.76198	2.84664	25.0866	5.48121e-07	9.42917e-06
FBgn0028514	-3.52509	0.384512	25.0821	5.49394e-07	9.43514e-06
FBgn0032338	-2.26087	2.6256	25.0807	5.49816e-07	9.43514e-06
FBgn0263034	-1.84236	3.18062	25.0778	5.50624e-07	9.43744e-06
FBgn0250821	-1.51856	4.25757	25.0497	5.5871e-07	9.56432e-06
FBgn0052652	-1.58684	7.0453	25.0389	5.61839e-07	9.60614e-06
FBgn0261529	-1.57714	5.16937	25.0317	5.63968e-07	9.63079e-06
FBgn0033862	-1.50716	6.57622	25.0189	5.67716e-07	9.68298e-06
FBgn0032285	-1.96586	9.70641	25.012	5.69733e-07	9.68447e-06
FBgn0050412	-1.49334	5.81754	25.0117	5.6984e-07	9.68447e-06
FBgn0028868	-1.43908	5.17397	25.0116	5.69878e-07	9.68447e-06
FBgn0037460	-1.48591	5.34592	25.0089	5.70675e-07	9.68626e-06
FBgn0031724	-1.53024	6.50889	25.003	5.72424e-07	9.70418e-06
FBgn0050447	-2.00988	3.51792	24.9804	5.79174e-07	9.78918e-06
FBgn0034684	-1.59014	3.85273	24.9791	5.79538e-07	9.78918e-06
FBgn0036784	-1.52903	5.7146	24.9789	5.79599e-07	9.78918e-06
FBgn0032003	-1.43719	5.11296	24.9768	5.80234e-07	9.78918e-06
FBgn0004372	-2.95771	1.90509	24.9741	5.8106e-07	9.79132e-06
FBgn0030278	-1.47924	5.24336	24.9628	5.84465e-07	9.83656e-06
FBgn0028857	-1.5626	4.54502	24.9606	5.8515e-07	9.83656e-06
FBgn0262101	-2.53097	0.852687	24.9234	5.9654e-07	1.0016e-05
FBgn0025360	-1.74927	3.46323	24.9175	5.98357e-07	1.00345e-05
FBgn0039228	-1.65436	3.78376	24.9105	6.00548e-07	1.00592e-05
FBgn0037939	-1.57135	7.64538	24.8998	6.03896e-07	1.01032e-05
FBgn0261832	-1.58887	2.99647	24.8965	6.04915e-07	1.01054e-05
FBgn0035008	-1.42024	5.63591	24.8947	6.05472e-07	1.01054e-05
FBgn0035196	-1.53221	6.84136	24.8883	6.07509e-07	1.01273e-05
FBgn0035924	-1.54754	4.3178	24.8737	6.12118e-07	1.0186e-05
FBgn0037514	-1.56737	4.74377	24.8726	6.12482e-07	1.0186e-05
FBgn0031440	-2.1264	4.02932	24.8626	6.15657e-07	1.02132e-05
FBgn0032061	-1.54545	7.1197	24.8607	6.1625e-07	1.02132e-05
FBgn0029945	-1.52363	4.74869	24.8606	6.16306e-07	1.02132e-05
FBgn0263665	-2.1744	1.02565	24.8557	6.1785e-07	1.02267e-05
FBgn0036348	-2.11661	3.49804	24.8517	6.19144e-07	1.0236e-05
FBgn0029951	-1.64799	5.26471	24.841	6.22582e-07	1.02807e-05
FBgn0034820	-1.50553	3.9775	24.8368	6.23962e-07	1.02913e-05
FBgn0032471	-1.65699	6.06387	24.8327	6.25283e-07	1.0301e-05
FBgn0261531	-1.67834	4.86627	24.8234	6.28302e-07	1.03361e-05
FBgn0033928	2.17528	2.16397	24.8197	6.29517e-07	1.03361e-05
FBgn0037860	-1.44448	4.60027	24.8193	6.29631e-07	1.03361e-05
FBgn0041102	-1.59567	7.42127	24.811	6.32368e-07	1.03689e-05
FBgn0004172	-1.5827	5.66396	24.7929	6.38332e-07	1.04545e-05
FBgn0030814	-1.65129	5.06874	24.785	6.40948e-07	1.0485e-05
FBgn0053285	-1.63639	3.5414	24.7811	6.42234e-07	1.04938e-05
FBgn0037169	-1.99078	3.61474	24.7715	6.45456e-07	1.05342e-05
FBgn0038892	-1.55508	4.45391	24.7428	6.55139e-07	1.06798e-05
FBgn0032869	-1.46989	6.87198	24.7324	6.5866e-07	1.07246e-05
FBgn0033888	-1.4779	6.51965	24.7302	6.59423e-07	1.07246e-05
FBgn0032004	-1.43586	4.6097	24.7149	6.64671e-07	1.07974e-05
FBgn0052219	-1.94502	2.19205	24.7101	6.66343e-07	1.07998e-05
FBgn0011206	-1.45592	7.42901	24.71	6.66358e-07	1.07998e-05
FBgn0031347	-1.46878	7.65142	24.6846	6.75231e-07	1.09216e-05
FBgn0001281	-1.4764	5.41533	24.684	6.75434e-07	1.09216e-05
FBgn0038412	1.97542	3.45168	24.6632	6.82744e-07	1.10271e-05
FBgn0038626	-2.18683	1.82022	24.6507	6.8719e-07	1.10861e-05
FBgn0038685	-1.54007	3.8936	24.6462	6.88804e-07	1.10993e-05
FBgn0263329	-2.44204	0.562535	24.634	6.9317e-07	1.11569e-05
FBgn0261614	-1.90915	2.53526	24.6266	6.95841e-07	1.11751e-05
FBgn0025387	-1.54179	5.57546	24.6246	6.96564e-07	1.11751e-05
FBgn0267643	-2.24222	0.367716	24.6242	6.96696e-07	1.11751e-05
FBgn0051007	-1.53267	5.32726	24.6213	6.97766e-07	1.11794e-05
FBgn0031613	-2.66346	2.03173	24.6124	7.0101e-07	1.12186e-05
FBgn0028379	-1.51851	5.76534	24.6081	7.02567e-07	1.12306e-05
FBgn0262982	-1.70926	2.57717	24.6049	7.03728e-07	1.12341e-05
FBgn0029659	-1.60662	6.24626	24.6031	7.04387e-07	1.12341e-05
FBgn0086916	-2.25802	2.16589	24.5941	7.07667e-07	1.12736e-05
FBgn0029812	-1.69668	3.50905	24.5863	7.10536e-07	1.13064e-05
FBgn0264706	-1.58816	3.09199	24.5806	7.12665e-07	1.13274e-05
FBgn0033794	-1.52911	4.92331	24.5754	7.14572e-07	1.13448e-05
FBgn0262361	-1.66117	2.86986	24.5658	7.18145e-07	1.13887e-05
FBgn0034459	-1.59052	5.94057	24.5633	7.19094e-07	1.13908e-05
FBgn0087002	1.7509	10.9692	24.5587	7.20802e-07	1.1405e-05
FBgn0050275	-1.5739	4.23633	24.5554	7.22056e-07	1.14119e-05
FBgn0051347	-1.40204	4.7281	24.5384	7.28426e-07	1.14923e-05
FBgn0042179	-1.40559	4.84105	24.5375	7.28784e-07	1.14923e-05
FBgn0035047	-1.48101	7.68333	24.5279	7.32402e-07	1.15364e-05
FBgn0265147	-4.56637	-2.13881	24.524	7.3391e-07	1.15471e-05
FBgn0052259	-2.70362	2.71226	24.5175	7.36376e-07	1.15729e-05
FBgn0031130	-1.56781	4.01245	24.5128	7.38189e-07	1.15884e-05
FBgn0083946	-1.5636	4.15637	24.5093	7.39518e-07	1.15963e-05
FBgn0036159	-1.49507	5.51377	24.4971	7.44226e-07	1.16554e-05
FBgn0035608	-2.12733	4.49556	24.4917	7.46299e-07	1.16554e-05
FBgn0052673	-2.57636	2.07763	24.4914	7.46439e-07	1.16554e-05
FBgn0051693	-1.54383	4.65602	24.4909	7.46632e-07	1.16554e-05
FBgn0029753	-1.55241	6.17405	24.4887	7.47452e-07	1.16554e-05
FBgn0265269	-1.49255	5.28236	24.476	7.52422e-07	1.17033e-05
FBgn0031444	-1.77605	2.92914	24.475	7.52798e-07	1.17033e-05
FBgn0032771	-1.48015	5.70483	24.4744	7.53033e-07	1.17033e-05
FBgn0051682	-1.58565	4.54417	24.454	7.61052e-07	1.18149e-05
FBgn0016123	1.61277	7.61049	24.4486	7.63208e-07	1.18352e-05
FBgn0031465	-2.75912	1.00637	24.4444	7.64858e-07	1.18477e-05
FBgn0033285	-1.51128	7.40347	24.441	7.66186e-07	1.18551e-05
FBgn0046294	-1.58324	8.90782	24.4312	7.70132e-07	1.1903e-05
FBgn0037994	-1.58271	5.37225	24.4287	7.71094e-07	1.19048e-05
FBgn0259847	-2.27671	0.288497	24.4263	7.72071e-07	1.19067e-05
FBgn0032654	-1.65134	4.21144	24.4235	7.7321e-07	1.19112e-05
FBgn0267366	-1.73261	6.27588	24.4208	7.74284e-07	1.19146e-05
FBgn0030725	-1.59182	3.34923	24.418	7.75393e-07	1.19186e-05
FBgn0026176	-1.56432	3.95767	24.4098	7.78714e-07	1.1948e-05
FBgn0028896	-1.77218	3.52072	24.4091	7.79015e-07	1.1948e-05
FBgn0039425	-1.57554	6.00701	24.4065	7.80043e-07	1.19507e-05
FBgn0016080	-1.4652	5.69559	24.3995	7.82886e-07	1.19811e-05
FBgn0040816	-1.53702	3.68589	24.391	7.86355e-07	1.20159e-05
FBgn0052507	-4.61289	-1.03291	24.3883	7.87449e-07	1.20159e-05
FBgn0036874	-2.26469	1.66294	24.3876	7.87733e-07	1.20159e-05
FBgn0051013	-2.28384	2.90273	24.3811	7.90394e-07	1.20434e-05
FBgn0033969	-1.56417	5.32801	24.3738	7.93416e-07	1.20763e-05
FBgn0035709	-1.57144	5.56253	24.3599	7.99154e-07	1.21504e-05
FBgn0053189	-1.40716	5.38944	24.3371	8.0867e-07	1.22818e-05
FBgn0039083	-1.48087	5.37682	24.3237	8.14305e-07	1.2354e-05
FBgn0031462	-1.37705	5.68619	24.3166	8.17313e-07	1.23862e-05
FBgn0037988	-1.52775	6.22038	24.2911	8.28189e-07	1.25374e-05
FBgn0028567	-1.47233	6.79961	24.2733	8.35882e-07	1.26402e-05
FBgn0017456	-1.5177	4.54588	24.2704	8.3717e-07	1.26461e-05
FBgn0038200	-1.52902	7.87786	24.2594	8.41941e-07	1.26959e-05
FBgn0034435	-1.81798	7.41737	24.2586	8.42283e-07	1.26959e-05
FBgn0040362	-1.68573	3.89827	24.2525	8.44989e-07	1.2723e-05
FBgn0266564	-1.69154	2.68151	24.2436	8.48907e-07	1.27574e-05
FBgn0042146	-4.11661	-0.890703	24.2431	8.49095e-07	1.27574e-05
FBgn0038258	-1.55819	5.23956	24.2207	8.59041e-07	1.2893e-05
FBgn0034844	-1.45889	6.534	24.2179	8.60296e-07	1.2898e-05
FBgn0260870	-3.11557	1.31046	24.2151	8.61547e-07	1.29029e-05
FBgn0051174	-1.67963	3.14948	24.2086	8.6447e-07	1.29284e-05
FBgn0035861	-3.25929	0.850589	24.2072	8.65094e-07	1.29284e-05
FBgn0265629	-1.89137	2.46813	24.1821	8.76418e-07	1.30837e-05
FBgn0037987	-1.3916	5.41423	24.1593	8.86868e-07	1.32209e-05
FBgn0038097	-1.80059	2.92728	24.1579	8.87499e-07	1.32209e-05
FBgn0038607	-1.48869	5.73719	24.1527	8.89934e-07	1.32372e-05
FBgn0035777	-1.96735	1.46933	24.1499	8.91218e-07	1.32372e-05
FBgn0038190	-3.37364	0.620285	24.1482	8.91978e-07	1.32372e-05
FBgn0262485	-1.8496	2.77547	24.1474	8.92374e-07	1.32372e-05
FBgn0086200	-2.50431	0.177237	24.1409	8.95393e-07	1.32679e-05
FBgn0033141	-1.56432	4.43481	24.1383	8.96612e-07	1.32719e-05
FBgn0051924	-1.50318	3.90485	24.1278	9.01497e-07	1.33238e-05
FBgn0034595	-1.54479	3.90237	24.1267	9.02017e-07	1.33238e-05
FBgn0032448	-1.39785	4.10133	24.1221	9.04157e-07	1.33413e-05
FBgn0037500	-1.54707	4.55201	24.1155	9.07272e-07	1.33732e-05
FBgn0031082	-1.53234	3.81479	24.1099	9.09895e-07	1.33978e-05
FBgn0035005	-1.43198	5.51309	24.1021	9.1362e-07	1.34385e-05
FBgn0266433	-3.43405	-0.783252	24.092	9.18393e-07	1.34893e-05
FBgn0264567	-1.50376	3.55196	24.0895	9.19627e-07	1.34893e-05
FBgn0033542	-1.5861	6.18342	24.0887	9.19966e-07	1.34893e-05
FBgn0030578	-1.92976	2.64203	24.0812	9.23592e-07	1.3521e-05
FBgn0039058	-2.55388	1.51637	24.0802	9.24059e-07	1.3521e-05
FBgn0261627	-1.66581	3.5786	24.0709	9.28533e-07	1.35723e-05
FBgn0030290	-1.53304	3.74398	24.0632	9.32226e-07	1.36031e-05
FBgn0036222	-1.39459	5.01122	24.061	9.33322e-07	1.36031e-05
FBgn0035970	-2.63838	1.1675	24.0605	9.33555e-07	1.36031e-05
FBgn0033074	-1.52593	5.70603	24.0518	9.37762e-07	1.36502e-05
FBgn0035003	-1.45488	4.07556	24.0411	9.43017e-07	1.37124e-05
FBgn0051391	-1.48771	4.87479	24.0206	9.53081e-07	1.38258e-05
FBgn0003132	-1.71067	5.01463	24.0202	9.53327e-07	1.38258e-05
FBgn0040365	-2.21879	2.44103	24.0192	9.53778e-07	1.38258e-05
FBgn0036204	-1.43118	3.69317	24.0162	9.55264e-07	1.38277e-05
FBgn0042131	-1.53238	3.80656	24.0134	9.56655e-07	1.38277e-05
FBgn0053140	-1.54189	4.23213	24.013	9.56867e-07	1.38277e-05
FBgn0004581	-1.75699	4.16422	24.0052	9.60758e-07	1.38687e-05
FBgn0034121	-1.51358	7.36803	24.0033	9.61689e-07	1.38687e-05
FBgn0051700	-1.87186	2.07915	23.9925	9.67128e-07	1.39328e-05
FBgn0260996	-1.5763	3.24133	23.986	9.70365e-07	1.39601e-05
FBgn0265263	-1.64634	6.66673	23.9848	9.71017e-07	1.39601e-05
FBgn0264086	-1.50708	7.77932	23.9758	9.75546e-07	1.40108e-05
FBgn0051958	-2.63066	1.05336	23.9725	9.77197e-07	1.40202e-05
FBgn0011244	-1.51537	7.80875	23.9526	9.87372e-07	1.41517e-05
FBgn0038208	-1.5163	7.70059	23.9504	9.885e-07	1.41533e-05
FBgn0038708	-1.47576	6.25276	23.9461	9.9072e-07	1.41582e-05
FBgn0035657	-1.65349	3.72794	23.9443	9.91651e-07	1.41582e-05
FBgn0037486	-1.43033	5.18213	23.9438	9.9187e-07	1.41582e-05
FBgn0025111	-1.5154	6.22821	23.9336	9.97148e-07	1.4211e-05
FBgn0034800	-1.47878	5.63776	23.9328	9.97598e-07	1.4211e-05
FBgn0052396	-1.42469	5.18312	23.9195	1.00451e-06	1.42948e-05
FBgn0052690	-1.45276	6.18259	23.9161	1.00625e-06	1.43051e-05
FBgn0022981	-2.10854	0.940107	23.9095	1.00971e-06	1.43397e-05
FBgn0038921	-1.43962	6.26483	23.8612	1.0354e-06	1.46897e-05
FBgn0051161	-1.29265	6.22273	23.8551	1.03867e-06	1.47178e-05
FBgn0033149	-1.68108	4.44814	23.8536	1.03948e-06	1.47178e-05
FBgn0039368	-1.69991	3.27812	23.8495	1.04168e-06	1.4734e-05
FBgn0031986	-1.87091	2.96842	23.8389	1.04743e-06	1.48004e-05
FBgn0029816	-1.67934	3.39723	23.8192	1.05823e-06	1.49197e-05
FBgn0053773	-2.14939	0.819739	23.8191	1.05829e-06	1.49197e-05
FBgn0040684	-1.5277	3.36629	23.8176	1.05907e-06	1.49197e-05
FBgn0046297	-1.5582	7.83924	23.8085	1.0641e-06	1.49755e-05
FBgn0052845	-1.51027	3.05133	23.7757	1.08242e-06	1.52039e-05
FBgn0035273	-1.49877	4.65639	23.7755	1.0825e-06	1.52039e-05
FBgn0031826	-1.51218	5.35155	23.7661	1.08784e-06	1.52636e-05
FBgn0033915	1.45566	6.46232	23.7501	1.09689e-06	1.53752e-05
FBgn0011606	-1.46407	5.79612	23.7391	1.10319e-06	1.54479e-05
FBgn0052655	-1.65832	5.87193	23.7303	1.10823e-06	1.54684e-05
FBgn0035384	-1.53824	5.31536	23.7301	1.10834e-06	1.54684e-05
FBgn0052110	-2.2577	2.63126	23.7282	1.10947e-06	1.54684e-05
FBgn0262966	-1.53044	3.71396	23.7281	1.10953e-06	1.54684e-05
FBgn0034546	-1.45249	5.48869	23.7269	1.11017e-06	1.54684e-05
FBgn0034841	-1.61331	4.233	23.721	1.11361e-06	1.55008e-05
FBgn0260953	-1.47903	4.48596	23.7165	1.11621e-06	1.55122e-05
FBgn0051835	-1.47903	4.48596	23.7158	1.11664e-06	1.55122e-05
FBgn0026141	-1.63447	5.63834	23.7074	1.12151e-06	1.55569e-05
FBgn0051204	-1.43608	5.93878	23.7064	1.12208e-06	1.55569e-05
FBgn0261835	-1.50541	5.64315	23.7037	1.12366e-06	1.55634e-05
FBgn0261571	-2.21798	2.46049	23.6907	1.13129e-06	1.5644e-05
FBgn0086359	1.76311	6.53995	23.6891	1.13223e-06	1.5644e-05
FBgn0032457	-1.55281	4.07095	23.6881	1.13283e-06	1.5644e-05
FBgn0030624	-1.44879	4.8863	23.6805	1.13728e-06	1.569e-05
FBgn0032360	-1.53396	6.78749	23.674	1.14116e-06	1.57255e-05
FBgn0085315	-1.66729	2.8302	23.6704	1.1433e-06	1.57255e-05
FBgn0031372	-1.47652	4.17049	23.6695	1.14381e-06	1.57255e-05
FBgn0262017	-1.90824	3.11986	23.6686	1.14434e-06	1.57255e-05
FBgn0037388	-1.52719	5.35366	23.6665	1.14562e-06	1.57275e-05
FBgn0262682	-1.98975	2.98073	23.65	1.15547e-06	1.58472e-05
FBgn0032294	-2.40743	2.36145	23.6418	1.16037e-06	1.58948e-05
FBgn0030221	-2.49352	2.10653	23.6405	1.1612e-06	1.58948e-05
FBgn0043865	-2.19016	2.49262	23.6385	1.16237e-06	1.58952e-05
FBgn0031410	-1.48576	5.48843	23.6187	1.17444e-06	1.60416e-05
FBgn0039796	-1.57517	4.84951	23.6171	1.17537e-06	1.60416e-05
FBgn0051820	-1.57121	6.47958	23.6099	1.1798e-06	1.60864e-05
FBgn0034842	-1.49139	5.05058	23.5975	1.18744e-06	1.61748e-05
FBgn0052091	1.6114	4.60361	23.5822	1.1969e-06	1.62879e-05
FBgn0039190	-1.45485	6.98673	23.5755	1.20105e-06	1.62885e-05
FBgn0034904	-1.51065	4.36106	23.5754	1.20111e-06	1.62885e-05
FBgn0034681	-1.62195	2.95406	23.5748	1.20149e-06	1.62885e-05
FBgn0031168	-1.55965	4.48819	23.5746	1.2016e-06	1.62885e-05
FBgn0034824	-1.49363	6.53751	23.5643	1.20808e-06	1.63605e-05
FBgn0032268	-1.58255	4.42868	23.5523	1.21563e-06	1.64363e-05
FBgn0250826	-1.42407	4.43087	23.5517	1.21603e-06	1.64363e-05
FBgn0265812	-2.2131	0.50781	23.5423	1.22196e-06	1.6497e-05
FBgn0085462	-1.80292	2.74086	23.5409	1.22287e-06	1.6497e-05
FBgn0052087	-1.61435	3.66737	23.5389	1.22416e-06	1.64985e-05
FBgn0035014	-1.44693	4.69716	23.5354	1.22638e-06	1.65125e-05
FBgn0040519	-1.48902	7.07712	23.5302	1.22965e-06	1.65315e-05
FBgn0031785	-1.55046	6.08685	23.5282	1.23098e-06	1.65315e-05
FBgn0013276	3.42561	4.57817	23.5271	1.23164e-06	1.65315e-05
FBgn0036125	-1.59595	7.19139	23.5258	1.23251e-06	1.65315e-05
FBgn0265167	-2.33009	0.569253	23.5238	1.23376e-06	1.65324e-05
FBgn0035143	-1.66315	5.75022	23.497	1.25109e-06	1.67228e-05
FBgn0038373	-1.58717	7.6874	23.4953	1.2522e-06	1.67228e-05
FBgn0033748	-1.82958	4.82265	23.494	1.25307e-06	1.67228e-05
FBgn0035988	-1.46825	8.04133	23.4932	1.25359e-06	1.67228e-05
FBgn0050466	-1.37584	3.96202	23.4926	1.25394e-06	1.67228e-05
FBgn0267618	-2.85297	-0.831147	23.479	1.26288e-06	1.68259e-05
FBgn0000146	-2.61846	2.05601	23.4734	1.26651e-06	1.68583e-05
FBgn0032577	-1.58538	3.86588	23.4687	1.26966e-06	1.68841e-05
FBgn0038186	-1.80013	2.02534	23.4652	1.27197e-06	1.6888e-05
FBgn0032894	-1.46515	5.0192	23.4646	1.27236e-06	1.6888e-05
FBgn0085479	-1.36283	4.98723	23.4556	1.27833e-06	1.69512e-05
FBgn0035584	-1.53518	3.97364	23.4482	1.2832e-06	1.69997e-05
FBgn0040356	-1.56148	3.03357	23.437	1.29073e-06	1.70832e-05
FBgn0013275	3.41524	4.56949	23.4303	1.29525e-06	1.71269e-05
FBgn0051551	-2.68821	1.26051	23.4236	1.29975e-06	1.71701e-05
FBgn0085337	-1.776	3.34764	23.4202	1.30204e-06	1.71842e-05
FBgn0266278	-3.13018	-0.56999	23.4102	1.3088e-06	1.72572e-05
FBgn0051244	-1.47212	5.21794	23.4077	1.31052e-06	1.72636e-05
FBgn0263022	-1.68423	2.77678	23.4026	1.31403e-06	1.72936e-05
FBgn0038000	-1.47353	5.18194	23.3986	1.31673e-06	1.73076e-05
FBgn0259682	1.74051	7.38748	23.396	1.31854e-06	1.73076e-05
FBgn0036995	-1.61854	3.83099	23.3956	1.31881e-06	1.73076e-05
FBgn0035968	-1.55569	4.81385	23.3914	1.32167e-06	1.7329e-05
FBgn0265606	-2.06321	2.80182	23.3834	1.32718e-06	1.73788e-05
FBgn0265255	-1.80629	2.22772	23.3823	1.32795e-06	1.73788e-05
FBgn0031345	-1.43857	4.11745	23.3779	1.33096e-06	1.7402e-05
FBgn0019828	-1.53403	7.9074	23.3645	1.34029e-06	1.75075e-05
FBgn0262003	2.47024	3.27389	23.3471	1.35251e-06	1.76506e-05
FBgn0260867	-3.27934	-0.630678	23.3352	1.36087e-06	1.77395e-05
FBgn0259183	-1.80124	1.96005	23.3338	1.36185e-06	1.77395e-05
FBgn0038690	-1.75124	4.08537	23.3319	1.36321e-06	1.77407e-05
FBgn0032291	-1.52215	4.61717	23.3264	1.36713e-06	1.77752e-05
FBgn0051029	-1.48691	7.98301	23.3139	1.37603e-06	1.78744e-05
FBgn0036443	-1.64804	3.24785	23.3102	1.37867e-06	1.7892e-05
FBgn0031085	-1.53062	6.23951	23.2958	1.389e-06	1.79986e-05
FBgn0051882	-1.47936	4.7937	23.2952	1.38945e-06	1.79986e-05
FBgn0052671	-2.53828	2.1289	23.2905	1.39284e-06	1.80258e-05
FBgn0039371	-1.62744	2.89883	23.2887	1.39418e-06	1.80265e-05
FBgn0051742	-1.64503	3.88897	23.2845	1.39724e-06	1.80495e-05
FBgn0029740	-1.82835	2.33086	23.2747	1.40435e-06	1.81245e-05
FBgn0030356	-1.58889	5.58641	23.263	1.41291e-06	1.82183e-05
FBgn0053468	3.45005	2.24693	23.261	1.41441e-06	1.82208e-05
FBgn0046793	-1.38557	5.34346	23.2555	1.41845e-06	1.82561e-05
FBgn0039511	-1.4943	7.2074	23.2526	1.42061e-06	1.82671e-05
FBgn0033408	-1.83142	1.09934	23.242	1.42844e-06	1.83508e-05
FBgn0046225	-1.45583	5.61756	23.231	1.43661e-06	1.84145e-05
FBgn0250844	-1.62144	6.59655	23.2309	1.43668e-06	1.84145e-05
FBgn0031861	-1.46886	4.06577	23.23	1.43734e-06	1.84145e-05
FBgn0036895	-1.53328	6.03682	23.2245	1.4415e-06	1.84465e-05
FBgn0033518	-1.19164	6.41856	23.2232	1.44247e-06	1.84465e-05
FBgn0036183	-1.49674	3.7327	23.2193	1.44539e-06	1.84669e-05
FBgn0032312	-1.40359	3.84733	23.2164	1.44756e-06	1.84778e-05
FBgn0032464	-1.47184	6.48574	23.2084	1.45361e-06	1.85382e-05
FBgn0038217	-1.72309	3.81008	23.2001	1.45992e-06	1.86017e-05
FBgn0034687	-1.23077	4.20741	23.1958	1.46317e-06	1.86106e-05
FBgn0031644	-1.50365	4.07123	23.1957	1.46328e-06	1.86106e-05
FBgn0032110	-1.44474	4.69488	23.1847	1.47165e-06	1.86875e-05
FBgn0030449	-1.47843	3.33637	23.1842	1.47199e-06	1.86875e-05
FBgn0030014	-1.51771	3.74753	23.1657	1.48625e-06	1.88514e-05
FBgn0051050	-1.61324	3.24116	23.1471	1.50073e-06	1.90092e-05
FBgn0040905	-1.8372	2.63532	23.1462	1.50141e-06	1.90092e-05
FBgn0039071	-1.60337	6.67986	23.1284	1.51533e-06	1.91681e-05
FBgn0053898	-1.56294	4.13672	23.1199	1.52205e-06	1.92248e-05
FBgn0032117	-1.42264	5.76366	23.1193	1.52255e-06	1.92248e-05
FBgn0034411	-2.40918	2.23214	23.1164	1.52488e-06	1.92369e-05
FBgn0085239	-1.51954	3.59852	23.1122	1.52819e-06	1.92612e-05
FBgn0051730	-1.55128	3.55438	23.108	1.53149e-06	1.92778e-05
FBgn0034846	-1.61774	3.39148	23.1071	1.53226e-06	1.92778e-05
FBgn0031757	-1.40611	4.63698	23.0933	1.5433e-06	1.93993e-05
FBgn0032424	-1.59425	5.53464	23.0736	1.55918e-06	1.95813e-05
FBgn0259167	-1.43075	3.54706	23.0685	1.56335e-06	1.96161e-05
FBgn0031388	-2.14364	3.07302	23.0412	1.58564e-06	1.98779e-05
FBgn0046332	-1.39735	6.27626	23.0309	1.59417e-06	1.99623e-05
FBgn0262990	-2.35733	0.280318	23.0288	1.5959e-06	1.99623e-05
FBgn0034713	-1.42493	5.1826	23.0279	1.59664e-06	1.99623e-05
FBgn0052232	-1.95199	2.83583	23.0228	1.60089e-06	1.99975e-05
FBgn0037385	-1.49944	3.50671	23.0111	1.61065e-06	2.01015e-05
FBgn0261686	-1.52687	4.64344	22.9949	1.6243e-06	2.02538e-05
FBgn0037064	-1.6808	6.93223	22.9931	1.62583e-06	2.02549e-05
FBgn0030224	-1.58041	3.77662	22.9886	1.62964e-06	2.02843e-05
FBgn0052351	-1.48435	8.95879	22.9826	1.6347e-06	2.03293e-05
FBgn0031333	-1.43895	4.88477	22.966	1.64892e-06	2.04879e-05
FBgn0039419	1.68746	5.4481	22.9638	1.65077e-06	2.04927e-05
FBgn0003701	-2.07577	2.44271	22.9619	1.65242e-06	2.0495e-05
FBgn0047351	-1.48246	6.85973	22.9372	1.67381e-06	2.07419e-05
FBgn0039369	-1.58885	3.44751	22.9035	1.70341e-06	2.10901e-05
FBgn0003527	-1.9662	2.81771	22.8948	1.71117e-06	2.11675e-05
FBgn0033243	-1.4269	3.97036	22.8897	1.71567e-06	2.12044e-05
FBgn0010042	5.60417	0.106445	22.8811	1.72336e-06	2.12806e-05
FBgn0031164	-1.45338	3.28832	22.879	1.72523e-06	2.12849e-05
FBgn0038691	-1.83297	2.76825	22.8728	1.73081e-06	2.1335e-05
FBgn0038565	-1.52924	5.53639	22.8584	1.74382e-06	2.14764e-05
FBgn0040747	-1.51454	6.18547	22.8542	1.74766e-06	2.14962e-05
FBgn0024740	-1.53414	2.61791	22.8533	1.7485e-06	2.14962e-05
FBgn0029694	-2.31445	0.745608	22.8514	1.75024e-06	2.14988e-05
FBgn0036369	-1.40195	5.59282	22.8451	1.75601e-06	2.15507e-05
FBgn0039147	-1.83801	3.09794	22.827	1.77259e-06	2.17352e-05
FBgn0051088	-1.92213	2.6183	22.8182	1.78067e-06	2.1799e-05
FBgn0040814	-1.68761	3.8806	22.818	1.78091e-06	2.1799e-05
FBgn0265728	-1.7302	2.27211	22.8073	1.79085e-06	2.19016e-05
FBgn0032968	-1.55301	3.91082	22.8016	1.79618e-06	2.19374e-05
FBgn0053892	-1.55774	4.13243	22.8008	1.79691e-06	2.19374e-05
FBgn0034721	-1.53475	4.21744	22.7964	1.80103e-06	2.19685e-05
FBgn0042189	-1.57158	7.59206	22.7711	1.82491e-06	2.22404e-05
FBgn0069913	-1.40215	5.72633	22.7686	1.82726e-06	2.22496e-05
FBgn0031496	-1.78054	3.40748	22.7658	1.82993e-06	2.22628e-05
FBgn0037986	-1.47261	4.14115	22.7453	1.84958e-06	2.24722e-05
FBgn0263026	-1.56222	3.23341	22.7445	1.85035e-06	2.24722e-05
FBgn0034838	-1.75313	3.04948	22.7178	1.87626e-06	2.27671e-05
FBgn0038054	-1.71373	3.03469	22.709	1.88482e-06	2.28512e-05
FBgn0262985	-1.64711	2.73499	22.6946	1.89904e-06	2.30021e-05
FBgn0053223	-1.42078	4.95524	22.693	1.90055e-06	2.30021e-05
FBgn0033963	-1.71185	4.31288	22.6764	1.91706e-06	2.31819e-05
FBgn0052461	-1.63239	3.03436	22.6744	1.91907e-06	2.31861e-05
FBgn0050177	-1.36635	4.95008	22.6714	1.92207e-06	2.32024e-05
FBgn0259917	-1.6509	3.13993	22.647	1.94659e-06	2.34434e-05
FBgn0051231	-1.43598	6.09011	22.6465	1.94718e-06	2.34434e-05
FBgn0259841	-2.0019	1.66529	22.6453	1.94841e-06	2.34434e-05
FBgn0031451	-1.44405	4.59759	22.6449	1.94873e-06	2.34434e-05
FBgn0051639	-1.4631	6.13198	22.6412	1.9525e-06	2.34685e-05
FBgn0002862	-1.62317	7.44137	22.6311	1.96285e-06	2.35727e-05
FBgn0036808	-1.61889	2.83231	22.6183	1.97591e-06	2.37092e-05
FBgn0260434	-1.66364	6.6948	22.6147	1.97964e-06	2.37141e-05
FBgn0036905	-1.66364	6.6948	22.6146	1.97971e-06	2.37141e-05
FBgn0029877	-1.6299	4.35008	22.6088	1.98569e-06	2.37523e-05
FBgn0031155	-1.60071	3.58152	22.6083	1.98629e-06	2.37523e-05
FBgn0053233	-1.46859	4.07193	22.5961	1.99892e-06	2.3883e-05
FBgn0031501	-1.29301	5.80435	22.5839	2.01162e-06	2.40143e-05
FBgn0038123	-1.45879	4.35984	22.5411	2.05694e-06	2.45339e-05
FBgn0029724	-1.62587	3.49458	22.5388	2.05941e-06	2.45339e-05
FBgn0031441	-2.80424	1.65269	22.5379	2.0604e-06	2.45339e-05
FBgn0033819	-1.3907	5.21329	22.5359	2.0625e-06	2.45379e-05
FBgn0031103	-1.42907	4.75067	22.5236	2.07577e-06	2.46596e-05
FBgn0052240	-1.46471	4.65365	22.5232	2.07625e-06	2.46596e-05
FBgn0015770	-1.5799	4.36231	22.5108	2.08964e-06	2.47976e-05
FBgn0032768	-1.37294	5.74279	22.5047	2.09632e-06	2.48558e-05
FBgn0053252	-2.11541	2.455	22.4932	2.10884e-06	2.49831e-05
FBgn0033952	-1.49298	4.91726	22.4829	2.12023e-06	2.50816e-05
FBgn0262984	-1.9946	1.30849	22.4824	2.12073e-06	2.50816e-05
FBgn0036311	-1.49019	6.32175	22.4697	2.13487e-06	2.52275e-05
FBgn0041342	1.12523	8.10127	22.4571	2.14893e-06	2.53723e-05
FBgn0052548	-1.52283	6.89409	22.4399	2.16819e-06	2.5578e-05
FBgn0037995	-1.43787	5.74378	22.431	2.17824e-06	2.5675e-05
FBgn0039855	-1.50874	3.96746	22.4253	2.18473e-06	2.57056e-05
FBgn0085357	-2.9341	0.510739	22.4246	2.18556e-06	2.57056e-05
FBgn0031856	-1.84015	3.57341	22.4231	2.18723e-06	2.57056e-05
FBgn0029880	-3.7377	-0.400419	22.422	2.18851e-06	2.57056e-05
FBgn0262566	-1.48756	3.23549	22.4207	2.19001e-06	2.57056e-05
FBgn0037828	-1.3986	5.53148	22.4157	2.19567e-06	2.57504e-05
FBgn0035218	-1.37925	5.6914	22.4071	2.20557e-06	2.58248e-05
FBgn0033490	-1.57975	3.89415	22.4068	2.20596e-06	2.58248e-05
FBgn0004171	-1.49247	7.9685	22.4054	2.20754e-06	2.58248e-05
FBgn0032972	-1.81279	2.35209	22.4023	2.21114e-06	2.58452e-05
FBgn0036830	-1.75284	4.33791	22.3936	2.22108e-06	2.59398e-05
FBgn0032109	-1.6205	3.53577	22.3914	2.22369e-06	2.59487e-05
FBgn0040694	-1.46477	3.84382	22.3744	2.24344e-06	2.61572e-05
FBgn0027795	-1.44404	5.201	22.3677	2.25132e-06	2.62273e-05
FBgn0051740	-1.55771	8.17287	22.366	2.25331e-06	2.62287e-05
FBgn0052819	-1.5027	7.11216	22.3539	2.26756e-06	2.63598e-05
FBgn0052820	-1.50227	7.11234	22.3532	2.26834e-06	2.63598e-05
FBgn0041607	1.54277	4.35748	22.3487	2.27372e-06	2.63913e-05
FBgn0031592	-2.65882	1.36592	22.3464	2.27639e-06	2.63913e-05
FBgn0262980	-2.99179	-0.638614	22.3461	2.27671e-06	2.63913e-05
FBgn0051230	-1.50013	2.85333	22.3287	2.29745e-06	2.65949e-05
FBgn0034156	-1.80619	2.64156	22.3282	2.29807e-06	2.65949e-05
FBgn0038163	-1.40029	6.42218	22.3025	2.32906e-06	2.6931e-05
FBgn0052783	-1.42023	5.19103	22.3009	2.33096e-06	2.6931e-05
FBgn0036520	-1.44144	4.0434	22.2946	2.33862e-06	2.69565e-05
FBgn0051025	-1.55535	8.54526	22.2944	2.33885e-06	2.69565e-05
FBgn0034502	-1.91037	3.25925	22.2935	2.33997e-06	2.69565e-05
FBgn0033499	-1.73094	2.5959	22.2928	2.34087e-06	2.69565e-05
FBgn0051473	-1.37235	5.39474	22.2777	2.35932e-06	2.71467e-05
FBgn0053060	-1.53673	3.63701	22.2742	2.36365e-06	2.71674e-05
FBgn0038109	-1.41655	4.86184	22.2731	2.36499e-06	2.71674e-05
FBgn0036236	-1.62287	3.01884	22.2683	2.37093e-06	2.71924e-05
FBgn0032754	-2.60988	0.0993424	22.2682	2.37105e-06	2.71924e-05
FBgn0261976	1.33072	3.93124	22.2616	2.37917e-06	2.72631e-05
FBgn0267726	-1.5365	6.99761	22.2412	2.40461e-06	2.7532e-05
FBgn0033286	-1.68773	8.87817	22.2283	2.42075e-06	2.76943e-05
FBgn0037736	-1.39898	4.14525	22.2231	2.42732e-06	2.77468e-05
FBgn0029986	-2.73261	1.77621	22.2148	2.43783e-06	2.78442e-05
FBgn0034099	-1.44824	4.07686	22.1986	2.45849e-06	2.80572e-05
FBgn0035707	-1.32064	7.30212	22.1862	2.47442e-06	2.8216e-05
FBgn0086681	-1.37336	4.38269	22.181	2.48112e-06	2.82694e-05
FBgn0031426	-1.46347	3.43202	22.168	2.49805e-06	2.84392e-05
FBgn0047338	-1.5572	4.7155	22.1606	2.50763e-06	2.8525e-05
FBgn0036704	-1.50816	5.0304	22.1514	2.51968e-06	2.86389e-05
FBgn0032520	-1.50896	6.74081	22.1485	2.52354e-06	2.86462e-05
FBgn0263048	-1.51402	7.90707	22.1478	2.52442e-06	2.86462e-05
FBgn0050431	1.18609	5.74078	22.1415	2.53275e-06	2.87175e-05
FBgn0261998	-1.73039	3.63649	22.1224	2.55801e-06	2.89804e-05
FBgn0032699	-1.2659	5.84767	22.1181	2.56383e-06	2.90228e-05
FBgn0050093	-1.30371	4.3573	22.0956	2.59404e-06	2.93412e-05
FBgn0039501	-1.48161	6.34008	22.0887	2.60342e-06	2.94235e-05
FBgn0262878	-1.76931	1.98367	22.0846	2.60892e-06	2.94619e-05
FBgn0052161	-1.46744	4.56122	22.0752	2.62181e-06	2.95836e-05
FBgn0053908	-1.49155	4.15784	22.0711	2.62738e-06	2.96225e-05
FBgn0040089	1.02673	5.14192	22.0689	2.63038e-06	2.96326e-05
FBgn0034973	-1.54192	2.75953	22.064	2.63713e-06	2.9678e-05
FBgn0031723	-1.34278	6.00139	22.0629	2.63865e-06	2.9678e-05
FBgn0028935	-1.544	4.73171	22.0583	2.64487e-06	2.97231e-05
FBgn0265448	-6.44624	-1.80878	22.0569	2.64691e-06	2.97231e-05
FBgn0038598	-1.49861	6.95286	22.0476	2.65974e-06	2.98432e-05
FBgn0035581	-1.53515	5.25907	22.0345	2.67788e-06	3.00228e-05
FBgn0030319	-1.565	4.7155	22.0303	2.68376e-06	3.00646e-05
FBgn0038357	-1.41142	4.21459	22.026	2.68982e-06	3.00969e-05
FBgn0034937	-1.39218	4.62062	22.0252	2.69094e-06	3.00969e-05
FBgn0028997	-1.44479	4.80638	22.0099	2.71254e-06	3.03142e-05
FBgn0053868	-1.52636	4.05352	21.9896	2.74134e-06	3.05973e-05
FBgn0033706	-1.39332	4.9037	21.989	2.74224e-06	3.05973e-05
FBgn0264307	-1.54439	8.07366	21.9677	2.77284e-06	3.09141e-05
FBgn0030525	-1.54178	3.6678	21.965	2.77674e-06	3.09329e-05
FBgn0264472	-1.72531	1.95212	21.9609	2.78262e-06	3.09737e-05
FBgn0061209	-1.5684	3.99668	21.9521	2.79547e-06	3.10921e-05
FBgn0031129	-1.47782	7.31498	21.9378	2.81638e-06	3.12998e-05
FBgn0036652	-1.44903	5.68771	21.9279	2.83087e-06	3.14359e-05
FBgn0259184	-1.51931	3.82197	21.9184	2.84487e-06	3.15664e-05
FBgn0037172	-1.50513	3.92048	21.9139	2.85168e-06	3.16169e-05
FBgn0035007	-1.40366	6.36806	21.91	2.85738e-06	3.1655e-05
FBgn0036328	-1.39252	5.18365	21.9002	2.8721e-06	3.17803e-05
FBgn0259196	-2.71929	2.15116	21.8994	2.87323e-06	3.17803e-05
FBgn0265106	-1.69835	1.75241	21.8841	2.89623e-06	3.19692e-05
FBgn0265591	-1.90959	1.5826	21.8841	2.89628e-06	3.19692e-05
FBgn0003187	-1.16745	6.0445	21.8835	2.89716e-06	3.19692e-05
FBgn0030483	-2.47275	0.884336	21.8756	2.90912e-06	3.20759e-05
FBgn0085199	-1.58041	3.43464	21.8679	2.92074e-06	3.21787e-05
FBgn0034363	-1.46792	4.06635	21.8657	2.92409e-06	3.21903e-05
FBgn0052064	-1.46727	9.38479	21.8636	2.92737e-06	3.22011e-05
FBgn0050417	-2.21758	2.56021	21.8591	2.93429e-06	3.22518e-05
FBgn0038394	-3.69825	-0.997862	21.8517	2.94551e-06	3.23497e-05
FBgn0036161	-1.45153	3.50566	21.8481	2.95113e-06	3.23862e-05
FBgn0261015	-1.24998	4.74595	21.8365	2.96894e-06	3.25561e-05
FBgn0032365	-1.69154	2.70912	21.8258	2.98551e-06	3.27121e-05
FBgn0040028	-1.48698	7.08077	21.8184	2.9971e-06	3.28134e-05
FBgn0029658	-1.59012	3.82197	21.816	3.00085e-06	3.28166e-05
FBgn0003435	-1.48809	8.01982	21.8152	3.00208e-06	3.28166e-05
FBgn0015300	-2.01004	3.24065	21.8082	3.01316e-06	3.2909e-05
FBgn0034463	-1.50709	3.33351	21.8068	3.01523e-06	3.2909e-05
FBgn0051320	-1.58568	4.71781	21.8028	3.0216e-06	3.29323e-05
FBgn0034840	-1.48095	8.08135	21.8025	3.02207e-06	3.29323e-05
FBgn0266647	-1.67317	2.38142	21.7954	3.0333e-06	3.30194e-05
FBgn0030359	-1.34596	5.4096	21.7944	3.03477e-06	3.30194e-05
FBgn0053888	-1.53941	4.16389	21.7911	3.04011e-06	3.30517e-05
FBgn0031946	-1.48868	5.80191	21.7855	3.04903e-06	3.31214e-05
FBgn0267489	-2.0251	0.649363	21.7841	3.05125e-06	3.31214e-05
FBgn0034007	-1.48737	3.8404	21.779	3.05923e-06	3.31823e-05
FBgn0046685	1.14033	4.28474	21.7742	3.06702e-06	3.32411e-05
FBgn0263036	-1.48071	3.72238	21.765	3.08175e-06	3.33749e-05
FBgn0051477	-2.61843	1.35691	21.7587	3.09184e-06	3.34583e-05
FBgn0038018	-1.38866	3.90112	21.752	3.10259e-06	3.35487e-05
FBgn0053902	-1.52536	4.12216	21.7469	3.11085e-06	3.36121e-05
FBgn0032848	-1.35365	3.45947	21.7359	3.12876e-06	3.37795e-05
FBgn0010591	1.08113	6.32848	21.7138	3.16506e-06	3.41451e-05
FBgn0085210	-1.70598	2.48782	21.7108	3.17004e-06	3.41725e-05
FBgn0031169	-2.20483	2.88858	21.7088	3.17332e-06	3.41815e-05
FBgn0031443	-1.40367	4.5659	21.7005	3.18709e-06	3.42884e-05
FBgn0266801	-1.51164	3.84234	21.6999	3.18814e-06	3.42884e-05
FBgn0053490	-1.66964	3.63953	21.6973	3.19232e-06	3.4307e-05
FBgn0033056	-1.48525	5.32292	21.6941	3.19775e-06	3.43391e-05
FBgn0036785	-1.53138	5.2969	21.6918	3.20165e-06	3.43546e-05
FBgn0002838	-1.92496	1.54359	21.6794	3.2224e-06	3.45508e-05
FBgn0031279	-1.45564	4.71053	21.674	3.23134e-06	3.46201e-05
FBgn0267120	-1.91036	1.05969	21.6589	3.25693e-06	3.48675e-05
FBgn0033521	-1.07209	6.00649	21.631	3.30471e-06	3.53424e-05
FBgn0001099	-1.38414	3.29379	21.63	3.30633e-06	3.53424e-05
FBgn0053896	-1.50538	4.13484	21.6255	3.31424e-06	3.53999e-05
FBgn0037626	-1.44654	4.01631	21.6137	3.33454e-06	3.55896e-05
FBgn0033599	-3.16837	-0.0551194	21.605	3.34969e-06	3.57241e-05
FBgn0035263	-1.54634	4.51554	21.6026	3.35401e-06	3.57264e-05
FBgn0259794	-1.48079	6.66216	21.602	3.35501e-06	3.57264e-05
FBgn0032609	-1.34118	5.16723	21.5932	3.37048e-06	3.58639e-05
FBgn0030823	-1.50516	3.04929	21.5912	3.37392e-06	3.58732e-05
FBgn0031288	-2.04908	0.553146	21.5797	3.39428e-06	3.60623e-05
FBgn0032039	-1.50627	4.49914	21.5772	3.39873e-06	3.60822e-05
FBgn0051867	-1.47993	3.22762	21.5624	3.425e-06	3.63336e-05
FBgn0039373	-1.49558	4.88833	21.5541	3.43979e-06	3.64544e-05
FBgn0052263	-1.63985	2.40324	21.5531	3.4416e-06	3.64544e-05
FBgn0011270	-1.4441	6.22915	21.5503	3.44666e-06	3.64804e-05
FBgn0053878	-1.51589	4.15729	21.5464	3.45362e-06	3.65265e-05
FBgn0031844	-1.98306	1.50978	21.5435	3.45896e-06	3.65536e-05
FBgn0031853	-1.49147	6.89674	21.5421	3.4614e-06	3.65536e-05
FBgn0046697	-1.91753	1.49512	21.5405	3.46436e-06	3.65573e-05
FBgn0035497	-1.49688	8.78322	21.5388	3.46745e-06	3.65623e-05
FBgn0051528	-1.58295	4.49181	21.5326	3.47863e-06	3.66526e-05
FBgn0262787	-1.64389	4.30986	21.5251	3.49225e-06	3.67582e-05
FBgn0052786	-1.3853	5.20564	21.5242	3.49391e-06	3.67582e-05
FBgn0053293	-1.35624	5.81575	21.5193	3.50281e-06	3.67995e-05
FBgn0036160	-1.37419	4.97019	21.5192	3.50309e-06	3.67995e-05
FBgn0031091	-2.50429	2.37588	21.5175	3.50618e-06	3.68044e-05
FBgn0010041	2.40727	4.09691	21.5067	3.52596e-06	3.69843e-05
FBgn0034105	-1.49399	5.36743	21.5011	3.53624e-06	3.70643e-05
FBgn0034132	-1.43743	8.91425	21.492	3.55311e-06	3.72133e-05
FBgn0262098	-1.51311	3.45604	21.4869	3.56263e-06	3.72852e-05
FBgn0030277	-1.43885	7.36584	21.4841	3.56779e-06	3.73112e-05
FBgn0038762	-1.63227	10.7353	21.4801	3.57521e-06	3.73609e-05
FBgn0036031	-1.39025	5.59023	21.4569	3.61863e-06	3.77539e-05
FBgn0034897	1.06391	6.47596	21.4559	3.62065e-06	3.77539e-05
FBgn0261928	-1.59749	3.73471	21.4544	3.62348e-06	3.77539e-05
FBgn0031728	-1.48917	8.54641	21.453	3.62603e-06	3.77539e-05
FBgn0034274	-2.17774	2.51165	21.4529	3.62629e-06	3.77539e-05
FBgn0265455	-2.19717	0.0324058	21.4432	3.64472e-06	3.79176e-05
FBgn0039659	-2.14094	1.81187	21.4317	3.66668e-06	3.81127e-05
FBgn0266757	-2.09905	3.02685	21.4305	3.66892e-06	3.81127e-05
FBgn0037037	-1.47811	4.45865	21.4254	3.67866e-06	3.81759e-05
FBgn0264344	-1.50251	4.93308	21.4245	3.68046e-06	3.81759e-05
FBgn0037375	-1.42262	5.72432	21.4155	3.6976e-06	3.83253e-05
FBgn0034162	1.224	6.96048	21.3991	3.72943e-06	3.86267e-05
FBgn0035971	-1.49376	2.82185	21.3963	3.73485e-06	3.86541e-05
FBgn0050324	-1.40165	5.56776	21.3817	3.76355e-06	3.89105e-05
FBgn0085197	-1.46106	7.49391	21.3808	3.76524e-06	3.89105e-05
FBgn0036705	-1.5826	3.13516	21.3794	3.76795e-06	3.89105e-05
FBgn0032709	-1.72932	1.99784	21.3734	3.77973e-06	3.89975e-05
FBgn0030975	-1.46275	6.58188	21.3723	3.78194e-06	3.89975e-05
FBgn0034835	-1.44761	5.73704	21.3564	3.81344e-06	3.92933e-05
FBgn0052006	-1.91459	2.42476	21.3461	3.83401e-06	3.94762e-05
FBgn0039104	-1.51458	8.26314	21.3443	3.83767e-06	3.94849e-05
FBgn0032111	-1.27318	4.09667	21.3414	3.84337e-06	3.95145e-05
FBgn0033369	-1.48437	3.95591	21.335	3.85634e-06	3.96187e-05
FBgn0032481	-1.49497	7.79457	21.3202	3.88624e-06	3.98966e-05
FBgn0051407	-1.34629	5.93484	21.3129	3.90104e-06	4.00193e-05
FBgn0259853	-1.87048	1.70122	21.2936	3.94046e-06	4.0394e-05
FBgn0037668	-1.66225	2.26497	21.2813	3.96589e-06	4.0625e-05
FBgn0039576	-1.44345	3.32677	21.2781	3.97247e-06	4.06627e-05
FBgn0031367	-1.40114	4.89226	21.2739	3.98115e-06	4.07218e-05
FBgn0265429	-3.00787	0.157176	21.2681	3.99328e-06	4.0816e-05
FBgn0034667	-2.93569	0.781072	21.2663	3.99693e-06	4.08235e-05
FBgn0259862	-1.85918	1.85344	21.2505	4.03002e-06	4.11315e-05
FBgn0265551	-1.90792	1.17093	21.2431	4.04559e-06	4.12603e-05
FBgn0035942	-1.56353	4.32185	21.2378	4.0568e-06	4.13312e-05
FBgn0030033	-1.40939	5.79293	21.237	4.05844e-06	4.13312e-05
FBgn0034327	-1.46511	3.2261	21.2263	4.08125e-06	4.15333e-05
FBgn0052832	-1.52985	4.8024	21.2245	4.08503e-06	4.15415e-05
FBgn0037283	-1.39391	5.46072	21.2164	4.10238e-06	4.16876e-05
FBgn0050430	-1.6579	6.36797	21.1766	4.18836e-06	4.25306e-05
FBgn0040651	-1.6832	2.7225	21.1723	4.19798e-06	4.25973e-05
FBgn0264738	-2.24981	1.56377	21.169	4.20518e-06	4.26395e-05
FBgn0038210	-1.51976	4.89804	21.1626	4.21921e-06	4.27195e-05
FBgn0036923	-4.99396	-1.1349	21.1616	4.22138e-06	4.27195e-05
FBgn0262106	-1.69667	2.9439	21.1612	4.22222e-06	4.27195e-05
FBgn0030938	-3.88281	-1.49551	21.158	4.2293e-06	4.27602e-05
FBgn0031139	-1.52429	4.41714	21.1424	4.26388e-06	4.30539e-05
FBgn0031858	-1.37509	5.28115	21.1421	4.26449e-06	4.30539e-05
FBgn0265064	-1.77539	1.61356	21.136	4.27805e-06	4.31596e-05
FBgn0046698	-1.57892	2.4123	21.1259	4.3007e-06	4.33569e-05
FBgn0040763	-1.33638	5.03932	21.1238	4.30553e-06	4.33744e-05
FBgn0039694	-1.45893	5.54367	21.1002	4.35885e-06	4.38799e-05
FBgn0263829	-2.18725	2.2643	21.0949	4.37086e-06	4.39692e-05
FBgn0004175	-1.44347	6.35842	21.0859	4.39142e-06	4.41279e-05
FBgn0040679	-1.54952	3.64428	21.0853	4.39293e-06	4.41279e-05
FBgn0038706	-1.43064	7.20355	21.083	4.39808e-06	4.41479e-05
FBgn0053890	-1.4901	4.13573	21.0734	4.42026e-06	4.43388e-05
FBgn0028848	-1.43015	6.74334	21.0622	4.44608e-06	4.45658e-05
FBgn0267707	-1.61853	2.13625	21.0546	4.46381e-06	4.47116e-05
FBgn0053906	-1.50951	4.16029	21.0459	4.48404e-06	4.4882e-05
FBgn0038122	-1.57997	3.21127	21.0442	4.4881e-06	4.48907e-05
FBgn0033326	-2.44771	0.809515	21.0393	4.49952e-06	4.49727e-05
FBgn0259848	-2.45338	0.312669	21.0205	4.54391e-06	4.5384e-05
FBgn0031463	-2.40033	2.41221	21.0107	4.56721e-06	4.55842e-05
FBgn0051913	-1.37118	5.15586	21.0055	4.57971e-06	4.56497e-05
FBgn0037810	-1.41867	5.97188	21.005	4.58077e-06	4.56497e-05
FBgn0011239	-1.40293	4.29593	21.0039	4.58355e-06	4.56497e-05
FBgn0037365	-1.3809	3.78148	20.9984	4.59665e-06	4.57252e-05
FBgn0264506	-1.48051	3.72588	20.998	4.59767e-06	4.57252e-05
FBgn0030625	-1.31019	4.95846	20.9869	4.62426e-06	4.5957e-05
FBgn0250845	-1.53779	7.32034	20.9825	4.63496e-06	4.60307e-05
FBgn0262891	-1.69289	2.54432	20.9612	4.6868e-06	4.65126e-05
FBgn0085274	-1.64141	2.18024	20.9536	4.7054e-06	4.66641e-05
FBgn0260644	-1.88536	1.92309	20.9485	4.71792e-06	4.67552e-05
FBgn0053876	-1.48608	4.14738	20.9435	4.73028e-06	4.68445e-05
FBgn0051459	-1.48008	5.12343	20.9368	4.74698e-06	4.69767e-05
FBgn0051627	-1.64094	2.70031	20.9204	4.78779e-06	4.7347e-05
FBgn0053894	-1.52254	4.12854	20.9129	4.80637e-06	4.74972e-05
FBgn0029603	-1.51619	3.5025	20.9084	4.81789e-06	4.75775e-05
FBgn0028952	-1.75662	2.551	20.9049	4.82667e-06	4.76306e-05
FBgn0050350	-1.36545	5.61437	20.8959	4.84943e-06	4.78215e-05
FBgn0263327	-2.34938	-0.0766673	20.8928	4.85708e-06	4.78414e-05
FBgn0259855	-1.78773	1.92456	20.8924	4.85828e-06	4.78414e-05
FBgn0053704	-1.47574	5.10113	20.8814	4.88606e-06	4.80811e-05
FBgn0037050	-1.90484	2.63485	20.8634	4.9324e-06	4.85031e-05
FBgn0050384	-1.40741	4.52527	20.8609	4.93871e-06	4.85311e-05
FBgn0035315	-2.04331	0.796547	20.8343	5.0079e-06	4.91764e-05
FBgn0038377	-1.50385	5.82462	20.831	5.01653e-06	4.92267e-05
FBgn0264787	-1.50495	2.66317	20.8199	5.0456e-06	4.94494e-05
FBgn0051093	-1.78035	3.16524	20.8196	5.04629e-06	4.94494e-05
FBgn0053872	-1.47663	4.14952	20.8011	5.09547e-06	4.98964e-05
FBgn0267687	-2.05283	0.802907	20.7974	5.10511e-06	4.99559e-05
FBgn0051955	1.40979	3.0022	20.7878	5.13101e-06	5.01742e-05
FBgn0028838	-1.5579	4.12715	20.7833	5.14286e-06	5.0255e-05
FBgn0037449	-1.93814	1.62376	20.7554	5.21839e-06	5.09575e-05
FBgn0263389	-2.07663	0.891256	20.7508	5.23102e-06	5.10453e-05
FBgn0033344	-1.50358	3.50352	20.7428	5.25285e-06	5.12226e-05
FBgn0051697	-1.39331	3.85989	20.7278	5.29431e-06	5.1591e-05
FBgn0053884	-1.50236	4.15785	20.7258	5.29977e-06	5.16083e-05
FBgn0263324	-1.68653	1.93991	20.7214	5.31179e-06	5.16876e-05
FBgn0267537	-1.90371	1.88064	20.7202	5.3153e-06	5.16876e-05
FBgn0040391	-1.3593	4.66973	20.7135	5.33381e-06	5.18316e-05
FBgn0035282	2.04293	0.248911	20.7118	5.3387e-06	5.18408e-05
FBgn0032522	-1.64252	3.30556	20.7105	5.34216e-06	5.18408e-05
FBgn0036421	-1.84457	2.70912	20.707	5.35198e-06	5.19001e-05
FBgn0033953	-1.53243	8.55618	20.6905	5.39826e-06	5.23127e-05
FBgn0002865	-1.43916	8.70556	20.686	5.41099e-06	5.23998e-05
FBgn0032680	-1.97833	2.51202	20.6733	5.44699e-06	5.26951e-05
FBgn0035952	-1.34859	5.59741	20.6726	5.44901e-06	5.26951e-05
FBgn0050385	-1.75976	1.6206	20.6676	5.46322e-06	5.2796e-05
FBgn0085318	-1.86722	1.55556	20.6652	5.47025e-06	5.28275e-05
FBgn0267458	-1.57585	2.46017	20.6506	5.51196e-06	5.31936e-05
FBgn0034601	-1.45769	5.44794	20.6481	5.51929e-06	5.32277e-05
FBgn0050355	-1.24404	4.49894	20.6409	5.53986e-06	5.33893e-05
FBgn0262356	-1.84733	1.32978	20.6372	5.55082e-06	5.34582e-05
FBgn0028880	-1.50318	4.51681	20.6214	5.59671e-06	5.3863e-05
FBgn0039041	-1.39846	3.64513	20.6134	5.62017e-06	5.40516e-05
FBgn0028667	-2.57482	1.47522	20.6054	5.64365e-06	5.42402e-05
FBgn0034120	-2.41548	0.377747	20.6013	5.65588e-06	5.43205e-05
FBgn0265417	-4.64485	-0.714891	20.5808	5.71661e-06	5.48632e-05
FBgn0250822	-1.49123	3.39882	20.5796	5.72023e-06	5.48632e-05
FBgn0030979	-2.17004	2.84367	20.5752	5.73328e-06	5.49508e-05
FBgn0036708	-1.40216	4.7051	20.5666	5.75914e-06	5.51609e-05
FBgn0051279	-2.21567	2.2167	20.5516	5.80463e-06	5.55586e-05
FBgn0030386	-1.49351	4.33222	20.5383	5.84486e-06	5.59054e-05
FBgn0038886	-2.71396	0.0101293	20.5325	5.86286e-06	5.60393e-05
FBgn0040755	-2.18684	1.97282	20.5115	5.92744e-06	5.6618e-05
FBgn0261707	-2.0332	1.13229	20.484	6.01312e-06	5.73472e-05
FBgn0032530	-1.3511	3.89543	20.4838	6.01376e-06	5.73472e-05
FBgn0053880	-1.46757	4.16378	20.4831	6.01608e-06	5.73472e-05
FBgn0011761	-2.26221	0.144602	20.4792	6.02834e-06	5.74251e-05
FBgn0035332	-2.61408	0.587833	20.4766	6.03642e-06	5.7463e-05
FBgn0038158	-1.89072	2.44609	20.4743	6.04361e-06	5.74893e-05
FBgn0031574	-1.45983	7.37471	20.4731	6.0474e-06	5.74893e-05
FBgn0036868	-2.26499	2.17005	20.468	6.06363e-06	5.76045e-05
FBgn0040859	-1.45623	6.7843	20.4657	6.07104e-06	5.76358e-05
FBgn0053882	-1.47516	4.13546	20.4568	6.09925e-06	5.78644e-05
FBgn0050037	-1.8012	2.16068	20.4545	6.10663e-06	5.78951e-05
FBgn0003950	-2.10334	1.89588	20.4432	6.14276e-06	5.81916e-05
FBgn0031729	-1.41476	3.38685	20.4421	6.14621e-06	5.81916e-05
FBgn0033856	-1.41763	4.18814	20.4267	6.19601e-06	5.86234e-05
FBgn0035479	-2.31751	1.62824	20.4229	6.20824e-06	5.8681e-05
FBgn0025612	-1.5925	3.00823	20.4222	6.21047e-06	5.8681e-05
FBgn0034382	-1.29243	9.31174	20.4184	6.22301e-06	5.87592e-05
FBgn0038612	-1.85358	2.68158	20.4171	6.22714e-06	5.87592e-05
FBgn0035915	-1.47525	10.1279	20.4097	6.2513e-06	5.89474e-05
FBgn0053900	-1.48492	4.15583	20.4046	6.26805e-06	5.90656e-05
FBgn0051784	-1.26487	4.97663	20.3849	6.33266e-06	5.96343e-05
FBgn0029752	-1.55153	6.84712	20.3656	6.3968e-06	6.01978e-05
FBgn0033520	-1.04579	6.30557	20.364	6.40219e-06	6.02081e-05
FBgn0014396	-1.38892	7.02696	20.3594	6.41775e-06	6.03139e-05
FBgn0085233	-1.50188	3.58394	20.3506	6.44721e-06	6.05501e-05
FBgn0031127	-1.35446	4.65834	20.3345	6.50188e-06	6.10227e-05
FBgn0262892	-1.78578	1.49229	20.3272	6.52655e-06	6.11999e-05
FBgn0265272	-1.46329	3.19779	20.3264	6.52951e-06	6.11999e-05
FBgn0085190	-1.60943	3.70094	20.3131	6.57497e-06	6.15848e-05
FBgn0262479	-1.57625	2.62143	20.3098	6.58613e-06	6.16481e-05
FBgn0267444	-2.07298	0.838378	20.3047	6.60373e-06	6.17716e-05
FBgn0037325	-1.4764	4.63912	20.303	6.60984e-06	6.17874e-05
FBgn0001086	-1.72881	3.34428	20.3012	6.61583e-06	6.18022e-05
FBgn0037454	-1.29281	5.88041	20.2782	6.69603e-06	6.25097e-05
FBgn0033134	1.38315	4.66011	20.2737	6.71181e-06	6.26152e-05
FBgn0260761	-1.61011	3.02292	20.2696	6.72619e-06	6.27076e-05
FBgn0031545	-1.42464	8.69536	20.26	6.75997e-06	6.29616e-05
FBgn0032419	-1.4982	2.68534	20.2593	6.76243e-06	6.29616e-05
FBgn0029679	-1.6727	2.75735	20.2574	6.76905e-06	6.29814e-05
FBgn0262842	-1.58593	2.384	20.2527	6.78584e-06	6.30957e-05
FBgn0035138	-1.63683	3.09472	20.228	6.87397e-06	6.38727e-05
FBgn0037850	2.33306	2.13744	20.2244	6.88682e-06	6.39497e-05
FBgn0053870	-1.50319	4.15722	20.2209	6.8995e-06	6.40249e-05
FBgn0029722	-1.39941	5.55537	20.2192	6.90565e-06	6.40396e-05
FBgn0035567	-1.51427	4.50446	20.2105	6.93699e-06	6.42877e-05
FBgn0035481	-1.39932	5.88839	20.204	6.96066e-06	6.44644e-05
FBgn0035168	-1.62381	4.43537	20.201	6.97166e-06	6.45236e-05
FBgn0267055	-1.58061	1.91774	20.1952	6.99272e-06	6.46661e-05
FBgn0265148	-1.70183	1.48645	20.1939	6.99763e-06	6.46661e-05
FBgn0035569	-1.85746	2.20378	20.193	7.00092e-06	6.46661e-05
FBgn0053910	-1.46816	4.12898	20.1866	7.02446e-06	6.48263e-05
FBgn0051609	-1.94673	1.92006	20.1851	7.02991e-06	6.48263e-05
FBgn0034144	-1.45896	8.69852	20.1845	7.03215e-06	6.48263e-05
FBgn0265661	2.26583	-0.643063	20.1772	7.05887e-06	6.50298e-05
FBgn0038709	-1.34203	5.19078	20.1655	7.10241e-06	6.53879e-05
FBgn0034833	-1.29631	4.05742	20.1628	7.11232e-06	6.54361e-05
FBgn0053191	-1.3177	4.4815	20.1396	7.19911e-06	6.61912e-05
FBgn0260007	-1.50228	2.06819	20.1322	7.22691e-06	6.64032e-05
FBgn0051139	-1.41431	4.44831	20.1291	7.23869e-06	6.64678e-05
FBgn0027107	-2.38466	0.786938	20.1254	7.25259e-06	6.65102e-05
FBgn0051008	-1.41045	4.09723	20.1254	7.2528e-06	6.65102e-05
FBgn0000405	-1.5331	4.76721	20.1145	7.29432e-06	6.68471e-05
FBgn0037512	-1.50335	4.44852	20.1097	7.31251e-06	6.69699e-05
FBgn0004374	-1.18115	5.31943	20.1059	7.32711e-06	6.70052e-05
FBgn0053886	-1.46664	4.15946	20.1057	7.32765e-06	6.70052e-05
FBgn0003302	-1.27416	4.32832	20.1049	7.33071e-06	6.70052e-05
FBgn0261674	1.08175	4.75691	20.1029	7.3385e-06	6.70326e-05
FBgn0031859	-1.41303	8.21928	20.0956	7.36649e-06	6.72289e-05
FBgn0028941	-1.40136	3.83821	20.0948	7.36959e-06	6.72289e-05
FBgn0053092	-1.43728	2.94622	20.0834	7.41381e-06	6.75883e-05
FBgn0002962	-3.05537	-0.29671	20.0807	7.42408e-06	6.76379e-05
FBgn0031786	-1.33362	4.51905	20.0644	7.48769e-06	6.8173e-05
FBgn0028850	-1.27851	4.91322	20.0458	7.56081e-06	6.8794e-05
FBgn0052572	-1.49219	5.05586	20.041	7.57988e-06	6.89227e-05
FBgn0040509	-2.09093	1.84637	20.0326	7.61346e-06	6.91832e-05
FBgn0259195	-2.55696	2.02841	20.0262	7.63888e-06	6.93692e-05
FBgn0037798	-1.8269	2.13376	20.0231	7.65122e-06	6.94362e-05
FBgn0003140	-1.392	3.44771	20.008	7.71188e-06	6.99016e-05
FBgn0267383	-1.40497	5.69706	20.0079	7.71248e-06	6.99016e-05
FBgn0031442	-1.7617	3.11015	19.9986	7.74977e-06	7.0194e-05
FBgn0011224	-1.47467	5.83407	19.9876	7.79444e-06	7.0553e-05
FBgn0051952	-1.47592	5.26117	19.9855	7.80298e-06	7.05847e-05
FBgn0250817	-1.59516	2.01205	19.9787	7.83114e-06	7.07937e-05
FBgn0030660	-1.39549	4.38049	19.9503	7.94822e-06	7.18058e-05
FBgn0263845	-3.92708	-1.60832	19.9436	7.97612e-06	7.20113e-05
FBgn0051816	-1.48643	4.12846	19.939	7.99509e-06	7.21361e-05
FBgn0267623	-2.83402	-1.11199	19.9335	8.01814e-06	7.22975e-05
FBgn0037025	-1.7952	1.64472	19.9271	8.04524e-06	7.24952e-05
FBgn0263841	-1.66869	2.10649	19.9219	8.06713e-06	7.26457e-05
FBgn0034816	-1.32486	7.19064	19.903	8.1474e-06	7.33213e-05
FBgn0267473	-1.94234	1.45933	19.8989	8.16491e-06	7.34305e-05
FBgn0266070	-2.17891	-0.0443833	19.8977	8.17001e-06	7.34305e-05
FBgn0031675	-1.80783	1.81848	19.8567	8.34692e-06	7.49723e-05
FBgn0036925	-1.50041	5.97273	19.8548	8.3553e-06	7.49996e-05
FBgn0035999	-1.33628	4.65485	19.8507	8.37326e-06	7.51126e-05
FBgn0035491	-1.35912	6.45641	19.8395	8.42249e-06	7.55059e-05
FBgn0040510	-1.38918	5.05864	19.8327	8.45222e-06	7.57239e-05
FBgn0040355	-2.59787	1.52374	19.829	8.46878e-06	7.58237e-05
FBgn0259843	-2.02502	0.482842	19.8164	8.52489e-06	7.62773e-05
FBgn0261806	-1.61141	2.79657	19.7908	8.63974e-06	7.72556e-05
FBgn0260991	-1.68674	3.53991	19.7836	8.67227e-06	7.7497e-05
FBgn0002715	-1.30783	4.2935	19.7616	8.77257e-06	7.83142e-05
FBgn0265548	-1.91373	1.1863	19.7611	8.77491e-06	7.83142e-05
FBgn0051851	-1.55644	2.43799	19.7258	8.9386e-06	7.97243e-05
FBgn0034776	-1.4483	4.13469	19.7207	8.96239e-06	7.98857e-05
FBgn0267671	-1.55658	2.66902	19.7058	9.03285e-06	8.04624e-05
FBgn0265265	-1.51255	2.75903	19.7044	9.03907e-06	8.04667e-05
FBgn0052582	-1.46917	2.60638	19.7011	9.05474e-06	8.0555e-05
FBgn0037759	-1.47316	6.94182	19.695	9.08401e-06	8.0751e-05
FBgn0042110	2.37358	0.303583	19.6941	9.08831e-06	8.0751e-05
FBgn0033868	-1.45986	9.62138	19.6884	9.11538e-06	8.09402e-05
FBgn0004106	-2.04467	2.20892	19.6791	9.15992e-06	8.12841e-05
FBgn0265271	-1.43439	4.53748	19.6723	9.19248e-06	8.15214e-05
FBgn0262478	-1.43469	3.29447	19.6686	9.21044e-06	8.1629e-05
FBgn0266245	-2.23455	-0.125357	19.6645	9.22996e-06	8.1734e-05
FBgn0265732	-2.59588	-0.41379	19.6637	9.23396e-06	8.1734e-05
FBgn0262351	-1.39941	3.57702	19.6601	9.25138e-06	8.18364e-05
FBgn0033749	-1.57697	4.5454	19.6577	9.26306e-06	8.18417e-05
FBgn0035943	-1.56063	3.47694	19.6575	9.26366e-06	8.18417e-05
FBgn0052588	-1.80939	2.3643	19.6521	9.28997e-06	8.20224e-05
FBgn0053904	-1.45959	4.14007	19.6497	9.30159e-06	8.20459e-05
FBgn0034658	-1.41916	5.17544	19.6492	9.30436e-06	8.20459e-05
FBgn0261349	-1.2877	5.35695	19.633	9.38344e-06	8.26912e-05
FBgn0033287	-1.50164	8.5799	19.6277	9.40943e-06	8.28607e-05
FBgn0262876	-1.79024	1.74229	19.6267	9.41451e-06	8.28607e-05
FBgn0259737	-1.81154	1.49173	19.6242	9.42696e-06	8.29182e-05
FBgn0037829	-1.56301	3.24707	19.6112	9.49104e-06	8.34294e-05
FBgn0037310	-1.71739	3.51547	19.5885	9.60459e-06	8.43745e-05
FBgn0013278	2.61664	4.07339	19.5743	9.676e-06	8.49486e-05
FBgn0031407	-1.40556	4.05826	19.5528	9.78569e-06	8.58577e-05
FBgn0026576	1.00508	5.72893	19.5481	9.80984e-06	8.60123e-05
FBgn0260967	-2.22742	1.34304	19.547	9.81558e-06	8.60123e-05
FBgn0026395	-1.88908	0.821242	19.5356	9.87445e-06	8.6474e-05
FBgn0034202	-1.96323	1.6656	19.5282	9.91277e-06	8.67554e-05
FBgn0036763	-1.31035	7.36711	19.5105	1.00048e-05	8.75063e-05
FBgn0031836	1.08727	5.72083	19.5059	1.0029e-05	8.76634e-05
FBgn0030951	-1.43627	3.9013	19.4997	1.00614e-05	8.78493e-05
FBgn0054049	-1.68175	2.01823	19.4987	1.00666e-05	8.78493e-05
FBgn0262786	-2.35478	0.677357	19.4967	1.00773e-05	8.78493e-05
FBgn0039379	-1.13698	6.08224	19.4966	1.00778e-05	8.78493e-05
FBgn0030770	-1.48593	4.12158	19.4959	1.00817e-05	8.78493e-05
FBgn0039644	1.32636	6.38189	19.4862	1.0133e-05	8.82415e-05
FBgn0265817	-1.75736	0.964379	19.4765	1.01844e-05	8.86343e-05
FBgn0029539	-1.50014	4.35762	19.4746	1.01948e-05	8.86694e-05
FBgn0032219	-1.12852	5.53336	19.4681	1.02295e-05	8.88789e-05
FBgn0040973	-1.54984	2.6676	19.4677	1.02316e-05	8.88789e-05
FBgn0035969	-2.46009	-0.109263	19.4646	1.0248e-05	8.89666e-05
FBgn0037581	-1.5036	3.12568	19.4611	1.0267e-05	8.90764e-05
FBgn0085352	-2.74744	-0.075224	19.4554	1.02977e-05	8.92573e-05
FBgn0031749	-1.45311	3.25267	19.4548	1.03006e-05	8.92573e-05
FBgn0053125	-1.52855	5.31961	19.4532	1.03096e-05	8.92797e-05
FBgn0038125	-1.5828	3.07742	19.4496	1.03289e-05	8.93916e-05
FBgn0013811	-1.55728	4.25876	19.4467	1.03448e-05	8.94619e-05
FBgn0031596	-1.59904	2.64428	19.4457	1.03498e-05	8.94619e-05
FBgn0030599	-1.53242	2.90167	19.4408	1.03766e-05	8.95941e-05
FBgn0035461	-1.10764	6.00731	19.4406	1.03779e-05	8.95941e-05
FBgn0032269	-1.55796	8.10176	19.4359	1.04035e-05	8.97596e-05
FBgn0003087	-1.84023	2.5171	19.4222	1.0478e-05	9.03473e-05
FBgn0259795	-1.47791	9.73571	19.3958	1.0624e-05	9.15497e-05
FBgn0260481	-1.2831	4.58307	19.3928	1.06407e-05	9.16373e-05
FBgn0265527	-2.25456	0.1936	19.3862	1.06777e-05	9.18993e-05
FBgn0062411	-1.82615	2.25583	19.3812	1.07054e-05	9.20806e-05
FBgn0033322	-1.48865	4.42675	19.379	1.07181e-05	9.21333e-05
FBgn0267681	-1.73936	1.65748	19.3528	1.08661e-05	9.33156e-05
FBgn0033954	-1.49874	8.74907	19.3523	1.08689e-05	9.33156e-05
FBgn0050354	-1.48615	2.84594	19.3489	1.08885e-05	9.34258e-05
FBgn0261112	-1.13953	5.47229	19.3435	1.09191e-05	9.36314e-05
FBgn0040031	-1.59947	3.07419	19.3391	1.09443e-05	9.37902e-05
FBgn0046114	1.13273	6.89752	19.33	1.09964e-05	9.41282e-05
FBgn0030722	-1.32314	3.33416	19.3299	1.09972e-05	9.41282e-05
FBgn0030623	-1.90108	3.50041	19.3278	1.10091e-05	9.41723e-05
FBgn0260762	-1.98254	1.49216	19.3232	1.1036e-05	9.43448e-05
FBgn0037170	-1.44762	4.55685	19.3183	1.10638e-05	9.45252e-05
FBgn0085461	-1.51318	3.10224	19.3118	1.11018e-05	9.47634e-05
FBgn0032276	-1.38283	6.65262	19.3112	1.11052e-05	9.47634e-05
FBgn0037506	-1.43731	5.75989	19.308	1.11236e-05	9.48626e-05
FBgn0030242	-1.3301	4.98513	19.2978	1.11834e-05	9.52599e-05
FBgn0013277	2.64565	4.02495	19.2977	1.11838e-05	9.52599e-05
FBgn0267727	-1.50137	8.89457	19.2965	1.11912e-05	9.52643e-05
FBgn0041194	1.53246	8.85849	19.2784	1.12978e-05	9.61134e-05
FBgn0263338	-2.2157	1.21264	19.2753	1.13163e-05	9.62122e-05
FBgn0038225	-1.36273	6.14906	19.2722	1.13345e-05	9.63087e-05
FBgn0267471	-1.54249	2.48907	19.267	1.13657e-05	9.65152e-05
FBgn0031182	1.11601	4.95479	19.2655	1.13744e-05	9.65307e-05
FBgn0037023	-1.82498	3.22724	19.2634	1.13868e-05	9.65775e-05
FBgn0264447	-2.62204	-0.608722	19.2541	1.14427e-05	9.69929e-05
FBgn0034012	-2.21269	-0.509838	19.2481	1.14783e-05	9.72361e-05
FBgn0031332	-1.31881	4.60186	19.2412	1.15199e-05	9.7529e-05
FBgn0033283	-1.49816	5.53302	19.2374	1.15431e-05	9.76665e-05
FBgn0053284	-1.45769	6.61788	19.2334	1.1567e-05	9.78097e-05
FBgn0032131	-1.5874	3.25841	19.2277	1.16016e-05	9.80432e-05
FBgn0033330	-1.39018	5.92389	19.225	1.16184e-05	9.81259e-05
FBgn0266708	-1.65635	2.13282	19.2217	1.1638e-05	9.82324e-05
FBgn0034506	-1.39328	4.20206	19.2065	1.17314e-05	9.89607e-05
FBgn0259856	-1.70354	1.4626	19.1974	1.17877e-05	9.93757e-05
FBgn0031721	-1.28013	3.72247	19.1922	1.18198e-05	9.95866e-05
FBgn0037126	1.60082	4.60886	19.1895	1.1836e-05	9.96633e-05
FBgn0266230	-2.85365	-0.904702	19.1863	1.18562e-05	9.97729e-05
FBgn0069354	-1.47241	6.72283	19.1845	1.18671e-05	9.9805e-05
FBgn0052445	-1.44707	6.78021	19.176	1.19205e-05	0.000100193
FBgn0266972	-1.91372	1.4927	19.1714	1.1949e-05	0.000100373
FBgn0265585	-1.36334	2.86361	19.1593	1.20251e-05	0.000100952
FBgn0040805	-1.19777	4.49957	19.1546	1.20546e-05	0.000101138
FBgn0034869	-2.50814	0.728247	19.1349	1.218e-05	0.00010213
FBgn0035231	-1.1817	5.48409	19.1336	1.21882e-05	0.000102138
FBgn0266730	-1.54645	1.49455	19.1211	1.22682e-05	0.000102746
FBgn0036609	-1.74711	1.52234	19.1171	1.22941e-05	0.000102901
FBgn0051245	-1.39228	5.20255	19.115	1.23076e-05	0.000102953
FBgn0034175	-1.48168	4.54029	19.0987	1.24128e-05	0.000103771
FBgn0261004	-1.27727	3.91246	19.0941	1.24427e-05	0.000103959
FBgn0029669	-1.79989	2.03692	19.0826	1.25179e-05	0.000104525
FBgn0264848	-1.14483	5.49175	19.0762	1.256e-05	0.000104786
FBgn0033042	-1.89967	2.59161	19.0756	1.25642e-05	0.000104786
FBgn0033793	-1.60465	2.27864	19.0675	1.26177e-05	0.00010513
FBgn0029662	-1.48325	3.2504	19.0671	1.26204e-05	0.00010513
FBgn0054012	-1.39587	3.30738	19.0575	1.26838e-05	0.000105569
FBgn0263404	-1.57195	1.97823	19.0568	1.26882e-05	0.000105569
FBgn0010226	-1.44011	7.50531	19.0548	1.27015e-05	0.000105617
FBgn0013279	2.63846	4.05624	19.0273	1.28859e-05	0.000107045
FBgn0051354	2.59131	4.09546	19.027	1.28885e-05	0.000107045
FBgn0262875	-2.25193	0.35908	19.0175	1.29523e-05	0.000107511
FBgn0034863	-1.45089	4.16048	19.0127	1.29851e-05	0.00010772
FBgn0036423	-1.76929	1.95348	18.9868	1.31626e-05	0.000109127
FBgn0029817	-1.27101	4.4117	18.9731	1.32577e-05	0.000109851
FBgn0001217	-1.24241	7.17513	18.9471	1.34394e-05	0.000111291
FBgn0050416	-1.37191	4.7678	18.9457	1.34495e-05	0.000111308
FBgn0052438	-1.28743	3.75736	18.9398	1.34907e-05	0.000111583
FBgn0039177	-1.31853	4.45874	18.9269	1.35827e-05	0.000112278
FBgn0265373	-1.60073	2.65229	18.9121	1.36878e-05	0.00011308
FBgn0031575	-1.23882	5.73036	18.9065	1.37285e-05	0.000113349
FBgn0036836	-1.13884	2.95911	18.9002	1.37741e-05	0.000113646
FBgn0034093	1.07212	4.64806	18.8992	1.37807e-05	0.000113646
FBgn0035078	-1.44142	4.41124	18.895	1.38115e-05	0.000113833
FBgn0012344	-2.14802	1.28363	18.875	1.39572e-05	0.000114966
FBgn0040967	-2.00076	1.02798	18.8664	1.40201e-05	0.000115417
FBgn0050356	-1.44189	3.78153	18.8548	1.41055e-05	0.000116051
FBgn0052320	-1.98353	1.11464	18.8438	1.41874e-05	0.000116656
FBgn0262611	-1.6506	1.5676	18.839	1.42226e-05	0.000116877
FBgn0033809	1.11557	4.04031	18.8337	1.42626e-05	0.000117137
FBgn0266893	-2.22279	-0.0184912	18.8151	1.44023e-05	0.000118216
FBgn0267449	-1.85012	2.1111	18.8014	1.45064e-05	0.000119
FBgn0036670	-1.91402	2.48517	18.7956	1.45504e-05	0.000119291
FBgn0053234	-1.46026	2.7106	18.7905	1.45892e-05	0.000119539
FBgn0034489	-1.73428	1.40713	18.7793	1.46752e-05	0.000120174
FBgn0051415	-1.32496	5.00204	18.7715	1.47354e-05	0.000120596
FBgn0085411	-3.16238	-0.787156	18.7667	1.47726e-05	0.00012083
FBgn0026147	-1.31266	6.87453	18.7647	1.47878e-05	0.000120884
FBgn0260969	-1.47801	2.01559	18.7527	1.48815e-05	0.000121578
FBgn0050376	-1.33463	7.50503	18.7385	1.49922e-05	0.000122411
FBgn0262534	-3.07197	0.244791	18.7216	1.51261e-05	0.000123433
FBgn0052228	-1.57518	2.97792	18.708	1.52342e-05	0.000124243
FBgn0032503	-1.31385	3.95656	18.6947	1.53406e-05	0.000125037
FBgn0266003	-2.13663	0.351009	18.6879	1.53957e-05	0.000125413
FBgn0062517	-1.97931	1.16371	18.6847	1.54219e-05	0.000125554
FBgn0015625	-1.84504	3.43486	18.6781	1.54753e-05	0.000125915
FBgn0042126	-2.318	1.04818	18.6682	1.55557e-05	0.000126496
FBgn0262018	-1.68715	1.53708	18.6587	1.56332e-05	0.000127052
FBgn0003961	-2.25038	7.07263	18.6546	1.56669e-05	0.000127253
FBgn0039002	-1.85342	1.86479	18.6516	1.56916e-05	0.00012738
FBgn0038603	1.07169	5.86441	18.6464	1.57343e-05	0.000127652
FBgn0038209	-1.42761	3.3855	18.6376	1.58076e-05	0.000128172
FBgn0262354	-1.86699	1.33774	18.6341	1.58363e-05	0.000128331
FBgn0264544	-1.40691	2.84474	18.6207	1.59476e-05	0.000129158
FBgn0264545	-1.40691	2.84474	18.6184	1.59673e-05	0.000129243
FBgn0038725	-1.67141	3.95474	18.6052	1.60778e-05	0.000130062
FBgn0039810	-1.33361	3.34823	18.6032	1.60954e-05	0.000130129
FBgn0040670	-1.65978	2.48305	18.6002	1.61204e-05	0.000130256
FBgn0034472	-1.32098	6.76951	18.5849	1.62506e-05	0.000131232
FBgn0053225	-1.60881	2.58501	18.5834	1.62627e-05	0.000131255
FBgn0053874	-1.42039	4.14472	18.5801	1.62914e-05	0.00013141
FBgn0038124	-1.62284	2.7799	18.5554	1.65037e-05	0.000133046
FBgn0052392	-1.37144	5.60611	18.5538	1.65179e-05	0.000133084
FBgn0267777	-1.66274	2.55464	18.5215	1.67997e-05	0.000135277
FBgn0029656	-1.73334	3.04179	18.5177	1.68334e-05	0.00013547
FBgn0053340	-1.45636	9.08194	18.5137	1.6869e-05	0.000135678
FBgn0037057	-0.90198	6.19053	18.5101	1.69007e-05	0.000135855
FBgn0034644	1.08471	6.57227	18.5053	1.69428e-05	0.000136116
FBgn0051363	-1.32448	7.25531	18.4994	1.69953e-05	0.00013646
FBgn0262845	-1.45178	2.79753	18.4933	1.70505e-05	0.000136825
FBgn0035139	-1.37355	4.77318	18.4918	1.70633e-05	0.000136848
FBgn0034592	-1.47997	3.30535	18.4793	1.71763e-05	0.000137676
FBgn0263802	-1.66036	1.65183	18.4744	1.72206e-05	0.000137952
FBgn0051807	-2.06928	1.79517	18.4694	1.72654e-05	0.000138231
FBgn0259860	-1.6887	1.76702	18.4466	1.74728e-05	0.000139812
FBgn0262575	-1.71378	2.45137	18.4448	1.74901e-05	0.000139871
FBgn0033782	1.27359	6.68209	18.4342	1.75876e-05	0.000140519
FBgn0264391	-1.40266	2.51701	18.4338	1.75913e-05	0.000140519
FBgn0004173	-1.43399	7.13487	18.4147	1.77686e-05	0.000141855
FBgn0032163	-1.60895	2.20943	18.4117	1.77957e-05	0.000141991
FBgn0051988	-1.48947	8.32534	18.4105	1.78079e-05	0.000142007
FBgn0035571	-1.61912	4.64989	18.4088	1.78237e-05	0.000142052
FBgn0051108	-1.07282	5.7247	18.4052	1.78567e-05	0.000142234
FBgn0264570	-1.56768	2.7684	18.3965	1.79389e-05	0.000142808
FBgn0032374	-1.46966	3.7366	18.3598	1.82872e-05	0.000145436
FBgn0264824	-1.86443	0.885827	18.3596	1.82899e-05	0.000145436
FBgn0033440	-1.79073	2.8715	18.3529	1.83538e-05	0.000145764
FBgn0034898	-1.43041	3.60207	18.3522	1.8361e-05	0.000145764
FBgn0030898	-1.62321	2.64472	18.352	1.83623e-05	0.000145764
FBgn0040989	-1.61502	3.42955	18.3434	1.84457e-05	0.000146342
FBgn0052846	-1.55395	4.20223	18.3256	1.86185e-05	0.00014763
FBgn0034196	-1.21147	4.13589	18.322	1.86543e-05	0.00014783
FBgn0267635	2.72751	-0.836197	18.3207	1.86673e-05	0.000147849
FBgn0038386	-1.50976	2.73485	18.3153	1.87194e-05	0.000148171
FBgn0032645	-2.51881	1.04367	18.3144	1.87291e-05	0.000148171
FBgn0266216	-1.4728	2.21292	18.312	1.87521e-05	0.00014827
FBgn0032483	-1.41247	4.74018	18.3066	1.88054e-05	0.000148607
FBgn0031690	-1.06545	5.87149	18.3016	1.8855e-05	0.000148915
FBgn0265726	-1.2571	6.97456	18.2924	1.8946e-05	0.000149549
FBgn0038189	-2.54241	0.756482	18.2752	1.91177e-05	0.000150819
FBgn0033447	-1.80918	2.77713	18.2685	1.91859e-05	0.000151272
FBgn0029667	-1.56	3.62024	18.2518	1.93543e-05	0.000152514
FBgn0024177	-2.90591	-0.671508	18.2456	1.94179e-05	0.000152929
FBgn0037040	-1.31653	6.51327	18.2272	1.96054e-05	0.00015432
FBgn0265878	-1.88646	0.190957	18.2245	1.96334e-05	0.000154453
FBgn0266355	-1.95594	0.375819	18.2208	1.96724e-05	0.000154592
FBgn0051624	-1.43342	7.0432	18.2207	1.96731e-05	0.000154592
FBgn0025378	-1.4383	3.29219	18.2188	1.96927e-05	0.000154659
FBgn0031897	1.08002	7.10449	18.2151	1.97306e-05	0.00015487
FBgn0013809	-1.55358	4.50591	18.2082	1.98023e-05	0.000155345
FBgn0032065	-1.37098	3.27282	18.2042	1.98445e-05	0.000155589
FBgn0039495	1.32266	2.89061	18.2009	1.98784e-05	0.000155768
FBgn0266390	-1.53598	2.25027	18.1854	2.00408e-05	0.000156953
FBgn0030622	-1.33449	4.15288	18.1818	2.00787e-05	0.000157161
FBgn0051538	-1.39257	8.78804	18.1723	2.01793e-05	0.000157861
FBgn0266395	-1.91637	1.06793	18.1702	2.02019e-05	0.000157949
FBgn0039491	-1.23826	5.39928	18.1643	2.02641e-05	0.000158347
FBgn0029729	-1.58184	2.19251	18.1606	2.03032e-05	0.000158564
FBgn0028561	-1.34866	3.8465	18.1576	2.03361e-05	0.000158733
FBgn0261834	-1.7303	2.10896	18.1452	2.04685e-05	0.000159677
FBgn0038334	-1.26089	5.39247	18.1393	2.05315e-05	0.000160079
FBgn0036262	-1.45886	10.3786	18.1371	2.0556e-05	0.000160182
FBgn0000565	1.04777	4.26068	18.1237	2.07005e-05	0.000161217
FBgn0033960	-2.50414	2.05137	18.1072	2.08811e-05	0.000162533
FBgn0034523	-1.67168	1.02983	18.0946	2.10195e-05	0.00016352
FBgn0037675	-2.05208	0.784996	18.0899	2.10719e-05	0.000163836
FBgn0033767	-1.69066	2.21408	18.0886	2.10859e-05	0.000163855
FBgn0052643	-1.4034	3.34206	18.0731	2.1258e-05	0.000165101
FBgn0028942	-1.48235	3.11039	18.0669	2.13273e-05	0.000165547
FBgn0036706	-1.36175	4.33236	18.0609	2.1395e-05	0.00016598
FBgn0032723	-1.27686	5.05892	18.0506	2.15106e-05	0.000166785
FBgn0025595	1.30179	5.94838	18.0406	2.16242e-05	0.000167572
FBgn0032368	-2.90173	0.384386	18.036	2.16772e-05	0.00016789
FBgn0033268	-1.96015	6.7594	18.0333	2.17072e-05	0.00016803
FBgn0265046	-1.8938	1.76711	18.0322	2.17204e-05	0.000168039
FBgn0035283	0.932587	5.39382	18.0289	2.17572e-05	0.000168231
FBgn0037826	-1.29978	4.21154	18.0012	2.20764e-05	0.000170605
FBgn0038558	-1.44308	3.33573	17.9979	2.21154e-05	0.000170812
FBgn0264739	-1.86618	2.01644	17.9897	2.22098e-05	0.000171446
FBgn0260399	-1.89779	2.52575	17.9882	2.22273e-05	0.000171487
FBgn0259845	-1.82992	1.31191	17.9737	2.23983e-05	0.000172711
FBgn0264366	-1.60025	1.79188	17.9666	2.24813e-05	0.000173255
FBgn0265364	-1.7472	1.36918	17.923	2.30023e-05	0.000177174
FBgn0261458	1.10939	6.4267	17.9193	2.30476e-05	0.000177424
FBgn0053469	2.132	0.0588512	17.8805	2.35218e-05	0.000180975
FBgn0052073	-1.6464	1.26729	17.8724	2.36225e-05	0.000181651
FBgn0004876	-0.994778	6.48129	17.8713	2.36359e-05	0.000181654
FBgn0028573	1.75849	1.67942	17.87	2.36525e-05	0.000181682
FBgn0266863	-2.14645	-0.250254	17.8583	2.37984e-05	0.000182703
FBgn0069938	-1.53714	3.35368	17.8563	2.38233e-05	0.000182793
FBgn0267710	-1.65399	1.5542	17.8464	2.39475e-05	0.000183645
FBgn0265105	-1.738	1.12476	17.8449	2.39659e-05	0.000183686
FBgn0052774	-1.63075	2.14073	17.8276	2.4185e-05	0.000185264
FBgn0259838	-1.82449	1.16466	17.8141	2.4357e-05	0.000186479
FBgn0264840	-1.50508	2.761	17.8018	2.45147e-05	0.000187584
FBgn0031751	-1.56014	7.26561	17.7895	2.46738e-05	0.000188699
FBgn0036499	-1.61277	2.58712	17.7873	2.47027e-05	0.000188817
FBgn0265526	-2.00133	0.844478	17.7834	2.47534e-05	0.000189101
FBgn0030241	-1.60199	3.66257	17.762	2.5034e-05	0.00019114
FBgn0039316	1.9238	4.40776	17.7596	2.50654e-05	0.000191276
FBgn0040778	-1.61356	2.36228	17.7576	2.5092e-05	0.000191374
FBgn0266684	-1.98161	0.0922539	17.7558	2.51147e-05	0.000191444
FBgn0052238	-1.28025	5.49905	17.7359	2.53789e-05	0.000193352
FBgn0039849	1.0116	5.46635	17.7249	2.55265e-05	0.00019437
FBgn0085293	-1.45553	2.69816	17.7235	2.55453e-05	0.000194408
FBgn0051806	-1.35982	4.27205	17.7195	2.5599e-05	0.000194711
FBgn0265586	-1.51803	1.90395	17.7106	2.57188e-05	0.000195516
FBgn0259729	-1.38494	5.13545	17.7083	2.57501e-05	0.000195648
FBgn0033955	-1.58044	2.77762	17.7017	2.58399e-05	0.000196224
FBgn0260049	1.02783	5.29429	17.6929	2.5959e-05	0.000197021
FBgn0033278	-1.47311	2.74841	17.688	2.60258e-05	0.000197421
FBgn0263343	-1.61752	2.21112	17.6867	2.60447e-05	0.000197458
FBgn0038218	-1.74831	2.22738	17.6429	2.66511e-05	0.00020191
FBgn0063923	1.04823	5.21428	17.6422	2.66609e-05	0.00020191
FBgn0051467	-1.3932	3.67596	17.6347	2.67655e-05	0.000202593
FBgn0029751	-1.32682	3.79336	17.628	2.68599e-05	0.000203198
FBgn0034774	-1.33652	3.20401	17.6074	2.7153e-05	0.000205304
FBgn0262482	-1.57123	2.54745	17.5855	2.7467e-05	0.000207566
FBgn0052574	-1.59538	3.76046	17.5792	2.75588e-05	0.000208147
FBgn0031247	-1.13434	5.17611	17.5753	2.76153e-05	0.000208462
FBgn0025838	-1.40007	4.04678	17.5741	2.76329e-05	0.000208482
FBgn0035069	-1.3935	4.43385	17.5515	2.79636e-05	0.000210864
FBgn0040649	-1.35853	2.83354	17.5405	2.81253e-05	0.000211969
FBgn0263618	-1.50744	2.38002	17.5319	2.82533e-05	0.000212819
FBgn0036678	-1.4022	4.19805	17.5147	2.85096e-05	0.000214634
FBgn0263084	-2.70619	-0.793264	17.5079	2.8611e-05	0.000215282
FBgn0035645	-2.22605	0.474734	17.4836	2.8979e-05	0.000217934
FBgn0263509	-2.0222	0.156433	17.4822	2.90012e-05	0.000217984
FBgn0261561	-1.20324	6.35318	17.474	2.91261e-05	0.000218805
FBgn0031132	-1.44922	3.61344	17.4717	2.91619e-05	0.000218957
FBgn0036217	-1.33467	4.06965	17.459	2.93574e-05	0.000220254
FBgn0266961	-6.44205	-2.04574	17.4584	2.93662e-05	0.000220254
FBgn0031720	-1.39721	3.95614	17.4449	2.95753e-05	0.000221704
FBgn0038311	-1.21142	4.07013	17.4336	2.97525e-05	0.000222913
FBgn0050161	-1.38832	2.95491	17.4141	3.00593e-05	0.000225091
FBgn0029964	-1.41641	2.74796	17.4086	3.01465e-05	0.000225623
FBgn0264697	-3.51905	-1.9523	17.4008	3.02696e-05	0.000226348
FBgn0031331	-1.9892	2.32175	17.4004	3.02756e-05	0.000226348
FBgn0033572	-1.53897	1.90024	17.3927	3.03988e-05	0.000227147
FBgn0267713	-1.6246	0.830505	17.3807	3.05918e-05	0.000228468
FBgn0031097	1.38546	3.78615	17.3753	3.06786e-05	0.000228994
FBgn0035429	-1.46465	2.80061	17.3734	3.07096e-05	0.000229103
FBgn0033885	-1.49815	2.1299	17.368	3.0796e-05	0.000229578
FBgn0004429	-2.79554	4.4173	17.3674	3.08061e-05	0.000229578
FBgn0259857	-1.94548	1.21621	17.3647	3.08507e-05	0.000229788
FBgn0267644	-1.66428	0.619204	17.3437	3.11923e-05	0.00023221
FBgn0051115	-1.27231	4.42154	17.3354	3.13294e-05	0.000233044
FBgn0039727	-1.19008	6.63011	17.3349	3.13378e-05	0.000233044
FBgn0030234	1.49212	3.89347	17.3308	3.14059e-05	0.000233427
FBgn0030104	-1.41778	3.10027	17.3293	3.14299e-05	0.000233481
FBgn0004650	-1.39277	3.10206	17.3063	3.18134e-05	0.000236205
FBgn0039246	-1.21351	5.75106	17.2973	3.19645e-05	0.000237138
FBgn0029993	-1.26997	4.70056	17.2968	3.19729e-05	0.000237138
FBgn0039503	-1.34981	3.88899	17.2652	3.25083e-05	0.000240906
FBgn0030395	-3.04565	-0.276656	17.2648	3.25153e-05	0.000240906
FBgn0033190	-1.25824	5.84115	17.2604	3.25912e-05	0.00024134
FBgn0050103	-1.51273	3.1196	17.2552	3.26795e-05	0.000241866
FBgn0085259	-1.60668	1.43541	17.2504	3.27626e-05	0.000242353
FBgn0045843	-2.09004	2.22517	17.2	3.36441e-05	0.000248743
FBgn0028372	-1.15199	5.41732	17.1969	3.3699e-05	0.000249017
FBgn0038420	1.04777	4.78193	17.1862	3.38894e-05	0.000250292
FBgn0028870	-1.41109	7.91652	17.166	3.42521e-05	0.000252669
FBgn0085211	-1.65674	1.29809	17.1655	3.42609e-05	0.000252669
FBgn0262105	-2.00188	0.378942	17.1652	3.42654e-05	0.000252669
FBgn0050369	-1.52299	3.44097	17.1568	3.44174e-05	0.000253656
FBgn0259850	-1.94905	0.835163	17.1536	3.44761e-05	0.000253955
FBgn0051600	-2.47265	0.81527	17.1429	3.46707e-05	0.000255254
FBgn0040338	-2.82264	-0.139421	17.1414	3.46977e-05	0.000255319
FBgn0032094	-2.01019	1.16877	17.1396	3.47306e-05	0.000255393
FBgn0030015	-1.34887	4.02721	17.1389	3.47442e-05	0.000255393
FBgn0266418	1.14438	4.03313	17.1372	3.47742e-05	0.000255412
FBgn0036246	-1.35696	3.46512	17.1367	3.47834e-05	0.000255412
FBgn0036089	-1.78525	2.31706	17.124	3.50161e-05	0.000256987
FBgn0067317	-1.84463	0.192721	17.1225	3.50446e-05	0.000257061
FBgn0037992	-3.91867	-1.49253	17.112	3.52398e-05	0.000258358
FBgn0052117	-1.26611	3.98195	17.101	3.54441e-05	0.00025972
FBgn0266406	-1.40988	1.726	17.0829	3.57824e-05	0.000262061
FBgn0030195	-1.18794	3.92099	17.0817	3.58049e-05	0.000262089
FBgn0052488	-1.37026	3.57486	17.0699	3.60287e-05	0.000263589
FBgn0050056	-1.3332	4.38619	17.065	3.61221e-05	0.000264134
FBgn0085331	-2.31714	0.394504	17.062	3.61785e-05	0.000264409
FBgn0262167	-1.12302	5.09091	17.0595	3.62276e-05	0.000264629
FBgn0029589	-2.55581	1.10494	17.0516	3.63779e-05	0.000265589
FBgn0052103	-1.03615	7.00528	17.0438	3.6528e-05	0.000266546
FBgn0000274	-1.32926	4.61391	17.0254	3.68828e-05	0.000268947
FBgn0037902	-1.66106	2.2296	17.0248	3.68955e-05	0.000268947
FBgn0262610	-1.55345	2.309	16.9995	3.73888e-05	0.000272401
FBgn0265876	-1.66917	1.55502	16.99	3.75765e-05	0.000273627
FBgn0037147	-1.25895	6.14498	16.9847	3.76823e-05	0.000274166
FBgn0038450	1.16777	9.35326	16.9843	3.76897e-05	0.000274166
FBgn0086356	-1.84517	1.77897	16.9625	3.81249e-05	0.000277187
FBgn0032447	-1.4614	2.9644	16.9588	3.82003e-05	0.000277591
FBgn0038102	-1.38531	3.43487	16.9497	3.83843e-05	0.000278784
FBgn0030004	-1.1109	4.97552	16.9424	3.8532e-05	0.000279711
FBgn0003886	-1.71908	2.92378	16.9228	3.89315e-05	0.000282457
FBgn0030013	-1.2936	4.471	16.9219	3.89505e-05	0.000282457
FBgn0262972	-1.91083	1.86875	16.9177	3.90358e-05	0.000282929
FBgn0038361	-1.28406	4.5583	16.9037	3.93258e-05	0.000284883
FBgn0030983	-2.53221	-0.345941	16.9004	3.93932e-05	0.000285224
FBgn0026174	-1.95928	2.17223	16.8899	3.96119e-05	0.000286659
FBgn0031817	-1.16374	4.22578	16.8889	3.96337e-05	0.000286669
FBgn0085523	-2.01458	1.0622	16.8811	3.97967e-05	0.000287699
FBgn0040906	-1.52791	2.50233	16.8723	3.99801e-05	0.000288876
FBgn0266769	-1.51741	1.79327	16.8684	4.00632e-05	0.000289327
FBgn0015570	1.27954	5.28039	16.8543	4.03608e-05	0.000291326
FBgn0038652	1.24707	5.19443	16.8502	4.045e-05	0.000291757
FBgn0037890	1.07868	6.69763	16.8496	4.04623e-05	0.000291757
FBgn0265850	-2.3317	-0.158945	16.8452	4.05567e-05	0.000292288
FBgn0265078	-2.42982	-0.266044	16.8441	4.05783e-05	0.000292293
FBgn0029590	-2.85615	-0.0883776	16.8351	4.07732e-05	0.000293546
FBgn0264505	-1.86771	0.15855	16.826	4.09679e-05	0.000294796
FBgn0038147	1.38665	7.51123	16.8218	4.10585e-05	0.000295297
FBgn0000158	-2.42999	0.0301947	16.8134	4.12411e-05	0.000296457
FBgn0052811	-1.52456	1.34267	16.7941	4.16616e-05	0.000299327
FBgn0264305	-1.08764	5.98371	16.7903	4.1747e-05	0.000299786
FBgn0031201	-1.59073	3.10046	16.7847	4.18686e-05	0.000300506
FBgn0262514	-1.98751	2.34753	16.7715	4.21617e-05	0.000302454
FBgn0000114	-1.28081	7.51787	16.7679	4.22408e-05	0.000302866
FBgn0263612	-1.60125	0.98929	16.7517	4.26037e-05	0.000305312
FBgn0037060	-1.12902	4.17957	16.7498	4.26462e-05	0.00030546
FBgn0036426	-1.55219	2.57854	16.745	4.27551e-05	0.000306084
FBgn0263613	-1.72789	0.997779	16.7291	4.31143e-05	0.000308498
FBgn0263750	-1.41322	2.75028	16.7199	4.33247e-05	0.000309845
FBgn0052086	-1.26816	4.32177	16.7172	4.33855e-05	0.000310121
FBgn0052463	-1.4868	2.19058	16.7104	4.35424e-05	0.000311021
FBgn0036789	-1.57365	1.79758	16.7098	4.35558e-05	0.000311021
FBgn0263088	-2.39085	0.784809	16.7055	4.36548e-05	0.000311569
FBgn0266155	-2.6687	-1.26168	16.6925	4.39549e-05	0.000313551
FBgn0036714	-1.14464	4.66929	16.6736	4.43945e-05	0.000316526
FBgn0262592	-1.51142	1.69603	16.6573	4.47785e-05	0.000319101
FBgn0027571	1.39292	11.8883	16.6542	4.48507e-05	0.000319426
FBgn0053710	-1.79825	0.594209	16.6534	4.48697e-05	0.000319426
FBgn0031301	-1.45388	3.0817	16.6471	4.50187e-05	0.000320324
FBgn0030684	-1.52661	1.94181	16.6418	4.51455e-05	0.000320983
FBgn0031886	-1.48613	1.837	16.6413	4.51573e-05	0.000320983
FBgn0034325	-1.57425	1.46295	16.637	4.52583e-05	0.000321538
FBgn0039449	-1.72842	2.56655	16.6332	4.53509e-05	0.000322033
FBgn0035741	-2.05543	0.0707933	16.6295	4.54385e-05	0.000322491
FBgn0033863	-1.24242	6.47949	16.6256	4.55333e-05	0.000323
FBgn0264263	-1.9239	0.194666	16.6025	4.60912e-05	0.000326793
FBgn0032297	1.30431	6.9883	16.5981	4.61982e-05	0.000327385
FBgn0036442	-1.23149	3.53793	16.5878	4.64497e-05	0.000329001
FBgn0039731	-1.62151	2.18784	16.5773	4.67056e-05	0.000330647
FBgn0265721	-1.47958	2.42354	16.5688	4.69165e-05	0.000331971
FBgn0267253	-1.54655	2.95221	16.5592	4.71558e-05	0.000333497
FBgn0266378	-1.60193	1.35481	16.5424	4.75749e-05	0.00033629
FBgn0052372	0.99658	6.30919	16.5241	4.80351e-05	0.000339372
FBgn0036531	-3.04527	-0.489017	16.5204	4.813e-05	0.000339871
FBgn0262690	-1.5155	2.4988	16.5158	4.82473e-05	0.000340528
FBgn0263143	-1.91179	1.46752	16.5037	4.85555e-05	0.000342531
FBgn0038257	-1.21071	7.53589	16.4948	4.87826e-05	0.000343959
FBgn0034262	1.20093	4.34921	16.4935	4.88171e-05	0.000344029
FBgn0003483	-1.76813	1.92469	16.4901	4.89046e-05	0.000344472
FBgn0267686	-1.95262	0.212429	16.4726	4.93572e-05	0.000347486
FBgn0032964	-1.81786	1.72724	16.4602	4.9683e-05	0.000349603
FBgn0011692	-1.86242	1.34353	16.4585	4.97277e-05	0.000349743
FBgn0034206	-1.53191	1.55188	16.4567	4.97749e-05	0.000349898
FBgn0035640	-1.84826	2.22437	16.4486	4.99868e-05	0.000351212
FBgn0058470	-1.69196	0.817321	16.4448	5.00871e-05	0.00035174
FBgn0085489	-1.58604	2.68598	16.4285	5.05211e-05	0.00035461
FBgn0032248	-1.11508	5.56915	16.4175	5.0814e-05	0.000356487
FBgn0264510	-1.47629	2.54413	16.4159	5.0858e-05	0.000356617
FBgn0040318	-1.69747	1.07076	16.4104	5.10048e-05	0.000357468
FBgn0264980	-1.39772	3.08416	16.4066	5.11056e-05	0.000357995
[truncated: 12,004 more rows]

## Sheet: Table S2D OO1HR.OO0HC
	logFC	logCPM	LR	PValue	FDR
FBgn0040609	4.25013	5.22565	154.325	1.9669e-35	2.75424e-31
FBgn0031645	-2.08913	6.07948	58.1712	2.40275e-14	1.68228e-10
FBgn0043364	2.27941	6.71527	56.8596	4.68054e-14	2.18472e-10
FBgn0025687	-1.76313	5.18285	39.6466	3.04329e-10	9.04123e-07
FBgn0033188	2.82008	8.30551	39.5314	3.22832e-10	9.04123e-07
FBgn0266450	-2.60131	2.65834	35.7575	2.23474e-09	5.21551e-06
FBgn0052103	-1.47862	7.00528	33.9929	5.5315e-09	1.10654e-05
FBgn0030013	-1.85628	4.471	33.7232	6.35376e-09	1.11215e-05
FBgn0051183	-1.48678	5.21836	32.3172	1.30948e-08	2.0374e-05
FBgn0029172	6.65404	0.552549	32.0496	1.50286e-08	2.10445e-05
FBgn0043791	3.40871	6.58343	28.6186	8.81324e-08	0.000112192
FBgn0044047	-1.7174	3.70163	25.3462	4.79085e-07	0.000559052
FBgn0000504	-1.31406	6.03313	24.5589	7.20709e-07	0.000776314
FBgn0032945	1.39031	6.00128	22.7721	1.8239e-06	0.0018191
FBgn0033782	1.41589	6.68209	22.645	1.94862e-06	0.0018191
FBgn0031461	1.25694	4.72963	21.9108	2.85617e-06	0.00249969
FBgn0037906	1.45517	5.37286	21.0874	4.38804e-06	0.00361445
FBgn0001258	-1.18157	5.32021	20.132	7.22775e-06	0.00562279
FBgn0000492	-1.16392	3.99186	19.5835	9.62955e-06	0.00709698
FBgn0053056	-1.15079	6.55323	19.1276	1.22266e-05	0.00856043
FBgn0037835	1.02668	4.92901	18.3994	1.79116e-05	0.0119436
FBgn0038595	1.87765	2.34221	17.7264	2.55058e-05	0.0162345
FBgn0260945	-1.06289	5.79562	17.4739	2.91272e-05	0.0177334
FBgn0051324	-1.81696	1.67155	17.3847	3.05267e-05	0.0178111
FBgn0031913	1.08097	6.93953	17.0466	3.64727e-05	0.0204291
FBgn0031412	4.38086	0.240617	16.4422	5.01571e-05	0.0270135
FBgn0015522	-1.07236	4.63553	16.2765	5.47388e-05	0.0283892
FBgn0037057	-0.841026	6.19053	16.1585	5.82565e-05	0.0291345
FBgn0036576	1.21141	3.64744	15.9985	6.33926e-05	0.0306099
FBgn0031855	1.22237	2.61837	15.6204	7.74146e-05	0.0346997
FBgn0029831	-1.15754	6.18644	15.5812	7.90351e-05	0.0346997
FBgn0034997	-1.20315	6.48526	15.5179	8.17289e-05	0.0346997
FBgn0039759	2.07456	0.341958	15.5168	8.17747e-05	0.0346997
FBgn0036680	-1.41415	3.57497	15.0884	0.00010259	0.0421347
FBgn0038682	1.2576	4.22177	15.039	0.000105314	0.0421347
FBgn0266413	1.42674	0.733101	14.9576	0.000109956	0.0427697
FBgn0034706	-0.89929	5.14404	14.6705	0.000128036	0.0484566
FBgn0033205	1.13387	5.07859	14.4	0.000147804	0.0544657
FBgn0040531	-2.11132	-0.428697	13.9843	0.000184345	0.0661893
FBgn0035144	0.995045	3.06448	13.9272	0.000190026	0.0665233
FBgn0035186	-1.10244	4.71705	13.8658	0.000196337	0.0670562
FBgn0015039	1.70867	7.41226	13.5185	0.000236226	0.078759
FBgn0033913	-1.13035	7.02935	13.4144	0.000249701	0.0813154
FBgn0031925	-1.20783	3.80146	13.0026	0.00031106	0.0989947
FBgn0037788	0.990224	7.67975	12.7994	0.000346724	0.107893
FBgn0262233	-1.12572	2.60484	12.5713	0.000391723	0.118063
FBgn0038337	-1.06158	6.20343	12.5497	0.000396268	0.118063
FBgn0029766	1.25571	7.90759	12.3768	0.000434691	0.126812
FBgn0038731	-1.31017	4.37819	12.3275	0.000446333	0.127551
FBgn0010038	2.64399	2.25743	12.2771	0.000458562	0.128425
FBgn0032387	1.29357	3.20512	12.2292	0.000470479	0.129179
FBgn0038730	-1.29612	4.17257	12.0878	0.00050754	0.136675
FBgn0263773	-0.939758	7.92427	12.0325	0.000522819	0.138133
FBgn0026593	-0.954897	5.53497	11.9497	0.000546552	0.139265
FBgn0042201	-1.96391	2.68516	11.9482	0.000546997	0.139265
FBgn0266805	-2.2133	-0.648009	11.8894	0.000564533	0.141163
FBgn0010651	0.90815	6.8644	11.5403	0.000681053	0.166774
FBgn0010223	1.37002	3.20439	11.5139	0.000690772	0.166774
FBgn0262146	4.40395	0.671351	11.2953	0.000777056	0.182057
FBgn0036449	-0.958284	6.63968	11.2577	0.000792922	0.182057
FBgn0039495	1.03544	2.89061	11.2574	0.000793076	0.182057
FBgn0004429	-2.18576	4.4173	11.1657	0.000833238	0.188191
FBgn0003651	-0.879887	6.54376	11.0688	0.000877909	0.195133
FBgn0017561	0.918655	5.06011	10.9712	0.000925386	0.201163
FBgn0039475	7.0256	4.85123	10.9521	0.000934954	0.201163
FBgn0037520	-1.05677	3.10759	10.9262	0.000948135	0.201163
FBgn0261503	2.29979	-0.485803	10.8882	0.000967801	0.20227
FBgn0263660	1.94524	-0.843426	10.7701	0.00103156	0.20732
FBgn0036194	-0.709116	4.98903	10.7657	0.001034	0.20732
FBgn0017558	-0.892592	8.13812	10.7614	0.00103638	0.20732
FBgn0034045	0.957299	5.2307	10.7109	0.00106507	0.210058
FBgn0032783	0.884133	7.33859	10.6492	0.00110117	0.211301
FBgn0031971	-0.755788	4.55294	10.6486	0.00110155	0.211301
FBgn0019952	0.822807	6.6403	10.4713	0.00121243	0.228208
FBgn0039316	1.45701	4.40776	10.4564	0.00122228	0.228208
FBgn0022700	3.40857	3.04717	10.3496	0.00129502	0.235566
FBgn0011603	-0.963817	5.57234	10.3492	0.00129534	0.235566
FBgn0030260	-1.76435	-1.85155	10.1539	0.00143994	0.258505
FBgn0038415	4.25282	-0.0506098	10.1194	0.00146717	0.26006
FBgn0011822	4.29828	1.54816	10.074	0.00150379	0.263219
FBgn0031474	-0.751451	7.15959	9.97287	0.00158864	0.274638
FBgn0053192	5.36636	-0.0223877	9.92218	0.00163299	0.278863
FBgn0051410	4.85006	-2.31064	9.87067	0.00167934	0.283323
FBgn0039476	5.99042	2.86972	9.77285	0.00177108	0.295243
FBgn0033097	6.11619	-1.89625	9.75019	0.00179304	0.295388
FBgn0265066	2.02975	-0.105061	9.70356	0.00183912	0.299455
FBgn0264775	3.73428	3.01211	9.64929	0.00189425	0.304887
FBgn0032297	-0.983414	6.9883	9.53489	0.00201602	0.319796
FBgn0038407	0.83844	7.40595	9.5199	0.00203256	0.319796
FBgn0010041	1.54883	4.09691	9.39426	0.00217666	0.338664
FBgn0010611	-0.821491	7.88007	9.35214	0.00222725	0.342727
FBgn0010052	-1.32549	0.860048	9.30526	0.00228497	0.347749
FBgn0039419	1.05716	5.4481	9.28565	0.00230955	0.347749
FBgn0037519	-1.09119	3.06154	9.2493	0.00235585	0.349362
FBgn0260430	2.42168	-1.82519	9.23821	0.00237016	0.349362
FBgn0266680	-1.51239	-1.0992	8.93224	0.0028018	0.408683
FBgn0027660	-0.724643	5.82005	8.89708	0.00285628	0.412334
FBgn0037936	0.883898	4.77523	8.82425	0.00297253	0.424738
FBgn0032023	2.49605	-1.45808	8.79442	0.00302154	0.425468
FBgn0033124	3.65157	3.7565	8.78426	0.00303841	0.425468
FBgn0031432	1.1271	5.12341	8.68167	0.00321425	0.445636
FBgn0263601	0.787832	6.76228	8.63643	0.00329506	0.449889
FBgn0035886	7.08241	2.3883	8.62311	0.00331925	0.449889
FBgn0030394	2.28862	-2.07193	8.61104	0.00334132	0.449889
FBgn0034909	-0.972734	4.55197	8.58748	0.00338481	0.451405
FBgn0042110	1.56928	0.303583	8.49082	0.00356943	0.467402
FBgn0039479	-1.19681	-0.145078	8.48975	0.00357152	0.467402
FBgn0041712	-1.2906	5.7304	8.47271	0.00360514	0.467433
FBgn0037635	0.812977	4.68735	8.44266	0.00366519	0.470859
FBgn0033915	0.8499	6.46232	8.29999	0.00396452	0.504684
FBgn0039818	1.62184	2.59377	8.24153	0.00409425	0.51618
FBgn0038416	3.65086	1.73759	8.22639	0.00412855	0.51618
FBgn0039151	0.839983	7.95375	8.18774	0.00421744	0.522627
FBgn0003372	-3.31483	-2.01151	8.1538	0.00429711	0.527828
FBgn0001257	0.953783	7.95162	8.02888	0.00460373	0.560575
FBgn0030482	-0.716063	8.56976	7.89815	0.00494854	0.586466
FBgn0016926	0.788386	9.3459	7.85193	0.00507664	0.586466
FBgn0011722	0.84106	5.73313	7.83393	0.00512745	0.586466
FBgn0265104	1.55046	-1.13197	7.82603	0.00514992	0.586466
FBgn0024913	1.00218	1.49459	7.81976	0.00516779	0.586466
FBgn0034356	-0.946501	3.94823	7.80813	0.00520116	0.586466
FBgn0035887	6.05289	0.446591	7.80136	0.00522068	0.586466
FBgn0038098	2.1203	2.83807	7.79375	0.00524273	0.586466
FBgn0041233	-1.47438	-0.784448	7.78063	0.00528093	0.586466
FBgn0040730	3.70303	-0.62597	7.77709	0.0052913	0.586466
FBgn0030826	4.64354	-1.53613	7.77348	0.00530188	0.586466
FBgn0030824	5.38599	-1.48322	7.76768	0.00531894	0.586466
FBgn0051446	4.95039	0.522771	7.72428	0.00544831	0.596036
FBgn0265042	-0.814517	6.74678	7.69971	0.00552297	0.599521
FBgn0034612	2.29058	2.08976	7.65516	0.00566102	0.604942
FBgn0041150	-0.644762	4.71655	7.65468	0.00566254	0.604942
FBgn0023407	-0.696336	5.39407	7.64198	0.00570252	0.604942
FBgn0085491	4.76027	0.632491	7.61975	0.00577325	0.607841
FBgn0040743	1.82646	-0.833954	7.60143	0.0058322	0.607845
FBgn0039107	2.06895	0.849768	7.57981	0.00590256	0.607845
FBgn0265081	1.86464	0.952294	7.57952	0.00590352	0.607845
FBgn0263934	-0.99255	2.63726	7.51621	0.00611463	0.624986
FBgn0053542	2.36003	-0.00687906	7.49267	0.00619507	0.62862
FBgn0039207	0.705172	6.60927	7.47312	0.00626269	0.63091
FBgn0261648	0.814098	4.99611	7.42016	0.00644969	0.645107
FBgn0034382	-0.769155	9.31174	7.38431	0.00657953	0.653426
FBgn0039430	-0.64662	6.95826	7.33643	0.00675708	0.662469
FBgn0038074	0.83911	6.64805	7.33428	0.0067652	0.662469
FBgn0029976	0.682332	5.85494	7.28192	0.00696519	0.670649
FBgn0031580	4.20949	3.3109	7.27573	0.00698924	0.670649
FBgn0011280	-1.56207	2.88936	7.27492	0.00699241	0.670649
FBgn0266837	-1.62864	-2.33229	7.23418	0.00715286	0.68137
FBgn0000565	0.656202	4.26068	7.17333	0.00739952	0.699081
FBgn0001332	-0.59248	5.23217	7.16388	0.00743863	0.699081
FBgn0060296	0.763602	4.7251	7.12648	0.00759537	0.709053
FBgn0086676	0.672489	7.83325	7.11147	0.00765924	0.71028
FBgn0003328	1.07457	5.93992	7.07968	0.00779627	0.716992
FBgn0266375	0.751712	6.24136	7.07103	0.00783402	0.716992
FBgn0083945	3.78988	2.54885	7.03839	0.00797807	0.725434
FBgn0039719	-1.46695	0.957668	7.00705	0.00811894	0.729508
FBgn0038451	1.21486	5.14139	7.00526	0.00812706	0.729508
FBgn0030837	5.20868	4.2702	6.92147	0.00851672	0.759195
FBgn0032264	-0.792092	5.75619	6.9111	0.00856623	0.759195
FBgn0034733	-0.74699	6.73293	6.88462	0.00869404	0.763974
FBgn0052750	1.00562	2.22763	6.8774	0.00872926	0.763974
FBgn0034076	-3.53913	0.0045597	6.84522	0.00888786	0.769769
FBgn0000658	-1.03862	0.809601	6.8417	0.00890541	0.769769
FBgn0085455	-0.799123	5.25447	6.78483	0.00919359	0.781173
FBgn0038613	4.57264	3.0267	6.78369	0.00919945	0.781173
FBgn0038530	3.75635	2.79244	6.78267	0.00920471	0.781173
FBgn0037766	1.57903	-1.34893	6.74722	0.0093894	0.792046
FBgn0259714	0.948436	2.90638	6.70236	0.00962853	0.807355
FBgn0000529	1.29383	0.283167	6.67887	0.00975626	0.810303
FBgn0030590	1.7678	-1.30575	6.67464	0.00977942	0.810303
FBgn0038083	1.35073	0.727477	6.6633	0.00984184	0.810678
FBgn0042086	1.72242	5.14256	6.6441	0.0099485	0.814058
FBgn0050160	1.71788	5.09484	6.63505	0.00999914	0.814058
FBgn0265911	-1.61056	-2.15902	6.60514	0.0101685	0.822624
FBgn0027601	-0.621552	7.06268	6.58134	0.0103053	0.822624
FBgn0051371	2.32098	0.898407	6.57985	0.010314	0.822624
FBgn0041342	0.603644	8.10127	6.57312	0.010353	0.822624
FBgn0262720	-1.41395	-0.558932	6.56121	0.0104225	0.822624
FBgn0038260	-0.870454	2.01582	6.54756	0.0105028	0.822624
FBgn0027109	2.19709	0.714052	6.5454	0.0105156	0.822624
FBgn0026144	-0.907783	1.29127	6.49705	0.0108054	0.837359
FBgn0051823	1.16491	0.172962	6.49406	0.0108235	0.837359
FBgn0051901	3.67806	7.75418	6.48282	0.0108922	0.837811
FBgn0264959	0.693692	5.7586	6.47357	0.010949	0.837811
FBgn0086901	0.653703	6.31659	6.45604	0.0110576	0.83976
FBgn0050502	1.9662	1.65032	6.44437	0.0111304	0.83976
FBgn0038916	-0.838209	2.70686	6.43378	0.011197	0.83976
FBgn0036094	-0.944502	2.7641	6.43102	0.0112144	0.83976
FBgn0034291	3.70346	1.32118	6.38443	0.0115126	0.857502
FBgn0034647	1.15755	1.38888	6.35145	0.0117285	0.868869
FBgn0034582	2.63446	0.490591	6.34229	0.0117893	0.868869
FBgn0050090	2.76832	3.66857	6.32218	0.0119237	0.874176
FBgn0034005	1.27488	0.0817265	6.30373	0.0120484	0.875773
FBgn0034318	4.04896	2.44947	6.30047	0.0120706	0.875773
FBgn0053696	2.09105	0.0567224	6.29103	0.0121351	0.875914
FBgn0264572	0.619343	6.05532	6.27401	0.0122521	0.878266
FBgn0058298	-1.17336	-0.813287	6.25773	0.0123653	0.878266
FBgn0002565	-1.45898	1.28834	6.24817	0.0124322	0.878266
FBgn0014380	0.755785	5.32007	6.23955	0.0124928	0.878266
FBgn0038755	0.634249	4.48075	6.23527	0.012523	0.878266
FBgn0031571	0.897304	4.40595	6.22989	0.0125611	0.878266
FBgn0261675	3.02816	2.8293	6.22259	0.0126131	0.878266
FBgn0041234	-1.24224	-0.225925	6.20742	0.0127216	0.878266
FBgn0263005	-0.665073	3.42265	6.20595	0.0127321	0.878266
FBgn0261856	2.28016	1.56495	6.17152	0.0129823	0.891135
FBgn0085261	2.39638	4.12749	6.15659	0.0130924	0.891238
FBgn0031034	2.41918	0.477632	6.15405	0.0131111	0.891238
FBgn0033753	1.62078	1.41264	6.13575	0.0132475	0.89616
FBgn0033207	2.98308	-0.732547	6.10009	0.0135175	0.910028
FBgn0014396	-0.747509	7.02696	6.05977	0.0138296	0.926582
FBgn0037174	2.05802	1.55732	6.03468	0.0140275	0.935366
FBgn0037750	1.36476	4.2919	6.01514	0.0141837	0.937672
FBgn0266064	-0.769205	8.2424	6.01361	0.014196	0.937672
FBgn0013276	1.61798	4.57817	5.99585	0.0143396	0.94271
FBgn0032435	1.50996	4.52661	5.987	0.0144117	0.943023
FBgn0037186	0.641839	4.88821	5.96013	0.0146329	0.953047
FBgn0032850	-0.660363	3.64569	5.93339	0.0148566	0.957933
FBgn0013275	1.60772	4.56949	5.92923	0.0148917	0.957933
FBgn0032946	1.54383	4.01534	5.92669	0.0149132	0.957933
FBgn0032085	1.55875	1.24579	5.89037	0.0152239	0.973427
FBgn0050495	0.888812	1.7472	5.87044	0.0153972	0.980032
FBgn0039051	2.51109	2.78459	5.86019	0.0154871	0.981292
FBgn0267725	-0.899664	2.74909	5.81358	0.0159029	1
FBgn0085385	-1.19635	-1.08329	5.79666	0.0160566	1
FBgn0038053	0.527676	6.00751	5.79599	0.0160628	1
FBgn0262902	-1.02306	0.0872148	5.77778	0.0162301	1
FBgn0266994	1.36416	-1.10377	5.74998	0.0164888	1
FBgn0053469	1.219	0.0588512	5.74508	0.0165349	1
FBgn0004240	3.2446	5.45814	5.72638	0.0167119	1
FBgn0005660	1.01111	2.1409	5.71056	0.0168631	1
FBgn0086347	0.752196	5.82632	5.70238	0.0169419	1
FBgn0023076	-0.550058	5.27276	5.69494	0.0170139	1
FBgn0039332	-2.59268	-2.24631	5.69404	0.0170226	1
FBgn0034470	2.83489	5.90917	5.68719	0.0170892	1
FBgn0032706	-0.928197	6.56603	5.67899	0.0171693	1
FBgn0000047	-1.58364	4.80791	5.63711	0.0175842	1
FBgn0026374	0.914922	2.64463	5.62992	0.0176564	1
FBgn0267568	1.10672	-0.363564	5.61976	0.0177591	1
FBgn0261560	-0.592905	7.75245	5.61405	0.017817	1
FBgn0042206	0.973631	2.43499	5.6097	0.0178614	1
FBgn0030105	-1.56231	-1.6091	5.59954	0.0179652	1
FBgn0033544	0.584474	7.13922	5.58916	0.0180719	1
FBgn0050035	-0.743199	9.31989	5.57376	0.0182316	1
FBgn0034928	-0.986498	-0.306187	5.53679	0.0186207	1
FBgn0038719	-0.843596	5.45708	5.53545	0.0186349	1
FBgn0029689	-0.537333	5.41524	5.527	0.0187252	1
FBgn0263080	2.55587	2.14308	5.50612	0.01895	1
FBgn0014343	-0.653823	4.16297	5.50049	0.0190112	1
FBgn0267376	-0.562218	5.91156	5.49872	0.0190304	1
FBgn0035193	1.94896	-1.28704	5.4879	0.0191485	1
FBgn0266974	-1.84845	-1.58776	5.48435	0.0191874	1
FBgn0039310	0.980903	7.32401	5.46586	0.0193915	1
FBgn0052023	-0.806497	5.08695	5.41595	0.0199536	1
FBgn0033139	1.11004	3.59922	5.39994	0.0201375	1
FBgn0010040	2.46165	-2.3198	5.39666	0.0201754	1
FBgn0052447	-0.927285	2.17856	5.3258	0.021012	1
FBgn0262608	1.10288	2.5533	5.32249	0.0210519	1
FBgn0004797	-0.633909	5.29397	5.29859	0.0213427	1
FBgn0031975	-0.641142	4.37345	5.29762	0.0213546	1
FBgn0032934	-0.599054	3.16274	5.28704	0.0214847	1
FBgn0031689	0.922556	6.17785	5.28391	0.0215234	1
FBgn0032699	-0.610104	5.84767	5.28349	0.0215286	1
FBgn0000395	0.620698	4.96761	5.27993	0.0215727	1
FBgn0013972	1.08294	2.23428	5.27878	0.0215869	1
FBgn0267792	0.535709	3.88059	5.26889	0.0217098	1
FBgn0036834	-0.648183	3.94128	5.25203	0.0219212	1
FBgn0032809	2.91035	-2.46939	5.2343	0.0221457	1
FBgn0013307	-0.689552	5.69298	5.22739	0.0222338	1
FBgn0010403	-3.89268	-0.154583	5.2264	0.0222466	1
FBgn0040364	1.02433	4.35602	5.22581	0.022254	1
FBgn0260011	-2.538	-1.86898	5.22094	0.0223165	1
FBgn0043021	1.20942	-1.55283	5.20681	0.0224986	1
FBgn0003719	0.924286	1.54984	5.19606	0.0226382	1
FBgn0054005	3.40787	-1.22669	5.1953	0.022648	1
FBgn0004622	1.34249	-0.193372	5.17654	0.0228939	1
FBgn0034705	-0.579095	3.13362	5.16378	0.0230626	1
FBgn0011283	-4.3591	-1.36164	5.16166	0.0230908	1
FBgn0038734	1.24761	1.91894	5.14472	0.0233171	1
FBgn0034140	-0.658376	7.43947	5.13755	0.0234137	1
FBgn0259938	-0.60155	6.14938	5.13409	0.0234604	1
FBgn0034756	0.744694	2.89242	5.10826	0.0238122	1
FBgn0031910	2.6759	3.95493	5.0979	0.0239548	1
FBgn0034552	-4.96096	2.234	5.09507	0.0239939	1
FBgn0032021	1.39097	3.06271	5.09261	0.024028	1
FBgn0035453	-3.39635	-2.86346	5.0827	0.0241657	1
FBgn0040001	-0.742152	10.4923	5.0762	0.0242565	1
FBgn0003961	-1.13297	7.07263	5.05791	0.0245138	1
FBgn0051004	1.73695	6.88873	5.04966	0.0246307	1
FBgn0011205	0.597753	7.50126	5.014	0.0251431	1
FBgn0015037	0.574168	5.99561	5.00561	0.0252653	1
FBgn0037448	0.594548	2.85192	5.0051	0.0252727	1
FBgn0034072	0.529533	5.36264	5.00107	0.0253316	1
FBgn0264556	-1.30752	-0.122334	4.98469	0.0255726	1
FBgn0036935	0.909139	-0.0794491	4.97118	0.025773	1
FBgn0039851	1.62218	-1.51421	4.96797	0.0258209	1
FBgn0264295	3.46844	0.972832	4.9522	0.0260575	1
FBgn0039760	1.19788	5.45241	4.91916	0.0265604	1
FBgn0043022	1.17543	-1.5813	4.88866	0.0270337	1
FBgn0262728	0.977806	1.45907	4.88564	0.027081	1
FBgn0003933	1.17543	-1.55311	4.88443	0.0271	1
FBgn0011281	-4.62218	0.13613	4.85404	0.0275814	1
FBgn0027598	0.558604	6.62566	4.85109	0.0276286	1
FBgn0031449	-0.539298	7.12573	4.84982	0.0276491	1
FBgn0000551	1.66669	-1.94151	4.84925	0.0276581	1
FBgn0039022	0.643497	3.57411	4.84761	0.0276844	1
FBgn0011676	1.06553	-0.599883	4.83284	0.0279225	1
FBgn0037324	-2.23238	-1.14477	4.81672	0.0281849	1
FBgn0032470	-0.741452	1.52182	4.80703	0.0283438	1
FBgn0024321	0.544213	4.6197	4.80668	0.0283497	1
FBgn0053408	-3.01982	-1.4628	4.78708	0.0286739	1
FBgn0033853	-0.53301	7.13359	4.78662	0.0286817	1
FBgn0027348	-0.641176	8.25751	4.77167	0.0289317	1
FBgn0023095	0.581677	7.29946	4.76339	0.0290713	1
FBgn0032087	1.76347	4.18892	4.75636	0.0291903	1
FBgn0027556	-0.69028	8.93745	4.7406	0.0294587	1
FBgn0040358	2.15423	-1.4338	4.72648	0.0297017	1
FBgn0069973	-1.32941	0.505217	4.71877	0.0298351	1
FBgn0037819	-0.614492	3.67624	4.71839	0.0298417	1
FBgn0036024	2.64061	5.04645	4.7099	0.0299894	1
FBgn0003934	1.15568	-1.47086	4.70914	0.0300026	1
FBgn0035379	-0.740532	1.90905	4.69652	0.0302237	1
FBgn0003936	1.18893	-1.5443	4.67618	0.0305836	1
FBgn0035413	-1.24702	-1.20287	4.67289	0.0306423	1
FBgn0004394	2.47417	1.14099	4.67262	0.0306472	1
FBgn0035583	1.74514	4.43732	4.67108	0.0306746	1
FBgn0037724	1.63911	4.80821	4.66006	0.0308721	1
FBgn0040491	0.536789	4.27678	4.6532	0.0309957	1
FBgn0267408	0.779308	8.76437	4.64818	0.0310865	1
FBgn0086611	-1.06063	-1.11564	4.6168	0.0316603	1
FBgn0265737	-1.0219	-0.385503	4.56802	0.0325742	1
FBgn0037290	-0.598692	5.89542	4.55123	0.032895	1
FBgn0031517	-0.721203	7.99147	4.54343	0.0330452	1
FBgn0039324	-0.758946	7.58376	4.53824	0.0331457	1
FBgn0038414	2.78356	-0.163647	4.53345	0.0332386	1
FBgn0083972	-0.825379	3.53672	4.52244	0.0334531	1
FBgn0038846	-0.799873	5.24133	4.51495	0.0335998	1
FBgn0036411	2.2478	1.7787	4.49207	0.0340524	1
FBgn0034294	2.09868	1.35334	4.47528	0.0343886	1
FBgn0031808	0.809933	1.8395	4.45898	0.0347182	1
FBgn0030688	1.16703	3.87946	4.45319	0.034836	1
FBgn0046689	1.67593	3.29313	4.4392	0.0351226	1
FBgn0026756	2.42777	1.66934	4.4351	0.0352072	1
FBgn0000442	-0.882326	1.06701	4.41421	0.0356407	1
FBgn0028360	0.536703	6.48259	4.4115	0.0356975	1
FBgn0037065	1.56284	4.64007	4.38121	0.0363371	1
FBgn0037012	0.682905	3.63864	4.35488	0.036903	1
FBgn0038126	-0.706589	1.59984	4.35282	0.0369476	1
FBgn0002716	-0.784493	0.34801	4.34817	0.0370488	1
FBgn0037443	0.525535	7.01913	4.32523	0.0375514	1
FBgn0034247	1.09355	7.54309	4.31604	0.0377546	1
FBgn0038292	2.23823	5.1726	4.30279	0.0380499	1
FBgn0000490	-0.559739	4.01388	4.28844	0.0383723	1
FBgn0035870	1.07929	-0.292749	4.28439	0.038464	1
FBgn0039474	3.11649	3.35588	4.27714	0.0386283	1
FBgn0020278	0.455118	5.41398	4.27133	0.0387605	1
FBgn0040827	0.679339	9.26408	4.27004	0.0387901	1
FBgn0262716	0.602244	5.36207	4.2608	0.0390015	1
FBgn0003938	1.0826	-1.36515	4.25069	0.0392345	1
FBgn0015336	1.75169	2.93227	4.24661	0.0393288	1
FBgn0040271	0.472451	4.67109	4.2422	0.0394311	1
FBgn0031010	-0.641264	5.36199	4.24013	0.0394791	1
FBgn0053452	-2.42975	-1.43494	4.23496	0.0395996	1
FBgn0266430	1.54644	-0.605583	4.22215	0.0398996	1
FBgn0065098	-1.28995	-0.494524	4.21993	0.0399519	1
FBgn0041087	0.929454	1.10738	4.21991	0.0399523	1
FBgn0037468	0.524486	6.20496	4.21178	0.0401442	1
FBgn0036766	2.30518	5.52212	4.20492	0.040307	1
FBgn0034383	-0.532959	3.23623	4.18899	0.0406873	1
FBgn0052656	-0.867252	11.7418	4.17552	0.041012	1
FBgn0031940	-3.37028	4.83083	4.17002	0.0411452	1
FBgn0031109	-4.44863	-1.6656	4.1658	0.0412481	1
FBgn0030040	1.18044	5.80471	4.15777	0.041444	1
FBgn0032773	-0.659395	7.38242	4.14826	0.0416774	1
FBgn0036945	1.07486	5.9272	4.1447	0.0417651	1
FBgn0039756	0.870659	4.85471	4.13977	0.0418869	1
FBgn0024361	1.35914	4.96654	4.1387	0.0419132	1
FBgn0002732	1.96147	0.03711	4.13578	0.0419857	1
FBgn0038286	-0.467999	5.66568	4.12758	0.0421896	1
FBgn0051097	-0.757654	3.24142	4.11533	0.0424963	1
FBgn0052104	-0.567602	2.3903	4.11157	0.0425908	1
FBgn0029896	-0.661472	9.77208	4.11017	0.0426262	1
FBgn0036659	0.775677	3.4814	4.09646	0.0429732	1
FBgn0046763	-0.485912	4.56526	4.08699	0.0432145	1
FBgn0085223	1.94779	0.359653	4.08215	0.0433384	1
FBgn0034292	3.91263	4.94798	4.08002	0.0433931	1
FBgn0038353	1.91061	7.25207	4.07848	0.0434327	1
FBgn0267651	-1.0684	-1.32071	4.07845	0.0434336	1
FBgn0016047	-0.735397	1.16116	4.07468	0.0435305	1
FBgn0259209	-0.600709	5.86031	4.07164	0.0436089	1
FBgn0031747	1.21725	-1.01847	4.06055	0.0438962	1
FBgn0035086	0.561005	4.13116	4.04446	0.0443164	1
FBgn0011293	-3.7656	-0.232966	4.03464	0.0445751	1
FBgn0020622	0.593718	5.41641	4.03443	0.0445807	1
FBgn0259173	0.778527	2.02165	4.02933	0.0447157	1
FBgn0034563	-1.16128	3.80776	4.02529	0.044823	1
FBgn0032078	0.627385	4.22961	4.01938	0.0449803	1
FBgn0030189	0.475566	4.03967	4.01904	0.0449894	1
FBgn0000575	0.571161	6.38925	4.01627	0.0450633	1
FBgn0016660	0.665469	1.77954	3.99459	0.0456466	1
FBgn0033644	-0.538215	5.32084	3.99368	0.0456712	1
FBgn0036101	0.525555	3.94851	3.99269	0.045698	1
FBgn0032074	1.63736	2.70273	3.98267	0.0459706	1
FBgn0263081	1.61224	3.70423	3.96563	0.0464381	1
FBgn0262951	1.47009	1.4347	3.96035	0.046584	1
FBgn0262007	2.58426	6.20075	3.95925	0.0466145	1
FBgn0032336	2.19704	1.92142	3.95653	0.0466898	1
FBgn0083951	-1.25683	1.42713	3.95195	0.0468171	1
FBgn0065032	1.02105	2.54833	3.95104	0.0468425	1
FBgn0042627	0.624698	11.5638	3.94799	0.0469274	1
FBgn0030748	0.950925	2.94547	3.94208	0.0470925	1
FBgn0039311	0.764398	7.91559	3.93811	0.0472037	1
FBgn0034317	3.39655	4.15413	3.93438	0.0473087	1
FBgn0267017	-1.36724	-1.10817	3.92162	0.0476689	1
FBgn0067783	-0.481703	3.87684	3.92094	0.0476883	1
FBgn0262983	-0.64826	2.7969	3.91976	0.0477217	1
FBgn0051577	-1.14853	-1.93136	3.9096	0.0480112	1
FBgn0265377	2.06851	-0.770852	3.90892	0.0480306	1
FBgn0051373	-0.5679	6.19732	3.9063	0.0481054	1
FBgn0265977	-0.877362	0.383268	3.90528	0.0481347	1
FBgn0026404	0.629994	3.41923	3.89468	0.0484391	1
FBgn0039645	1.87657	1.96284	3.89312	0.0484841	1
FBgn0034249	0.864567	1.41429	3.8888	0.0486091	1
FBgn0038194	0.583855	8.13914	3.88766	0.048642	1
FBgn0033582	1.87126	1.93715	3.88632	0.0486811	1
FBgn0044812	-0.875065	4.88754	3.88601	0.0486899	1
FBgn0038466	1.67917	4.90338	3.8823	0.0487978	1
FBgn0037387	-0.577792	8.81563	3.88207	0.0488043	1
FBgn0030747	1.15792	3.98409	3.88061	0.0488467	1
FBgn0266376	0.728161	3.50716	3.85997	0.0494513	1
FBgn0051041	3.11102	1.53066	3.85805	0.0495077	1
FBgn0033787	1.2289	6.36964	3.8539	0.0496304	1
FBgn0032048	1.57434	-0.339921	3.85258	0.0496695	1
FBgn0037937	1.00783	0.299951	3.84745	0.0498217	1
FBgn0035090	0.543325	6.7503	3.84208	0.0499815	1
FBgn0265424	0.72283	2.35839	3.83475	0.0502006	1
FBgn0063496	-3.03535	-1.55982	3.8318	0.050289	1
FBgn0031523	-0.618776	5.70349	3.8147	0.0508046	1
FBgn0011555	3.12607	5.11705	3.81111	0.0509137	1
FBgn0028550	0.52692	5.19144	3.80989	0.0509508	1
FBgn0085483	0.525729	3.95838	3.80926	0.0509698	1
FBgn0030634	1.0642	-1.09618	3.80817	0.0510032	1
FBgn0037562	2.42168	4.23708	3.79508	0.0514035	1
FBgn0034938	-0.484609	3.23263	3.79071	0.0515378	1
FBgn0010042	2.09375	0.106445	3.77754	0.051945	1
FBgn0036627	0.724348	2.55014	3.76751	0.0522574	1
FBgn0050456	0.572021	5.22682	3.76273	0.0524069	1
FBgn0037696	-0.524499	3.45219	3.75902	0.0525235	1
FBgn0020257	0.478404	5.53915	3.75841	0.0525426	1
FBgn0014865	2.12165	1.41444	3.75359	0.0526942	1
FBgn0008651	-0.920172	2.7906	3.74601	0.0529336	1
FBgn0085353	-6.12963	6.31706	3.7449	0.0529688	1
FBgn0038071	1.62301	2.07908	3.73497	0.0532847	1
FBgn0085205	1.89066	2.69596	3.73206	0.0533777	1
FBgn0039226	0.477238	5.07849	3.72691	0.0535424	1
FBgn0266094	-0.980171	-1.14825	3.72534	0.0535926	1
FBgn0031289	0.819612	2.52068	3.72061	0.0537448	1
FBgn0267611	-1.38797	-1.16129	3.71473	0.0539343	1
FBgn0029606	1.1523	-1.64993	3.71166	0.0540336	1
FBgn0041184	0.699191	4.14965	3.71157	0.0540365	1
FBgn0035043	1.13122	4.57521	3.70678	0.0541919	1
FBgn0038082	1.93977	0.658921	3.6962	0.0545366	1
FBgn0001987	0.641447	4.86507	3.69096	0.0547082	1
FBgn0032171	-0.452101	3.71197	3.68811	0.0548015	1
FBgn0261545	0.518854	4.58281	3.68482	0.05491	1
FBgn0030396	1.12861	4.95681	3.669	0.0554334	1
FBgn0035153	-0.517452	3.71296	3.66512	0.0555626	1
FBgn0265613	0.888624	-0.668049	3.66119	0.0556938	1
FBgn0002869	2.25341	0.303047	3.65736	0.0558221	1
FBgn0262870	0.999941	5.15243	3.6512	0.0560288	1
FBgn0264984	1.19718	-1.62466	3.64247	0.0563233	1
FBgn0033697	-0.761507	1.34519	3.6398	0.0564137	1
FBgn0015801	-0.437326	5.26646	3.63305	0.0566428	1
FBgn0035094	1.02136	6.0416	3.63272	0.0566543	1
FBgn0036752	0.743898	3.58216	3.62417	0.056946	1
FBgn0000568	-0.540303	6.56642	3.61897	0.0571241	1
FBgn0262816	2.28056	0.970185	3.61633	0.0572149	1
FBgn0033702	-0.554814	2.7504	3.61382	0.0573014	1
FBgn0050479	2.56444	-2.15374	3.60358	0.0576555	1
FBgn0265147	-1.05704	-2.13881	3.60307	0.0576729	1
FBgn0039486	-0.695349	3.41511	3.59862	0.0578276	1
FBgn0052512	0.51671	6.6732	3.59261	0.058037	1
FBgn0034996	-0.743838	-0.130798	3.58348	0.0583569	1
FBgn0042105	1.82728	2.36765	3.57849	0.0585323	1
FBgn0032088	1.69283	3.59401	3.57228	0.0587515	1
FBgn0036725	1.48936	-1.98756	3.56748	0.0589217	1
FBgn0038732	-2.60562	-0.527629	3.56688	0.0589431	1
FBgn0039527	-0.688071	4.77948	3.56557	0.0589894	1
FBgn0035880	-0.491275	3.27345	3.56363	0.0590584	1
FBgn0051087	1.91108	3.31674	3.56349	0.0590633	1
FBgn0266456	0.837126	-0.477505	3.56229	0.0591062	1
FBgn0035751	-1.3897	-1.79793	3.56102	0.0591513	1
FBgn0032008	0.782631	2.89957	3.55469	0.0593772	1
FBgn0029091	1.06523	5.00469	3.55404	0.0594005	1
FBgn0039313	0.711825	8.34569	3.55087	0.0595143	1
FBgn0032733	1.4671	-0.120316	3.55058	0.0595245	1
FBgn0034187	2.55562	3.42415	3.54716	0.0596474	1
FBgn0002609	2.06306	1.26615	3.54613	0.0596847	1
FBgn0030234	0.665564	3.89347	3.5413	0.0598586	1
FBgn0031737	-0.665917	4.53934	3.53639	0.060036	1
FBgn0037513	-0.451013	4.78041	3.53633	0.0600381	1
FBgn0266088	0.830998	0.489353	3.528	0.0603404	1
FBgn0000279	2.06374	0.13471	3.52635	0.0604006	1
FBgn0030347	0.613907	4.85608	3.52237	0.0605458	1
FBgn0085405	0.48687	6.13983	3.52121	0.0605883	1
FBgn0039593	0.650124	1.80985	3.52111	0.0605918	1
FBgn0032613	-0.599103	4.2454	3.51784	0.0607116	1
FBgn0031520	-0.810339	3.91181	3.51674	0.0607519	1
FBgn0038494	0.893309	-0.928477	3.51226	0.0609162	1
FBgn0261360	-0.437501	5.78261	3.50893	0.0610389	1
FBgn0053110	-0.530328	6.04714	3.50812	0.0610686	1
FBgn0266136	-0.437501	5.7828	3.50811	0.061069	1
FBgn0051148	2.30636	3.9774	3.50762	0.0610873	1
FBgn0264831	-1.01464	1.92127	3.50488	0.0611883	1
FBgn0036956	1.13603	-1.33196	3.50361	0.0612353	1
FBgn0030904	1.96769	-1.87129	3.50358	0.0612362	1
FBgn0031646	0.712708	0.855885	3.50294	0.0612598	1
FBgn0050277	-0.705433	4.81903	3.50248	0.0612772	1
FBgn0038839	0.777183	0.24409	3.50071	0.0613425	1
FBgn0031373	-0.513615	7.05384	3.49484	0.0615603	1
FBgn0030005	1.1255	0.512894	3.49474	0.0615642	1
FBgn0034935	1.05344	1.74202	3.49445	0.0615749	1
FBgn0033756	0.939387	-0.2823	3.49217	0.0616597	1
FBgn0034468	-1.27078	0.194673	3.47924	0.0621432	1
FBgn0039184	0.489795	8.44991	3.4791	0.0621484	1
FBgn0030640	1.14888	-1.511	3.47384	0.0623465	1
FBgn0013308	-0.708502	1.78004	3.47147	0.0624359	1
FBgn0036023	1.83777	-0.137686	3.47088	0.062458	1
FBgn0259834	0.45133	4.92448	3.46761	0.0625816	1
FBgn0038412	0.724169	3.45168	3.46332	0.0627441	1
FBgn0024184	-0.884104	3.99442	3.4627	0.0627678	1
FBgn0032170	-0.427804	6.27919	3.46229	0.0627832	1
FBgn0040279	1.14393	-1.00876	3.44593	0.0634075	1
FBgn0013279	1.07294	4.05624	3.44585	0.0634107	1
FBgn0037100	-0.757845	2.18003	3.44268	0.0635326	1
FBgn0264296	2.81488	2.80774	3.43752	0.0637313	1
FBgn0052091	0.604523	4.60361	3.43151	0.0639634	1
FBgn0031182	0.467499	4.95479	3.42919	0.0640536	1
FBgn0028872	-0.677175	4.82248	3.41537	0.064592	1
FBgn0038113	-0.988517	-0.653691	3.41089	0.0647675	1
FBgn0004047	-0.680329	0.680748	3.40268	0.0650905	1
FBgn0031726	-0.588051	3.27863	3.39961	0.0652119	1
FBgn0037934	1.13769	4.64219	3.3969	0.0653192	1
FBgn0051954	-0.982769	-1.48147	3.39501	0.0653941	1
FBgn0265074	-0.982613	-0.959083	3.38146	0.0659338	1
FBgn0046302	1.13911	5.26258	3.37046	0.0663752	1
FBgn0035495	1.54893	2.03035	3.36426	0.0666255	1
FBgn0259098	-0.73032	0.615667	3.36411	0.0666318	1
FBgn0034279	1.12202	3.13375	3.36314	0.066671	1
FBgn0265967	-0.692263	0.820454	3.35959	0.0668146	1
FBgn0033373	-0.430905	5.47403	3.356	0.0669606	1
FBgn0038150	1.08102	-1.98585	3.34422	0.0674413	1
FBgn0013278	1.03335	4.07339	3.34161	0.0675487	1
FBgn0051778	-0.523923	4.49918	3.3409	0.0675776	1
FBgn0000071	1.34748	-2.16248	3.33661	0.0677541	1
FBgn0023524	1.01964	-0.885252	3.32445	0.0682567	1
FBgn0037723	0.561049	1.91592	3.32181	0.0683665	1
FBgn0010246	1.4239	6.79058	3.32016	0.068435	1
FBgn0034447	-0.419243	3.39407	3.31658	0.0685843	1
FBgn0264750	0.868862	5.90868	3.31231	0.0687628	1
FBgn0038820	-0.754567	5.11507	3.31044	0.068841	1
FBgn0267339	1.07196	2.33764	3.30159	0.0692129	1
FBgn0036225	1.12416	-1.74135	3.2983	0.0693518	1
FBgn0029507	0.659749	5.60737	3.29827	0.0693527	1
FBgn0040348	0.716971	2.25428	3.29528	0.0694792	1
FBgn0052681	0.507525	3.80571	3.29046	0.0696834	1
FBgn0033520	-0.41566	6.30557	3.29022	0.0696937	1
FBgn0004430	1.27852	0.532359	3.28379	0.0699673	1
FBgn0025631	0.442763	5.42322	3.27672	0.0702691	1
FBgn0028491	0.571489	7.00293	3.27104	0.0705128	1
FBgn0033075	0.574135	4.99191	3.26983	0.0705649	1
FBgn0036742	0.50406	4.28483	3.26813	0.0706379	1
FBgn0033836	-0.592025	2.16064	3.26507	0.0707698	1
FBgn0259852	-0.921284	-1.00398	3.26418	0.0708086	1
FBgn0035914	0.697104	2.70497	3.2631	0.0708549	1
FBgn0020307	0.743398	3.91043	3.26285	0.0708657	1
FBgn0259237	1.35379	2.53266	3.25349	0.0712715	1
FBgn0036320	2.32015	2.4708	3.24996	0.0714252	1
FBgn0053468	1.20792	2.24693	3.24979	0.0714325	1
FBgn0265186	1.7529	3.36835	3.24691	0.0715583	1
FBgn0030615	0.677044	3.13754	3.24511	0.0716368	1
FBgn0015577	0.496397	5.65661	3.24435	0.0716701	1
FBgn0033250	-0.496065	6.00859	3.23089	0.0722612	1
FBgn0034736	1.24507	2.43671	3.22956	0.0723202	1
FBgn0034371	0.450941	6.87476	3.22818	0.0723809	1
FBgn0042119	-0.463026	5.52885	3.22716	0.072426	1
FBgn0036778	-0.947775	8.94109	3.22434	0.0725509	1
FBgn0036777	-0.823489	1.87077	3.21756	0.0728522	1
FBgn0034293	2.34382	2.09617	3.21579	0.0729309	1
FBgn0035266	0.529069	7.83708	3.21451	0.0729882	1
FBgn0032124	1.0979	2.6299	3.20794	0.0732817	1
FBgn0040259	0.625735	5.88348	3.20763	0.0732955	1
FBgn0034943	-0.604582	2.82741	3.20303	0.0735018	1
FBgn0035293	-0.62262	4.88895	3.20118	0.0735854	1
FBgn0013277	1.02739	4.02495	3.19293	0.0739573	1
FBgn0033826	2.07418	3.72138	3.18992	0.0740938	1
FBgn0039774	1.61163	2.99081	3.18716	0.074219	1
FBgn0035687	0.988651	-1.23997	3.18471	0.07433	1
FBgn0051354	1.01254	4.09546	3.17707	0.0746787	1
FBgn0030994	0.998368	-0.312718	3.17694	0.0746846	1
FBgn0036993	0.616211	5.62619	3.17621	0.0747179	1
FBgn0052702	0.459124	4.40598	3.17337	0.0748477	1
FBgn0047199	0.810303	0.229474	3.16926	0.0750364	1
FBgn0004426	1.58203	4.12399	3.16547	0.075211	1
FBgn0035325	1.91765	-0.712409	3.16184	0.0753782	1
FBgn0085424	1.82421	3.16811	3.15493	0.0756978	1
FBgn0031579	1.8314	3.20723	3.15453	0.0757164	1
FBgn0037718	0.426932	7.04111	3.15435	0.075725	1
FBgn0263413	0.546653	2.86203	3.15373	0.0757536	1
FBgn0034644	0.443604	6.57227	3.14918	0.0759652	1
FBgn0266740	-0.826561	-0.245558	3.14648	0.0760911	1
FBgn0267734	-0.984154	-1.23767	3.14169	0.0763148	1
FBgn0047000	-1.19843	0.0862422	3.13695	0.0765366	1
FBgn0086662	0.882295	-0.542398	3.13182	0.0767781	1
FBgn0087007	0.699597	6.28469	3.13075	0.0768286	1
FBgn0031914	-0.45084	7.49672	3.13053	0.0768389	1
FBgn0033521	-0.402594	6.00649	3.12796	0.07696	1
FBgn0085415	1.02168	1.17853	3.12715	0.0769984	1
FBgn0265176	1.20841	-1.67441	3.12625	0.0770409	1
FBgn0028562	1.03438	0.401334	3.12594	0.0770555	1
FBgn0037204	0.602672	3.07399	3.12504	0.077098	1
FBgn0267728	0.614325	2.16456	3.11736	0.0774622	1
FBgn0086608	0.620551	2.74373	3.11066	0.0777814	1
FBgn0032235	1.27408	5.18475	3.10902	0.0778596	1
FBgn0030317	-0.88252	-1.00359	3.10549	0.0780288	1
FBgn0039561	0.42393	6.82978	3.0977	0.0784029	1
FBgn0040735	-0.501222	5.88643	3.09744	0.0784154	1
FBgn0038073	-0.71573	0.784619	3.09318	0.0786209	1
FBgn0037850	0.885245	2.13744	3.093	0.0786298	1
FBgn0030777	2.0338	5.80342	3.0913	0.0787121	1
FBgn0263390	-0.520921	5.2968	3.08706	0.0789173	1
FBgn0032666	-0.436969	5.58774	3.07543	0.0794836	1
FBgn0036978	1.26264	-0.0569574	3.07186	0.0796583	1
FBgn0052054	1.75011	2.92841	3.06846	0.0798253	1
FBgn0004228	1.07838	3.74015	3.06653	0.07992	1
FBgn0024943	1.43296	0.193642	3.05338	0.0805691	1
FBgn0039749	0.843928	0.210185	3.04704	0.0808842	1
FBgn0001981	1.16643	2.31357	3.04604	0.0809345	1
FBgn0263199	-0.503713	8.27387	3.042	0.0811359	1
FBgn0035393	-0.487912	3.0843	3.03756	0.0813581	1
FBgn0039452	-0.789893	8.10642	3.0346	0.0815068	1
FBgn0039038	-0.740978	2.4112	3.03344	0.0815649	1
FBgn0260960	0.666401	6.75098	3.02741	0.0818684	1
FBgn0029795	1.74991	0.644008	3.02636	0.0819218	1
FBgn0266828	0.830454	0.175839	3.02443	0.0820191	1
FBgn0250869	0.431219	6.48873	3.01871	0.0823091	1
FBgn0033301	1.41904	3.12769	3.01562	0.0824657	1
FBgn0036278	0.428809	7.19115	3.01514	0.0824904	1
FBgn0039283	-0.7201	0.710006	3.00358	0.0830809	1
FBgn0040236	0.445497	6.08085	3.0028	0.0831209	1
FBgn0036007	-0.484413	8.23554	3.00266	0.0831281	1
FBgn0265623	-0.471702	4.24833	2.9955	0.0834964	1
FBgn0002973	-0.443626	6.16775	2.99012	0.0837742	1
FBgn0266084	-0.668519	6.19388	2.98437	0.084072	1
FBgn0028983	0.817707	3.86967	2.98374	0.084105	1
FBgn0039092	2.1017	-1.83954	2.97925	0.0843382	1
FBgn0036461	-0.599276	5.70657	2.97294	0.0846677	1
FBgn0027343	0.461518	3.8324	2.97132	0.0847524	1
FBgn0035104	-0.837634	0.963751	2.97047	0.0847974	1
FBgn0039086	1.1801	1.61881	2.96632	0.0850148	1
FBgn0265499	-0.628244	0.915127	2.96588	0.0850382	1
FBgn0036665	-0.654019	1.46138	2.96507	0.0850809	1
FBgn0033271	-0.933709	7.40245	2.96417	0.0851282	1
FBgn0024288	1.63054	1.83655	2.96324	0.0851769	1
FBgn0051259	-1.14327	-0.334285	2.9582	0.0854428	1
FBgn0026411	-0.679953	2.8904	2.95735	0.0854878	1
FBgn0033065	0.517723	9.62183	2.95228	0.0857565	1
FBgn0030999	-0.564814	11.4294	2.95101	0.085824	1
FBgn0031688	0.606369	1.3977	2.95079	0.0858359	1
FBgn0036381	0.578006	8.33105	2.94611	0.0860843	1
FBgn0264987	0.96455	2.22276	2.9448	0.0861544	1
FBgn0053774	0.93184	1.26684	2.9442	0.0861864	1
FBgn0260482	0.85856	-0.309279	2.94278	0.0862622	1
FBgn0035101	0.584932	6.85345	2.93864	0.0864836	1
FBgn0039467	-0.440787	3.88876	2.9369	0.0865769	1
FBgn0259748	2.44997	4.48374	2.93655	0.0865957	1
FBgn0040351	0.656514	0.360643	2.93497	0.0866802	1
FBgn0039381	-0.37691	4.36475	2.92935	0.0869828	1
FBgn0020638	-0.9328	-1.45993	2.92873	0.0870158	1
FBgn0260475	-0.56785	2.11565	2.92868	0.0870187	1
FBgn0265185	1.30052	5.74277	2.92206	0.0873762	1
FBgn0031942	-2.27943	5.67691	2.92114	0.087426	1
FBgn0261113	0.461647	9.75891	2.9208	0.0874446	1
FBgn0053422	-2.02369	-1.40768	2.92061	0.0874548	1
FBgn0259973	1.44084	2.93974	2.91889	0.0875478	1
FBgn0265496	-0.976134	-1.04353	2.9188	0.0875529	1
FBgn0051720	0.986006	2.01011	2.9169	0.0876559	1
FBgn0037140	0.414073	4.09028	2.91551	0.0877318	1
FBgn0050380	-1.01265	-0.838991	2.91545	0.0877348	1
FBgn0037422	0.708804	1.56922	2.91247	0.087897	1
FBgn0040850	0.774316	3.42271	2.90969	0.0880489	1
FBgn0035743	2.47508	1.99922	2.89753	0.0887155	1
FBgn0031294	0.446031	5.04996	2.89589	0.0888058	1
FBgn0062961	-0.661106	2.08045	2.89377	0.0889226	1
FBgn0034047	2.2884	-0.470928	2.89376	0.0889234	1
FBgn0028381	1.12592	4.97528	2.89288	0.0889718	1
FBgn0035512	0.983962	-1.5849	2.89123	0.0890629	1
FBgn0262964	0.888922	-0.157273	2.89025	0.089117	1
FBgn0260468	-1.17947	-1.88985	2.88905	0.0891835	1
FBgn0053156	-0.420516	3.67938	2.88431	0.0894465	1
FBgn0033216	1.53593	1.08292	2.88378	0.089476	1
FBgn0035199	0.785642	2.33136	2.88162	0.0895957	1
FBgn0262717	0.524383	3.13935	2.88133	0.089612	1
FBgn0032886	-0.393978	4.1137	2.87989	0.0896922	1
FBgn0266807	-0.945423	-1.38758	2.87978	0.089698	1
FBgn0030893	0.668993	3.86893	2.879	0.0897418	1
FBgn0033096	2.03645	-1.68741	2.87657	0.0898775	1
FBgn0038901	1.25247	-1.31047	2.87534	0.0899461	1
FBgn0053177	-0.881658	-0.742641	2.8727	0.0900934	1
FBgn0259682	-0.594733	7.38748	2.86513	0.0905186	1
FBgn0039453	0.832261	0.468859	2.86097	0.0907526	1
FBgn0004919	0.498136	3.04949	2.8604	0.0907848	1
FBgn0038341	-0.482241	5.80242	2.85766	0.09094	1
FBgn0016032	0.415988	4.01489	2.85747	0.0909503	1
FBgn0025595	-0.512408	5.94838	2.8571	0.0909714	1
FBgn0032665	0.939109	3.501	2.85291	0.0912089	1
FBgn0259111	-0.481416	6.77034	2.85257	0.0912279	1
FBgn0038199	1.08936	0.361607	2.84798	0.0914888	1
FBgn0034999	0.463113	4.35576	2.84678	0.0915571	1
FBgn0033027	-1.29632	2.47526	2.84672	0.0915608	1
FBgn0038973	1.44625	4.87859	2.84503	0.0916566	1
FBgn0050263	-0.723938	1.14459	2.84355	0.0917416	1
FBgn0016123	0.537819	7.61049	2.83711	0.0921096	1
FBgn0034639	0.542331	3.00158	2.83641	0.0921499	1
FBgn0034063	0.465918	4.88615	2.83264	0.0923666	1
FBgn0034766	-3.3748	-2.27265	2.82644	0.0927235	1
FBgn0033170	-0.490332	3.99385	2.81204	0.0935592	1
FBgn0001970	0.884696	-1.06134	2.80946	0.0937097	1
FBgn0013469	-0.420261	3.86472	2.7971	0.0944352	1
FBgn0032668	0.815767	0.423463	2.79661	0.0944637	1
FBgn0265803	0.693704	0.0784842	2.78421	0.0951975	1
FBgn0036698	-0.468049	4.2584	2.78329	0.0952525	1
FBgn0039665	0.516287	2.1065	2.78025	0.0954331	1
FBgn0032054	0.383884	6.04296	2.77689	0.0956339	1
FBgn0033483	-0.487575	4.91627	2.77426	0.0957911	1
FBgn0262794	0.610605	0.582888	2.77335	0.0958453	1
FBgn0031319	0.366684	6.17188	2.77059	0.096011	1
FBgn0263505	0.783303	0.941772	2.76948	0.0960773	1
FBgn0032805	0.638152	2.46063	2.76905	0.0961034	1
FBgn0085203	-0.563659	0.977165	2.76539	0.096323	1
FBgn0045443	-1.07018	-1.19271	2.76502	0.0963456	1
FBgn0035929	-0.574299	3.70281	2.76487	0.0963543	1
FBgn0041174	-0.400703	3.71445	2.75991	0.0966534	1
FBgn0050285	-0.526941	2.66248	2.75834	0.0967485	1
FBgn0053958	1.01824	-1.89513	2.75617	0.0968802	1
FBgn0031097	0.545646	3.78615	2.75243	0.097107	1
FBgn0034761	-0.572063	3.2647	2.75193	0.0971374	1
FBgn0031023	0.403856	6.19949	2.74609	0.0974927	1
FBgn0051779	-1.06801	6.83711	2.74569	0.0975172	1
FBgn0085265	2.13964	2.36571	2.74237	0.0977198	1
FBgn0038450	-0.464124	9.35326	2.74162	0.0977658	1
FBgn0036128	-1.07895	-1.06186	2.73565	0.0981314	1
FBgn0034186	0.980138	2.87339	2.7295	0.09851	1
FBgn0051719	0.473083	4.18694	2.72943	0.0985145	1
FBgn0267540	1.17628	-1.80851	2.72324	0.0988972	1
FBgn0039048	-0.450756	4.9196	2.72091	0.0990417	1
FBgn0004425	0.846696	6.07536	2.71778	0.0992359	1
FBgn0030588	-0.933751	-1.49882	2.71625	0.099331	1
FBgn0039203	-0.842483	6.26176	2.71571	0.0993645	1
FBgn0002522	0.736172	0.880222	2.71533	0.0993882	1
FBgn0086450	-0.435113	5.87169	2.71394	0.099475	1
FBgn0035663	1.77165	-1.47465	2.71313	0.0995253	1
FBgn0263782	-0.407979	5.7875	2.71124	0.0996437	1
FBgn0002121	0.520485	6.32681	2.70192	0.100228	1
FBgn0034479	-0.459845	6.84981	2.70115	0.100276	1
FBgn0038550	-1.17652	-2.26018	2.70114	0.100277	1
FBgn0053531	-0.751056	-0.957024	2.69867	0.100432	1
FBgn0004606	-0.498132	3.13837	2.69516	0.100654	1
FBgn0025878	1.28238	-1.99212	2.69146	0.100887	1
FBgn0036205	0.528092	4.49074	2.68792	0.101111	1
FBgn0040252	1.29919	2.85397	2.68682	0.101181	1
FBgn0039180	-1.05952	-2.18585	2.68464	0.10132	1
FBgn0015036	0.747796	-0.470631	2.68386	0.10137	1
FBgn0035666	3.15888	-0.0758841	2.67983	0.101627	1
FBgn0266329	0.694706	-0.0985652	2.67912	0.101672	1
FBgn0005612	0.396756	6.11548	2.67882	0.101691	1
FBgn0034507	1.50514	-0.664994	2.6757	0.101891	1
FBgn0045759	0.740806	-0.728015	2.6749	0.101942	1
FBgn0032433	1.46267	4.17897	2.67142	0.102165	1
FBgn0263445	1.01477	1.4398	2.67138	0.102167	1
FBgn0034407	1.71674	4.11098	2.66392	0.102648	1
FBgn0032940	-0.422225	7.16953	2.66372	0.10266	1
FBgn0051832	0.578043	4.0834	2.66031	0.102881	1
FBgn0003016	-0.395069	5.35363	2.65875	0.102982	1
FBgn0026576	0.36803	5.72893	2.65689	0.103102	1
FBgn0033134	0.494008	4.66011	2.65314	0.103345	1
FBgn0032265	-1.07495	6.21703	2.64938	0.10359	1
FBgn0029697	-0.884796	-0.672531	2.63528	0.104513	1
FBgn0039789	-0.599233	4.36669	2.63297	0.104666	1
FBgn0034085	0.837795	4.21144	2.63121	0.104782	1
FBgn0085317	1.27924	0.974985	2.62683	0.105071	1
FBgn0032154	-0.499061	2.31152	2.62659	0.105087	1
FBgn0039349	0.447319	6.43595	2.62632	0.105105	1
FBgn0266847	-1.0851	-1.85609	2.6263	0.105106	1
FBgn0038381	-0.460405	2.99275	2.62554	0.105157	1
FBgn0024273	0.428748	4.82981	2.62494	0.105197	1
FBgn0015558	-0.475851	4.16802	2.62373	0.105277	1
FBgn0016715	-0.441064	5.34037	2.62356	0.105288	1
FBgn0016031	0.392479	6.9348	2.61642	0.105763	1
FBgn0000042	0.625362	9.51977	2.61211	0.106051	1
FBgn0036367	1.48063	3.59037	2.61104	0.106122	1
FBgn0003053	0.502745	6.45686	2.61061	0.106151	1
FBgn0040211	-0.446335	5.69645	2.60997	0.106193	1
FBgn0032856	1.47387	-2.37427	2.6042	0.106581	1
FBgn0267698	0.489772	5.19137	2.60194	0.106733	1
FBgn0046685	0.391615	4.28474	2.59959	0.106892	1
FBgn0265931	-1.01759	-1.419	2.59797	0.107001	1
FBgn0038507	-1.11234	-0.833536	2.5976	0.107026	1
FBgn0038130	-0.628501	7.49415	2.59513	0.107193	1
FBgn0036152	-0.392781	4.26162	2.59171	0.107424	1
FBgn0001233	-0.450061	9.85064	2.59131	0.107452	1
FBgn0261674	0.385907	4.75691	2.59123	0.107457	1
FBgn0038983	-0.825394	7.46741	2.58837	0.107651	1
FBgn0266262	0.626119	1.88355	2.58654	0.107776	1
FBgn0031080	0.631724	1.42789	2.57995	0.108225	1
FBgn0259994	0.65274	2.81371	2.57115	0.108828	1
FBgn0034021	-0.43102	3.49652	2.56938	0.108951	1
FBgn0029950	-0.883253	0.262642	2.56788	0.109054	1
FBgn0040370	0.687078	-0.0608926	2.56533	0.10923	1
FBgn0037853	0.499677	4.12227	2.56414	0.109312	1
FBgn0039769	2.16978	2.58229	2.56322	0.109376	1
FBgn0039611	-0.544469	3.79119	2.5623	0.109439	1
FBgn0265310	-0.612501	0.875524	2.56203	0.109458	1
FBgn0033701	0.615136	0.50166	2.56055	0.10956	1
FBgn0003388	0.512672	1.80833	2.55936	0.109643	1
FBgn0037619	-0.523435	1.61986	2.54739	0.110477	1
FBgn0032891	0.662906	0.933709	2.54212	0.110846	1
FBgn0263470	0.919004	-1.55766	2.54116	0.110913	1
FBgn0050203	0.59385	1.84678	2.54022	0.11098	1
FBgn0032620	-0.636502	0.899204	2.53992	0.111	1
FBgn0030787	0.394768	3.63417	2.53408	0.111412	1
FBgn0004427	0.843069	5.8124	2.53186	0.111569	1
FBgn0034911	1.10757	0.10858	2.5309	0.111636	1
FBgn0025874	-0.411009	2.80835	2.53041	0.111672	1
FBgn0053207	-0.498812	2.51518	2.52447	0.112093	1
FBgn0038214	-0.599277	2.76115	2.52419	0.112113	1
FBgn0036242	0.774003	-0.269173	2.52394	0.11213	1
FBgn0030847	0.389736	4.35729	2.52015	0.1124	1
FBgn0264997	1.76575	-1.10776	2.51927	0.112463	1
FBgn0003390	0.442544	4.06201	2.51794	0.112558	1
FBgn0040262	0.975185	0.425427	2.51744	0.112593	1
FBgn0265590	-0.481904	3.31879	2.51709	0.112619	1
FBgn0039870	-0.399811	3.66992	2.5148	0.112782	1
FBgn0035063	-0.414598	2.86418	2.50527	0.113466	1
FBgn0053418	-1.74819	-1.48557	2.50394	0.113562	1
FBgn0036289	-1.22507	2.49555	2.50202	0.1137	1
FBgn0000043	0.641794	6.93353	2.50104	0.113772	1
FBgn0263973	-0.669371	4.65072	2.4998	0.11386	1
FBgn0053082	0.483924	2.40904	2.49552	0.114171	1
FBgn0039464	0.423919	5.19858	2.49014	0.114561	1
FBgn0029826	1.04803	2.08177	2.48679	0.114806	1
FBgn0000037	0.550149	0.908912	2.48572	0.114884	1
FBgn0001168	-0.426291	6.47981	2.48405	0.115006	1
FBgn0261575	1.00403	10.1848	2.48159	0.115186	1
FBgn0011279	-1.39396	-1.29246	2.47972	0.115323	1
FBgn0037279	0.429874	5.44237	2.47643	0.115564	1
FBgn0052072	-0.914641	4.82719	2.47642	0.115565	1
FBgn0051437	0.878095	-1.86987	2.47628	0.115575	1
FBgn0037623	-0.350209	5.75289	2.47537	0.115642	1
FBgn0039596	0.831811	2.01833	2.47291	0.115823	1
FBgn0037976	1.21117	2.3087	2.47231	0.115868	1
FBgn0033294	1.75951	5.12385	2.46806	0.116181	1
FBgn0002733	0.759121	1.58894	2.46613	0.116324	1
FBgn0003300	1.06233	-1.63208	2.46266	0.116581	1
FBgn0263321	-0.442388	4.21499	2.46151	0.116667	1
FBgn0267106	-1.01951	2.87951	2.46021	0.116763	1
FBgn0029801	0.418971	6.3519	2.46011	0.11677	1
FBgn0001098	-0.441515	7.679	2.45576	0.117095	1
FBgn0010401	-3.81149	0.457833	2.45522	0.117135	1
FBgn0031558	-0.501705	3.98491	2.45454	0.117186	1
FBgn0039325	-0.619386	5.96466	2.45029	0.117503	1
FBgn0265898	-0.632583	0.362822	2.44496	0.117903	1
FBgn0085664	0.761563	-0.819822	2.44209	0.118119	1
FBgn0032139	0.443617	3.21379	2.44166	0.118151	1
FBgn0034331	-0.46267	7.6792	2.43879	0.118368	1
FBgn0031945	1.10529	0.647873	2.43561	0.118607	1
FBgn0267130	-1.01235	-1.84185	2.43387	0.11874	1
FBgn0053438	-1.60501	-1.52439	2.43344	0.118772	1
FBgn0030318	0.464976	4.59863	2.43277	0.118822	1
FBgn0033214	0.513284	3.23308	2.42729	0.119239	1
FBgn0046258	0.567349	1.2552	2.42651	0.119298	1
FBgn0015765	0.37738	4.30613	2.42417	0.119476	1
FBgn0263406	-0.697465	-0.395702	2.41426	0.120235	1
FBgn0035243	-0.597088	0.234971	2.41423	0.120237	1
FBgn0266829	-0.761441	1.10504	2.4126	0.120363	1
FBgn0028518	0.940818	4.14999	2.41204	0.120406	1
FBgn0003308	-0.403783	5.33452	2.41019	0.120548	1
FBgn0053514	1.46205	3.47461	2.40712	0.120784	1
FBgn0037993	0.917725	-1.93894	2.40577	0.120888	1
FBgn0004428	0.678898	5.86707	2.40428	0.121004	1
FBgn0031189	-0.41755	3.20402	2.40415	0.121014	1
FBgn0031393	0.615133	0.0801175	2.40126	0.121238	1
FBgn0266579	-0.348528	5.12462	2.39877	0.121431	1
FBgn0032144	2.41119	6.31653	2.39829	0.121468	1
FBgn0267614	-0.734573	-0.6869	2.39676	0.121587	1
FBgn0030756	1.89392	2.0164	2.39003	0.122111	1
FBgn0034474	-0.96192	10.1657	2.38913	0.122182	1
FBgn0040972	0.538986	2.56323	2.38892	0.122198	1
FBgn0004431	2.30772	1.35048	2.38698	0.12235	1
FBgn0004055	-0.400766	4.95588	2.38618	0.122413	1
FBgn0035661	2.37144	6.00933	2.37182	0.123543	1
FBgn0034577	0.425895	5.80432	2.37074	0.123628	1
FBgn0035610	-0.606151	1.92607	2.36875	0.123786	1
FBgn0052029	-0.684285	0.885346	2.36538	0.124054	1
FBgn0038753	-2.45724	0.409281	2.36373	0.124185	1
FBgn0022768	0.370105	6.4042	2.35843	0.124607	1
FBgn0263241	0.621008	3.40066	2.35828	0.124619	1
FBgn0038582	-0.44485	2.45025	2.35628	0.12478	1
FBgn0263235	1.77661	4.07702	2.35495	0.124886	1
FBgn0001104	0.397734	4.87519	2.35169	0.125147	1
FBgn0259821	-0.461804	3.95614	2.35084	0.125215	1
FBgn0264791	-0.434282	3.51863	2.34455	0.125722	1
FBgn0067102	0.365474	4.32878	2.34002	0.126088	1
FBgn0036196	0.369439	5.56915	2.33963	0.12612	1
FBgn0025678	0.398944	7.01492	2.33645	0.126377	1
FBgn0262150	0.466553	3.49405	2.3324	0.126707	1
FBgn0262510	0.382718	4.04833	2.32841	0.127032	1
FBgn0015380	0.540157	1.87846	2.32736	0.127117	1
FBgn0261871	0.921187	-1.58738	2.32605	0.127224	1
FBgn0020277	-0.695876	0.826197	2.32563	0.127259	1
FBgn0020415	-0.401429	6.68098	2.32423	0.127373	1
FBgn0260657	-0.719905	-0.516479	2.32206	0.127551	1
FBgn0050360	1.80614	8.65281	2.32112	0.127628	1
FBgn0266929	1.01423	-1.94431	2.32062	0.127669	1
FBgn0034012	-0.65572	-0.509838	2.3182	0.127868	1
FBgn0029836	-1.28272	0.869644	2.31661	0.127999	1
FBgn0033978	-0.40245	6.29403	2.31555	0.128086	1
FBgn0033827	1.04972	-1.2585	2.31093	0.128467	1
FBgn0265685	-0.879712	-0.81053	2.31057	0.128497	1
FBgn0035039	-0.50003	5.84949	2.30728	0.12877	1
FBgn0262867	-0.738475	5.88262	2.30599	0.128876	1
FBgn0031734	-0.533831	7.34722	2.3047	0.128983	1
FBgn0030595	-0.508954	2.37046	2.29943	0.129421	1
FBgn0039094	0.403476	5.57024	2.29943	0.129422	1
FBgn0003391	0.408989	4.9003	2.29934	0.129429	1
FBgn0039562	0.431907	8.57633	2.29694	0.129629	1
FBgn0033204	0.431861	3.25804	2.2949	0.129799	1
FBgn0039073	0.465022	4.77908	2.29263	0.129989	1
FBgn0263234	1.10307	4.04084	2.29166	0.130071	1
FBgn0035781	1.52962	5.54236	2.29153	0.130081	1
FBgn0039296	0.38878	3.69595	2.28811	0.130369	1
FBgn0030529	0.412455	5.60037	2.28734	0.130433	1
FBgn0015576	0.349056	5.6191	2.28688	0.130472	1
FBgn0035523	0.359727	4.93145	2.28682	0.130477	1
FBgn0262560	-0.386116	3.10429	2.28462	0.130662	1
FBgn0011829	-0.663602	1.00664	2.28443	0.130678	1
FBgn0033783	0.371943	5.21548	2.28106	0.130963	1
FBgn0031428	-0.475961	6.62364	2.27839	0.131188	1
FBgn0034296	1.964	6.6163	2.27686	0.131318	1
FBgn0266323	-0.886726	-1.80109	2.27409	0.131552	1
FBgn0001229	-0.562789	0.984535	2.27278	0.131664	1
FBgn0024238	0.551716	6.12766	2.27037	0.131869	1
FBgn0039685	-0.652518	4.70808	2.26802	0.132069	1
FBgn0035392	-0.377499	3.66173	2.26643	0.132204	1
FBgn0001994	-0.368977	5.7006	2.26448	0.13237	1
FBgn0033494	0.5949	3.91601	2.26363	0.132443	1
FBgn0035358	2.36927	4.48132	2.26356	0.132449	1
FBgn0032615	-0.530898	3.3046	2.26329	0.132472	1
FBgn0039084	-1.79502	3.07991	2.26154	0.132622	1
FBgn0032169	-0.405649	3.14912	2.25919	0.132823	1
FBgn0035235	-0.374918	3.40165	2.25858	0.132876	1
FBgn0082954	0.669586	-0.260433	2.25737	0.13298	1
FBgn0011554	1.73028	2.85544	2.25574	0.13312	1
FBgn0031359	0.339687	6.27479	2.25512	0.133173	1
FBgn0031559	-0.712161	2.34727	2.25067	0.133557	1
FBgn0263662	-0.563801	0.782954	2.25027	0.133591	1
FBgn0027571	0.503837	11.8883	2.25021	0.133597	1
FBgn0259923	0.417145	4.10432	2.24938	0.133668	1
FBgn0260005	-0.449885	5.3166	2.2471	0.133865	1
FBgn0267647	-1.11687	-1.42713	2.23493	0.134923	1
FBgn0029002	0.902399	3.42904	2.23464	0.134948	1
FBgn0003134	-0.394349	7.3778	2.2341	0.134995	1
FBgn0259896	-0.559865	2.13543	2.23388	0.135015	1
FBgn0266247	0.710138	0.442224	2.23276	0.135112	1
FBgn0036335	-0.421196	3.06683	2.23273	0.135115	1
FBgn0023214	0.436937	3.08895	2.2323	0.135153	1
FBgn0002569	1.32184	5.65863	2.23213	0.135167	1
FBgn0030984	1.26236	0.963997	2.22983	0.135369	1
FBgn0039873	-0.611446	7.52831	2.22885	0.135455	1
FBgn0031930	1.28508	1.01076	2.22812	0.135518	1
FBgn0033665	-0.379666	5.63926	2.22799	0.13553	1
FBgn0267624	-0.917107	-1.4525	2.22098	0.136147	1
FBgn0259975	-0.989098	11.3752	2.21867	0.13635	1
FBgn0039085	0.63362	3.74857	2.21723	0.136478	1
FBgn0038894	-0.839129	2.13505	2.20925	0.137185	1
FBgn0038968	-0.381033	3.52127	2.20837	0.137264	1
FBgn0051678	0.314911	6.28095	2.20821	0.137277	1
FBgn0036481	1.02874	0.505414	2.20514	0.137551	1
FBgn0263039	0.762296	-0.539428	2.20048	0.137968	1
FBgn0019928	2.22142	3.25232	2.19976	0.138032	1
FBgn0264502	-0.65269	-0.132391	2.19619	0.138352	1
FBgn0037846	-0.39092	3.28848	2.19579	0.138389	1
FBgn0035587	-0.528411	4.15228	2.19541	0.138422	1
FBgn0064237	-0.436865	5.25499	2.19239	0.138694	1
FBgn0025583	-0.430961	7.0932	2.19187	0.138741	1
FBgn0052369	-0.394818	4.98324	2.18955	0.13895	1
FBgn0002641	0.392251	4.24585	2.18945	0.138959	1
FBgn0033903	-0.380491	4.97641	2.18938	0.138966	1
FBgn0036518	0.342425	5.43312	2.18917	0.138984	1
FBgn0053116	0.52219	3.13888	2.18664	0.139213	1
FBgn0054030	-0.735137	-0.555706	2.18425	0.139429	1
FBgn0263625	0.602178	4.25596	2.18293	0.139548	1
FBgn0265165	0.598132	0.952363	2.18147	0.139681	1
FBgn0038967	1.00626	-1.67447	2.18131	0.139695	1
FBgn0038535	0.367513	6.77816	2.18118	0.139707	1
FBgn0086604	0.50693	1.22419	2.1801	0.139805	1
FBgn0024944	-0.503295	2.68725	2.17796	0.14	1
FBgn0041188	0.359765	7.14986	2.17643	0.14014	1
FBgn0000578	0.40171	3.92285	2.17579	0.140198	1
FBgn0028394	0.383251	4.31583	2.17478	0.14029	1
FBgn0052695	-0.41224	5.19525	2.17471	0.140296	1
FBgn0003867	-0.421058	5.62127	2.17417	0.140345	1
FBgn0058198	-0.730056	1.53486	2.17367	0.140391	1
FBgn0037488	-1.02507	1.10565	2.1729	0.140461	1
FBgn0040251	0.908264	-1.04874	2.17204	0.14054	1
FBgn0266681	-0.853686	3.75417	2.17195	0.140548	1
FBgn0035154	1.94973	4.48983	2.17135	0.140603	1
FBgn0030574	0.461189	5.26318	2.1674	0.140965	1
FBgn0029723	0.391801	3.46299	2.16658	0.14104	1
FBgn0004181	-0.992646	12.7555	2.16536	0.141152	1
FBgn0051912	0.555523	0.306789	2.164	0.141276	1
FBgn0041604	0.460112	2.95923	2.16135	0.14152	1
FBgn0266232	0.614805	-0.633169	2.16059	0.14159	1
FBgn0037672	-0.502057	2.20868	2.15607	0.142007	1
FBgn0019890	0.350026	7.17652	2.15304	0.142288	1
FBgn0082987	1.02371	-1.8713	2.15211	0.142374	1
FBgn0029863	-0.803842	3.56435	2.14865	0.142696	1
FBgn0034624	-0.650398	0.228165	2.14814	0.142743	1
FBgn0265187	-0.627702	6.12254	2.14786	0.142769	1
FBgn0267628	0.770474	-0.987659	2.14687	0.142861	1
[truncated: 12,975 more rows]

## Sheet: Table S2E OO2HR.OO0HC
	logFC	logCPM	LR	PValue	FDR
[truncated: 14,003 more rows]

[truncated: 7 more sheets: Table S2F OO4HR.OO0HC, Table S2G SO1HC.SO0HC, Table S2H SO2HC.SO0HC, Table S2I SO4HC.SO0HC, Table S2J SO1HR.SO0HC, Table S2K SO2HR.SO0HC, Table S2L SO4HR.SO0HC]
