# Supplementary material for: Mitochondrial genotype alters the impact of rapamycin on the transcriptional response to nutrients in Drosophila
Source: BMC Genomics. 2021 Mar 24;22:213. doi: 10.1186/s12864-021-07516-2 (PMC7992956; doi:10.1186/s12864-021-07516-2)
Supplement: Supplementary file 3 — Additional file 3: Table S3. (A-H). Longitudinal time course differential expression analysis. ImpulseDE2 analysis output for individual time courses and comparisons between time courses. The file has the time course condition(s) that were analyzed denoted in the tab name. [file 12864_2021_7516_MOESM3_ESM.xls]

## Sheet: Table S3A OOC
	Gene	p	padj	loglik_full	loglik_red	df_full	df_red	mean	converge_impulse	converge_const	allZero
FBgn0000003	FBgn0000003	0.91393	1	-47.7379	-48.4841	7	2	372.399	0	0	FALSE
FBgn0000008	FBgn0000008	0.00244289	0.0139396	-47.8858	-57.1056	7	2	773.416	0	0	FALSE
FBgn0000014	FBgn0000014	0.38915	0.861554	-48.5339	-51.146	7	2	951.327	0	0	FALSE
FBgn0000015	FBgn0000015	2.94914e-06	4.01329e-05	-48.6763	-65.4427	7	2	707.303	0	0	FALSE
FBgn0000017	FBgn0000017	0.7639	1	-56.1287	-57.4204	7	2	2817.33	0	0	FALSE
FBgn0000018	FBgn0000018	0.788563	1	-40.8712	-42.081	7	2	447.188	0	0	FALSE
FBgn0000024	FBgn0000024	0.717829	1	-40.825	-42.2671	7	2	204.135	0	0	FALSE
FBgn0000028	FBgn0000028	0.0117686	0.0545864	-37.8609	-45.2062	7	2	166.901	0	0	FALSE
FBgn0000032	FBgn0000032	0.969688	1	-45.0627	-45.5164	7	2	720.751	0	0	FALSE
FBgn0000036	FBgn0000036	0.616846	1	-27.8712	-29.6428	7	2	23.0656	0	0	FALSE
FBgn0000037	FBgn0000037	0.594631	1	-30.4502	-32.296	7	2	56.7265	0	0	FALSE
FBgn0000038	FBgn0000038	0.63404	1	-33.1712	-34.8861	7	2	39.4682	0	0	FALSE
FBgn0000042	FBgn0000042	0.0128034	0.0587436	-78.0971	-85.3398	7	2	24490.3	0	0	FALSE
FBgn0000043	FBgn0000043	0.889732	1	-66.9431	-67.7898	7	2	4236.8	0	0	FALSE
FBgn0000044	FBgn0000044	0.00161728	0.00965335	-79.5585	-89.2595	7	2	31275	0	0	FALSE
FBgn0000045	FBgn0000045	0.710278	1	-74.6097	-76.0763	7	2	9221.01	0	0	FALSE
FBgn0000046	FBgn0000046	0.0247002	0.101609	-68.8268	-75.2581	7	2	9983.29	0	0	FALSE
FBgn0000047	FBgn0000047	0.892962	1	-63.0457	-63.8794	7	2	1175	0	0	FALSE
FBgn0000052	FBgn0000052	2.30738e-06	3.23103e-05	-61.8414	-78.8756	7	2	4059.16	0	0	FALSE
FBgn0000053	FBgn0000053	3.74028e-07	7.54685e-06	-69.6179	-88.6274	7	2	9673.42	0	0	FALSE
FBgn0000054	FBgn0000054	1.44107e-07	3.54022e-06	-44.2548	-64.2932	7	2	815.917	0	0	FALSE
FBgn0000055	FBgn0000055	0.710536	1	-49.3021	-50.7679	7	2	1156.2	0	0	FALSE
FBgn0000057	FBgn0000057	0.67659	1	-54.0426	-55.6185	7	2	2300.58	0	0	FALSE
FBgn0000061	FBgn0000061	0.71913	1	-21.5838	-23.0217	7	2	7.49864	0	0	FALSE
FBgn0000063	FBgn0000063	0.0459061	0.169253	-38.9695	-44.615	7	2	136.766	0	0	FALSE
FBgn0000064	FBgn0000064	0.868516	1	-81.3306	-82.2592	7	2	59649.2	0	0	FALSE
FBgn0000071	FBgn0000071	0.994151	1	-19.7607	-19.9808	7	2	4.66143	0	0	FALSE
FBgn0000075	FBgn0000075	0.963734	1	-26.3087	-26.8014	7	2	20.7885	0	0	FALSE
FBgn0000077	FBgn0000077	0.476469	0.973871	-43.7854	-46.0482	7	2	455.206	0	0	FALSE
FBgn0000078	FBgn0000078	0.859832	1	-86.0579	-87.0189	7	2	20443.8	0	0	FALSE
FBgn0000079	FBgn0000079	0.854179	1	-90.4614	-91.4432	7	2	35341.5	0	0	FALSE
FBgn0000083	FBgn0000083	0.000324611	0.00230738	-63.5045	-75.049	7	2	5926.89	0	0	FALSE
FBgn0000084	FBgn0000084	0.0520002	0.187428	-57.7861	-63.2706	7	2	3055.63	0	0	FALSE
FBgn0000092	FBgn0000092	0.954795	1	-29.2232	-29.7693	7	2	33.1698	0	0	FALSE
FBgn0000094	FBgn0000094	0.985607	1	-77.7985	-78.1234	7	2	7482.49	0	0	FALSE
FBgn0000097	FBgn0000097	0.943638	1	-51.1298	-51.7362	7	2	972.841	0	0	FALSE
FBgn0000099	FBgn0000099	9.24856e-13	2.27206e-10	-45.0805	-77.7816	7	2	800.143	0	0	FALSE
FBgn0000100	FBgn0000100	0.56071	1	-78.3528	-80.3138	7	2	52404	0	0	FALSE
FBgn0000108	FBgn0000108	0.796676	1	-38.2768	-39.4593	7	2	193.241	0	0	FALSE
FBgn0000109	FBgn0000109	0.895553	1	-44.6936	-45.517	7	2	671.448	0	0	FALSE
FBgn0000114	FBgn0000114	0.00236385	0.0135438	-68.2959	-77.5543	7	2	6254.47	0	0	FALSE
FBgn0000115	FBgn0000115	0.0608049	0.212491	-48.3291	-53.6098	7	2	1275.08	0	0	FALSE
FBgn0000116	FBgn0000116	0.460804	0.95623	-75.8987	-78.2209	7	2	28899.8	0	0	FALSE
FBgn0000117	FBgn0000117	0.0219865	0.0920621	-58.6278	-65.2043	7	2	5193.49	0	0	FALSE
FBgn0000119	FBgn0000119	0.97627	1	-50.0483	-50.4542	7	2	927.088	0	0	FALSE
FBgn0000137	FBgn0000137	0.937653	1	-19.0656	-19.7022	7	2	3.7246	0	0	FALSE
FBgn0000139	FBgn0000139	0.731653	1	-49.2091	-50.6063	7	2	1345.41	0	0	FALSE
FBgn0000140	FBgn0000140	3.78257e-05	0.000343944	-46.3675	-60.3248	7	2	378.17	0	0	FALSE
FBgn0000146	FBgn0000146	0.00017684	0.00133781	-40.077	-52.3085	7	2	138.599	0	0	FALSE
FBgn0000147	FBgn0000147	1.95545e-06	2.81999e-05	-45.4666	-62.6813	7	2	390.176	0	0	FALSE
FBgn0000150	FBgn0000150	0.415133	0.896167	-73.4791	-75.9821	7	2	25557.6	0	0	FALSE
FBgn0000152	FBgn0000152	0.91621	1	-34.6356	-35.3719	7	2	155.752	0	0	FALSE
FBgn0000153	FBgn0000153	0.00689759	0.0346397	-51.5804	-59.571	7	2	605.534	0	0	FALSE
FBgn0000157	FBgn0000157	0.557018	1	-34.0844	-36.0581	7	2	105.925	0	0	FALSE
FBgn0000158	FBgn0000158	0.0315757	0.124594	-29.604	-35.7267	7	2	31.3642	0	0	FALSE
FBgn0000163	FBgn0000163	0.997324	1	-59.246	-59.4041	7	2	3136.84	0	0	FALSE
FBgn0000166	FBgn0000166	0.989602	1	-26.8852	-27.167	7	2	26.5529	0	0	FALSE
FBgn0000173	FBgn0000173	0.490819	0.992196	-56.3554	-58.5648	7	2	3491.4	0	0	FALSE
FBgn0000179	FBgn0000179	0.999963	1	-28.5235	-28.551	7	2	32.648	0	0	FALSE
FBgn0000180	FBgn0000180	0.564437	1	-36.4198	-38.3679	7	2	77.2568	0	0	FALSE
FBgn0000181	FBgn0000181	0.898774	1	-70.2931	-71.1032	7	2	18770.2	0	0	FALSE
FBgn0000182	FBgn0000182	0.0315819	0.124594	-35.7667	-41.8891	7	2	82.1089	0	0	FALSE
FBgn0000183	FBgn0000183	0.706124	1	-50.277	-51.7571	7	2	1457.92	0	0	FALSE
FBgn0000206	FBgn0000206	0.945837	1	-29.2527	-29.8477	7	2	29.6779	0	0	FALSE
FBgn0000210	FBgn0000210	0.99659	1	-31.4512	-31.6263	7	2	70.077	0	0	FALSE
FBgn0000212	FBgn0000212	0.00637239	0.0323648	-54.4826	-62.5681	7	2	1917.97	0	0	FALSE
FBgn0000221	FBgn0000221	0.968836	1	-38.7821	-39.2416	7	2	289.238	0	0	FALSE
FBgn0000228	FBgn0000228	0.311814	0.745999	-49.3451	-52.3166	7	2	1180.03	0	0	FALSE
FBgn0000229	FBgn0000229	0.949056	1	-45.4246	-46.0024	7	2	896.288	0	0	FALSE
FBgn0000233	FBgn0000233	0.603006	1	-24.6018	-26.4195	7	2	14.6704	0	0	FALSE
FBgn0000239	FBgn0000239	0.980968	1	-55	-55.3677	7	2	3082.12	0	0	FALSE
FBgn0000241	FBgn0000241	0.380656	0.850131	-27.629	-30.2778	7	2	31.9098	0	0	FALSE
FBgn0000244	FBgn0000244	0.688691	1	-58.8848	-60.4214	7	2	4418.18	0	0	FALSE
FBgn0000246	FBgn0000246	0.649147	1	-33.4756	-35.1409	7	2	99.0392	0	0	FALSE
FBgn0000247	FBgn0000247	0.267748	0.670591	-51.402	-54.6104	7	2	1416.17	0	0	FALSE
FBgn0000250	FBgn0000250	0.835977	1	-57.2167	-58.2637	7	2	3434.28	0	0	FALSE
FBgn0000251	FBgn0000251	0.869585	1	-55.663	-56.5876	7	2	1980.35	0	0	FALSE
FBgn0000253	FBgn0000253	0.976132	1	-66.8291	-67.2361	7	2	12735.3	0	0	FALSE
FBgn0000256	FBgn0000256	0.0443883	0.164524	-63.9114	-69.6002	7	2	5210.62	0	0	FALSE
FBgn0000257	FBgn0000257	0.71347	1	-45.2553	-46.7116	7	2	766.001	0	0	FALSE
FBgn0000259	FBgn0000259	0.799834	1	-53.7036	-54.8755	7	2	2317.01	0	0	FALSE
FBgn0000261	FBgn0000261	0.652532	1	-85.6373	-87.2916	7	2	121776	0	0	FALSE
FBgn0000273	FBgn0000273	0.0409884	0.154415	-57.2772	-63.0681	7	2	3344.9	0	0	FALSE
FBgn0000274	FBgn0000274	7.16646e-07	1.26707e-05	-48.9997	-67.3053	7	2	883.956	0	0	FALSE
FBgn0000276	FBgn0000276	0.289322	0.708035	-67.9488	-71.0376	7	2	3150.82	0	0	FALSE
FBgn0000277	FBgn0000277	0.00919122	0.0443656	-56.3518	-63.9969	7	2	787.224	0	0	FALSE
FBgn0000279	FBgn0000279	0.240526	0.620045	-31.4757	-34.8468	7	2	25.6091	0	0	FALSE
FBgn0000283	FBgn0000283	0.0243823	0.100626	-52.4858	-58.9333	7	2	1806.51	0	0	FALSE
FBgn0000286	FBgn0000286	0.00285428	0.0159619	-57.3342	-66.3716	7	2	2925.43	0	0	FALSE
FBgn0000287	FBgn0000287	0.0455986	0.168317	-55.7615	-61.4157	7	2	1337.13	0	0	FALSE
FBgn0000289	FBgn0000289	2.58227e-06	3.55551e-05	-50.7509	-67.6624	7	2	1973.66	0	0	FALSE
FBgn0000299	FBgn0000299	0.0122798	0.0566195	-67.2908	-74.5844	7	2	5928.39	0	0	FALSE
FBgn0000303	FBgn0000303	0.977766	1	-26.6504	-27.0447	7	2	25.5055	0	0	FALSE
FBgn0000307	FBgn0000307	0.0492975	0.17941	-47.8854	-53.439	7	2	854.103	0	0	FALSE
FBgn0000308	FBgn0000308	0.00256374	0.0145757	-61.9932	-71.1565	7	2	7493.15	0	0	FALSE
FBgn0000316	FBgn0000316	0.547361	1	-45.0671	-47.0742	7	2	706.596	0	0	FALSE
FBgn0000317	FBgn0000317	0.0729037	0.245697	-51.9441	-56.9859	7	2	1238.78	0	0	FALSE
FBgn0000318	FBgn0000318	0.783538	1	-50.5718	-51.7984	7	2	2030.67	0	0	FALSE
FBgn0000319	FBgn0000319	0.110655	0.34544	-64.6926	-69.1728	7	2	8497.05	0	0	FALSE
FBgn0000320	FBgn0000320	0.000934389	0.00588585	-40.5235	-50.8592	7	2	207.49	0	0	FALSE
FBgn0000326	FBgn0000326	0.867238	1	-51.6106	-52.544	7	2	1133.09	0	0	FALSE
FBgn0000330	FBgn0000330	0.426843	0.912252	-42.7004	-45.1559	7	2	447.505	0	0	FALSE
FBgn0000339	FBgn0000339	0.703818	1	-50.2788	-51.7664	7	2	1527.17	0	0	FALSE
FBgn0000346	FBgn0000346	0.0259799	0.105816	-46.8406	-53.2088	7	2	477.892	0	0	FALSE
FBgn0000351	FBgn0000351	0.722096	1	-27.4203	-28.8485	7	2	29.5033	0	0	FALSE
FBgn0000352	FBgn0000352	0.677571	1	-40.4517	-42.0244	7	2	364.785	0	0	FALSE
FBgn0000357	FBgn0000357	0.969758	1	-26.4886	-26.9418	7	2	21.028	0	0	FALSE
FBgn0000370	FBgn0000370	0.343433	0.797321	-72.7105	-75.5277	7	2	28589.1	0	0	FALSE
FBgn0000376	FBgn0000376	0.135659	0.405038	-41.0221	-45.2207	7	2	327.77	0	0	FALSE
FBgn0000377	FBgn0000377	0.133101	0.398847	-48.4592	-52.6844	7	2	898.565	0	0	FALSE
FBgn0000382	FBgn0000382	0.521623	1	-54.3148	-56.4126	7	2	2214.22	0	0	FALSE
FBgn0000384	FBgn0000384	0.482514	0.982785	-45.8593	-48.0995	7	2	962.569	0	0	FALSE
FBgn0000394	FBgn0000394	0.579705	1	-44.4154	-46.3115	7	2	629.695	0	0	FALSE
FBgn0000395	FBgn0000395	0.00666038	0.0336333	-48.4469	-56.4795	7	2	941.912	0	0	FALSE
FBgn0000404	FBgn0000404	5.71387e-06	6.87845e-05	-44.7511	-60.7939	7	2	411.886	0	0	FALSE
FBgn0000405	FBgn0000405	2.46666e-07	5.42188e-06	-50.4915	-69.9506	7	2	892.353	0	0	FALSE
FBgn0000406	FBgn0000406	0.197532	0.537932	-76.017	-79.6797	7	2	33737.3	0	0	FALSE
FBgn0000409	FBgn0000409	0.999276	1	-71.668	-71.76	7	2	10514.5	0	0	FALSE
FBgn0000411	FBgn0000411	0.00867584	0.0421833	-37.8108	-45.5256	7	2	138.928	0	0	FALSE
FBgn0000412	FBgn0000412	0.973234	1	-56.5884	-57.017	7	2	2690.6	0	0	FALSE
FBgn0000413	FBgn0000413	0.847374	1	-52.1513	-53.1577	7	2	1480.15	0	0	FALSE
FBgn0000414	FBgn0000414	0.262616	0.661525	-52.7566	-55.9946	7	2	1424.18	0	0	FALSE
FBgn0000416	FBgn0000416	0.411543	0.891804	-76.0444	-78.5622	7	2	46122.6	0	0	FALSE
FBgn0000422	FBgn0000422	0.759923	1	-48.1509	-49.4556	7	2	987.764	0	0	FALSE
FBgn0000426	FBgn0000426	0.963673	1	-42.3938	-42.8869	7	2	318.361	0	0	FALSE
FBgn0000427	FBgn0000427	0.56453	1	-24.2097	-26.1575	7	2	14.3189	0	0	FALSE
FBgn0000442	FBgn0000442	0.0694715	0.236751	-35.3432	-40.4487	7	2	80.172	0	0	FALSE
FBgn0000447	FBgn0000447	0.106993	0.336821	-58.5594	-63.0856	7	2	3135.46	0	0	FALSE
FBgn0000448	FBgn0000448	0.947424	1	-25.1562	-25.7428	7	2	12.5031	0	0	FALSE
FBgn0000451	FBgn0000451	0.445002	0.935641	-43.6546	-46.0379	7	2	151.457	0	0	FALSE
FBgn0000454	FBgn0000454	0.786928	1	-58.68	-59.8952	7	2	3903.54	0	0	FALSE
FBgn0000455	FBgn0000455	0.409714	0.889418	-55.2105	-57.7359	7	2	2749.46	0	0	FALSE
FBgn0000459	FBgn0000459	0.900287	1	-32.9187	-33.7227	7	2	72.6823	0	0	FALSE
FBgn0000463	FBgn0000463	0.97711	1	-36.7597	-37.1591	7	2	111.351	0	0	FALSE
FBgn0000464	FBgn0000464	0.632839	1	-45.4943	-47.2131	7	2	539.521	0	0	FALSE
FBgn0000473	FBgn0000473	0.229184	0.599079	-66.2065	-69.65	7	2	4903.41	0	0	FALSE
FBgn0000477	FBgn0000477	0.884079	1	-53.1437	-54.0127	7	2	1302.99	0	0	FALSE
FBgn0000479	FBgn0000479	0.0666878	0.228936	-52.8434	-58.0029	7	2	2018.82	0	0	FALSE
FBgn0000482	FBgn0000482	0.0903268	0.29218	-43.826	-48.5816	7	2	702.931	0	0	FALSE
FBgn0000489	FBgn0000489	0.101425	0.32176	-54.935	-59.534	7	2	2636.35	0	0	FALSE
FBgn0000490	FBgn0000490	9.73412e-07	1.60681e-05	-43.5293	-61.5027	7	2	554.199	0	0	FALSE
FBgn0000492	FBgn0000492	1.42604e-06	2.18956e-05	-46.3593	-63.9177	7	2	668.708	0	0	FALSE
FBgn0000497	FBgn0000497	0.714432	1	-38.1322	-39.5854	7	2	147.556	0	0	FALSE
FBgn0000499	FBgn0000499	0.607208	1	-52.0202	-53.8239	7	2	1450.16	0	0	FALSE
FBgn0000500	FBgn0000500	0.686052	1	-23.9157	-25.4609	7	2	12.5343	0	0	FALSE
FBgn0000504	FBgn0000504	1.93185e-18	7.9564e-16	-55.5519	-101.84	7	2	2398.28	0	0	FALSE
FBgn0000520	FBgn0000520	0.289975	0.709111	-42.5987	-45.684	7	2	414.798	0	0	FALSE
FBgn0000524	FBgn0000524	0.715136	1	-43.5337	-44.9846	7	2	381.433	0	0	FALSE
FBgn0000527	FBgn0000527	0.0747565	0.250734	-42.8345	-47.843	7	2	228.235	0	0	FALSE
FBgn0000529	FBgn0000529	0.268095	0.671099	-28.3874	-31.5938	7	2	34.5816	0	0	FALSE
FBgn0000533	FBgn0000533	0.432788	0.919905	-42.3206	-44.7522	7	2	291.532	0	0	FALSE
FBgn0000535	FBgn0000535	0.960332	1	-28.3743	-28.888	7	2	23.2039	0	0	FALSE
FBgn0000536	FBgn0000536	0.621697	1	-61.1851	-62.9406	7	2	5960.88	0	0	FALSE
FBgn0000541	FBgn0000541	0.616312	1	-55.4863	-57.2597	7	2	2446.67	0	0	FALSE
FBgn0000542	FBgn0000542	0.291655	0.712623	-36.0244	-39.1007	7	2	157.582	0	0	FALSE
FBgn0000543	FBgn0000543	0.252439	0.641777	-47.3785	-50.6766	7	2	838.892	0	0	FALSE
FBgn0000546	FBgn0000546	0.0645334	0.223071	-47.0266	-52.2292	7	2	619.727	0	0	FALSE
FBgn0000547	FBgn0000547	0.288681	0.706961	-52.3651	-55.4573	7	2	1131.8	0	0	FALSE
FBgn0000551	FBgn0000551	0.791795	1	-22.3199	-23.5188	7	2	7.95119	0	0	FALSE
FBgn0000556	FBgn0000556	0.11864	0.365284	-93.5382	-97.9227	7	2	388599	0	0	FALSE
FBgn0000557	FBgn0000557	0.00128201	0.00782219	-53.9981	-63.9686	7	2	1615.18	0	0	FALSE
FBgn0000559	FBgn0000559	0.717723	1	-87.2644	-88.7069	7	2	142465	0	0	FALSE
FBgn0000560	FBgn0000560	0.0259996	0.105835	-30.4438	-36.811	7	2	48.9559	0	0	FALSE
FBgn0000562	FBgn0000562	0.230862	0.602566	-55.3354	-58.768	7	2	2329.35	0	0	FALSE
FBgn0000565	FBgn0000565	5.43322e-08	1.66412e-06	-43.7282	-64.8149	7	2	690.082	0	0	FALSE
FBgn0000566	FBgn0000566	0.891542	1	-55.9818	-56.8212	7	2	2673.43	0	0	FALSE
FBgn0000567	FBgn0000567	0.0310443	0.122974	-45.5077	-51.6518	7	2	646.9	0	0	FALSE
FBgn0000568	FBgn0000568	0.00410581	0.0220367	-59.3875	-67.9961	7	2	3399.8	0	0	FALSE
FBgn0000575	FBgn0000575	0.0657933	0.226476	-61.9946	-67.1718	7	2	2830.45	0	0	FALSE
FBgn0000576	FBgn0000576	0.892231	1	-27.801	-28.6377	7	2	25.6316	0	0	FALSE
FBgn0000577	FBgn0000577	0.0295729	0.118182	-45.3215	-51.5268	7	2	338.756	0	0	FALSE
FBgn0000578	FBgn0000578	0.00764801	0.0378188	-41.7794	-49.6461	7	2	487.764	0	0	FALSE
FBgn0000579	FBgn0000579	0.932392	1	-78.4233	-79.0856	7	2	47837.3	0	0	FALSE
FBgn0000581	FBgn0000581	0.298429	0.723244	-55.0274	-58.0679	7	2	1977.03	0	0	FALSE
FBgn0000588	FBgn0000588	0.976562	1	-32.4043	-32.808	7	2	87.7616	0	0	FALSE
FBgn0000592	FBgn0000592	0.982251	1	-88.0335	-88.39	7	2	31143.7	0	0	FALSE
FBgn0000611	FBgn0000611	0.19564	0.533712	-54.4129	-58.0897	7	2	2322.56	0	0	FALSE
FBgn0000615	FBgn0000615	1.78148e-06	2.61764e-05	-74.7483	-92.0645	7	2	15827.9	0	0	FALSE
FBgn0000617	FBgn0000617	0.484866	0.984996	-42.0872	-44.3187	7	2	414.397	0	0	FALSE
FBgn0000618	FBgn0000618	0.956977	1	-37.7658	-38.2993	7	2	266.497	0	0	FALSE
FBgn0000625	FBgn0000625	0.408028	0.886795	-38.8037	-41.3361	7	2	183.526	0	0	FALSE
FBgn0000629	FBgn0000629	0.747723	1	-45.1607	-46.5054	7	2	689.805	0	0	FALSE
FBgn0000633	FBgn0000633	0.851828	1	-27.5696	-28.5599	7	2	21.8396	0	0	FALSE
FBgn0000635	FBgn0000635	0.609677	1	-59.1105	-60.906	7	2	2559.01	0	0	FALSE
FBgn0000636	FBgn0000636	0.0177501	0.0767381	-54.6634	-61.5051	7	2	1074.07	0	0	FALSE
FBgn0000644	FBgn0000644	0.985585	1	-24.5881	-24.9132	7	2	14.6746	0	0	FALSE
FBgn0000658	FBgn0000658	0.00319984	0.0176615	-29.9579	-38.8608	7	2	58.6982	0	0	FALSE
FBgn0000659	FBgn0000659	0.655196	1	-56.3143	-57.9599	7	2	1060.02	0	0	FALSE
FBgn0000662	FBgn0000662	0.386821	0.859104	-51.3867	-54.0087	7	2	1437.57	0	0	FALSE
FBgn0000667	FBgn0000667	9.66986e-05	0.000778649	-59.4392	-72.3492	7	2	4029.65	0	0	FALSE
FBgn0000709	FBgn0000709	0.0513938	0.185865	-48.0969	-53.5965	7	2	1153.18	0	0	FALSE
FBgn0000711	FBgn0000711	0.299926	0.725439	-49.8025	-52.8351	7	2	1242.58	0	0	FALSE
FBgn0000719	FBgn0000719	0.890443	1	-46.7715	-47.6154	7	2	621.789	0	0	FALSE
FBgn0000721	FBgn0000721	0.000326989	0.00232192	-63.3043	-74.8405	7	2	6874.2	0	0	FALSE
FBgn0000723	FBgn0000723	0.128108	0.3867	-52.6562	-56.9345	7	2	1723.05	0	0	FALSE
FBgn0000808	FBgn0000808	0.993434	1	-31.7515	-31.9827	7	2	66.8643	0	0	FALSE
FBgn0000810	FBgn0000810	0.424821	0.909737	-41.2941	-43.7578	7	2	502.095	0	0	FALSE
FBgn0000826	FBgn0000826	0.939546	1	-27.1447	-27.772	7	2	25.5065	0	0	FALSE
FBgn0000927	FBgn0000927	0.850061	1	-29.9793	-30.976	7	2	44.6919	0	0	FALSE
FBgn0000928	FBgn0000928	0.187128	0.514805	-32.8728	-36.6143	7	2	50.2066	0	0	FALSE
FBgn0000964	FBgn0000964	0.432767	0.919905	-26.1984	-28.6301	7	2	16.6966	0	0	FALSE
FBgn0000996	FBgn0000996	0.999975	1	-42.616	-42.6395	7	2	278.658	0	0	FALSE
FBgn0001075	FBgn0001075	0.911945	1	-34.3185	-35.0733	7	2	93.761	0	0	FALSE
FBgn0001077	FBgn0001077	0.153722	0.443554	-25.9903	-30.0132	7	2	24.0667	0	0	FALSE
FBgn0001078	FBgn0001078	0.0565768	0.200416	-43.92	-49.2948	7	2	626.168	0	0	FALSE
FBgn0001079	FBgn0001079	0.0301646	0.120101	-39.8499	-46.0303	7	2	307.215	0	0	FALSE
FBgn0001083	FBgn0001083	0.177145	0.493743	-33.0172	-36.8378	7	2	84.2664	0	0	FALSE
FBgn0001084	FBgn0001084	0.549511	1	-32.1993	-34.1989	7	2	80.2101	0	0	FALSE
FBgn0001085	FBgn0001085	0.970921	1	-34.3383	-34.7834	7	2	99.9576	0	0	FALSE
FBgn0001086	FBgn0001086	1.61188e-05	0.000166209	-44.5847	-59.4867	7	2	333.468	0	0	FALSE
FBgn0001087	FBgn0001087	0.446932	0.937868	-48.6399	-51.0157	7	2	834.498	0	0	FALSE
FBgn0001089	FBgn0001089	0.63382	1	-56.4799	-58.1955	7	2	779.722	0	0	FALSE
FBgn0001090	FBgn0001090	0.38419	0.855976	-57.8515	-60.4849	7	2	1768.38	0	0	FALSE
FBgn0001091	FBgn0001091	0.99989	1	-78.7952	-78.8379	7	2	32057.2	0	0	FALSE
FBgn0001092	FBgn0001092	0.62503	1	-74.5126	-76.2572	7	2	27545.9	0	0	FALSE
FBgn0001098	FBgn0001098	0.93003	1	-67.9919	-68.6653	7	2	7972.72	0	0	FALSE
FBgn0001099	FBgn0001099	1.41081e-07	3.49656e-06	-41.3762	-61.4374	7	2	372.173	0	0	FALSE
FBgn0001104	FBgn0001104	0.144894	0.425267	-48.8432	-52.9495	7	2	1054.93	0	0	FALSE
FBgn0001105	FBgn0001105	0.0111469	0.0521168	-59.5769	-66.9883	7	2	4965.57	0	0	FALSE
FBgn0001108	FBgn0001108	0.052864	0.190053	-50.7444	-56.2075	7	2	1882.68	0	0	FALSE
FBgn0001112	FBgn0001112	0.365325	0.826829	-75.1543	-77.8709	7	2	7209.58	0	0	FALSE
FBgn0001114	FBgn0001114	0.119548	0.367354	-67.3263	-71.7003	7	2	7700.09	0	0	FALSE
FBgn0001122	FBgn0001122	0.140699	0.41548	-46.9674	-51.115	7	2	731.267	0	0	FALSE
FBgn0001123	FBgn0001123	0.51482	1	-50.0381	-52.1602	7	2	1503.29	0	0	FALSE
FBgn0001124	FBgn0001124	0.0152354	0.0676993	-68.7775	-75.8073	7	2	19313.8	0	0	FALSE
FBgn0001125	FBgn0001125	0.000529681	0.0035728	-75.9381	-86.9249	7	2	25063.8	0	0	FALSE
FBgn0001128	FBgn0001128	0.000235978	0.00173005	-76.1338	-88.0396	7	2	30984.2	0	0	FALSE
FBgn0001133	FBgn0001133	0.396631	0.870946	-45.8026	-48.3827	7	2	640.646	0	0	FALSE
FBgn0001134	FBgn0001134	0.473829	0.971453	-39.8398	-42.1125	7	2	268.871	0	0	FALSE
FBgn0001137	FBgn0001137	0.331647	0.779056	-47.3562	-50.2296	7	2	742.069	0	0	FALSE
FBgn0001138	FBgn0001138	0.715205	1	-25.1503	-26.6009	7	2	12.6693	0	0	FALSE
FBgn0001139	FBgn0001139	0.0873801	0.284554	-51.5716	-56.3719	7	2	2165.19	0	0	FALSE
FBgn0001142	FBgn0001142	0.729969	1	-63.5083	-64.911	7	2	9310.55	0	0	FALSE
FBgn0001145	FBgn0001145	0.936847	1	-63.1358	-63.7764	7	2	8368.73	0	0	FALSE
FBgn0001147	FBgn0001147	0.00200629	0.0116856	-45.2708	-54.7209	7	2	347.536	0	0	FALSE
FBgn0001148	FBgn0001148	0.0207248	0.0875972	-39.4224	-46.0723	7	2	165.026	0	0	FALSE
FBgn0001149	FBgn0001149	0.000337637	0.00239147	-69.4528	-80.9526	7	2	14066.2	0	0	FALSE
FBgn0001150	FBgn0001150	0.974876	1	-24.9967	-25.4133	7	2	16.3664	0	0	FALSE
FBgn0001168	FBgn0001168	0.104565	0.330748	-59.7076	-64.2651	7	2	3486.34	0	0	FALSE
FBgn0001169	FBgn0001169	0.914229	1	-45.7525	-46.4975	7	2	852.952	0	0	FALSE
FBgn0001170	FBgn0001170	0.894622	1	-23.1028	-23.9298	7	2	8.30988	0	0	FALSE
FBgn0001179	FBgn0001179	0.989705	1	-41.173	-41.4536	7	2	367.431	0	0	FALSE
FBgn0001180	FBgn0001180	0.525711	1	-37.7179	-39.8011	7	2	204.131	0	0	FALSE
FBgn0001185	FBgn0001185	0.345039	0.799353	-41.2159	-44.0255	7	2	452.189	0	0	FALSE
FBgn0001186	FBgn0001186	0.524218	1	-67.6459	-69.7345	7	2	11305.9	0	0	FALSE
FBgn0001187	FBgn0001187	0.249031	0.63623	-73.7358	-77.0545	7	2	15760.2	0	0	FALSE
FBgn0001189	FBgn0001189	0.134838	0.402931	-51.3498	-55.5569	7	2	2061.81	0	0	FALSE
FBgn0001197	FBgn0001197	0.908959	1	-49.1316	-49.8993	7	2	902.849	0	0	FALSE
FBgn0001202	FBgn0001202	0.935771	1	-45.063	-45.7089	7	2	755.357	0	0	FALSE
FBgn0001206	FBgn0001206	0.954073	1	-38.8453	-39.3955	7	2	201.952	0	0	FALSE
FBgn0001208	FBgn0001208	0.155708	0.447623	-61.8315	-65.8363	7	2	5972.55	0	0	FALSE
FBgn0001215	FBgn0001215	0.563962	1	-64.5563	-66.5061	7	2	6847.86	0	0	FALSE
FBgn0001216	FBgn0001216	0.000567696	0.00379993	-57.4638	-68.3714	7	2	2263.32	0	0	FALSE
FBgn0001217	FBgn0001217	6.48584e-06	7.6001e-05	-63.7806	-79.6844	7	2	5088.89	0	0	FALSE
FBgn0001218	FBgn0001218	0.00275842	0.0155063	-73.1241	-82.2015	7	2	19788	0	0	FALSE
FBgn0001220	FBgn0001220	0.972967	1	-63.2688	-63.6994	7	2	8980.19	0	0	FALSE
FBgn0001222	FBgn0001222	0.87752	1	-48.1965	-49.0909	7	2	1349.01	0	0	FALSE
FBgn0001224	FBgn0001224	0.0967343	0.308975	-50.6898	-55.353	7	2	812.465	0	0	FALSE
FBgn0001225	FBgn0001225	0.0151255	0.0673459	-61.3588	-68.3975	7	2	1840.98	0	0	FALSE
FBgn0001226	FBgn0001226	0.0118344	0.0548186	-59.1445	-66.4831	7	2	1722.52	0	0	FALSE
FBgn0001227	FBgn0001227	0.442604	0.933823	-25.5185	-27.9112	7	2	21.8498	0	0	FALSE
FBgn0001228	FBgn0001228	1.5349e-05	0.000159209	-37.4209	-52.3769	7	2	169.368	0	0	FALSE
FBgn0001229	FBgn0001229	0.789228	1	-32.0975	-33.3051	7	2	77.4895	0	0	FALSE
FBgn0001230	FBgn0001230	0.983692	1	-62.0196	-62.3629	7	2	1350.94	0	0	FALSE
FBgn0001233	FBgn0001233	2.38886e-10	2.35572e-08	-74.8488	-101.711	7	2	31737.6	0	0	FALSE
FBgn0001234	FBgn0001234	0.00374234	0.0202959	-63.9478	-72.666	7	2	5565.5	0	0	FALSE
FBgn0001235	FBgn0001235	0.821304	1	-51.5013	-52.5997	7	2	1066.4	0	0	FALSE
FBgn0001247	FBgn0001247	0.994892	1	-50.6306	-50.8383	7	2	2007.84	0	0	FALSE
FBgn0001248	FBgn0001248	0.880637	1	-80.5269	-81.4093	7	2	62742.1	0	0	FALSE
FBgn0001250	FBgn0001250	0.000452522	0.00310428	-58.7855	-69.9519	7	2	3174.39	0	0	FALSE
FBgn0001255	FBgn0001255	0.694306	1	-30.2424	-31.7608	7	2	33.048	0	0	FALSE
FBgn0001257	FBgn0001257	0.0187656	0.0803836	-69.1677	-75.9407	7	2	8561.31	0	0	FALSE
FBgn0001258	FBgn0001258	3.27925e-10	2.98177e-08	-51.8384	-78.3652	7	2	1696.42	0	0	FALSE
FBgn0001259	FBgn0001259	0.564142	1	-31.462	-33.4112	7	2	77.4239	0	0	FALSE
FBgn0001269	FBgn0001269	0.0256437	0.104751	-46.606	-52.9905	7	2	419.283	0	0	FALSE
FBgn0001276	FBgn0001276	0.664329	1	-36.9066	-38.5224	7	2	186.333	0	0	FALSE
FBgn0001280	FBgn0001280	0.0418403	0.156949	-49.7469	-55.5115	7	2	1308.58	0	0	FALSE
FBgn0001281	FBgn0001281	1.83163e-06	2.6717e-05	-55.4939	-72.7798	7	2	1658.54	0	0	FALSE
FBgn0001285	FBgn0001285	0.446776	0.937723	-40.5921	-42.9686	7	2	72.0952	0	0	FALSE
FBgn0001291	FBgn0001291	0.239629	0.618417	-49.9678	-53.3445	7	2	1651.46	0	0	FALSE
FBgn0001296	FBgn0001296	0.215968	0.573961	-51.07	-54.6017	7	2	906.275	0	0	FALSE
FBgn0001297	FBgn0001297	0.0208832	0.0881072	-62.4324	-69.0729	7	2	5799.58	0	0	FALSE
FBgn0001301	FBgn0001301	0.314073	0.749354	-51.9528	-54.9129	7	2	1950.6	0	0	FALSE
FBgn0001308	FBgn0001308	0.00372523	0.0202188	-58.515	-67.2386	7	2	3614.86	0	0	FALSE
FBgn0001311	FBgn0001311	0.182427	0.504946	-37.2113	-40.9896	7	2	96.7885	0	0	FALSE
FBgn0001313	FBgn0001313	0.000346429	0.00244385	-40.0035	-51.4741	7	2	145.537	0	0	FALSE
FBgn0001316	FBgn0001316	0.322796	0.764436	-56.9088	-59.8253	7	2	2394.98	0	0	FALSE
FBgn0001319	FBgn0001319	0.998874	1	-25.6638	-25.7742	7	2	21.2535	0	0	FALSE
FBgn0001320	FBgn0001320	0.687858	1	-40.7037	-42.243	7	2	207.946	0	0	FALSE
FBgn0001321	FBgn0001321	0.411695	0.891881	-33.3852	-35.9024	7	2	67.702	0	0	FALSE
FBgn0001323	FBgn0001323	0.356955	0.815674	-40.3135	-43.068	7	2	235.031	0	0	FALSE
FBgn0001324	FBgn0001324	0.629464	1	-51.4388	-53.1688	7	2	1251.17	0	0	FALSE
FBgn0001325	FBgn0001325	0.960666	1	-26.204	-26.7156	7	2	19.0274	0	0	FALSE
FBgn0001330	FBgn0001330	0.0828734	0.272348	-39.5659	-44.4371	7	2	300.656	0	0	FALSE
FBgn0001332	FBgn0001332	8.76492e-05	0.000714407	-50.1831	-63.2032	7	2	1460.98	0	0	FALSE
FBgn0001341	FBgn0001341	0.667329	1	-40.6811	-42.2871	7	2	312.566	0	0	FALSE
FBgn0001404	FBgn0001404	0.00379057	0.0205336	-57.0736	-65.7766	7	2	2981.77	0	0	FALSE
FBgn0001491	FBgn0001491	0.993536	1	-44.4555	-44.6852	7	2	577.134	0	0	FALSE
FBgn0001565	FBgn0001565	0.909799	1	-62.5231	-63.2872	7	2	5450.34	0	0	FALSE
FBgn0001612	FBgn0001612	0.958155	1	-39.4792	-40.0058	7	2	252.046	0	0	FALSE
FBgn0001624	FBgn0001624	0.0440024	0.163396	-55.6933	-61.3933	7	2	2245.21	0	0	FALSE
FBgn0001941	FBgn0001941	0.394273	0.868355	-55.4291	-58.0192	7	2	2769.72	0	0	FALSE
FBgn0001942	FBgn0001942	0.0832122	0.273269	-74.8601	-79.7258	7	2	47114.9	0	0	FALSE
FBgn0001961	FBgn0001961	0.275251	0.683637	-57.3729	-60.5389	7	2	3745.2	0	0	FALSE
FBgn0001965	FBgn0001965	0.368175	0.831005	-48.1111	-50.8149	7	2	939.491	0	0	FALSE
FBgn0001970	FBgn0001970	0.969451	1	-24.641	-25.0963	7	2	13.1131	0	0	FALSE
FBgn0001974	FBgn0001974	0.982605	1	-40.6203	-40.9736	7	2	386.704	0	0	FALSE
FBgn0001977	FBgn0001977	0.600245	1	-49.1733	-51.0003	7	2	1268.57	0	0	FALSE
FBgn0001978	FBgn0001978	0.629542	1	-52.1048	-53.8345	7	2	2435.26	0	0	FALSE
FBgn0001981	FBgn0001981	0.901615	1	-43.8662	-44.6647	7	2	139.96	0	0	FALSE
FBgn0001986	FBgn0001986	0.935705	1	-46.6427	-47.2889	7	2	848.198	0	0	FALSE
FBgn0001987	FBgn0001987	0.529576	1	-54.0035	-56.0731	7	2	986.448	0	0	FALSE
FBgn0001989	FBgn0001989	0.999503	1	-57.7126	-57.7915	7	2	3143.05	0	0	FALSE
FBgn0001990	FBgn0001990	0.808123	1	-39.8513	-40.995	7	2	355.601	0	0	FALSE
FBgn0001991	FBgn0001991	0.941657	1	-56.2912	-56.9078	7	2	1773.42	0	0	FALSE
FBgn0001992	FBgn0001992	0.990301	1	-31.3315	-31.6051	7	2	59.2434	0	0	FALSE
FBgn0001994	FBgn0001994	4.72406e-13	1.22502e-10	-50.3867	-83.7905	7	2	1663.18	0	0	FALSE
FBgn0001995	FBgn0001995	0.675958	1	-47.5232	-49.1012	7	2	654.538	0	0	FALSE
FBgn0002021	FBgn0002021	0.966839	1	-47.828	-48.3008	7	2	1071.52	0	0	FALSE
FBgn0002022	FBgn0002022	0.928749	1	-52.4771	-53.1566	7	2	2457.11	0	0	FALSE
FBgn0002023	FBgn0002023	0.487624	0.988171	-40.6526	-42.8738	7	2	175.056	0	0	FALSE
FBgn0002031	FBgn0002031	0.85108	1	-56.9377	-57.9307	7	2	5032.62	0	0	FALSE
FBgn0002036	FBgn0002036	0.0395353	0.14999	-57.3633	-63.2004	7	2	2121.95	0	0	FALSE
FBgn0002044	FBgn0002044	0.0184204	0.079123	-52.2742	-59.0702	7	2	2167.54	0	0	FALSE
FBgn0002069	FBgn0002069	0.665661	1	-47.262	-48.8735	7	2	664.592	0	0	FALSE
FBgn0002121	FBgn0002121	0.0862334	0.281409	-56.8954	-61.7134	7	2	2561.74	0	0	FALSE
FBgn0002174	FBgn0002174	0.232941	0.606184	-56.9215	-60.3406	7	2	3969.43	0	0	FALSE
FBgn0002183	FBgn0002183	0.92013	1	-49.8487	-50.5676	7	2	1196.54	0	0	FALSE
FBgn0002283	FBgn0002283	0.999935	1	-44.5961	-44.6307	7	2	660.788	0	0	FALSE
FBgn0002284	FBgn0002284	0.956509	1	-67.6045	-68.1408	7	2	9735.04	0	0	FALSE
FBgn0002306	FBgn0002306	0.00123493	0.00755143	-50.8078	-60.8215	7	2	1229.1	0	0	FALSE
FBgn0002354	FBgn0002354	0.999894	1	-39.3457	-39.3878	7	2	276.106	0	0	FALSE
FBgn0002413	FBgn0002413	0.0189165	0.0809063	-53.1232	-59.8863	7	2	2623.7	0	0	FALSE
FBgn0002431	FBgn0002431	0.827678	1	-60.4839	-61.5602	7	2	3947.8	0	0	FALSE
FBgn0002441	FBgn0002441	0.0461239	0.169832	-50.7819	-56.4213	7	2	1533.06	0	0	FALSE
FBgn0002466	FBgn0002466	0.000279302	0.00201602	-40.2005	-51.9154	7	2	158.082	0	0	FALSE
FBgn0002521	FBgn0002521	0.516479	1	-46.1697	-48.2859	7	2	975.089	0	0	FALSE
FBgn0002522	FBgn0002522	0.793836	1	-32.2245	-33.4166	7	2	47.6957	0	0	FALSE
FBgn0002524	FBgn0002524	0.366889	0.829171	-49.5013	-52.2109	7	2	1303.82	0	0	FALSE
FBgn0002525	FBgn0002525	0.981094	1	-53.5978	-53.9644	7	2	1436.02	0	0	FALSE
FBgn0002526	FBgn0002526	0.115952	0.358745	-51.2433	-55.6593	7	2	826.709	0	0	FALSE
FBgn0002531	FBgn0002531	0.989697	1	-19.7478	-20.0286	7	2	4.43436	0	0	FALSE
FBgn0002542	FBgn0002542	0.00911586	0.044093	-46.8487	-54.5038	7	2	378.905	0	0	FALSE
FBgn0002543	FBgn0002543	0.032183	0.126412	-39.8336	-45.9322	7	2	144.004	0	0	FALSE
FBgn0002552	FBgn0002552	0.975636	1	-48.1214	-48.5322	7	2	860.799	0	0	FALSE
FBgn0002562	FBgn0002562	0.884377	1	-22.8389	-23.7067	7	2	8.29423	0	0	FALSE
FBgn0002563	FBgn0002563	0.585972	1	-53.9019	-55.7768	7	2	862.081	0	0	FALSE
FBgn0002564	FBgn0002564	0.99981	1	-24.863	-24.9163	7	2	10.3887	0	0	FALSE
FBgn0002565	FBgn0002565	0.592073	1	-38.4147	-40.269	7	2	71.2093	0	0	FALSE
FBgn0002566	FBgn0002566	0.957492	1	-49.0629	-49.5934	7	2	1427.73	0	0	FALSE
FBgn0002567	FBgn0002567	0.993689	1	-53.0816	-53.309	7	2	1686.96	0	0	FALSE
FBgn0002569	FBgn0002569	0.655075	1	-66.8016	-68.4476	7	2	1891.38	0	0	FALSE
FBgn0002570	FBgn0002570	0.862311	1	-89.0615	-90.0133	7	2	27629.7	0	0	FALSE
FBgn0002571	FBgn0002571	0.758427	1	-64.1629	-65.4726	7	2	1351.45	0	0	FALSE
FBgn0002573	FBgn0002573	0.269742	0.674216	-29.3892	-32.5862	7	2	43.1148	0	0	FALSE
FBgn0002576	FBgn0002576	0.944464	1	-26.9442	-27.5464	7	2	19.1093	0	0	FALSE
FBgn0002578	FBgn0002578	0.965363	1	-48.9041	-49.3864	7	2	169.096	0	0	FALSE
FBgn0002579	FBgn0002579	0.793582	1	-74.3321	-75.525	7	2	22920	0	0	FALSE
FBgn0002590	FBgn0002590	0.764053	1	-75.0267	-76.3178	7	2	29937.5	0	0	FALSE
FBgn0002592	FBgn0002592	0.912404	1	-22.932	-23.6849	7	2	9.0833	0	0	FALSE
FBgn0002593	FBgn0002593	0.928144	1	-81.3965	-82.0788	7	2	50639.1	0	0	FALSE
FBgn0002607	FBgn0002607	0.808647	1	-80.0921	-81.234	7	2	47689.1	0	0	FALSE
FBgn0002609	FBgn0002609	0.459237	0.953826	-39.2855	-41.6137	7	2	61.1398	0	0	FALSE
FBgn0002622	FBgn0002622	0.304334	0.733113	-76.2086	-79.2183	7	2	42564.5	0	0	FALSE
FBgn0002626	FBgn0002626	0.731622	1	-76.5351	-77.9324	7	2	29384.9	0	0	FALSE
FBgn0002638	FBgn0002638	0.999629	1	-51.9153	-51.9853	7	2	1319.61	0	0	FALSE
FBgn0002641	FBgn0002641	0.0405551	0.153277	-44.7666	-50.5712	7	2	682.377	0	0	FALSE
FBgn0002643	FBgn0002643	6.22574e-06	7.34309e-05	-50.6265	-66.5752	7	2	1317.44	0	0	FALSE
FBgn0002645	FBgn0002645	0.0827506	0.272072	-54.4593	-59.3325	7	2	2545.6	0	0	FALSE
FBgn0002673	FBgn0002673	8.41835e-08	2.36237e-06	-49.8279	-70.4445	7	2	849.594	0	0	FALSE
FBgn0002707	FBgn0002707	0.297737	0.722316	-36.9111	-39.9552	7	2	173.979	0	0	FALSE
FBgn0002709	FBgn0002709	0.674793	1	-28.3219	-29.9037	7	2	31.5378	0	0	FALSE
FBgn0002715	FBgn0002715	1.25843e-06	1.9671e-05	-46.7562	-64.4505	7	2	698.962	0	0	FALSE
FBgn0002716	FBgn0002716	0.507293	1	-30.6988	-32.848	7	2	45.5126	0	0	FALSE
FBgn0002719	FBgn0002719	6.17345e-10	5.13239e-08	-79.8026	-105.66	7	2	67916.4	0	0	FALSE
FBgn0002723	FBgn0002723	0.349114	0.805644	-45.4492	-48.2399	7	2	658.815	0	0	FALSE
FBgn0002732	FBgn0002732	0.737533	1	-31.3437	-32.7218	7	2	23.2035	0	0	FALSE
FBgn0002733	FBgn0002733	0.397657	0.872216	-35.596	-38.1718	7	2	92.4365	0	0	FALSE
FBgn0002736	FBgn0002736	0.944331	1	-45.619	-46.2219	7	2	676.868	0	0	FALSE
FBgn0002772	FBgn0002772	0.778044	1	-66.7653	-68.0102	7	2	5520.44	0	0	FALSE
FBgn0002773	FBgn0002773	0.571215	1	-79.6494	-81.5744	7	2	26585	0	0	FALSE
FBgn0002774	FBgn0002774	0.748593	1	-51.7453	-53.0872	7	2	1428.29	0	0	FALSE
FBgn0002775	FBgn0002775	0.994567	1	-42.3349	-42.5481	7	2	475.571	0	0	FALSE
FBgn0002778	FBgn0002778	0.189703	0.521172	-50.6877	-54.4094	7	2	1034.91	0	0	FALSE
FBgn0002780	FBgn0002780	0.969748	1	-59.5328	-59.9861	7	2	3712.66	0	0	FALSE
FBgn0002781	FBgn0002781	0.000626294	0.00415216	-49.7697	-60.5649	7	2	1573.72	0	0	FALSE
FBgn0002783	FBgn0002783	0.000250998	0.00182868	-48.4427	-60.2787	7	2	1320.07	0	0	FALSE
FBgn0002787	FBgn0002787	0.995795	1	-60.7271	-60.9184	7	2	4967.94	0	0	FALSE
FBgn0002789	FBgn0002789	0.00393349	0.0212039	-67.3527	-76.0121	7	2	9392.97	0	0	FALSE
FBgn0002791	FBgn0002791	0.554951	1	-44.8269	-46.8078	7	2	588.162	0	0	FALSE
FBgn0002838	FBgn0002838	0.000206111	0.00153438	-34.8096	-46.8683	7	2	103.204	0	0	FALSE
FBgn0002842	FBgn0002842	4.7726e-08	1.50235e-06	-41.8759	-63.1017	7	2	231.395	0	0	FALSE
FBgn0002855	FBgn0002855	0.956947	1	-80.7928	-81.3265	7	2	24093.4	0	0	FALSE
FBgn0002856	FBgn0002856	0.941771	1	-69.3791	-69.9951	7	2	7032.9	0	0	FALSE
FBgn0002862	FBgn0002862	1.95069e-10	1.99383e-08	-65.3812	-92.457	7	2	6779.53	0	0	FALSE
FBgn0002865	FBgn0002865	1.83361e-07	4.29364e-06	-72.6766	-92.4555	7	2	15434.9	0	0	FALSE
FBgn0002868	FBgn0002868	0.828846	1	-70.4893	-71.5614	7	2	9663.64	0	0	FALSE
FBgn0002869	FBgn0002869	0.245574	0.629926	-32.5138	-35.8536	7	2	29.1684	0	0	FALSE
FBgn0002872	FBgn0002872	0.649979	1	-37.6197	-39.2823	7	2	171.106	0	0	FALSE
FBgn0002873	FBgn0002873	1.34457e-12	3.1912e-10	-55.6327	-87.9421	7	2	1809.59	0	0	FALSE
FBgn0002878	FBgn0002878	0.951515	1	-41.1632	-41.7276	7	2	401.719	0	0	FALSE
FBgn0002887	FBgn0002887	0.537069	1	-39.3	-41.3431	7	2	336.383	0	0	FALSE
FBgn0002891	FBgn0002891	0.498308	0.998676	-39.8992	-42.0811	7	2	299.57	0	0	FALSE
FBgn0002899	FBgn0002899	0.132778	0.398135	-36.3751	-40.6037	7	2	130.876	0	0	FALSE
FBgn0002901	FBgn0002901	0.986433	1	-39.2994	-39.616	7	2	225.254	0	0	FALSE
FBgn0002905	FBgn0002905	0.980625	1	-40.4874	-40.8581	7	2	321.597	0	0	FALSE
FBgn0002906	FBgn0002906	0.0186829	0.0800787	-47.2052	-53.9837	7	2	556.496	0	0	FALSE
FBgn0002914	FBgn0002914	0.734867	1	-52.6669	-54.0536	7	2	1864.21	0	0	FALSE
FBgn0002917	FBgn0002917	0.931652	1	-32.9016	-33.5673	7	2	71.7446	0	0	FALSE
FBgn0002921	FBgn0002921	0.905393	1	-77.1728	-77.9555	7	2	24728.9	0	0	FALSE
FBgn0002922	FBgn0002922	0.200907	0.543634	-24.3946	-28.0327	7	2	17.6713	0	0	FALSE
FBgn0002924	FBgn0002924	0.15188	0.439689	-42.2762	-46.3162	7	2	254.704	0	0	FALSE
FBgn0002926	FBgn0002926	0.0633463	0.219763	-24.5957	-29.8227	7	2	18.4018	0	0	FALSE
FBgn0002930	FBgn0002930	0.902147	1	-64.3253	-65.1216	7	2	6859.93	0	0	FALSE
FBgn0002931	FBgn0002931	3.67633e-05	0.000335591	-39.6439	-53.6329	7	2	326.435	0	0	FALSE
FBgn0002932	FBgn0002932	0.744983	1	-39.9614	-41.3151	7	2	265.758	0	0	FALSE
FBgn0002939	FBgn0002939	0.839137	1	-32.7845	-33.8203	7	2	25.9453	0	0	FALSE
FBgn0002941	FBgn0002941	0.907337	1	-32.3508	-33.1253	7	2	39.8013	0	0	FALSE
FBgn0002945	FBgn0002945	0.52123	1	-43.8966	-45.9957	7	2	340.216	0	0	FALSE
FBgn0002948	FBgn0002948	0.26676	0.668954	-38.5052	-41.7192	7	2	248.577	0	0	FALSE
FBgn0002962	FBgn0002962	0.0325232	0.127539	-28.5645	-34.6498	7	2	24.8143	0	0	FALSE
FBgn0002973	FBgn0002973	0.196841	0.536467	-58.3168	-61.9847	7	2	2808.98	0	0	FALSE
FBgn0002985	FBgn0002985	0.364021	0.826019	-44.8931	-47.6156	7	2	422.528	0	0	FALSE
FBgn0002989	FBgn0002989	0.714865	1	-37.5142	-38.966	7	2	207.666	0	0	FALSE
FBgn0003002	FBgn0003002	0.994703	1	-27.3151	-27.5261	7	2	21.0967	0	0	FALSE
FBgn0003008	FBgn0003008	0.999922	1	-41.9671	-42.0042	7	2	409.812	0	0	FALSE
FBgn0003009	FBgn0003009	9.15651e-06	0.000101923	-46.162	-61.687	7	2	422.613	0	0	FALSE
FBgn0003011	FBgn0003011	0.217487	0.576903	-19.7103	-23.2317	7	2	6.4737	0	0	FALSE
FBgn0003015	FBgn0003015	0.951279	1	-23.8324	-24.3982	7	2	8.48357	0	0	FALSE
FBgn0003016	FBgn0003016	0.00873714	0.0424371	-50.261	-57.9674	7	2	1376.81	0	0	FALSE
FBgn0003023	FBgn0003023	0.351781	0.809132	-26.7392	-29.5174	7	2	23.3672	0	0	FALSE
FBgn0003028	FBgn0003028	0.355418	0.81342	-36.8748	-39.6363	7	2	166.827	0	0	FALSE
FBgn0003034	FBgn0003034	0.932531	1	-69.956	-70.6176	7	2	7499.37	0	0	FALSE
FBgn0003041	FBgn0003041	0.739064	1	-42.6189	-43.9919	7	2	572.267	0	0	FALSE
FBgn0003042	FBgn0003042	0.789322	1	-36.2017	-37.4089	7	2	185.37	0	0	FALSE
FBgn0003044	FBgn0003044	0.947715	1	-45.4526	-46.0376	7	2	481.129	0	0	FALSE
FBgn0003046	FBgn0003046	0.891032	1	-22.9449	-23.7864	7	2	9.41798	0	0	FALSE
FBgn0003048	FBgn0003048	0.0340612	0.132488	-51.9239	-57.9506	7	2	1102.36	0	0	FALSE
FBgn0003053	FBgn0003053	0.864732	1	-61.7203	-62.6631	7	2	2337.31	0	0	FALSE
FBgn0003060	FBgn0003060	0.926135	1	-31.1217	-31.8133	7	2	22.6009	0	0	FALSE
FBgn0003062	FBgn0003062	0.913925	1	-53.3125	-54.0588	7	2	1532.91	0	0	FALSE
FBgn0003068	FBgn0003068	4.70702e-05	0.000414283	-42.7573	-56.4713	7	2	426.305	0	0	FALSE
FBgn0003071	FBgn0003071	0.0501104	0.182022	-62.5782	-68.1106	7	2	7899.39	0	0	FALSE
FBgn0003074	FBgn0003074	0.974118	1	-77.2642	-77.6864	7	2	41665.1	0	0	FALSE
FBgn0003076	FBgn0003076	0.862374	1	-83.1347	-84.0863	7	2	57309.9	0	0	FALSE
FBgn0003079	FBgn0003079	0.3719	0.836178	-44.0995	-46.7868	7	2	695.724	0	0	FALSE
FBgn0003082	FBgn0003082	0.978156	1	-58.4143	-58.8054	7	2	2730.01	0	0	FALSE
FBgn0003087	FBgn0003087	2.18296e-05	0.000216181	-40.375	-54.9418	7	2	207.557	0	0	FALSE
FBgn0003089	FBgn0003089	0.539633	1	-26.1538	-28.1879	7	2	21.9308	0	0	FALSE
FBgn0003090	FBgn0003090	0.00837204	0.0409908	-40.4556	-48.2135	7	2	289.445	0	0	FALSE
FBgn0003091	FBgn0003091	0.999096	1	-46.0761	-46.1769	7	2	559.711	0	0	FALSE
FBgn0003093	FBgn0003093	0.027446	0.110789	-51.2424	-57.5416	7	2	1618.75	0	0	FALSE
FBgn0003114	FBgn0003114	0.759669	1	-22.0711	-23.3767	7	2	9.57671	0	0	FALSE
FBgn0003116	FBgn0003116	0.954078	1	-52.4139	-52.964	7	2	1549.77	0	0	FALSE
FBgn0003117	FBgn0003117	0.924542	1	-32.5649	-33.2639	7	2	50.4662	0	0	FALSE
FBgn0003118	FBgn0003118	0.579999	1	-47.6218	-49.5169	7	2	506.875	0	0	FALSE
FBgn0003124	FBgn0003124	3.2982e-06	4.38601e-05	-54.648	-71.2923	7	2	1200.33	0	0	FALSE
FBgn0003129	FBgn0003129	0.999837	1	-35.1552	-35.2053	7	2	76.5579	0	0	FALSE
FBgn0003132	FBgn0003132	0.000318121	0.00226815	-55.6784	-67.2457	7	2	1154.23	0	0	FALSE
FBgn0003134	FBgn0003134	0.0446749	0.165367	-62.5989	-68.2793	7	2	6156.2	0	0	FALSE
FBgn0003137	FBgn0003137	0.409743	0.889418	-59.105	-61.6303	7	2	2287.37	0	0	FALSE
FBgn0003139	FBgn0003139	0.3447	0.799353	-44.8715	-47.6828	7	2	795.391	0	0	FALSE
FBgn0003140	FBgn0003140	0.000447722	0.00307627	-45.395	-56.5736	7	2	418.174	0	0	FALSE
FBgn0003141	FBgn0003141	0.922442	1	-49.2527	-49.9613	7	2	1055.89	0	0	FALSE
FBgn0003145	FBgn0003145	0.998853	1	-55.9214	-56.0326	7	2	1316.57	0	0	FALSE
FBgn0003149	FBgn0003149	0.00169274	0.0100545	-69.7699	-79.4179	7	2	10775.5	0	0	FALSE
FBgn0003159	FBgn0003159	0.680241	1	-60.1584	-61.7225	7	2	2983.57	0	0	FALSE
FBgn0003162	FBgn0003162	0.149925	0.435469	-55.0272	-59.0855	7	2	1578.54	0	0	FALSE
FBgn0003165	FBgn0003165	0.198549	0.539915	-47.7915	-51.4468	7	2	852.511	0	0	FALSE
FBgn0003169	FBgn0003169	0.787795	1	-48.5924	-49.8047	7	2	1335.58	0	0	FALSE
FBgn0003174	FBgn0003174	0.838513	1	-32.1559	-33.194	7	2	68.1848	0	0	FALSE
FBgn0003175	FBgn0003175	0.970956	1	-55.8165	-56.2614	7	2	2117.66	0	0	FALSE
FBgn0003187	FBgn0003187	4.29173e-09	2.18344e-07	-56.087	-79.8856	7	2	2366.7	0	0	FALSE
FBgn0003189	FBgn0003189	0.00310221	0.0171768	-49.043	-57.9824	7	2	1130.28	0	0	FALSE
FBgn0003204	FBgn0003204	0.387943	0.860236	-52.05	-54.6672	7	2	2168.53	0	0	FALSE
FBgn0003205	FBgn0003205	0.0106506	0.050064	-51.1376	-58.6043	7	2	1648.38	0	0	FALSE
FBgn0003206	FBgn0003206	0.160114	0.456663	-51.2241	-55.1893	7	2	1440.13	0	0	FALSE
FBgn0003209	FBgn0003209	0.0052832	0.0273395	-53.8909	-62.2001	7	2	2404.7	0	0	FALSE
FBgn0003210	FBgn0003210	0.327191	0.770932	-49.1966	-52.0916	7	2	1303.46	0	0	FALSE
FBgn0003218	FBgn0003218	0.0562985	0.199632	-55.6399	-61.0211	7	2	2472.77	0	0	FALSE
FBgn0003227	FBgn0003227	0.811617	1	-28.2499	-29.3816	7	2	28.7541	0	0	FALSE
FBgn0003231	FBgn0003231	0.802157	1	-72.722	-73.886	7	2	26534.6	0	0	FALSE
FBgn0003250	FBgn0003250	0.0832525	0.273337	-30.7919	-35.657	7	2	64.6191	0	0	FALSE
FBgn0003254	FBgn0003254	4.98765e-06	6.12112e-05	-43.5375	-59.7292	7	2	289.93	0	0	FALSE
FBgn0003255	FBgn0003255	0.414267	0.894981	-34.2203	-36.7269	7	2	134.158	0	0	FALSE
FBgn0003256	FBgn0003256	0.867517	1	-54.9483	-55.8807	7	2	2709.13	0	0	FALSE
FBgn0003257	FBgn0003257	2.76227e-59	1.28934e-55	-48.5785	-190.575	7	2	1623.69	0	0	FALSE
FBgn0003261	FBgn0003261	0.217716	0.5774	-74.9565	-78.4763	7	2	30399.9	0	0	FALSE
FBgn0003267	FBgn0003267	0.912457	1	-23.5643	-24.317	7	2	10.1467	0	0	FALSE
FBgn0003268	FBgn0003268	0.237078	0.613756	-38.9251	-42.3179	7	2	169.361	0	0	FALSE
FBgn0003274	FBgn0003274	0.825118	1	-80.713	-81.7981	7	2	55332.7	0	0	FALSE
FBgn0003275	FBgn0003275	0.418091	0.89959	-47.7872	-50.2781	7	2	1033.56	0	0	FALSE
FBgn0003277	FBgn0003277	0.00860927	0.0419178	-55.4883	-63.2124	7	2	1735.42	0	0	FALSE
FBgn0003278	FBgn0003278	0.288087	0.70637	-39.4058	-42.5013	7	2	311.702	0	0	FALSE
FBgn0003279	FBgn0003279	0.566409	1	-79.7783	-81.7197	7	2	60179.7	0	0	FALSE
FBgn0003285	FBgn0003285	0.899809	1	-32.8771	-33.6831	7	2	68.1046	0	0	FALSE
FBgn0003292	FBgn0003292	0.452506	0.943905	-26.9847	-29.3389	7	2	27.5868	0	0	FALSE
FBgn0003295	FBgn0003295	0.563088	1	-22.8918	-24.8446	7	2	10.801	0	0	FALSE
FBgn0003300	FBgn0003300	0.944918	1	-25.0731	-25.6729	7	2	9.95022	0	0	FALSE
FBgn0003301	FBgn0003301	0.176807	0.493136	-47.8687	-51.692	7	2	831.033	0	0	FALSE
FBgn0003302	FBgn0003302	1.53452e-05	0.000159209	-47.4686	-62.4248	7	2	720.076	0	0	FALSE
FBgn0003308	FBgn0003308	0.121303	0.370714	-54.2601	-58.614	7	2	1525.78	0	0	FALSE
FBgn0003310	FBgn0003310	0.974694	1	-45.5364	-45.9543	7	2	660.036	0	0	FALSE
FBgn0003312	FBgn0003312	0.58452	1	-29.5537	-31.4335	7	2	30.8359	0	0	FALSE
FBgn0003317	FBgn0003317	0.992023	1	-46.6085	-46.8598	7	2	932.386	0	0	FALSE
FBgn0003319	FBgn0003319	0.999489	1	-22.5992	-22.679	7	2	9.54836	0	0	FALSE
FBgn0003321	FBgn0003321	0.659778	1	-52.4112	-54.0419	7	2	2343.22	0	0	FALSE
FBgn0003328	FBgn0003328	4.1654e-06	5.25953e-05	-61.6313	-78.0203	7	2	2054.5	0	0	FALSE
FBgn0003330	FBgn0003330	0.985871	1	-40.5771	-40.8994	7	2	308.563	0	0	FALSE
FBgn0003334	FBgn0003334	0.639757	1	-49.2158	-50.9119	7	2	935.944	0	0	FALSE
FBgn0003345	FBgn0003345	0.675169	1	-50.0784	-51.6589	7	2	1264.14	0	0	FALSE
FBgn0003346	FBgn0003346	0.0320631	0.126082	-48.7221	-54.8255	7	2	1064.43	0	0	FALSE
FBgn0003353	FBgn0003353	0.16564	0.469336	-39.3502	-43.2671	7	2	326.929	0	0	FALSE
FBgn0003356	FBgn0003356	0.858436	1	-89.7978	-90.764	7	2	30985.9	0	0	FALSE
FBgn0003357	FBgn0003357	0.840663	1	-89.3658	-90.3962	7	2	29570.9	0	0	FALSE
FBgn0003358	FBgn0003358	0.57135	1	-69.6407	-71.5652	7	2	2806.56	0	0	FALSE
FBgn0003360	FBgn0003360	0.952693	1	-79.2647	-79.8226	7	2	47902.3	0	0	FALSE
FBgn0003366	FBgn0003366	0.796269	1	-67.2632	-68.447	7	2	9688.6	0	0	FALSE
FBgn0003371	FBgn0003371	0.199669	0.541118	-65.9106	-69.5576	7	2	5713.42	0	0	FALSE
FBgn0003372	FBgn0003372	0.492331	0.992956	-22.7331	-24.9369	7	2	7.84445	0	0	FALSE
FBgn0003380	FBgn0003380	0.734668	1	-39.8551	-41.2424	7	2	209.502	0	0	FALSE
FBgn0003382	FBgn0003382	0.580695	1	-23.6036	-25.4964	7	2	11.5955	0	0	FALSE
FBgn0003386	FBgn0003386	0.981881	1	-37.6176	-37.9773	7	2	207.985	0	0	FALSE
FBgn0003388	FBgn0003388	0.0662435	0.227746	-33.2362	-38.4044	7	2	108.31	0	0	FALSE
FBgn0003390	FBgn0003390	1.41496e-10	1.56013e-08	-44.8673	-72.2821	7	2	556.54	0	0	FALSE
FBgn0003391	FBgn0003391	0.129621	0.390256	-50.3012	-54.5632	7	2	980.186	0	0	FALSE
FBgn0003392	FBgn0003392	0.798668	1	-54.0022	-55.178	7	2	2424.58	0	0	FALSE
FBgn0003396	FBgn0003396	0.158213	0.453059	-57.6664	-61.6485	7	2	2043.71	0	0	FALSE
FBgn0003401	FBgn0003401	0.996931	1	-31.5161	-31.6837	7	2	47.5029	0	0	FALSE
FBgn0003410	FBgn0003410	0.683437	1	-53.1022	-54.6559	7	2	2064.38	0	0	FALSE
FBgn0003415	FBgn0003415	0.713918	1	-53.5613	-55.0162	7	2	1397.57	0	0	FALSE
FBgn0003416	FBgn0003416	0.968589	1	-44.2491	-44.7103	7	2	360.197	0	0	FALSE
FBgn0003423	FBgn0003423	0.759516	1	-53.4695	-54.7756	7	2	1853.03	0	0	FALSE
FBgn0003429	FBgn0003429	0.355437	0.81342	-45.7426	-48.504	7	2	588.304	0	0	FALSE
FBgn0003430	FBgn0003430	0.90877	1	-31.9151	-32.6836	7	2	55.2479	0	0	FALSE
FBgn0003435	FBgn0003435	0.000118204	0.000933568	-70.399	-83.0838	7	2	8773.73	0	0	FALSE
FBgn0003444	FBgn0003444	0.0651005	0.224477	-39.1794	-44.3705	7	2	369.185	0	0	FALSE
FBgn0003447	FBgn0003447	0.789001	1	-39.0162	-40.2245	7	2	142.247	0	0	FALSE
FBgn0003449	FBgn0003449	0.975198	1	-46.5582	-46.9723	7	2	923.629	0	0	FALSE
FBgn0003450	FBgn0003450	0.795114	1	-24.926	-26.1138	7	2	18.6452	0	0	FALSE
FBgn0003459	FBgn0003459	0.999993	1	-43.2779	-43.2918	7	2	489.543	0	0	FALSE
FBgn0003460	FBgn0003460	0.824216	1	-35.9779	-37.0662	7	2	177.284	0	0	FALSE
FBgn0003462	FBgn0003462	0.84687	1	-80.2072	-81.2154	7	2	42465.8	0	0	FALSE
FBgn0003463	FBgn0003463	0.00400555	0.0215564	-51.0005	-59.6384	7	2	965.499	0	0	FALSE
FBgn0003464	FBgn0003464	0.542204	1	-51.2457	-53.2709	7	2	1398.13	0	0	FALSE
FBgn0003475	FBgn0003475	0.058342	0.2056	-59.7884	-65.1232	7	2	2870.92	0	0	FALSE
FBgn0003479	FBgn0003479	0.30226	0.729356	-41.8416	-44.862	7	2	351.252	0	0	FALSE
FBgn0003480	FBgn0003480	0.993415	1	-30.708	-30.9395	7	2	57.5689	0	0	FALSE
FBgn0003482	FBgn0003482	0.987857	1	-23.5748	-23.8763	7	2	9.14152	0	0	FALSE
FBgn0003483	FBgn0003483	0.00612783	0.0312598	-38.9524	-47.0847	7	2	122.608	0	0	FALSE
FBgn0003495	FBgn0003495	0.000911357	0.00576671	-41.8524	-52.2169	7	2	376.222	0	0	FALSE
FBgn0003499	FBgn0003499	0.967897	1	-34.9334	-35.3992	7	2	74.5784	0	0	FALSE
FBgn0003502	FBgn0003502	0.0248342	0.102	-49.8797	-56.3043	7	2	1233.82	0	0	FALSE
FBgn0003507	FBgn0003507	0.977992	1	-54.5274	-54.9198	7	2	1981.26	0	0	FALSE
FBgn0003510	FBgn0003510	0.994582	1	-25.0908	-25.3038	7	2	16.0612	0	0	FALSE
FBgn0003512	FBgn0003512	0.978025	1	-45.8134	-46.2056	7	2	712.686	0	0	FALSE
FBgn0003513	FBgn0003513	0.911628	1	-29.1126	-29.8688	7	2	43.9595	0	0	FALSE
FBgn0003514	FBgn0003514	0.000186871	0.00140535	-55.4366	-67.606	7	2	3141.75	0	0	FALSE
FBgn0003515	FBgn0003515	0.0136452	0.061876	-50.9354	-58.1002	7	2	1075.96	0	0	FALSE
FBgn0003517	FBgn0003517	0.39381	0.867816	-80.2083	-82.8004	7	2	59332.1	0	0	FALSE
FBgn0003520	FBgn0003520	0.532627	1	-47.856	-49.9147	7	2	920.287	0	0	FALSE
FBgn0003525	FBgn0003525	0.934848	1	-28.1745	-28.8249	7	2	26.3475	0	0	FALSE
FBgn0003527	FBgn0003527	2.34451e-05	0.000229261	-42.2472	-56.7349	7	2	244.814	0	0	FALSE
FBgn0003545	FBgn0003545	7.97802e-10	6.15803e-08	-43.1712	-68.7568	7	2	373.139	0	0	FALSE
FBgn0003557	FBgn0003557	0.556837	1	-56.6934	-58.6677	7	2	2371.2	0	0	FALSE
FBgn0003559	FBgn0003559	0.676673	1	-44.1067	-45.6824	7	2	771.328	0	0	FALSE
FBgn0003567	FBgn0003567	0.0345325	0.134024	-47.2567	-53.266	7	2	899.948	0	0	FALSE
FBgn0003575	FBgn0003575	0.00589909	0.0302205	-52.2225	-60.4003	7	2	1785.33	0	0	FALSE
FBgn0003598	FBgn0003598	0.0233413	0.0969589	-42.2291	-48.7311	7	2	580.748	0	0	FALSE
FBgn0003607	FBgn0003607	0.917952	1	-49.1365	-49.8651	7	2	1419.93	0	0	FALSE
FBgn0003612	FBgn0003612	0.96825	1	-51.1373	-51.6007	7	2	1481.42	0	0	FALSE
FBgn0003638	FBgn0003638	0.634728	1	-69.9766	-71.6892	7	2	13705.7	0	0	FALSE
FBgn0003651	FBgn0003651	1.62831e-19	7.8625e-17	-56.527	-105.367	7	2	3356.87	0	0	FALSE
FBgn0003654	FBgn0003654	0.0445922	0.165148	-64.5946	-70.2774	7	2	7656.45	0	0	FALSE
FBgn0003655	FBgn0003655	0.120523	0.368769	-29.4782	-33.841	7	2	44.5476	0	0	FALSE
FBgn0003656	FBgn0003656	0.564353	1	-61.6108	-63.5593	7	2	5430.19	0	0	FALSE
FBgn0003660	FBgn0003660	0.123852	0.376287	-58.0493	-62.3744	7	2	4484.23	0	0	FALSE
FBgn0003676	FBgn0003676	0.00844916	0.0412625	-50.6256	-58.3724	7	2	1856.03	0	0	FALSE
FBgn0003687	FBgn0003687	0.774567	1	-40.9905	-42.2469	7	2	330.769	0	0	FALSE
FBgn0003701	FBgn0003701	0.000274402	0.00198269	-40.2238	-51.9588	7	2	161.628	0	0	FALSE
FBgn0003710	FBgn0003710	0.833883	1	-30.7655	-31.82	7	2	69.4725	0	0	FALSE
FBgn0003714	FBgn0003714	0.821917	1	-41.0128	-42.109	7	2	402.94	0	0	FALSE
FBgn0003716	FBgn0003716	0.0398197	0.150865	-55.3414	-61.1694	7	2	1903.07	0	0	FALSE
FBgn0003719	FBgn0003719	0.0260738	0.106106	-35.8946	-42.2582	7	2	103.257	0	0	FALSE
FBgn0003721	FBgn0003721	0.333148	0.780712	-68.0119	-70.878	7	2	9384.7	0	0	FALSE
FBgn0003731	FBgn0003731	0.190934	0.523448	-62.1739	-65.8861	7	2	4212.57	0	0	FALSE
FBgn0003732	FBgn0003732	0.684416	1	-54.0422	-55.5927	7	2	1391.24	0	0	FALSE
FBgn0003733	FBgn0003733	0.931993	1	-41.4012	-42.0653	7	2	424.337	0	0	FALSE
FBgn0003741	FBgn0003741	0.029005	0.116347	-37.3104	-43.5402	7	2	246.601	0	0	FALSE
FBgn0003742	FBgn0003742	0.475581	0.973403	-47.2629	-49.529	7	2	700.501	0	0	FALSE
FBgn0003744	FBgn0003744	0.161966	0.460695	-47.2871	-51.2359	7	2	1276.16	0	0	FALSE
FBgn0003748	FBgn0003748	0.00081547	0.00523329	-65.0941	-75.5864	7	2	13001.5	0	0	FALSE
FBgn0003751	FBgn0003751	0.942981	1	-25.4226	-26.0324	7	2	17.2656	0	0	FALSE
FBgn0003861	FBgn0003861	0.937284	1	-26.0426	-26.6811	7	2	10.3436	0	0	FALSE
FBgn0003862	FBgn0003862	0.278744	0.689743	-51.9823	-55.1288	7	2	1394.21	0	0	FALSE
FBgn0003863	FBgn0003863	0.619605	1	-92.8112	-94.5737	7	2	52467.1	0	0	FALSE
FBgn0003866	FBgn0003866	0.404319	0.882705	-46.6877	-49.2355	7	2	647.671	0	0	FALSE
FBgn0003867	FBgn0003867	0.0712319	0.241488	-55.7301	-60.8026	7	2	1913.02	0	0	FALSE
FBgn0003870	FBgn0003870	0.000166207	0.0012642	-53.1614	-65.4629	7	2	2073.59	0	0	FALSE
FBgn0003882	FBgn0003882	0.0810262	0.26766	-46.8195	-51.7208	7	2	1082.8	0	0	FALSE
FBgn0003884	FBgn0003884	0.690363	1	-76.646	-78.1773	7	2	32858	0	0	FALSE
FBgn0003885	FBgn0003885	0.638543	1	-62.4798	-64.1799	7	2	5921.92	0	0	FALSE
FBgn0003886	FBgn0003886	0.00497772	0.0259602	-45.2122	-53.5923	7	2	272.014	0	0	FALSE
FBgn0003887	FBgn0003887	0.000649198	0.00427957	-68.1248	-78.8788	7	2	10314.9	0	0	FALSE
FBgn0003888	FBgn0003888	9.97821e-06	0.000109245	-57.1386	-72.5691	7	2	4095.52	0	0	FALSE
FBgn0003889	FBgn0003889	2.15196e-07	4.89981e-06	-73.3976	-93.0039	7	2	13961.6	0	0	FALSE
FBgn0003890	FBgn0003890	0.0340978	0.132594	-57.1755	-63.2009	7	2	3381.51	0	0	FALSE
FBgn0003891	FBgn0003891	0.486552	0.987133	-67.0613	-69.2865	7	2	8693.1	0	0	FALSE
FBgn0003892	FBgn0003892	0.996927	1	-45.108	-45.2757	7	2	322.231	0	0	FALSE
FBgn0003896	FBgn0003896	0.475175	0.972932	-40.403	-42.6706	7	2	268.242	0	0	FALSE
FBgn0003900	FBgn0003900	0.742435	1	-38.4086	-39.7707	7	2	244.257	0	0	FALSE
FBgn0003916	FBgn0003916	0.947432	1	-27.9334	-28.52	7	2	24.8387	0	0	FALSE
FBgn0003920	FBgn0003920	0.475292	0.973028	-29.8242	-32.0914	7	2	39.4223	0	0	FALSE
FBgn0003922	FBgn0003922	0.473066	0.970908	-29.878	-32.1536	7	2	40.0253	0	0	FALSE
FBgn0003923	FBgn0003923	0.624509	1	-22.7495	-24.4958	7	2	9.7425	0	0	FALSE
FBgn0003933	FBgn0003933	0.988696	1	-22.884	-23.1764	7	2	10.5292	0	0	FALSE
FBgn0003934	FBgn0003934	0.992224	1	-22.7911	-23.0398	7	2	10.6329	0	0	FALSE
FBgn0003935	FBgn0003935	0.99905	1	-24.0798	-24.1827	7	2	13.904	0	0	FALSE
FBgn0003936	FBgn0003936	0.996697	1	-22.8908	-23.0636	7	2	10.2723	0	0	FALSE
FBgn0003938	FBgn0003938	0.998547	1	-24.1324	-24.255	7	2	12.6397	0	0	FALSE
FBgn0003941	FBgn0003941	0.866172	1	-76.4751	-77.4125	7	2	31758.6	0	0	FALSE
FBgn0003942	FBgn0003942	0.927874	1	-77.4671	-78.1507	7	2	37539.7	0	0	FALSE
FBgn0003943	FBgn0003943	0.353024	0.810805	-92.3457	-95.1182	7	2	195004	0	0	FALSE
FBgn0003944	FBgn0003944	2.5017e-06	3.46845e-05	-50.6943	-67.6404	7	2	1242.05	0	0	FALSE
FBgn0003950	FBgn0003950	0.000766533	0.00495557	-36.5541	-47.1176	7	2	104.949	0	0	FALSE
FBgn0003961	FBgn0003961	3.41822e-06	4.52842e-05	-68.7681	-85.3733	7	2	6040.82	0	0	FALSE
FBgn0003963	FBgn0003963	0.841735	1	-40.0585	-41.0851	7	2	249.218	0	0	FALSE
FBgn0003964	FBgn0003964	0.000180479	0.00136093	-51.6134	-63.822	7	2	1950.71	0	0	FALSE
FBgn0003965	FBgn0003965	0.14945	0.434452	-52.2901	-56.3529	7	2	1429.52	0	0	FALSE
FBgn0003969	FBgn0003969	0.00136238	0.00826579	-45.8687	-55.7688	7	2	748.196	0	0	FALSE
FBgn0003975	FBgn0003975	0.988624	1	-26.1185	-26.4116	7	2	16.5522	0	0	FALSE
FBgn0003977	FBgn0003977	0.0905526	0.292572	-46.7973	-51.5496	7	2	901.371	0	0	FALSE
FBgn0003978	FBgn0003978	0.961706	1	-39.826	-40.3313	7	2	240.949	0	0	FALSE
FBgn0003984	FBgn0003984	0.00921148	0.0444328	-38.7134	-46.3559	7	2	191.149	0	0	FALSE
FBgn0003996	FBgn0003996	0.0144554	0.0649818	-52.7617	-59.856	7	2	1043.04	0	0	FALSE
FBgn0003997	FBgn0003997	0.432401	0.919501	-41.0496	-43.4828	7	2	336.032	0	0	FALSE
FBgn0004003	FBgn0004003	0.944393	1	-53.0969	-53.6995	7	2	810.178	0	0	FALSE
FBgn0004009	FBgn0004009	0.666354	1	-26.9341	-28.5433	7	2	24.1724	0	0	FALSE
FBgn0004028	FBgn0004028	0.689496	1	-68.3015	-69.8356	7	2	8109.39	0	0	FALSE
FBgn0004047	FBgn0004047	0.116679	0.36059	-30.2016	-34.609	7	2	61.5684	0	0	FALSE
FBgn0004049	FBgn0004049	0.999875	1	-46.9991	-47.0441	7	2	848.309	0	0	FALSE
FBgn0004050	FBgn0004050	0.989732	1	-44.8827	-45.163	7	2	717.907	0	0	FALSE
FBgn0004052	FBgn0004052	0.376172	0.842941	-28.3401	-31.0085	7	2	22.1369	0	0	FALSE
FBgn0004055	FBgn0004055	0.0519625	0.187341	-52.8791	-58.3645	7	2	1171.47	0	0	FALSE
FBgn0004057	FBgn0004057	0.0751084	0.251733	-66.4119	-71.4142	7	2	9717.99	0	0	FALSE
FBgn0004066	FBgn0004066	0.976844	1	-66.1443	-66.5458	7	2	7712.01	0	0	FALSE
FBgn0004087	FBgn0004087	0.897793	1	-40.2322	-41.0464	7	2	272.18	0	0	FALSE
FBgn0004101	FBgn0004101	0.203643	0.549338	-39.7286	-43.3468	7	2	365.805	0	0	FALSE
FBgn0004102	FBgn0004102	0.0421979	0.158036	-33.8363	-39.59	7	2	89.6859	0	0	FALSE
FBgn0004103	FBgn0004103	0.37671	0.843471	-58.0584	-60.7244	7	2	5072.68	0	0	FALSE
FBgn0004106	FBgn0004106	0.000221405	0.00163347	-40.4526	-52.4305	7	2	160.779	0	0	FALSE
FBgn0004107	FBgn0004107	0.975538	1	-30.1589	-30.5705	7	2	54.0513	0	0	FALSE
FBgn0004108	FBgn0004108	0.078378	0.260695	-35.3983	-40.3439	7	2	160.34	0	0	FALSE
FBgn0004110	FBgn0004110	0.973278	1	-24.7614	-25.1897	7	2	13.348	0	0	FALSE
FBgn0004117	FBgn0004117	0.165716	0.469362	-70.3356	-74.2518	7	2	9824.93	0	0	FALSE
FBgn0004118	FBgn0004118	0.639373	1	-26.4836	-28.1809	7	2	23.2077	0	0	FALSE
FBgn0004132	FBgn0004132	0.0366571	0.140942	-46.5275	-52.461	7	2	839.094	0	0	FALSE
FBgn0004133	FBgn0004133	0.770289	1	-56.0204	-57.291	7	2	1223.49	0	0	FALSE
FBgn0004167	FBgn0004167	0.150331	0.436459	-71.0404	-75.0949	7	2	9764.83	0	0	FALSE
FBgn0004168	FBgn0004168	0.991074	1	-23.0609	-23.3247	7	2	11.8353	0	0	FALSE
FBgn0004169	FBgn0004169	0.313772	0.748891	-72.6896	-75.6512	7	2	12453.3	0	0	FALSE
FBgn0004171	FBgn0004171	1.91811e-07	4.45427e-06	-68.9106	-88.6409	7	2	9395.08	0	0	FALSE
FBgn0004172	FBgn0004172	6.07307e-07	1.10859e-05	-57.2963	-75.7812	7	2	1953.08	0	0	FALSE
FBgn0004173	FBgn0004173	1.30164e-05	0.000137874	-66.1761	-81.3139	7	2	5711.02	0	0	FALSE
FBgn0004174	FBgn0004174	4.32676e-06	5.41928e-05	-62.8663	-79.2137	7	2	4187.7	0	0	FALSE
FBgn0004175	FBgn0004175	6.38713e-06	7.49698e-05	-61.5722	-77.4928	7	2	3313.85	0	0	FALSE
FBgn0004177	FBgn0004177	0.0773459	0.257875	-62.51	-67.4732	7	2	7236.21	0	0	FALSE
FBgn0004179	FBgn0004179	0.605014	1	-54.2207	-56.0317	7	2	2633.77	0	0	FALSE
FBgn0004181	FBgn0004181	0.0862844	0.28144	-102.345	-107.162	7	2	273768	0	0	FALSE
FBgn0004183	FBgn0004183	0.998517	1	-23.0064	-23.1301	7	2	8.57476	0	0	FALSE
FBgn0004186	FBgn0004186	0.947432	1	-27.9334	-28.52	7	2	24.8387	0	0	FALSE
FBgn0004187	FBgn0004187	0.939906	1	-26.1982	-26.8237	7	2	19.8244	0	0	FALSE
FBgn0004188	FBgn0004188	0.989202	1	-43.9023	-44.1888	7	2	286.067	0	0	FALSE
FBgn0004189	FBgn0004189	0.989202	1	-43.9023	-44.1888	7	2	286.067	0	0	FALSE
FBgn0004190	FBgn0004190	0.989202	1	-43.9023	-44.1888	7	2	286.067	0	0	FALSE
FBgn0004191	FBgn0004191	0.74188	1	-30.8869	-32.2508	7	2	53.6275	0	0	FALSE
FBgn0004192	FBgn0004192	0.774339	1	-30.2133	-31.4705	7	2	43.6854	0	0	FALSE
FBgn0004197	FBgn0004197	0.063457	0.219948	-40.0604	-45.2852	7	2	202.626	0	0	FALSE
FBgn0004198	FBgn0004198	0.880438	1	-54.1951	-55.0783	7	2	856.685	0	0	FALSE
FBgn0004227	FBgn0004227	0.194831	0.532093	-51.5959	-55.2787	7	2	1500.82	0	0	FALSE
FBgn0004228	FBgn0004228	0.393451	0.867501	-51.8653	-54.459	7	2	440.996	0	0	FALSE
FBgn0004237	FBgn0004237	0.904795	1	-58.9085	-59.6937	7	2	3737.1	0	0	FALSE
FBgn0004240	FBgn0004240	0.622793	1	-65.6256	-67.3776	7	2	1622.57	0	0	FALSE
FBgn0004242	FBgn0004242	0.826099	1	-36.2994	-37.3811	7	2	105.488	0	0	FALSE
FBgn0004244	FBgn0004244	0.329043	0.774254	-35.2003	-38.0862	7	2	117.795	0	0	FALSE
FBgn0004359	FBgn0004359	0.739108	1	-50.549	-51.9218	7	2	1030.1	0	0	FALSE
FBgn0004360	FBgn0004360	0.171156	0.481457	-33.4442	-37.3142	7	2	81.7549	0	0	FALSE
FBgn0004362	FBgn0004362	0.936715	1	-48.0217	-48.6629	7	2	896.634	0	0	FALSE
FBgn0004363	FBgn0004363	0.467084	0.964026	-68.3398	-70.638	7	2	17654.8	0	0	FALSE
FBgn0004364	FBgn0004364	1.48059e-05	0.000154376	-50.8323	-65.828	7	2	1224.5	0	0	FALSE
FBgn0004367	FBgn0004367	0.305805	0.736025	-36.0822	-39.0843	7	2	186.911	0	0	FALSE
FBgn0004368	FBgn0004368	0.00181581	0.0107105	-48.4299	-57.9962	7	2	1081.46	0	0	FALSE
FBgn0004369	FBgn0004369	0.236911	0.613436	-50.966	-54.3599	7	2	922.519	0	0	FALSE
FBgn0004370	FBgn0004370	0.931628	1	-50.8188	-51.4847	7	2	1219.74	0	0	FALSE
FBgn0004372	FBgn0004372	4.67145e-06	5.79914e-05	-38.2038	-54.4673	7	2	122.595	0	0	FALSE
FBgn0004373	FBgn0004373	0.941292	1	-58.4187	-59.0371	7	2	3295.32	0	0	FALSE
FBgn0004374	FBgn0004374	2.7641e-05	0.000263662	-52.1576	-66.463	7	2	1407.31	0	0	FALSE
FBgn0004378	FBgn0004378	0.000649744	0.00427957	-38.4942	-49.2473	7	2	158.229	0	0	FALSE
FBgn0004379	FBgn0004379	5.91075e-05	0.00050778	-46.8898	-60.3502	7	2	538.944	0	0	FALSE
FBgn0004380	FBgn0004380	0.0646218	0.223321	-50.5904	-55.7912	7	2	1027.02	0	0	FALSE
FBgn0004381	FBgn0004381	0.000378104	0.00264333	-39.8199	-51.191	7	2	381.661	0	0	FALSE
FBgn0004387	FBgn0004387	0.329197	0.774488	-50.6313	-53.5166	7	2	1668.83	0	0	FALSE
FBgn0004390	FBgn0004390	0.952468	1	-45.4869	-46.0461	7	2	663.062	0	0	FALSE
FBgn0004391	FBgn0004391	0.944787	1	-47.8218	-48.4223	7	2	574.883	0	0	FALSE
FBgn0004394	FBgn0004394	0.150432	0.436459	-39.4328	-43.4863	7	2	69.0131	0	0	FALSE
FBgn0004395	FBgn0004395	0.249684	0.637202	-47.7228	-51.0375	7	2	808.281	0	0	FALSE
FBgn0004396	FBgn0004396	0.00288689	0.0161056	-53.1064	-62.1304	7	2	1799.84	0	0	FALSE
FBgn0004397	FBgn0004397	0.0176715	0.0764454	-54.86	-61.7072	7	2	2199.13	0	0	FALSE
FBgn0004400	FBgn0004400	0.524239	1	-26.3404	-28.4288	7	2	17.2225	0	0	FALSE
FBgn0004401	FBgn0004401	0.457322	0.950553	-59.9957	-62.3313	7	2	5316	0	0	FALSE
FBgn0004403	FBgn0004403	0.755455	1	-78.8074	-80.1268	7	2	39170.6	0	0	FALSE
FBgn0004404	FBgn0004404	0.615234	1	-74.1802	-75.9572	7	2	24142.2	0	0	FALSE
FBgn0004406	FBgn0004406	0.623174	1	-39.793	-41.5437	7	2	332.999	0	0	FALSE
FBgn0004414	FBgn0004414	0.986604	1	-74.6742	-74.9891	7	2	6790.77	0	0	FALSE
FBgn0004419	FBgn0004419	0.998997	1	-52.4264	-52.5316	7	2	2184.74	0	0	FALSE
FBgn0004425	FBgn0004425	0.00730148	0.0363835	-61.1762	-69.0985	7	2	2475.39	0	0	FALSE
FBgn0004426	FBgn0004426	0.00108858	0.00674486	-52.8646	-63.0242	7	2	551.525	0	0	FALSE
FBgn0004427	FBgn0004427	0.0421489	0.157895	-60.6704	-66.4256	7	2	2070.14	0	0	FALSE
FBgn0004428	FBgn0004428	0.095009	0.304651	-60.5331	-65.2206	7	2	2176.18	0	0	FALSE
FBgn0004429	FBgn0004429	9.45639e-07	1.5719e-05	-54.6875	-72.6922	7	2	917.461	0	0	FALSE
FBgn0004430	FBgn0004430	0.100681	0.319836	-31.4662	-36.0751	7	2	43.2826	0	0	FALSE
FBgn0004431	FBgn0004431	0.941869	1	-40.4466	-41.0621	7	2	60.1851	0	0	FALSE
FBgn0004432	FBgn0004432	0.387701	0.860236	-74.2717	-76.89	7	2	25569.4	0	0	FALSE
FBgn0004435	FBgn0004435	0.500822	1	-49.9474	-52.1201	7	2	1053.8	0	0	FALSE
FBgn0004436	FBgn0004436	0.976347	1	-56.536	-56.9414	7	2	3856.82	0	0	FALSE
FBgn0004449	FBgn0004449	0.686411	1	-56.755	-58.299	7	2	1853.02	0	0	FALSE
FBgn0004456	FBgn0004456	0.226983	0.59488	-57.2624	-60.7203	7	2	2216.6	0	0	FALSE
FBgn0004462	FBgn0004462	0.443163	0.934072	-46.2046	-48.5952	7	2	553.895	0	0	FALSE
FBgn0004463	FBgn0004463	0.171387	0.481913	-42.6976	-46.5657	7	2	501.389	0	0	FALSE
FBgn0004465	FBgn0004465	0.909263	1	-46.904	-47.6703	7	2	985.44	0	0	FALSE
FBgn0004507	FBgn0004507	0.0198962	0.0845285	-75.2279	-81.9285	7	2	24615.1	0	0	FALSE
FBgn0004509	FBgn0004509	0.908782	1	-55.7015	-56.4699	7	2	2294.42	0	0	FALSE
FBgn0004510	FBgn0004510	0.979565	1	-38.1006	-38.4802	7	2	273.697	0	0	FALSE
FBgn0004512	FBgn0004512	0.0965367	0.30842	-63.7148	-68.3807	7	2	4068.93	0	0	FALSE
FBgn0004513	FBgn0004513	0.819363	1	-39.9585	-41.0636	7	2	177.807	0	0	FALSE
FBgn0004514	FBgn0004514	0.896449	1	-32.1816	-33.0013	7	2	52.2149	0	0	FALSE
FBgn0004516	FBgn0004516	0.993676	1	-34.2447	-34.4722	7	2	31.1579	0	0	FALSE
FBgn0004552	FBgn0004552	0.387258	0.859553	-20.3616	-22.9818	7	2	6.59002	0	0	FALSE
FBgn0004554	FBgn0004554	0.610344	1	-23.4493	-25.2425	7	2	8.81474	0	0	FALSE
FBgn0004556	FBgn0004556	0.945279	1	-38.5439	-39.1418	7	2	236.685	0	0	FALSE
FBgn0004567	FBgn0004567	0.986623	1	-28.0197	-28.3343	7	2	25.1173	0	0	FALSE
FBgn0004569	FBgn0004569	0.637171	1	-40.7538	-42.4584	7	2	249.689	0	0	FALSE
FBgn0004573	FBgn0004573	0.39777	0.872216	-30.2836	-32.859	7	2	54.3215	0	0	FALSE
FBgn0004574	FBgn0004574	0.0107324	0.0503977	-53.1998	-60.6572	7	2	2524.37	0	0	FALSE
FBgn0004575	FBgn0004575	0.454812	0.947024	-33.6498	-35.995	7	2	98.7703	0	0	FALSE
FBgn0004580	FBgn0004580	0.935304	1	-36.6271	-37.2753	7	2	125.161	0	0	FALSE
FBgn0004581	FBgn0004581	2.80228e-05	0.000266941	-48.8084	-63.0986	7	2	572.045	0	0	FALSE
FBgn0004583	FBgn0004583	0.0425974	0.159227	-56.2187	-61.9603	7	2	1334.23	0	0	FALSE
FBgn0004584	FBgn0004584	0.933959	1	-45.4209	-46.0756	7	2	446.727	0	0	FALSE
FBgn0004587	FBgn0004587	6.91027e-05	0.000578389	-58.9614	-72.2473	7	2	4919.83	0	0	FALSE
FBgn0004589	FBgn0004589	0.187935	0.51672	-24.0104	-27.7456	7	2	12.1363	0	0	FALSE
FBgn0004593	FBgn0004593	0.791108	1	-20.6976	-21.8988	7	2	7.22032	0	0	FALSE
FBgn0004595	FBgn0004595	0.737394	1	-43.1417	-44.5202	7	2	212.071	0	0	FALSE
FBgn0004597	FBgn0004597	0.998952	1	-41.7798	-41.8869	7	2	415.079	0	0	FALSE
FBgn0004598	FBgn0004598	0.0405292	0.153221	-55.6625	-61.4678	7	2	2206.48	0	0	FALSE
FBgn0004606	FBgn0004606	0.13958	0.413572	-43.5258	-47.6846	7	2	305.316	0	0	FALSE
FBgn0004607	FBgn0004607	0.448776	0.940408	-34.8315	-37.2001	7	2	113.358	0	0	FALSE
FBgn0004611	FBgn0004611	0.831766	1	-55.4839	-56.5457	7	2	2034.64	0	0	FALSE
FBgn0004619	FBgn0004619	0.974917	1	-23.9294	-24.3456	7	2	10.2526	0	0	FALSE
FBgn0004620	FBgn0004620	0.824772	1	-45.1498	-46.2361	7	2	509.93	0	0	FALSE
FBgn0004622	FBgn0004622	0.172229	0.483228	-29.5979	-33.4589	7	2	28.5868	0	0	FALSE
FBgn0004629	FBgn0004629	0.63233	1	-37.5956	-39.3161	7	2	138.507	0	0	FALSE
FBgn0004635	FBgn0004635	0.340707	0.792908	-36.4602	-39.2903	7	2	130.46	0	0	FALSE
FBgn0004636	FBgn0004636	0.0181634	0.0781628	-59.5437	-66.357	7	2	3718.1	0	0	FALSE
FBgn0004638	FBgn0004638	0.525638	1	-52.8027	-54.8862	7	2	2128.23	0	0	FALSE
FBgn0004643	FBgn0004643	0.0313371	0.123896	-43.3681	-49.5004	7	2	752.56	0	0	FALSE
FBgn0004644	FBgn0004644	0.253979	0.644522	-34.7195	-38.0084	7	2	71.58	0	0	FALSE
FBgn0004646	FBgn0004646	0.952263	1	-56.9644	-57.5247	7	2	2863.27	0	0	FALSE
FBgn0004647	FBgn0004647	0.666568	1	-42.4344	-44.0429	7	2	332.399	0	0	FALSE
FBgn0004648	FBgn0004648	0.48042	0.979517	-59.4259	-61.6739	7	2	4169.6	0	0	FALSE
FBgn0004649	FBgn0004649	0.989163	1	-20.6258	-20.9128	7	2	6.50518	0	0	FALSE
FBgn0004650	FBgn0004650	0.000983997	0.0061623	-41.1685	-51.4446	7	2	256.054	0	0	FALSE
FBgn0004652	FBgn0004652	0.867918	1	-41.7066	-42.6375	7	2	383.844	0	0	FALSE
FBgn0004654	FBgn0004654	0.000515242	0.00349053	-72.0656	-83.084	7	2	19126.6	0	0	FALSE
FBgn0004655	FBgn0004655	0.581359	1	-49.9915	-51.882	7	2	1006.68	0	0	FALSE
FBgn0004656	FBgn0004656	0.00152068	0.00912732	-55.5747	-65.3472	7	2	2399.4	0	0	FALSE
FBgn0004657	FBgn0004657	0.00100203	0.00625844	-57.7696	-68.0247	7	2	3469.1	0	0	FALSE
FBgn0004666	FBgn0004666	0.0271676	0.109728	-40.0703	-46.3823	7	2	143.916	0	0	FALSE
FBgn0004687	FBgn0004687	0.195479	0.53348	-59.008	-62.686	7	2	4054.02	0	0	FALSE
FBgn0004698	FBgn0004698	0.540491	1	-49.2542	-51.2853	7	2	1649.44	0	0	FALSE
FBgn0004777	FBgn0004777	0.963555	1	-30.1391	-30.6329	7	2	40.9524	0	0	FALSE
FBgn0004780	FBgn0004780	0.96904	1	-36.2424	-36.7005	7	2	88.9863	0	0	FALSE
FBgn0004781	FBgn0004781	0.98993	1	-29.8623	-30.1403	7	2	38.4203	0	0	FALSE
FBgn0004782	FBgn0004782	0.999843	1	-27.8937	-27.943	7	2	25.8137	0	0	FALSE
FBgn0004783	FBgn0004783	0.999769	1	-28.6837	-28.7414	7	2	32.5326	0	0	FALSE
FBgn0004795	FBgn0004795	0.00161635	0.00965192	-53.5945	-63.2961	7	2	1354.84	0	0	FALSE
FBgn0004797	FBgn0004797	0.00191476	0.0112421	-53.3501	-62.8546	7	2	1610.98	0	0	FALSE
FBgn0004811	FBgn0004811	0.974976	1	-45.1994	-45.6152	7	2	683.215	0	0	FALSE
FBgn0004828	FBgn0004828	0.246745	0.632237	-64.5716	-67.9043	7	2	10810.7	0	0	FALSE
FBgn0004832	FBgn0004832	0.395119	0.86887	-40.2852	-42.8718	7	2	324.228	0	0	FALSE
FBgn0004837	FBgn0004837	0.990302	1	-41.0226	-41.2961	7	2	370.961	0	0	FALSE
FBgn0004838	FBgn0004838	0.0671818	0.230293	-68.0315	-73.1812	7	2	11267.7	0	0	FALSE
FBgn0004839	FBgn0004839	0.743838	1	-45.3012	-46.6586	7	2	464.54	0	0	FALSE
FBgn0004841	FBgn0004841	0.749585	1	-24.9738	-26.3124	7	2	12.9989	0	0	FALSE
FBgn0004842	FBgn0004842	0.934063	1	-31.3814	-32.0356	7	2	19.8838	0	0	FALSE
FBgn0004852	FBgn0004852	0.915484	1	-58.3792	-59.1187	7	2	3259.8	0	0	FALSE
FBgn0004854	FBgn0004854	0.936498	1	-32.8499	-33.4923	7	2	63.7463	0	0	FALSE
FBgn0004855	FBgn0004855	0.982516	1	-45.5717	-45.9258	7	2	700.452	0	0	FALSE
FBgn0004856	FBgn0004856	0.89918	1	-49.8249	-50.6335	7	2	1527.04	0	0	FALSE
FBgn0004858	FBgn0004858	0.613972	1	-49.3739	-51.155	7	2	752.622	0	0	FALSE
FBgn0004859	FBgn0004859	0.531613	1	-48.1735	-50.2358	7	2	774.983	0	0	FALSE
FBgn0004860	FBgn0004860	5.95774e-05	0.00051119	-42.9672	-56.4187	7	2	557.151	0	0	FALSE
FBgn0004861	FBgn0004861	8.37572e-05	0.000685878	-46.2842	-59.3551	7	2	740.297	0	0	FALSE
FBgn0004862	FBgn0004862	0.145174	0.425643	-30.8811	-34.9847	7	2	49.1494	0	0	FALSE
FBgn0004863	FBgn0004863	0.81055	1	-28.466	-29.6014	7	2	42.4498	0	0	FALSE
FBgn0004864	FBgn0004864	0.322145	0.763475	-46.4146	-49.3344	7	2	707.021	0	0	FALSE
FBgn0004865	FBgn0004865	0.639519	1	-31.1796	-32.8764	7	2	67.1257	0	0	FALSE
FBgn0004867	FBgn0004867	0.463636	0.959191	-76.922	-79.2333	7	2	39800.6	0	0	FALSE
FBgn0004868	FBgn0004868	0.521302	1	-65.5974	-67.6963	7	2	10986.8	0	0	FALSE
FBgn0004870	FBgn0004870	0.989903	1	-30.0098	-30.2881	7	2	54.639	0	0	FALSE
FBgn0004872	FBgn0004872	0.410393	0.890001	-31.6704	-34.193	7	2	60.8014	0	0	FALSE
FBgn0004875	FBgn0004875	0.437903	0.92698	-53.1128	-55.5241	7	2	1815.37	0	0	FALSE
FBgn0004876	FBgn0004876	0.0136223	0.0618181	-60.1809	-67.3478	7	2	3009.3	0	0	FALSE
FBgn0004880	FBgn0004880	0.620596	1	-27.6202	-29.3794	7	2	26.534	0	0	FALSE
FBgn0004882	FBgn0004882	0.00487665	0.0254805	-64.8431	-73.2476	7	2	4661.5	0	0	FALSE
FBgn0004885	FBgn0004885	0.950946	1	-55.1055	-55.673	7	2	1472.7	0	0	FALSE
FBgn0004888	FBgn0004888	0.889877	1	-70.816	-71.6621	7	2	15597.3	0	0	FALSE
FBgn0004889	FBgn0004889	0.999518	1	-55.7145	-55.7924	7	2	2449.13	0	0	FALSE
FBgn0004892	FBgn0004892	0.164489	0.466735	-40.7092	-44.636	7	2	207.34	0	0	FALSE
FBgn0004893	FBgn0004893	0.999861	1	-53.8338	-53.8807	7	2	1267.1	0	0	FALSE
FBgn0004901	FBgn0004901	0.0269101	0.108877	-41.714	-48.038	7	2	554.521	0	0	FALSE
FBgn0004903	FBgn0004903	0.273598	0.680375	-53.9973	-57.1725	7	2	1341.93	0	0	FALSE
FBgn0004907	FBgn0004907	0.198834	0.540274	-70.9274	-74.5806	7	2	21614.4	0	0	FALSE
FBgn0004908	FBgn0004908	0.376443	0.843279	-39.4298	-42.097	7	2	254.033	0	0	FALSE
FBgn0004910	FBgn0004910	0.118397	0.364776	-51.1743	-55.5617	7	2	910.705	0	0	FALSE
FBgn0004911	FBgn0004911	0.997906	1	-27.2381	-27.3809	7	2	18.0319	0	0	FALSE
FBgn0004913	FBgn0004913	0.886507	1	-48.5713	-49.4308	7	2	1092.97	0	0	FALSE
FBgn0004914	FBgn0004914	0.00653694	0.0330816	-64.809	-72.864	7	2	7502.28	0	0	FALSE
FBgn0004915	FBgn0004915	0.403966	0.882462	-49.6206	-52.1699	7	2	922.868	0	0	FALSE
FBgn0004919	FBgn0004919	0.98224	1	-38.6741	-39.0306	7	2	246.448	0	0	FALSE
FBgn0004921	FBgn0004921	0.809236	1	-60.4833	-61.6232	7	2	6684.44	0	0	FALSE
FBgn0004924	FBgn0004924	0.0147178	0.0659079	-56.1618	-63.2339	7	2	2744.44	0	0	FALSE
FBgn0004926	FBgn0004926	0.552607	1	-58.146	-60.135	7	2	5285.72	0	0	FALSE
FBgn0004956	FBgn0004956	0.0518059	0.187017	-39.7171	-45.2064	7	2	177.448	0	0	FALSE
FBgn0004957	FBgn0004957	0.681081	1	-40.586	-42.1473	7	2	296.419	0	0	FALSE
FBgn0005198	FBgn0005198	0.0727394	0.245498	-49.6496	-54.6943	7	2	1288.38	0	0	FALSE
FBgn0005278	FBgn0005278	0.00701358	0.0351131	-63.5722	-71.5429	7	2	7768.65	0	0	FALSE
FBgn0005322	FBgn0005322	0.792924	1	-52.2671	-53.4622	7	2	2091.42	0	0	FALSE
FBgn0005355	FBgn0005355	0.595511	1	-45.0394	-46.8822	7	2	797.829	0	0	FALSE
FBgn0005386	FBgn0005386	0.516763	1	-49.314	-51.4292	7	2	1217.64	0	0	FALSE
FBgn0005390	FBgn0005390	0.971398	1	-25.7912	-26.233	7	2	16.03	0	0	FALSE
FBgn0005411	FBgn0005411	0.994002	1	-50.6813	-50.9037	7	2	1868.15	0	0	FALSE
FBgn0005427	FBgn0005427	0.00745779	0.0370062	-47.6878	-55.5848	7	2	930.611	0	0	FALSE
FBgn0005533	FBgn0005533	0.708505	1	-76.0488	-77.5212	7	2	27423.3	0	0	FALSE
FBgn0005536	FBgn0005536	0.0650538	0.224372	-58.2065	-63.3986	7	2	3933.59	0	0	FALSE
FBgn0005558	FBgn0005558	0.988604	1	-24.9641	-25.2575	7	2	12.9534	0	0	FALSE
FBgn0005561	FBgn0005561	0.993975	1	-32.863	-33.0859	7	2	79.5996	0	0	FALSE
FBgn0005564	FBgn0005564	0.946673	1	-36.5271	-37.1177	7	2	150.305	0	0	FALSE
FBgn0005585	FBgn0005585	0.00179733	0.0106105	-70.4318	-80.01	7	2	20162.7	0	0	FALSE
FBgn0005586	FBgn0005586	0.647307	1	-35.6749	-37.3463	7	2	115.511	0	0	FALSE
FBgn0005592	FBgn0005592	0.358397	0.817767	-35.9134	-38.6614	7	2	146.828	0	0	FALSE
FBgn0005593	FBgn0005593	0.568086	1	-79.5947	-81.5304	7	2	51733.3	0	0	FALSE
FBgn0005596	FBgn0005596	0.980286	1	-44.1507	-44.5242	7	2	481.364	0	0	FALSE
FBgn0005612	FBgn0005612	0.0846251	0.277171	-54.3434	-59.1866	7	2	2126.69	0	0	FALSE
FBgn0005613	FBgn0005613	0.580742	1	-32.5991	-34.4917	7	2	73.587	0	0	FALSE
FBgn0005614	FBgn0005614	0.999843	1	-26.0361	-26.0853	7	2	19.6536	0	0	FALSE
FBgn0005616	FBgn0005616	0.0332451	0.130028	-46.3123	-52.3698	7	2	787.154	0	0	FALSE
FBgn0005617	FBgn0005617	0.00930782	0.0448492	-45.0637	-52.6936	7	2	741.351	0	0	FALSE
FBgn0005619	FBgn0005619	0.88835	1	-21.9719	-22.8241	7	2	9.14697	0	0	FALSE
FBgn0005624	FBgn0005624	0.0072964	0.0363729	-37.8971	-45.8204	7	2	208.308	0	0	FALSE
FBgn0005626	FBgn0005626	0.196465	0.535547	-55.8722	-59.5428	7	2	1041.62	0	0	FALSE
FBgn0005630	FBgn0005630	0.0206501	0.0873077	-59.2844	-65.9388	7	2	5175.12	0	0	FALSE
FBgn0005631	FBgn0005631	0.909608	1	-45.2936	-46.0585	7	2	475.611	0	0	FALSE
FBgn0005632	FBgn0005632	0.0258513	0.105354	-61.1204	-67.4947	7	2	4245.95	0	0	FALSE
FBgn0005633	FBgn0005633	0.809628	1	-33.0707	-34.2092	7	2	29.9717	0	0	FALSE
FBgn0005636	FBgn0005636	0.252281	0.641725	-40.9686	-44.2676	7	2	197.303	0	0	FALSE
FBgn0005638	FBgn0005638	0.948001	1	-29.1848	-29.7683	7	2	24.1332	0	0	FALSE
FBgn0005640	FBgn0005640	0.27852	0.689433	-48.6164	-51.7641	7	2	1080.87	0	0	FALSE
FBgn0005642	FBgn0005642	0.904072	1	-46.1625	-46.9508	7	2	806.594	0	0	FALSE
FBgn0005648	FBgn0005648	0.0138615	0.0626945	-46.3046	-53.4502	7	2	939.721	0	0	FALSE
FBgn0005649	FBgn0005649	0.00459374	0.0242557	-61.1923	-69.6678	7	2	5048.67	0	0	FALSE
FBgn0005655	FBgn0005655	0.759212	1	-42.7454	-44.0525	7	2	177.53	0	0	FALSE
FBgn0005658	FBgn0005658	0.999885	1	-23.8251	-23.8686	7	2	9.63498	0	0	FALSE
FBgn0005659	FBgn0005659	0.795302	1	-49.3148	-50.5019	7	2	1042.9	0	0	FALSE
FBgn0005660	FBgn0005660	0.335732	0.784326	-36.4246	-39.2784	7	2	135.881	0	0	FALSE
FBgn0005664	FBgn0005664	0.654186	1	-50.6756	-52.3245	7	2	262.7	0	0	FALSE
FBgn0005666	FBgn0005666	0.34414	0.798623	-69.2361	-72.05	7	2	8833.32	0	0	FALSE
FBgn0005670	FBgn0005670	0.535621	1	-42.2992	-44.3474	7	2	421.939	0	0	FALSE
FBgn0005671	FBgn0005671	0.859396	1	-70.7868	-71.7494	7	2	18999.5	0	0	FALSE
FBgn0005672	FBgn0005672	0.68259	1	-47.607	-49.1634	7	2	1077.43	0	0	FALSE
FBgn0005674	FBgn0005674	0.0128808	0.0590602	-52.5495	-59.7848	7	2	2122.74	0	0	FALSE
FBgn0005677	FBgn0005677	0.0294245	0.117723	-32.4641	-38.6758	7	2	73.2813	0	0	FALSE
FBgn0005683	FBgn0005683	0.999869	1	-37.7718	-37.8177	7	2	197.553	0	0	FALSE
FBgn0005694	FBgn0005694	0.15586	0.447968	-49.8831	-53.8865	7	2	1276.56	0	0	FALSE
FBgn0005695	FBgn0005695	0.194479	0.531374	-44.4887	-48.1742	7	2	651.068	0	0	FALSE
FBgn0005696	FBgn0005696	0.541367	1	-30.7334	-32.7615	7	2	55.2612	0	0	FALSE
FBgn0005771	FBgn0005771	0.0131115	0.0599217	-46.7218	-53.9354	7	2	825.441	0	0	FALSE
FBgn0005775	FBgn0005775	0.982637	1	-25.8397	-26.1927	7	2	18.8722	0	0	FALSE
FBgn0005777	FBgn0005777	0.983578	1	-48.8877	-49.2321	7	2	1453.85	0	0	FALSE
FBgn0005778	FBgn0005778	0.000200573	0.00149793	-45.3735	-57.463	7	2	384.148	0	0	FALSE
FBgn0005779	FBgn0005779	0.00100687	0.00628588	-40.1145	-50.3641	7	2	222.917	0	0	FALSE
FBgn0008635	FBgn0008635	0.0139264	0.0629129	-59.5194	-66.6593	7	2	3892.64	0	0	FALSE
FBgn0008636	FBgn0008636	0.974469	1	-22.1645	-22.5841	7	2	7.29979	0	0	FALSE
FBgn0008646	FBgn0008646	0.397871	0.872302	-29.0351	-31.61	7	2	30.199	0	0	FALSE
FBgn0008651	FBgn0008651	0.0898696	0.29097	-45.3366	-50.0991	7	2	286.052	0	0	FALSE
FBgn0010014	FBgn0010014	0.986796	1	-26.3539	-26.6667	7	2	22.4944	0	0	FALSE
FBgn0010015	FBgn0010015	0.236523	0.612771	-43.2434	-46.6397	7	2	367.067	0	0	FALSE
FBgn0010019	FBgn0010019	0.354964	0.81342	-110.928	-113.692	7	2	3.196e+06	0	0	FALSE
FBgn0010038	FBgn0010038	0.0102227	0.0483118	-46.2823	-53.7987	7	2	201.471	0	0	FALSE
FBgn0010039	FBgn0010039	0.0686783	0.234561	-42.9796	-48.1003	7	2	276.838	0	0	FALSE
FBgn0010040	FBgn0010040	0.332108	0.779371	-21.5287	-24.3999	7	2	7.37082	0	0	FALSE
FBgn0010041	FBgn0010041	0.00057766	0.00385924	-55.0905	-65.9781	7	2	781.562	0	0	FALSE
FBgn0010042	FBgn0010042	3.97827e-06	5.06449e-05	-33.1714	-49.6107	7	2	58.8079	0	0	FALSE
FBgn0010043	FBgn0010043	0.103095	0.326543	-33.3072	-37.8839	7	2	49.3593	0	0	FALSE
FBgn0010044	FBgn0010044	0.0716599	0.242673	-45.8127	-50.8773	7	2	169.39	0	0	FALSE
FBgn0010051	FBgn0010051	0.00695218	0.0348555	-58.7841	-66.7653	7	2	2399.92	0	0	FALSE
FBgn0010052	FBgn0010052	0.0440756	0.163624	-34.6947	-40.3925	7	2	68.2821	0	0	FALSE
FBgn0010053	FBgn0010053	0.176464	0.492641	-57.0927	-60.9188	7	2	3561.36	0	0	FALSE
FBgn0010078	FBgn0010078	0.733016	1	-76.8343	-78.227	7	2	34495.7	0	0	FALSE
FBgn0010097	FBgn0010097	0.989412	1	-22.3342	-22.6183	7	2	8.25699	0	0	FALSE
FBgn0010100	FBgn0010100	0.940972	1	-73.0035	-73.6236	7	2	20902.1	0	0	FALSE
FBgn0010105	FBgn0010105	0.859881	1	-43.9684	-44.9292	7	2	238.232	0	0	FALSE
FBgn0010113	FBgn0010113	0.699011	1	-47.3808	-48.884	7	2	691.137	0	0	FALSE
FBgn0010114	FBgn0010114	0.99832	1	-34.3982	-34.5285	7	2	64.0943	0	0	FALSE
FBgn0010173	FBgn0010173	0.36377	0.825586	-50.5789	-53.3025	7	2	1774.99	0	0	FALSE
FBgn0010194	FBgn0010194	0.966006	1	-36.3484	-36.8266	7	2	96.8949	0	0	FALSE
FBgn0010197	FBgn0010197	0.894769	1	-23.1639	-23.9904	7	2	10.6164	0	0	FALSE
FBgn0010198	FBgn0010198	0.915991	1	-76.1382	-76.8754	7	2	31335.5	0	0	FALSE
FBgn0010213	FBgn0010213	0.996081	1	-59.841	-60.0267	7	2	4306.59	0	0	FALSE
FBgn0010215	FBgn0010215	0.700764	1	-49.3123	-50.8098	7	2	1596.34	0	0	FALSE
FBgn0010217	FBgn0010217	0.922138	1	-79.1851	-79.8949	7	2	42113.5	0	0	FALSE
FBgn0010220	FBgn0010220	0.982831	1	-43.0919	-43.4432	7	2	613.483	0	0	FALSE
FBgn0010222	FBgn0010222	0.000488096	0.00332594	-47.9471	-59.0272	7	2	601.03	0	0	FALSE
FBgn0010223	FBgn0010223	0.00465681	0.024524	-42.9222	-51.3815	7	2	292.903	0	0	FALSE
FBgn0010225	FBgn0010225	0.641518	1	-67.3744	-69.0647	7	2	11787.2	0	0	FALSE
FBgn0010226	FBgn0010226	0.00199489	0.0116442	-69.3139	-78.7705	7	2	6488.6	0	0	FALSE
FBgn0010228	FBgn0010228	0.000238938	0.00175084	-56.8236	-68.7153	7	2	3705.64	0	0	FALSE
FBgn0010235	FBgn0010235	0.0182877	0.0786254	-50.5317	-57.3366	7	2	1777.44	0	0	FALSE
FBgn0010238	FBgn0010238	0.0438594	0.162994	-57.3548	-63.0589	7	2	1915.36	0	0	FALSE
FBgn0010240	FBgn0010240	0.995465	1	-23.0848	-23.2823	7	2	10.0828	0	0	FALSE
FBgn0010241	FBgn0010241	0.496465	0.996629	-55.17	-57.3586	7	2	524.216	0	0	FALSE
FBgn0010246	FBgn0010246	0.892268	1	-70.6296	-71.4662	7	2	3223.79	0	0	FALSE
FBgn0010247	FBgn0010247	0.0155994	0.0688862	-48.6559	-55.6567	7	2	834.834	0	0	FALSE
FBgn0010258	FBgn0010258	0.0247529	0.101796	-49.9756	-56.4043	7	2	356.256	0	0	FALSE
FBgn0010263	FBgn0010263	0.812612	1	-56.1233	-57.2516	7	2	2840.27	0	0	FALSE
FBgn0010265	FBgn0010265	0.930701	1	-74.0929	-74.7631	7	2	23553	0	0	FALSE
FBgn0010269	FBgn0010269	0.0299782	0.119427	-44.2811	-50.4694	7	2	647.371	0	0	FALSE
FBgn0010278	FBgn0010278	0.433778	0.921449	-49.1215	-51.5492	7	2	786.026	0	0	FALSE
FBgn0010280	FBgn0010280	0.871503	1	-55.963	-56.8804	7	2	2344.4	0	0	FALSE
FBgn0010282	FBgn0010282	0.731402	1	-51.6174	-53.0154	7	2	1126.99	0	0	FALSE
FBgn0010287	FBgn0010287	0.625138	1	-38.5732	-40.3174	7	2	202.245	0	0	FALSE
FBgn0010288	FBgn0010288	0.179959	0.500092	-56.4528	-60.2508	7	2	2569.37	0	0	FALSE
FBgn0010292	FBgn0010292	0.787635	1	-42.0163	-43.2291	7	2	535.334	0	0	FALSE
FBgn0010300	FBgn0010300	0.936163	1	-48.6604	-49.3044	7	2	511.285	0	0	FALSE
FBgn0010303	FBgn0010303	0.0193343	0.082492	-50.278	-57.0141	7	2	1350.86	0	0	FALSE
FBgn0010309	FBgn0010309	0.531789	1	-44.5452	-46.6069	7	2	354.26	0	0	FALSE
FBgn0010313	FBgn0010313	0.0041494	0.022228	-51.0902	-59.6863	7	2	1599	0	0	FALSE
FBgn0010314	FBgn0010314	0.0269391	0.108963	-34.9654	-41.2881	7	2	71.9117	0	0	FALSE
FBgn0010315	FBgn0010315	0.00196374	0.0114854	-41.0867	-50.5617	7	2	465.048	0	0	FALSE
FBgn0010316	FBgn0010316	0.996882	1	-41.629	-41.7977	7	2	405.738	0	0	FALSE
FBgn0010317	FBgn0010317	0.00891168	0.0432249	-24.688	-32.3705	7	2	16.8689	0	0	FALSE
FBgn0010328	FBgn0010328	0.0937443	0.301147	-52.198	-56.9036	7	2	1380.53	0	0	FALSE
FBgn0010329	FBgn0010329	0.973525	1	-27.8892	-28.3158	7	2	27.9063	0	0	FALSE
FBgn0010333	FBgn0010333	0.184027	0.508471	-53.7488	-57.5144	7	2	2505.14	0	0	FALSE
FBgn0010339	FBgn0010339	0.853744	1	-47.1492	-48.1325	7	2	1030.57	0	0	FALSE
FBgn0010340	FBgn0010340	0.996849	1	-40.1376	-40.307	7	2	307.026	0	0	FALSE
FBgn0010341	FBgn0010341	0.00797451	0.0392227	-58.0205	-65.8369	7	2	3843.22	0	0	FALSE
FBgn0010342	FBgn0010342	0.977165	1	-38.9388	-39.3378	7	2	243.082	0	0	FALSE
FBgn0010348	FBgn0010348	0.0680526	0.232652	-64.4169	-69.5496	7	2	10165.3	0	0	FALSE
FBgn0010350	FBgn0010350	0.351607	0.808997	-53.7659	-56.545	7	2	2649.28	0	0	FALSE
FBgn0010352	FBgn0010352	0.334693	0.782683	-75.7232	-78.5819	7	2	26647.2	0	0	FALSE
FBgn0010355	FBgn0010355	0.495376	0.996176	-55.6724	-57.8651	7	2	1962.53	0	0	FALSE
FBgn0010356	FBgn0010356	0.201777	0.545486	-42.4944	-46.1261	7	2	523.032	0	0	FALSE
FBgn0010357	FBgn0010357	0.854115	1	-74.9183	-75.9002	7	2	5162.84	0	0	FALSE
FBgn0010358	FBgn0010358	0.759758	1	-83.3227	-84.6279	7	2	15373.5	0	0	FALSE
FBgn0010359	FBgn0010359	0.760207	1	-83.3266	-84.6304	7	2	15378.7	0	0	FALSE
FBgn0010379	FBgn0010379	0.104794	0.331247	-55.6753	-60.2298	7	2	2807.85	0	0	FALSE
FBgn0010380	FBgn0010380	0.00199577	0.0116445	-52.1483	-61.6044	7	2	2316.82	0	0	FALSE
FBgn0010381	FBgn0010381	0.00023576	0.00172936	-67.2207	-79.1275	7	2	3649.86	0	0	FALSE
FBgn0010382	FBgn0010382	0.710864	1	-39.666	-41.1307	7	2	201.388	0	0	FALSE
FBgn0010383	FBgn0010383	0.000690408	0.00451719	-45.5747	-56.2582	7	2	659.072	0	0	FALSE
FBgn0010385	FBgn0010385	0.137898	0.40989	-54.403	-58.5788	7	2	488.926	0	0	FALSE
FBgn0010387	FBgn0010387	0.230928	0.602626	-79.2725	-82.7047	7	2	33425.9	0	0	FALSE
FBgn0010388	FBgn0010388	0.806731	1	-59.384	-60.5324	7	2	697.624	0	0	FALSE
FBgn0010389	FBgn0010389	0.999929	1	-40.1102	-40.146	7	2	223.433	0	0	FALSE
FBgn0010391	FBgn0010391	0.168536	0.475808	-57.3637	-61.2558	7	2	3959.45	0	0	FALSE
FBgn0010395	FBgn0010395	0.0994511	0.316791	-51.1105	-55.7362	7	2	1099.33	0	0	FALSE
FBgn0010397	FBgn0010397	0.0235362	0.0975083	-53.1989	-59.6906	7	2	2503.28	0	0	FALSE
FBgn0010398	FBgn0010398	0.158626	0.453899	-35.9062	-39.8847	7	2	134.371	0	0	FALSE
FBgn0010399	FBgn0010399	0.947421	1	-26.1917	-26.7783	7	2	25.4575	0	0	FALSE
FBgn0010401	FBgn0010401	1.92384e-05	0.00019367	-20.0475	-34.7541	7	2	43.7308	0	0	FALSE
FBgn0010403	FBgn0010403	6.78023e-05	0.000569548	-25.976	-39.2832	7	2	28.3332	0	0	FALSE
FBgn0010406	FBgn0010406	0.692695	1	-49.0293	-50.553	7	2	1498.45	0	0	FALSE
FBgn0010407	FBgn0010407	0.824799	1	-28.3067	-29.393	7	2	21.0679	0	0	FALSE
FBgn0010408	FBgn0010408	0.476003	0.973631	-71.7519	-74.0165	7	2	18046.6	0	0	FALSE
FBgn0010409	FBgn0010409	0.453274	0.944804	-74.9068	-77.258	7	2	33460.1	0	0	FALSE
FBgn0010411	FBgn0010411	0.790709	1	-77.1988	-78.4014	7	2	34243.5	0	0	FALSE
FBgn0010412	FBgn0010412	0.398368	0.873117	-74.6611	-77.2339	7	2	30906.5	0	0	FALSE
FBgn0010414	FBgn0010414	0.102738	0.325558	-36.8017	-41.3832	7	2	100.375	0	0	FALSE
FBgn0010415	FBgn0010415	0.469757	0.96636	-62.217	-64.5051	7	2	5573.46	0	0	FALSE
FBgn0010416	FBgn0010416	0.123714	0.37603	-44.7084	-49.0351	7	2	767.628	0	0	FALSE
FBgn0010417	FBgn0010417	0.667348	1	-47.1964	-48.8024	7	2	1028.93	0	0	FALSE
FBgn0010421	FBgn0010421	0.99331	1	-41.9845	-42.2175	7	2	483.076	0	0	FALSE
FBgn0010422	FBgn0010422	0.847924	1	-48.4795	-49.4839	7	2	884.565	0	0	FALSE
FBgn0010423	FBgn0010423	0.871801	1	-51.4512	-52.3675	7	2	575.907	0	0	FALSE
FBgn0010424	FBgn0010424	0.00215585	0.012454	-49.0029	-58.3689	7	2	585.288	0	0	FALSE
FBgn0010425	FBgn0010425	0.561007	1	-63.3607	-65.3207	7	2	1318.9	0	0	FALSE
FBgn0010431	FBgn0010431	0.105808	0.333702	-32.3313	-36.8727	7	2	50.0265	0	0	FALSE
FBgn0010434	FBgn0010434	4.31778e-05	0.000386091	-59.3044	-73.1145	7	2	4585.23	0	0	FALSE
FBgn0010435	FBgn0010435	0.437788	0.92698	-66.9478	-69.3596	7	2	11256.1	0	0	FALSE
FBgn0010438	FBgn0010438	0.957872	1	-30.8324	-31.3607	7	2	56.621	0	0	FALSE
FBgn0010441	FBgn0010441	0.126613	0.382765	-41.5291	-45.8237	7	2	546.697	0	0	FALSE
FBgn0010452	FBgn0010452	0.999706	1	-35.4332	-35.4969	7	2	133.488	0	0	FALSE
FBgn0010453	FBgn0010453	0.932403	1	-28.8311	-29.4933	7	2	38.5946	0	0	FALSE
FBgn0010470	FBgn0010470	0.0855605	0.279766	-67.0938	-71.9222	7	2	8708.83	0	0	FALSE
FBgn0010473	FBgn0010473	0.166007	0.469995	-38.7416	-42.6553	7	2	160.504	0	0	FALSE
FBgn0010482	FBgn0010482	0.000307116	0.00220315	-57.0516	-68.6589	7	2	2333.27	0	0	FALSE
FBgn0010488	FBgn0010488	0.085888	0.280544	-67.562	-72.3853	7	2	12161	0	0	FALSE
FBgn0010497	FBgn0010497	0.169441	0.47817	-57.7594	-61.6438	7	2	1026.76	0	0	FALSE
FBgn0010501	FBgn0010501	0.708175	1	-41.0405	-42.5139	7	2	133.634	0	0	FALSE
FBgn0010504	FBgn0010504	0.00270859	0.0152752	-55.3626	-64.4614	7	2	1907.78	0	0	FALSE
FBgn0010516	FBgn0010516	0.975755	1	-66.8117	-67.2216	7	2	9298.81	0	0	FALSE
FBgn0010520	FBgn0010520	0.533642	1	-38.6281	-40.6833	7	2	303.006	0	0	FALSE
FBgn0010531	FBgn0010531	0.56897	1	-53.1208	-55.0534	7	2	1384.08	0	0	FALSE
FBgn0010548	FBgn0010548	0.00362307	0.0197485	-70.1702	-78.9267	7	2	13804.8	0	0	FALSE
FBgn0010549	FBgn0010549	0.00872083	0.0423873	-31.2943	-39.0029	7	2	56.979	0	0	FALSE
FBgn0010551	FBgn0010551	0.948151	1	-57.8341	-58.4168	7	2	5698.96	0	0	FALSE
FBgn0010575	FBgn0010575	0.00766857	0.037891	-51.3321	-59.1956	7	2	1436.95	0	0	FALSE
FBgn0010583	FBgn0010583	0.714773	1	-48.8121	-50.2641	7	2	1202.74	0	0	FALSE
FBgn0010590	FBgn0010590	0.972404	1	-64.665	-65.0996	7	2	7412.37	0	0	FALSE
FBgn0010591	FBgn0010591	1.05529e-07	2.79871e-06	-54.96	-75.3336	7	2	2713.16	0	0	FALSE
FBgn0010602	FBgn0010602	0.829283	1	-53.1386	-54.2092	7	2	2266.48	0	0	FALSE
FBgn0010607	FBgn0010607	0.228942	0.598781	-40.6483	-44.0933	7	2	240.17	0	0	FALSE
FBgn0010611	FBgn0010611	0.000174253	0.00131895	-67.0669	-79.3151	7	2	8607.62	0	0	FALSE
FBgn0010612	FBgn0010612	0.993997	1	-65.5103	-65.7328	7	2	7715.13	0	0	FALSE
FBgn0010620	FBgn0010620	0.419479	0.901884	-59.0706	-61.5559	7	2	2631.66	0	0	FALSE
FBgn0010621	FBgn0010621	0.0254398	0.104101	-55.371	-61.7654	7	2	2271.8	0	0	FALSE
FBgn0010622	FBgn0010622	0.249867	0.637327	-44.3545	-47.6681	7	2	467.666	0	0	FALSE
FBgn0010638	FBgn0010638	0.0345964	0.134235	-56.9518	-62.9588	7	2	3571.71	0	0	FALSE
FBgn0010651	FBgn0010651	2.85502e-14	8.15896e-12	-59.3046	-95.6371	7	2	4055.13	0	0	FALSE
FBgn0010660	FBgn0010660	0.897814	1	-50.4132	-51.2273	7	2	859.626	0	0	FALSE
FBgn0010741	FBgn0010741	0.888277	1	-48.5938	-49.4463	7	2	1059.66	0	0	FALSE
FBgn0010747	FBgn0010747	0.940667	1	-58.9951	-59.6167	7	2	4678.2	0	0	FALSE
FBgn0010750	FBgn0010750	0.992146	1	-43.4055	-43.6552	7	2	595.281	0	0	FALSE
FBgn0010762	FBgn0010762	0.955016	1	-47.362	-47.9068	7	2	956.313	0	0	FALSE
FBgn0010768	FBgn0010768	0.967853	1	-32.1005	-32.5665	7	2	72.5682	0	0	FALSE
FBgn0010770	FBgn0010770	0.426467	0.911589	-39.5775	-42.0345	7	2	313.79	0	0	FALSE
FBgn0010772	FBgn0010772	0.223457	0.588478	-58.0672	-61.5483	7	2	2664.27	0	0	FALSE
FBgn0010774	FBgn0010774	0.0177975	0.0768669	-54.5053	-61.3437	7	2	2495.75	0	0	FALSE
FBgn0010786	FBgn0010786	0.015546	0.0687589	-71.4289	-78.4339	7	2	16502.5	0	0	FALSE
FBgn0010803	FBgn0010803	0.864678	1	-46.158	-47.101	7	2	921.512	0	0	FALSE
FBgn0010808	FBgn0010808	0.946115	1	-57.8908	-58.4843	7	2	2579.8	0	0	FALSE
FBgn0010812	FBgn0010812	0.378385	0.84642	-45.9104	-48.5691	7	2	780.752	0	0	FALSE
FBgn0010825	FBgn0010825	0.0507018	0.183884	-57.574	-63.0912	7	2	2383.25	0	0	FALSE
FBgn0010830	FBgn0010830	0.597297	1	-43.4483	-45.2851	7	2	642.134	0	0	FALSE
FBgn0010877	FBgn0010877	0.957946	1	-48.9612	-49.4891	7	2	1334.03	0	0	FALSE
FBgn0010894	FBgn0010894	0.140849	0.415747	-49.1787	-53.3248	7	2	710.656	0	0	FALSE
FBgn0010905	FBgn0010905	0.00381712	0.0206694	-54.3753	-63.0702	7	2	1993.42	0	0	FALSE
FBgn0010909	FBgn0010909	0.348011	0.804024	-56.4939	-59.2897	7	2	2743.33	0	0	FALSE
FBgn0010926	FBgn0010926	0.469485	0.96636	-44.728	-47.0171	7	2	633.706	0	0	FALSE
FBgn0011016	FBgn0011016	0.083278	0.273357	-58.0428	-62.9074	7	2	3079.29	0	0	FALSE
FBgn0011020	FBgn0011020	0.949458	1	-36.2429	-36.8186	7	2	132.719	0	0	FALSE
FBgn0011202	FBgn0011202	0.407915	0.886795	-55.2358	-57.7686	7	2	2268.98	0	0	FALSE
FBgn0011204	FBgn0011204	0.47047	0.967257	-61.6534	-63.9388	7	2	3585.1	0	0	FALSE
FBgn0011205	FBgn0011205	0.000419164	0.00290716	-63.6498	-74.9036	7	2	5973.52	0	0	FALSE
FBgn0011206	FBgn0011206	3.6063e-06	4.73918e-05	-65.7616	-82.3083	7	2	5984.01	0	0	FALSE
FBgn0011207	FBgn0011207	0.857266	1	-47.9272	-48.8977	7	2	1296.1	0	0	FALSE
FBgn0011211	FBgn0011211	0.416697	0.897832	-78.463	-80.9597	7	2	48889.4	0	0	FALSE
FBgn0011217	FBgn0011217	0.885889	1	-67.0375	-67.8994	7	2	12708.4	0	0	FALSE
FBgn0011224	FBgn0011224	0.000772939	0.00499237	-59.1016	-69.6555	7	2	1863.96	0	0	FALSE
FBgn0011225	FBgn0011225	0.805666	1	-64.8874	-66.0394	7	2	7757.19	0	0	FALSE
FBgn0011227	FBgn0011227	0.966307	1	-51.3891	-51.8653	7	2	1495.74	0	0	FALSE
FBgn0011230	FBgn0011230	0.147205	0.429887	-65.7488	-69.8329	7	2	9833.9	0	0	FALSE
FBgn0011232	FBgn0011232	0.0901463	0.291798	-48.1437	-52.9021	7	2	1071.06	0	0	FALSE
FBgn0011236	FBgn0011236	0.961101	1	-44.4886	-44.9976	7	2	767.067	0	0	FALSE
FBgn0011239	FBgn0011239	4.47649e-07	8.64611e-06	-48.2806	-67.0958	7	2	746.173	0	0	FALSE
FBgn0011241	FBgn0011241	0.980735	1	-40.8555	-41.2253	7	2	364.646	0	0	FALSE
FBgn0011244	FBgn0011244	5.23256e-07	9.84832e-06	-68.0412	-86.6875	7	2	7748.01	0	0	FALSE
FBgn0011259	FBgn0011259	0.917329	1	-38.8257	-39.5571	7	2	177.949	0	0	FALSE
FBgn0011260	FBgn0011260	0.692948	1	-48.793	-50.3158	7	2	548.92	0	0	FALSE
FBgn0011270	FBgn0011270	1.51904e-08	5.99188e-07	-58.6849	-81.1359	7	2	2831.08	0	0	FALSE
FBgn0011272	FBgn0011272	0.593563	1	-77.5686	-79.4179	7	2	41572.6	0	0	FALSE
FBgn0011274	FBgn0011274	0.00200625	0.0116856	-56.5858	-66.0358	7	2	3204.31	0	0	FALSE
FBgn0011278	FBgn0011278	0.504302	1	-26.9936	-29.1537	7	2	27.1476	0	0	FALSE
FBgn0011279	FBgn0011279	0.156879	0.449974	-25.163	-29.1572	7	2	12.9691	0	0	FALSE
FBgn0011280	FBgn0011280	0.24131	0.621513	-47.8904	-51.2566	7	2	269.933	0	0	FALSE
FBgn0011281	FBgn0011281	0.0544527	0.194565	-20.8899	-26.3145	7	2	36.1996	0	0	FALSE
FBgn0011283	FBgn0011283	0.0198057	0.0841953	-18.2768	-24.983	7	2	10.2661	0	0	FALSE
FBgn0011284	FBgn0011284	0.755115	1	-77.546	-78.8666	7	2	40854.1	0	0	FALSE
FBgn0011286	FBgn0011286	0.00206067	0.0119525	-60.6341	-70.0529	7	2	3097.12	0	0	FALSE
FBgn0011288	FBgn0011288	0.994744	1	-35.2548	-35.4651	7	2	117.828	0	0	FALSE
FBgn0011289	FBgn0011289	0.747907	1	-59.2235	-60.5677	7	2	3512.66	0	0	FALSE
FBgn0011290	FBgn0011290	0.264626	0.665749	-43.3388	-46.5651	7	2	586.8	0	0	FALSE
FBgn0011291	FBgn0011291	0.980579	1	-39.2687	-39.6398	7	2	282.556	0	0	FALSE
FBgn0011293	FBgn0011293	0.137605	0.409364	-22.4208	-26.5996	7	2	25.5753	0	0	FALSE
FBgn0011294	FBgn0011294	0.129762	0.39043	-11.9649	-16.2254	7	2	5.61338	0	0	FALSE
FBgn0011296	FBgn0011296	0.220068	0.581656	-58.4517	-61.9556	7	2	2234.48	0	0	FALSE
FBgn0011297	FBgn0011297	0.737037	1	-41.3344	-42.714	7	2	438.402	0	0	FALSE
FBgn0011300	FBgn0011300	0.154547	0.445475	-52.8387	-56.8541	7	2	1767.37	0	0	FALSE
FBgn0011305	FBgn0011305	0.0621304	0.216529	-47.6752	-52.9276	7	2	1050.37	0	0	FALSE
FBgn0011327	FBgn0011327	6.81018e-05	0.000571378	-54.4919	-67.7941	7	2	2517.78	0	0	FALSE
FBgn0011335	FBgn0011335	0.606489	1	-40.4132	-42.2193	7	2	289.802	0	0	FALSE
FBgn0011336	FBgn0011336	0.111626	0.347838	-61.6931	-66.1613	7	2	5598.87	0	0	FALSE
FBgn0011361	FBgn0011361	0.999881	1	-60.297	-60.3411	7	2	4108.18	0	0	FALSE
FBgn0011455	FBgn0011455	0.973205	1	-60.236	-60.6649	7	2	4448.9	0	0	FALSE
FBgn0011474	FBgn0011474	0.937371	1	-45.3989	-46.037	7	2	528.453	0	0	FALSE
FBgn0011476	FBgn0011476	0.355575	0.813482	-38.0787	-40.8395	7	2	245.263	0	0	FALSE
FBgn0011481	FBgn0011481	0.00786389	0.0387876	-50.7016	-58.5349	7	2	1325.93	0	0	FALSE
FBgn0011509	FBgn0011509	0.175925	0.492127	-49.5079	-53.3385	7	2	1177.92	0	0	FALSE
FBgn0011554	FBgn0011554	0.767994	1	-50.5524	-51.8305	7	2	235.43	0	0	FALSE
FBgn0011555	FBgn0011555	0.927516	1	-61.0662	-61.7514	7	2	839.646	0	0	FALSE
FBgn0011556	FBgn0011556	0.870687	1	-54.8392	-55.7597	7	2	378.69	0	0	FALSE
FBgn0011559	FBgn0011559	0.999697	1	-92.3503	-92.4147	7	2	85469	0	0	FALSE
FBgn0011566	FBgn0011566	0.807382	1	-41.8418	-42.988	7	2	423.09	0	0	FALSE
FBgn0011569	FBgn0011569	2.93907e-08	1.02494e-06	-39.4031	-61.1483	7	2	156.392	0	0	FALSE
FBgn0011570	FBgn0011570	0.00453809	0.02398	-50.873	-59.3629	7	2	1525.65	0	0	FALSE
FBgn0011571	FBgn0011571	0.270411	0.675328	-52.4802	-55.6734	7	2	1408.98	0	0	FALSE
FBgn0011573	FBgn0011573	0.884985	1	-52.2599	-53.1253	7	2	2269.76	0	0	FALSE
FBgn0011576	FBgn0011576	0.983121	1	-26.8811	-27.2297	7	2	24.94	0	0	FALSE
FBgn0011581	FBgn0011581	0.903314	1	-49.6108	-50.4023	7	2	662.957	0	0	FALSE
FBgn0011582	FBgn0011582	0.421372	0.904425	-28.0712	-30.5488	7	2	26.8197	0	0	FALSE
FBgn0011584	FBgn0011584	0.583436	1	-65.0092	-66.8926	7	2	8119.54	0	0	FALSE
FBgn0011586	FBgn0011586	0.974202	1	-47.9158	-48.3373	7	2	1191.32	0	0	FALSE
FBgn0011589	FBgn0011589	0.992049	1	-31.5472	-31.7982	7	2	75.1605	0	0	FALSE
FBgn0011591	FBgn0011591	0.534714	1	-38.7149	-40.7663	7	2	217.762	0	0	FALSE
FBgn0011592	FBgn0011592	0.999987	1	-45.8522	-45.8704	7	2	410.617	0	0	FALSE
FBgn0011596	FBgn0011596	7.53949e-08	2.1546e-06	-54.0094	-74.7444	7	2	1175.8	0	0	FALSE
FBgn0011603	FBgn0011603	0.0209385	0.0882871	-56.8272	-63.4644	7	2	1881	0	0	FALSE
FBgn0011604	FBgn0011604	0.206488	0.555515	-52.5015	-56.0994	7	2	1260.27	0	0	FALSE
FBgn0011606	FBgn0011606	2.68945e-05	0.000257878	-57.3897	-71.7254	7	2	1861.36	0	0	FALSE
FBgn0011638	FBgn0011638	0.0465136	0.171043	-51.4598	-57.0884	7	2	1663.73	0	0	FALSE
FBgn0011640	FBgn0011640	0.105303	0.332408	-52.2466	-56.7945	7	2	2452.16	0	0	FALSE
FBgn0011642	FBgn0011642	0.912712	1	-48.9679	-49.7194	7	2	1276.93	0	0	FALSE
FBgn0011648	FBgn0011648	0.641391	1	-49.7112	-51.4019	7	2	1561.95	0	0	FALSE
FBgn0011655	FBgn0011655	0.0634197	0.219873	-47.5807	-52.8062	7	2	916.106	0	0	FALSE
FBgn0011656	FBgn0011656	0.0955401	0.305934	-52.7111	-57.391	7	2	1777.85	0	0	FALSE
FBgn0011659	FBgn0011659	0.898336	1	-33.2441	-34.0561	7	2	120.13	0	0	FALSE
FBgn0011660	FBgn0011660	0.163776	0.465172	-39.5554	-43.4884	7	2	222.038	0	0	FALSE
FBgn0011661	FBgn0011661	0.000204637	0.00152422	-62.7909	-74.8578	7	2	7795.72	0	0	FALSE
FBgn0011666	FBgn0011666	0.583089	1	-42.017	-43.9016	7	2	316.602	0	0	FALSE
FBgn0011668	FBgn0011668	0.968411	1	-89.0848	-89.5472	7	2	82170.6	0	0	FALSE
FBgn0011669	FBgn0011669	0.890943	1	-90.9126	-91.7544	7	2	102863	0	0	FALSE
FBgn0011670	FBgn0011670	0.960582	1	-76.1878	-76.6999	7	2	14756.7	0	0	FALSE
FBgn0011672	FBgn0011672	0.000326194	0.00231745	-50.9477	-62.4867	7	2	1963.59	0	0	FALSE
FBgn0011674	FBgn0011674	0.0293654	0.11752	-43.2112	-49.4255	7	2	343.503	0	0	FALSE
FBgn0011676	FBgn0011676	0.525016	1	-25.7974	-27.883	7	2	18.6346	0	0	FALSE
FBgn0011692	FBgn0011692	0.0382581	0.146134	-36.2318	-42.1108	7	2	79.3769	0	0	FALSE
FBgn0011693	FBgn0011693	0.981215	1	-33.6509	-34.0165	7	2	58.659	0	0	FALSE
FBgn0011694	FBgn0011694	0.0875636	0.285019	-92.4793	-97.2767	7	2	80166	0	0	FALSE
FBgn0011695	FBgn0011695	0.357599	0.816478	-79.1994	-81.951	7	2	17070.5	0	0	FALSE
FBgn0011701	FBgn0011701	0.504368	1	-33.1681	-35.3279	7	2	88.6575	0	0	FALSE
FBgn0011703	FBgn0011703	0.0324848	0.127454	-38.4436	-44.5304	7	2	220.979	0	0	FALSE
FBgn0011704	FBgn0011704	0.958795	1	-48.8881	-49.411	7	2	415.134	0	0	FALSE
FBgn0011705	FBgn0011705	0.748283	1	-39.88	-41.2229	7	2	236.189	0	0	FALSE
FBgn0011706	FBgn0011706	0.518249	1	-28.1777	-30.2875	7	2	28.3043	0	0	FALSE
FBgn0011708	FBgn0011708	0.419669	0.902045	-54.3639	-56.8484	7	2	2986.51	0	0	FALSE
FBgn0011710	FBgn0011710	0.283381	0.697887	-47.689	-50.81	7	2	1165.13	0	0	FALSE
FBgn0011715	FBgn0011715	0.921756	1	-41.6696	-42.3812	7	2	555.07	0	0	FALSE
FBgn0011722	FBgn0011722	4.3642e-31	6.1112e-28	-49.9242	-126.065	7	2	1641.21	0	0	FALSE
FBgn0011723	FBgn0011723	0.900077	1	-45.7658	-46.5706	7	2	142.556	0	0	FALSE
FBgn0011725	FBgn0011725	0.0107815	0.0505941	-67.3298	-74.7817	7	2	7397.41	0	0	FALSE
FBgn0011726	FBgn0011726	0.0348457	0.135127	-63.6838	-69.6817	7	2	5203.3	0	0	FALSE
FBgn0011737	FBgn0011737	0.00206878	0.0119856	-51.6036	-61.0178	7	2	1202.98	0	0	FALSE
FBgn0011739	FBgn0011739	0.140508	0.415178	-53.2297	-57.3792	7	2	1601.61	0	0	FALSE
FBgn0011740	FBgn0011740	0.235427	0.610723	-50.6706	-54.0739	7	2	1383.37	0	0	FALSE
FBgn0011741	FBgn0011741	0.556184	1	-49.7143	-51.6909	7	2	1021.62	0	0	FALSE
FBgn0011742	FBgn0011742	0.0369436	0.141837	-51.6026	-57.5261	7	2	1884.48	0	0	FALSE
FBgn0011743	FBgn0011743	2.67273e-10	2.56344e-08	-52.0134	-78.7564	7	2	1267.12	0	0	FALSE
FBgn0011745	FBgn0011745	0.149821	0.435261	-52.3828	-56.4421	7	2	2018.87	0	0	FALSE
FBgn0011746	FBgn0011746	0.100428	0.319471	-46.109	-50.7214	7	2	260.914	0	0	FALSE
FBgn0011747	FBgn0011747	0.682437	1	-61.0394	-62.5963	7	2	5247.08	0	0	FALSE
FBgn0011754	FBgn0011754	0.619358	1	-63.0986	-64.8619	7	2	5660.08	0	0	FALSE
FBgn0011758	FBgn0011758	0.972669	1	-29.2945	-29.7273	7	2	45.6266	0	0	FALSE
FBgn0011760	FBgn0011760	0.348936	0.805499	-61.152	-63.9434	7	2	6155.35	0	0	FALSE
FBgn0011761	FBgn0011761	0.0151513	0.067407	-29.3876	-36.4242	7	2	35.2093	0	0	FALSE
FBgn0011762	FBgn0011762	0.994421	1	-30.9683	-31.184	7	2	48.3574	0	0	FALSE
FBgn0011763	FBgn0011763	0.0506465	0.183779	-52.0312	-57.5499	7	2	1906.57	0	0	FALSE
FBgn0011764	FBgn0011764	0.110308	0.344726	-48.1595	-52.644	7	2	971.697	0	0	FALSE
FBgn0011766	FBgn0011766	0.0569739	0.201568	-58.6943	-64.06	7	2	2124.4	0	0	FALSE
FBgn0011768	FBgn0011768	0.261296	0.659265	-67.4621	-70.7078	7	2	10796.3	0	0	FALSE
FBgn0011769	FBgn0011769	0.959914	1	-37.6894	-38.2056	7	2	238.468	0	0	FALSE
FBgn0011770	FBgn0011770	0.621029	1	-64.9181	-66.6759	7	2	7780.23	0	0	FALSE
FBgn0011771	FBgn0011771	0.0271282	0.109601	-44.8647	-51.1786	7	2	845.336	0	0	FALSE
FBgn0011774	FBgn0011774	0.211785	0.565528	-39.7469	-43.3075	7	2	325.585	0	0	FALSE
FBgn0011785	FBgn0011785	0.0214784	0.0902376	-52.9019	-59.5075	7	2	1473.56	0	0	FALSE
FBgn0011787	FBgn0011787	0.990473	1	-45.0892	-45.3606	7	2	728.196	0	0	FALSE
FBgn0011802	FBgn0011802	0.337951	0.788196	-38.5789	-41.422	7	2	262.77	0	0	FALSE
FBgn0011817	FBgn0011817	0.0101555	0.0480754	-53.7368	-61.2612	7	2	1232.56	0	0	FALSE
FBgn0011818	FBgn0011818	0.0333489	0.130297	-47.6184	-53.672	7	2	688.584	0	0	FALSE
FBgn0011822	FBgn0011822	0.0319344	0.125753	-37.4044	-43.5129	7	2	61.9579	0	0	FALSE
FBgn0011824	FBgn0011824	0.937386	1	-46.8425	-47.4804	7	2	832.276	0	0	FALSE
FBgn0011826	FBgn0011826	0.00580009	0.029805	-56.9383	-65.1363	7	2	2889.15	0	0	FALSE
FBgn0011828	FBgn0011828	0.307208	0.738133	-45.4822	-48.4771	7	2	532.454	0	0	FALSE
FBgn0011829	FBgn0011829	0.00268622	0.0151735	-33.1315	-42.2401	7	2	62.9337	0	0	FALSE
FBgn0011834	FBgn0011834	0.291046	0.711384	-41.6846	-44.7641	7	2	95.442	0	0	FALSE
FBgn0011836	FBgn0011836	0.100651	0.319836	-43.7053	-48.3147	7	2	534.149	0	0	FALSE
FBgn0011837	FBgn0011837	0.494229	0.995067	-56.9025	-59.0994	7	2	2373.3	0	0	FALSE
FBgn0012034	FBgn0012034	0.11289	0.35121	-80.8723	-85.325	7	2	52841.9	0	0	FALSE
FBgn0012036	FBgn0012036	0.999761	1	-76.9083	-76.9668	7	2	43610.3	0	0	FALSE
FBgn0012037	FBgn0012037	0.281835	0.695057	-67.6329	-70.7623	7	2	3586.62	0	0	FALSE
FBgn0012042	FBgn0012042	0.391886	0.865219	-63.4087	-66.009	7	2	1287.49	0	0	FALSE
FBgn0012051	FBgn0012051	0.483233	0.983661	-47.4332	-49.6707	7	2	942.694	0	0	FALSE
FBgn0012058	FBgn0012058	0.461225	0.956685	-55.2558	-57.5764	7	2	1895.49	0	0	FALSE
FBgn0012344	FBgn0012344	0.00255127	0.0145225	-35.163	-44.332	7	2	83.0415	0	0	FALSE
FBgn0013263	FBgn0013263	0.00682782	0.0343271	-45.177	-53.1798	7	2	615.145	0	0	FALSE
FBgn0013269	FBgn0013269	0.994363	1	-50.2966	-50.5133	7	2	1039.28	0	0	FALSE
FBgn0013272	FBgn0013272	0.948826	1	-73.5885	-74.1675	7	2	24659.2	0	0	FALSE
FBgn0013275	FBgn0013275	1.0296e-07	2.75143e-06	-55.6722	-76.0723	7	2	983.689	0	0	FALSE
FBgn0013276	FBgn0013276	8.82611e-08	2.44306e-06	-55.6897	-76.2554	7	2	988.806	0	0	FALSE
FBgn0013277	FBgn0013277	9.55906e-07	1.58222e-05	-51.7652	-69.7582	7	2	692.751	0	0	FALSE
FBgn0013278	FBgn0013278	1.57802e-06	2.37319e-05	-52.1273	-69.5755	7	2	714.719	0	0	FALSE
FBgn0013279	FBgn0013279	1.71713e-06	2.53907e-05	-52.0799	-69.4361	7	2	703.394	0	0	FALSE
FBgn0013300	FBgn0013300	9.23699e-13	2.27206e-10	-56.97	-89.6724	7	2	2695.48	0	0	FALSE
FBgn0013301	FBgn0013301	7.32e-12	1.39514e-09	-58.5298	-89.0624	7	2	3322.14	0	0	FALSE
FBgn0013303	FBgn0013303	0.965123	1	-44.4108	-44.8947	7	2	646	0	0	FALSE
FBgn0013305	FBgn0013305	0.0332268	0.130001	-59.3107	-65.3689	7	2	5120.12	0	0	FALSE
FBgn0013307	FBgn0013307	0.000644981	0.00425821	-54.5693	-65.3308	7	2	1940.99	0	0	FALSE
FBgn0013308	FBgn0013308	0.757812	1	-37.8747	-39.1864	7	2	135.726	0	0	FALSE
FBgn0013323	FBgn0013323	0.741223	1	-33.4349	-34.8009	7	2	86.4753	0	0	FALSE
FBgn0013325	FBgn0013325	0.446218	0.93707	-75.6031	-77.9818	7	2	30624	0	0	FALSE
FBgn0013334	FBgn0013334	0.516689	1	-55.1737	-57.2891	7	2	2197.4	0	0	FALSE
FBgn0013342	FBgn0013342	0.931076	1	-39.511	-40.1795	7	2	252.113	0	0	FALSE
FBgn0013343	FBgn0013343	0.169981	0.479309	-46.0306	-49.9105	7	2	275.57	0	0	FALSE
FBgn0013347	FBgn0013347	0.89164	1	-47.2331	-48.0722	7	2	1242.3	0	0	FALSE
FBgn0013348	FBgn0013348	0.987226	1	-57.3624	-57.6708	7	2	1046.69	0	0	FALSE
FBgn0013432	FBgn0013432	0.622077	1	-43.9827	-45.737	7	2	581.026	0	0	FALSE
FBgn0013433	FBgn0013433	0.855672	1	-23.3847	-24.361	7	2	12.4937	0	0	FALSE
FBgn0013435	FBgn0013435	0.870575	1	-37.1598	-38.0807	7	2	171.964	0	0	FALSE
FBgn0013467	FBgn0013467	0.907716	1	-33.5827	-34.3556	7	2	89.1352	0	0	FALSE
FBgn0013469	FBgn0013469	0.000140048	0.00108708	-43.4242	-55.9185	7	2	518.04	0	0	FALSE
FBgn0013531	FBgn0013531	0.994545	1	-37.7718	-37.9854	7	2	182.566	0	0	FALSE
FBgn0013548	FBgn0013548	0.170348	0.47999	-33.8224	-37.6992	7	2	130.966	0	0	FALSE
FBgn0013563	FBgn0013563	0.837961	1	-45.3561	-46.3961	7	2	669.462	0	0	FALSE
FBgn0013576	FBgn0013576	0.0349796	0.135534	-65.1893	-71.1824	7	2	9615.57	0	0	FALSE
FBgn0013672	FBgn0013672	0.617935	1	-84.7245	-86.4925	7	2	77271.9	0	0	FALSE
FBgn0013673	FBgn0013673	0.731869	1	-46.7825	-48.179	7	2	644.062	0	0	FALSE
FBgn0013674	FBgn0013674	0.969322	1	-94.274	-94.7302	7	2	306700	0	0	FALSE
FBgn0013675	FBgn0013675	0.817552	1	-88.4778	-89.5892	7	2	113779	0	0	FALSE
FBgn0013676	FBgn0013676	0.911883	1	-91.5777	-92.3329	7	2	198850	0	0	FALSE
FBgn0013678	FBgn0013678	0.90367	1	-88.8638	-89.6538	7	2	153294	0	0	FALSE
FBgn0013679	FBgn0013679	0.49097	0.992214	-76.2012	-78.4101	7	2	35125.2	0	0	FALSE
FBgn0013680	FBgn0013680	0.953211	1	-70.3986	-70.9536	7	2	10281.7	0	0	FALSE
FBgn0013681	FBgn0013681	0.809019	1	-74.4457	-75.5863	7	2	16905.8	0	0	FALSE
FBgn0013683	FBgn0013683	0.823997	1	-55.5218	-56.6108	7	2	2409.22	0	0	FALSE
FBgn0013684	FBgn0013684	0.912741	1	-82.1264	-82.8778	7	2	53798.2	0	0	FALSE
FBgn0013685	FBgn0013685	0.437904	0.92698	-48.2784	-50.6897	7	2	781.686	0	0	FALSE
FBgn0013686	FBgn0013686	0.872866	1	-111.251	-112.163	7	2	1.56277e+06	0	0	FALSE
FBgn0013688	FBgn0013688	0.176408	0.492641	-61.0429	-64.8696	7	2	2901.09	0	0	FALSE
FBgn0013689	FBgn0013689	0.863356	1	-28.706	-29.6539	7	2	25.9637	0	0	FALSE
FBgn0013690	FBgn0013690	0.9989	1	-22.5026	-22.6119	7	2	9.41009	0	0	FALSE
FBgn0013697	FBgn0013697	0.814609	1	-26.7548	-27.8763	7	2	19.0159	0	0	FALSE
FBgn0013699	FBgn0013699	0.926462	1	-22.7407	-23.4308	7	2	8.16675	0	0	FALSE
FBgn0013704	FBgn0013704	0.997461	1	-26.5035	-26.6582	7	2	16.4245	0	0	FALSE
FBgn0013710	FBgn0013710	0.888834	1	-29.4528	-30.3031	7	2	41.6178	0	0	FALSE
FBgn0013717	FBgn0013717	0.00764857	0.0378188	-41.5589	-49.4255	7	2	454.775	0	0	FALSE
FBgn0013718	FBgn0013718	0.600965	1	-55.3201	-57.1447	7	2	2478.56	0	0	FALSE
FBgn0013720	FBgn0013720	0.294027	0.71642	-51.4461	-54.5097	7	2	912.818	0	0	FALSE
FBgn0013725	FBgn0013725	0.991004	1	-21.8121	-22.0768	7	2	7.73073	0	0	FALSE
FBgn0013726	FBgn0013726	0.234529	0.608844	-50.5226	-53.9316	7	2	1057.08	0	0	FALSE
FBgn0013732	FBgn0013732	0.83316	1	-33.2629	-34.3199	7	2	76.2101	0	0	FALSE
FBgn0013733	FBgn0013733	0.0115221	0.0535672	-71.504	-78.8751	7	2	11371.8	0	0	FALSE
FBgn0013746	FBgn0013746	0.819247	1	-46.8587	-47.9642	7	2	901.607	0	0	FALSE
FBgn0013749	FBgn0013749	0.930664	1	-52.6117	-53.2822	7	2	1934.88	0	0	FALSE
FBgn0013750	FBgn0013750	0.852402	1	-52.6473	-53.6354	7	2	2213.43	0	0	FALSE
FBgn0013751	FBgn0013751	0.968502	1	-38.9394	-39.4011	7	2	171.635	0	0	FALSE
FBgn0013753	FBgn0013753	0.886276	1	-36.4898	-37.3502	7	2	179.244	0	0	FALSE
FBgn0013756	FBgn0013756	0.000844578	0.00539782	-49.9711	-60.4232	7	2	1657.98	0	0	FALSE
FBgn0013759	FBgn0013759	0.63504	1	-50.8507	-52.5622	7	2	1018.13	0	0	FALSE
FBgn0013762	FBgn0013762	0.950666	1	-44.2284	-44.7975	7	2	558.74	0	0	FALSE
FBgn0013763	FBgn0013763	0.856331	1	-71.1247	-72.0986	7	2	15919.6	0	0	FALSE
FBgn0013764	FBgn0013764	0.987131	1	-49.5298	-49.8392	7	2	1169.16	0	0	FALSE
FBgn0013765	FBgn0013765	0.00117207	0.00720479	-58.3071	-68.3813	7	2	3102.83	0	0	FALSE
FBgn0013770	FBgn0013770	0.467361	0.964264	-73.6875	-75.9847	7	2	27704.5	0	0	FALSE
FBgn0013771	FBgn0013771	0.486257	0.98682	-52.6537	-54.8799	7	2	1794.68	0	0	FALSE
FBgn0013772	FBgn0013772	3.02564e-11	4.3088e-09	-54.0167	-83.0575	7	2	1020.21	0	0	FALSE
FBgn0013773	FBgn0013773	0.504658	1	-51.4404	-53.5992	7	2	1617.57	0	0	FALSE
FBgn0013799	FBgn0013799	0.723973	1	-47.3487	-48.7709	7	2	914.798	0	0	FALSE
FBgn0013809	FBgn0013809	0.00142686	0.00862136	-50.9581	-60.8045	7	2	634.993	0	0	FALSE
FBgn0013810	FBgn0013810	0.0010776	0.00668571	-53.8131	-63.9843	7	2	881.247	0	0	FALSE
FBgn0013811	FBgn0013811	0.0099332	0.0472657	-51.1228	-58.674	7	2	587.408	0	0	FALSE
FBgn0013812	FBgn0013812	0.606554	1	-37.7476	-39.5534	7	2	131.06	0	0	FALSE
FBgn0013813	FBgn0013813	4.54676e-05	0.000401186	-54.8043	-68.557	7	2	996.516	0	0	FALSE
FBgn0013949	FBgn0013949	0.800452	1	-50.6305	-51.8003	7	2	1080.21	0	0	FALSE
FBgn0013953	FBgn0013953	0.864723	1	-38.9335	-39.8764	7	2	149.358	0	0	FALSE
FBgn0013954	FBgn0013954	0.484684	0.984996	-61.8418	-64.0739	7	2	7304.02	0	0	FALSE
FBgn0013972	FBgn0013972	0.000633904	0.00419497	-38.3623	-49.1437	7	2	166.764	0	0	FALSE
FBgn0013973	FBgn0013973	0.996451	1	-29.8067	-29.9848	7	2	47.4839	0	0	FALSE
FBgn0013981	FBgn0013981	0.84783	1	-63.7797	-64.7844	7	2	8931.36	0	0	FALSE
FBgn0013983	FBgn0013983	0.569147	1	-48.397	-50.329	7	2	1123.74	0	0	FALSE
FBgn0013984	FBgn0013984	0.00166391	0.00991475	-48.8106	-58.4786	7	2	650.208	0	0	FALSE
FBgn0013987	FBgn0013987	0.00348876	0.0191131	-54.254	-63.0551	7	2	2930.19	0	0	FALSE
FBgn0013995	FBgn0013995	0.971893	1	-59.901	-60.3393	7	2	2733.03	0	0	FALSE
FBgn0013997	FBgn0013997	0.647725	1	-52.6756	-54.3456	7	2	1535.03	0	0	FALSE
FBgn0014000	FBgn0014000	0.301166	0.727233	-60.8604	-63.8865	7	2	2895.35	0	0	FALSE
FBgn0014002	FBgn0014002	0.0799491	0.264851	-73.8687	-78.7878	7	2	26573.4	0	0	FALSE
FBgn0014006	FBgn0014006	0.00984108	0.0469202	-48.5001	-56.0626	7	2	1481.74	0	0	FALSE
FBgn0014007	FBgn0014007	0.72084	1	-47.1913	-48.6236	7	2	857.829	0	0	FALSE
FBgn0014009	FBgn0014009	0.908613	1	-58.1147	-58.8838	7	2	4095.31	0	0	FALSE
FBgn0014010	FBgn0014010	0.265882	0.66783	-61.4045	-64.6236	7	2	6725.71	0	0	FALSE
FBgn0014011	FBgn0014011	0.00157825	0.00943875	-52.6318	-62.3612	7	2	1581.35	0	0	FALSE
FBgn0014018	FBgn0014018	0.795063	1	-62.4684	-63.6564	7	2	5730.31	0	0	FALSE
FBgn0014019	FBgn0014019	0.0822948	0.270956	-31.4714	-36.3519	7	2	63.4355	0	0	FALSE
FBgn0014020	FBgn0014020	0.287575	0.705361	-69.3398	-72.438	7	2	14012.7	0	0	FALSE
FBgn0014022	FBgn0014022	0.738236	1	-40.477	-41.8527	7	2	263.46	0	0	FALSE
FBgn0014023	FBgn0014023	0.948801	1	-42.0916	-42.6708	7	2	459.745	0	0	FALSE
FBgn0014024	FBgn0014024	0.406968	0.885864	-47.5943	-50.1311	7	2	746.419	0	0	FALSE
FBgn0014026	FBgn0014026	0.413519	0.894287	-81.0548	-83.5645	7	2	60134.7	0	0	FALSE
FBgn0014028	FBgn0014028	0.668763	1	-62.5762	-64.1776	7	2	5408.58	0	0	FALSE
FBgn0014029	FBgn0014029	0.0294771	0.1179	-48.957	-55.1665	7	2	1104.72	0	0	FALSE
FBgn0014031	FBgn0014031	0.512793	1	-62.6067	-64.7361	7	2	6408.94	0	0	FALSE
FBgn0014032	FBgn0014032	0.681095	1	-43.4656	-45.0269	7	2	492.785	0	0	FALSE
FBgn0014033	FBgn0014033	0.866416	1	-42.3196	-43.2562	7	2	253.207	0	0	FALSE
FBgn0014037	FBgn0014037	0.651451	1	-60.6782	-62.336	7	2	4355.35	0	0	FALSE
FBgn0014073	FBgn0014073	0.0814149	0.268754	-49.6051	-54.5	7	2	698.778	0	0	FALSE
FBgn0014075	FBgn0014075	0.118855	0.365705	-55.2726	-59.6546	7	2	2834.37	0	0	FALSE
FBgn0014092	FBgn0014092	0.934088	1	-40.9729	-41.627	7	2	464.237	0	0	FALSE
FBgn0014127	FBgn0014127	0.0371706	0.142563	-48.2187	-54.1345	7	2	644.263	0	0	FALSE
FBgn0014133	FBgn0014133	0.699205	1	-56.4688	-57.9713	7	2	2078.61	0	0	FALSE
FBgn0014135	FBgn0014135	0.399651	0.875464	-43.5297	-46.0971	7	2	482.326	0	0	FALSE
FBgn0014141	FBgn0014141	3.63767e-06	4.76951e-05	-59.0598	-75.597	7	2	5221.74	0	0	FALSE
FBgn0014143	FBgn0014143	0.269917	0.674216	-25.2096	-28.4056	7	2	20.271	0	0	FALSE
FBgn0014163	FBgn0014163	0.314572	0.749905	-54.4027	-57.3602	7	2	2361.43	0	0	FALSE
FBgn0014179	FBgn0014179	0.0192127	0.0820482	-32.298	-39.0418	7	2	58.8193	0	0	FALSE
FBgn0014184	FBgn0014184	0.990032	1	-76.8385	-77.1153	7	2	37348.4	0	0	FALSE
FBgn0014189	FBgn0014189	0.0196257	0.0835315	-51.2031	-57.9206	7	2	1936.49	0	0	FALSE
FBgn0014269	FBgn0014269	0.642595	1	-44.1486	-45.8354	7	2	569.316	0	0	FALSE
FBgn0014340	FBgn0014340	0.141682	0.417618	-40.6775	-44.8153	7	2	348.159	0	0	FALSE
FBgn0014342	FBgn0014342	0.00152698	0.00916125	-44.7407	-54.5085	7	2	464.907	0	0	FALSE
FBgn0014343	FBgn0014343	0.00135774	0.00824837	-45.8746	-55.7786	7	2	647.615	0	0	FALSE
FBgn0014366	FBgn0014366	0.762342	1	-46.8196	-48.1163	7	2	841.674	0	0	FALSE
FBgn0014380	FBgn0014380	0.0111376	0.0520909	-53.7214	-61.1338	7	2	1486.77	0	0	FALSE
FBgn0014388	FBgn0014388	0.421527	0.904619	-49.0059	-51.4829	7	2	786.065	0	0	FALSE
FBgn0014391	FBgn0014391	0.990058	1	-58.0219	-58.2984	7	2	2716.21	0	0	FALSE
FBgn0014395	FBgn0014395	0.00682963	0.0343271	-42.2157	-50.2183	7	2	338.03	0	0	FALSE
FBgn0014396	FBgn0014396	7.1536e-08	2.05692e-06	-64.0279	-84.8194	7	2	5069.35	0	0	FALSE
FBgn0014411	FBgn0014411	0.0415356	0.156057	-52.7739	-58.5479	7	2	2104.4	0	0	FALSE
FBgn0014417	FBgn0014417	0.5776	1	-48.444	-50.3472	7	2	905.876	0	0	FALSE
FBgn0014427	FBgn0014427	0.667045	1	-61.989	-63.596	7	2	4813.92	0	0	FALSE
FBgn0014454	FBgn0014454	0.0546122	0.195044	-42.1495	-47.5703	7	2	154.387	0	0	FALSE
FBgn0014455	FBgn0014455	0.790921	1	-59.8227	-61.0246	7	2	4802.62	0	0	FALSE
FBgn0014469	FBgn0014469	0.000620996	0.00412198	-59.6585	-70.4634	7	2	4209.19	0	0	FALSE
FBgn0014857	FBgn0014857	0.823126	1	-56.5371	-57.6292	7	2	3699.78	0	0	FALSE
FBgn0014859	FBgn0014859	0.581724	1	-41.4313	-43.3206	7	2	145.565	0	0	FALSE
FBgn0014861	FBgn0014861	0.427074	0.912607	-35.2268	-37.6813	7	2	132.201	0	0	FALSE
FBgn0014863	FBgn0014863	0.0232409	0.0967141	-66.1666	-72.6739	7	2	6635.66	0	0	FALSE
FBgn0014865	FBgn0014865	0.0773324	0.257875	-43.8904	-48.8538	7	2	167.343	0	0	FALSE
FBgn0014868	FBgn0014868	0.0333261	0.130244	-57.1933	-63.2477	7	2	3668.74	0	0	FALSE
FBgn0014869	FBgn0014869	0.998017	1	-64.6076	-64.7472	7	2	8266.09	0	0	FALSE
FBgn0014870	FBgn0014870	0.607112	1	-54.0918	-55.8958	7	2	1503.11	0	0	FALSE
FBgn0014877	FBgn0014877	0.0650364	0.224367	-52.2978	-57.4902	7	2	2237.36	0	0	FALSE
FBgn0014879	FBgn0014879	0.577607	1	-43.9	-45.8032	7	2	737.261	0	0	FALSE
FBgn0014903	FBgn0014903	0.729027	1	-24.1895	-25.5952	7	2	13.5111	0	0	FALSE
FBgn0014906	FBgn0014906	0.882379	1	-55.491	-56.3667	7	2	2732.96	0	0	FALSE
FBgn0014930	FBgn0014930	0.817774	1	-49.5618	-50.6724	7	2	1465.66	0	0	FALSE
FBgn0014931	FBgn0014931	0.94471	1	-34.3579	-34.9587	7	2	98.98	0	0	FALSE
FBgn0015000	FBgn0015000	0.00535825	0.0276972	-50.8959	-59.1884	7	2	1273.28	0	0	FALSE
FBgn0015001	FBgn0015001	0.707277	1	-50.7481	-52.2245	7	2	246.088	0	0	FALSE
FBgn0015008	FBgn0015008	4.06205e-12	8.39926e-10	-49.751	-80.9017	7	2	1042.89	0	0	FALSE
FBgn0015010	FBgn0015010	0.231414	0.603444	-60.0833	-63.5124	7	2	2460.71	0	0	FALSE
FBgn0015011	FBgn0015011	0.105734	0.333543	-52.2585	-56.8008	7	2	606.485	0	0	FALSE
FBgn0015019	FBgn0015019	0.00253835	0.0144549	-52.6355	-61.8105	7	2	2149.67	0	0	FALSE
FBgn0015024	FBgn0015024	0.447952	0.939866	-59.5132	-61.8851	7	2	5879.75	0	0	FALSE
FBgn0015025	FBgn0015025	0.993278	1	-34.6247	-34.8583	7	2	140.415	0	0	FALSE
FBgn0015031	FBgn0015031	0.939314	1	-63.0088	-63.6372	7	2	4721.28	0	0	FALSE
FBgn0015032	FBgn0015032	0.514209	1	-25.2159	-27.3402	7	2	18.6009	0	0	FALSE
FBgn0015033	FBgn0015033	0.029298	0.117284	-43.0882	-49.3054	7	2	531.876	0	0	FALSE
FBgn0015034	FBgn0015034	0.989429	1	-55.2566	-55.5405	7	2	2253.78	0	0	FALSE
FBgn0015035	FBgn0015035	0.967841	1	-49.0054	-49.4716	7	2	885.237	0	0	FALSE
FBgn0015036	FBgn0015036	0.997618	1	-26.38	-26.5306	7	2	19.6506	0	0	FALSE
FBgn0015037	FBgn0015037	5.71063e-05	0.000492401	-54.3316	-67.8303	7	2	2274.16	0	0	FALSE
FBgn0015038	FBgn0015038	0.727846	1	-39.7866	-41.1962	7	2	318.92	0	0	FALSE
FBgn0015039	FBgn0015039	0.146655	0.428818	-70.426	-74.5154	7	2	5508.73	0	0	FALSE
FBgn0015040	FBgn0015040	0.928758	1	-28.9831	-29.6626	7	2	29.9332	0	0	FALSE
FBgn0015075	FBgn0015075	0.997563	1	-49.9172	-50.0693	7	2	921.509	0	0	FALSE
FBgn0015218	FBgn0015218	0.983726	1	-58.6477	-58.9907	7	2	5878.45	0	0	FALSE
FBgn0015221	FBgn0015221	0.737741	1	-74.6095	-75.9868	7	2	32753.6	0	0	FALSE
FBgn0015222	FBgn0015222	0.180631	0.501164	-79.8043	-83.5969	7	2	53501.8	0	0	FALSE
FBgn0015229	FBgn0015229	0.56691	1	-45.2002	-47.1399	7	2	869.481	0	0	FALSE
FBgn0015230	FBgn0015230	0.00203582	0.011824	-46.991	-56.424	7	2	682.192	0	0	FALSE
FBgn0015239	FBgn0015239	0.170511	0.47999	-53.174	-57.0494	7	2	1938.32	0	0	FALSE
FBgn0015240	FBgn0015240	0.881262	1	-47.1293	-48.0092	7	2	903.964	0	0	FALSE
FBgn0015245	FBgn0015245	0.96169	1	-64.5157	-65.0211	7	2	8678.06	0	0	FALSE
FBgn0015247	FBgn0015247	0.933263	1	-54.4678	-55.1258	7	2	2831.41	0	0	FALSE
FBgn0015268	FBgn0015268	0.925044	1	-46.7671	-47.4638	7	2	906.956	0	0	FALSE
FBgn0015269	FBgn0015269	0.455749	0.948515	-49.9077	-52.2493	7	2	1021.42	0	0	FALSE
FBgn0015270	FBgn0015270	0.965215	1	-31.9241	-32.4074	7	2	41.7905	0	0	FALSE
FBgn0015271	FBgn0015271	0.937352	1	-37.412	-38.0501	7	2	126.395	0	0	FALSE
FBgn0015277	FBgn0015277	0.804689	1	-49.0801	-50.2355	7	2	1084.38	0	0	FALSE
FBgn0015278	FBgn0015278	0.950209	1	-57.2147	-57.7863	7	2	2340.2	0	0	FALSE
FBgn0015279	FBgn0015279	0.579316	1	-51.4325	-53.3299	7	2	1315.55	0	0	FALSE
FBgn0015282	FBgn0015282	0.929382	1	-60.9623	-61.6388	7	2	6175.62	0	0	FALSE
FBgn0015283	FBgn0015283	0.999507	1	-61.3215	-61.4001	7	2	5575.59	0	0	FALSE
FBgn0015286	FBgn0015286	0.287113	0.704475	-56.0184	-59.1191	7	2	2296.56	0	0	FALSE
FBgn0015288	FBgn0015288	0.742912	1	-76.2722	-77.6327	7	2	34924.5	0	0	FALSE
FBgn0015295	FBgn0015295	0.119283	0.366702	-44.2929	-48.6699	7	2	568.923	0	0	FALSE
FBgn0015296	FBgn0015296	0.90871	1	-45.6931	-46.4619	7	2	821.205	0	0	FALSE
FBgn0015298	FBgn0015298	0.871383	1	-50.1058	-51.0237	7	2	1063.14	0	0	FALSE
FBgn0015299	FBgn0015299	0.518314	1	-41.025	-43.1346	7	2	402.358	0	0	FALSE
FBgn0015300	FBgn0015300	8.78611e-05	0.000715302	-45.0769	-58.0943	7	2	306.419	0	0	FALSE
FBgn0015316	FBgn0015316	0.765579	1	-49.2953	-50.5815	7	2	214.662	0	0	FALSE
FBgn0015320	FBgn0015320	0.503154	1	-56.8074	-58.9717	7	2	2491.56	0	0	FALSE
FBgn0015321	FBgn0015321	0.0897926	0.290788	-54.3658	-59.1294	7	2	3115.21	0	0	FALSE
FBgn0015323	FBgn0015323	0.999729	1	-29.4556	-29.5172	7	2	40.6032	0	0	FALSE
FBgn0015324	FBgn0015324	0.975418	1	-69.957	-70.3694	7	2	16847.3	0	0	FALSE
FBgn0015331	FBgn0015331	0.933578	1	-44.5887	-45.2453	7	2	600.396	0	0	FALSE
FBgn0015336	FBgn0015336	0.656048	1	-49.8921	-51.5349	7	2	242.833	0	0	FALSE
FBgn0015338	FBgn0015338	0.885946	1	-48.8321	-49.6938	7	2	1211.28	0	0	FALSE
FBgn0015351	FBgn0015351	0.0603558	0.211185	-37.9831	-43.2735	7	2	184.187	0	0	FALSE
FBgn0015359	FBgn0015359	0.62684	1	-48.3109	-50.0495	7	2	1154.78	0	0	FALSE
FBgn0015360	FBgn0015360	0.983011	1	-44.5188	-44.8684	7	2	884.682	0	0	FALSE
FBgn0015371	FBgn0015371	0.0035423	0.0193534	-36.6327	-45.4157	7	2	200.08	0	0	FALSE
FBgn0015372	FBgn0015372	0.897456	1	-47.6935	-48.5091	7	2	723.093	0	0	FALSE
FBgn0015376	FBgn0015376	0.551127	1	-38.3698	-40.3638	7	2	131.93	0	0	FALSE
FBgn0015379	FBgn0015379	0.992765	1	-45.4904	-45.7314	7	2	707.709	0	0	FALSE
FBgn0015380	FBgn0015380	0.979831	1	-37.5259	-37.9032	7	2	112.601	0	0	FALSE
FBgn0015381	FBgn0015381	0.126332	0.382078	-23.177	-27.4747	7	2	14.0975	0	0	FALSE
FBgn0015391	FBgn0015391	0.781871	1	-37.1511	-38.3833	7	2	205.666	0	0	FALSE
FBgn0015393	FBgn0015393	0.222689	0.586922	-42.0884	-45.5747	7	2	612.49	0	0	FALSE
FBgn0015396	FBgn0015396	0.623749	1	-37.6336	-39.3824	7	2	112.195	0	0	FALSE
FBgn0015399	FBgn0015399	0.861026	1	-39.9848	-40.9414	7	2	132.107	0	0	FALSE
FBgn0015400	FBgn0015400	0.944856	1	-28.6564	-29.2565	7	2	31.3451	0	0	FALSE
FBgn0015402	FBgn0015402	0.456944	0.950332	-46.0012	-48.3382	7	2	1036.07	0	0	FALSE
FBgn0015477	FBgn0015477	0.214889	0.571635	-51.5068	-55.0459	7	2	1723.88	0	0	FALSE
FBgn0015509	FBgn0015509	0.754863	1	-55.1821	-56.5035	7	2	3278.3	0	0	FALSE
FBgn0015513	FBgn0015513	0.0470933	0.172857	-56.3537	-61.9663	7	2	2205.41	0	0	FALSE
FBgn0015519	FBgn0015519	0.485724	0.985881	-21.6142	-23.8425	7	2	7.61622	0	0	FALSE
FBgn0015520	FBgn0015520	0.0961942	0.307606	-52.5765	-57.2472	7	2	729.599	0	0	FALSE
FBgn0015521	FBgn0015521	0.644953	1	-67.1626	-68.8416	7	2	10568.7	0	0	FALSE
FBgn0015522	FBgn0015522	0.436067	0.924629	-49.5706	-51.9892	7	2	955.762	0	0	FALSE
FBgn0015524	FBgn0015524	0.682535	1	-40.8175	-42.3741	7	2	80.0247	0	0	FALSE
FBgn0015527	FBgn0015527	0.443794	0.934508	-42.8058	-45.1939	7	2	692.458	0	0	FALSE
FBgn0015541	FBgn0015541	0.182341	0.504809	-58.8643	-62.6433	7	2	2535.6	0	0	FALSE
FBgn0015544	FBgn0015544	0.272502	0.678735	-44.9866	-48.168	7	2	386.402	0	0	FALSE
FBgn0015546	FBgn0015546	0.159997	0.456488	-37.9047	-41.8709	7	2	271.579	0	0	FALSE
FBgn0015553	FBgn0015553	0.990304	1	-33.5192	-33.7927	7	2	98.042	0	0	FALSE
FBgn0015558	FBgn0015558	7.37944e-08	2.11318e-06	-45.9794	-66.7374	7	2	611.954	0	0	FALSE
FBgn0015568	FBgn0015568	0.888484	1	-55.7189	-56.5705	7	2	2381.77	0	0	FALSE
FBgn0015569	FBgn0015569	8.81154e-11	1.08235e-08	-58.0697	-85.9844	7	2	2988.05	0	0	FALSE
FBgn0015570	FBgn0015570	1.99153e-11	3.13341e-09	-49.8461	-79.327	7	2	1287.71	0	0	FALSE
FBgn0015571	FBgn0015571	0.626506	1	-59.8861	-61.6258	7	2	6323.81	0	0	FALSE
FBgn0015572	FBgn0015572	0.670941	1	-40.7379	-42.3322	7	2	291.266	0	0	FALSE
FBgn0015574	FBgn0015574	6.13045e-05	0.000522806	-43.7776	-57.1972	7	2	531.9	0	0	FALSE
FBgn0015575	FBgn0015575	0.0218788	0.0917274	-62.0881	-68.6707	7	2	6929.54	0	0	FALSE
FBgn0015576	FBgn0015576	0.162403	0.461564	-49.8212	-53.7662	7	2	1746.38	0	0	FALSE
FBgn0015577	FBgn0015577	2.68953e-05	0.000257878	-53.1901	-67.5258	7	2	1820.17	0	0	FALSE
FBgn0015582	FBgn0015582	0.16143	0.459608	-44.6341	-48.5877	7	2	555.095	0	0	FALSE
FBgn0015583	FBgn0015583	0.9518	1	-61.768	-62.3309	7	2	2547.85	0	0	FALSE
FBgn0015584	FBgn0015584	0.894934	1	-81.2539	-82.0797	7	2	27036.5	0	0	FALSE
FBgn0015585	FBgn0015585	0.899127	1	-63.2757	-64.0844	7	2	2897.02	0	0	FALSE
FBgn0015586	FBgn0015586	0.998157	1	-78.3866	-78.522	7	2	10401.9	0	0	FALSE
FBgn0015589	FBgn0015589	0.860023	1	-51.9057	-52.866	7	2	1133.3	0	0	FALSE
FBgn0015591	FBgn0015591	0.591706	1	-42.2814	-44.1369	7	2	126.429	0	0	FALSE
FBgn0015600	FBgn0015600	0.0308898	0.122636	-62.8202	-68.9707	7	2	7447.23	0	0	FALSE
FBgn0015602	FBgn0015602	0.046769	0.171891	-42.0802	-47.7017	7	2	575.394	0	0	FALSE
FBgn0015609	FBgn0015609	0.730605	1	-45.4502	-46.8508	7	2	435.062	0	0	FALSE
FBgn0015614	FBgn0015614	0.0430176	0.160377	-60.5858	-66.3149	7	2	5905.2	0	0	FALSE
FBgn0015615	FBgn0015615	0.122446	0.37323	-43.524	-47.8649	7	2	568.356	0	0	FALSE
FBgn0015618	FBgn0015618	0.89429	1	-35.3336	-36.162	7	2	111.915	0	0	FALSE
FBgn0015621	FBgn0015621	0.616492	1	-40.209	-41.9818	7	2	261.234	0	0	FALSE
FBgn0015622	FBgn0015622	0.187038	0.514758	-59.4564	-63.1986	7	2	6413.01	0	0	FALSE
FBgn0015623	FBgn0015623	0.865686	1	-90.1456	-91.0849	7	2	153748	0	0	FALSE
FBgn0015625	FBgn0015625	8.43374e-05	0.000689823	-45.2212	-58.2844	7	2	335.633	0	0	FALSE
FBgn0015663	FBgn0015663	0.981355	1	-42.0898	-42.4542	7	2	315.61	0	0	FALSE
FBgn0015664	FBgn0015664	0.266521	0.668694	-43.5782	-46.7936	7	2	516.702	0	0	FALSE
FBgn0015714	FBgn0015714	0.750594	1	-58.9916	-60.327	7	2	3289.44	0	0	FALSE
FBgn0015721	FBgn0015721	0.086391	0.281595	-34.7905	-39.606	7	2	105.398	0	0	FALSE
FBgn0015737	FBgn0015737	0.050326	0.182711	-63.4853	-69.0121	7	2	8418.73	0	0	FALSE
FBgn0015754	FBgn0015754	0.0564803	0.200165	-53.9516	-59.3286	7	2	2567.06	0	0	FALSE
FBgn0015756	FBgn0015756	0.610385	1	-75.2278	-77.0209	7	2	30142.7	0	0	FALSE
FBgn0015765	FBgn0015765	0.666494	1	-45.1601	-46.7688	7	2	686.284	0	0	FALSE
FBgn0015766	FBgn0015766	0.58842	1	-79.2002	-81.0668	7	2	38931.4	0	0	FALSE
FBgn0015770	FBgn0015770	6.6706e-06	7.77755e-05	-50.5138	-66.3868	7	2	777.546	0	0	FALSE
FBgn0015772	FBgn0015772	0.368406	0.831259	-55.1851	-57.8879	7	2	2007.87	0	0	FALSE
FBgn0015773	FBgn0015773	0.0884115	0.287245	-40.1043	-44.8888	7	2	280.217	0	0	FALSE
FBgn0015774	FBgn0015774	0.715173	1	-37.4776	-38.9283	7	2	125.157	0	0	FALSE
FBgn0015776	FBgn0015776	0.86233	1	-68.7496	-69.7013	7	2	9737.5	0	0	FALSE
FBgn0015777	FBgn0015777	0.266081	0.668158	-59.8496	-63.0676	7	2	3228.07	0	0	FALSE
FBgn0015778	FBgn0015778	0.805251	1	-63.815	-64.9684	7	2	6121.13	0	0	FALSE
FBgn0015781	FBgn0015781	0.632571	1	-47.7851	-49.5048	7	2	1130.94	0	0	FALSE
FBgn0015789	FBgn0015789	0.00346081	0.0189674	-59.7031	-68.5137	7	2	5075.33	0	0	FALSE
FBgn0015790	FBgn0015790	0.0414213	0.155711	-60.189	-65.9665	7	2	6018.76	0	0	FALSE
FBgn0015791	FBgn0015791	0.950175	1	-52.4304	-53.0021	7	2	2230.44	0	0	FALSE
FBgn0015793	FBgn0015793	0.3869	0.859145	-44.8002	-47.4219	7	2	867.265	0	0	FALSE
FBgn0015794	FBgn0015794	0.950587	1	-51.3722	-51.9418	7	2	1691.91	0	0	FALSE
FBgn0015795	FBgn0015795	0.34652	0.80164	-61.7088	-64.5116	7	2	6884.39	0	0	FALSE
FBgn0015797	FBgn0015797	0.00146379	0.00880855	-52.3492	-62.1661	7	2	2102.88	0	0	FALSE
FBgn0015799	FBgn0015799	0.837902	1	-47.7304	-48.7706	7	2	745.157	0	0	FALSE
FBgn0015801	FBgn0015801	0.223869	0.589033	-50.8004	-54.2788	7	2	1412.67	0	0	FALSE
FBgn0015803	FBgn0015803	0.0692403	0.23625	-47.2364	-52.3463	7	2	1129.03	0	0	FALSE
FBgn0015805	FBgn0015805	0.000263116	0.001911	-45.8746	-57.6572	7	2	952.108	0	0	FALSE
FBgn0015806	FBgn0015806	0.0601493	0.210568	-60.1403	-65.4351	7	2	3734.11	0	0	FALSE
FBgn0015808	FBgn0015808	0.872429	1	-63.7652	-64.679	7	2	7196.41	0	0	FALSE
FBgn0015818	FBgn0015818	0.948735	1	-41.3925	-41.9721	7	2	438.729	0	0	FALSE
FBgn0015828	FBgn0015828	0.816762	1	-45.8346	-46.9487	7	2	747.021	0	0	FALSE
FBgn0015829	FBgn0015829	0.845328	1	-43.8041	-44.8179	7	2	498.292	0	0	FALSE
FBgn0015831	FBgn0015831	2.13637e-05	0.000212565	-48.5316	-63.1222	7	2	511.65	0	0	FALSE
FBgn0015834	FBgn0015834	0.922344	1	-62.6498	-63.3587	7	2	7529.81	0	0	FALSE
FBgn0015838	FBgn0015838	0.985589	1	-46.1875	-46.5126	7	2	456.95	0	0	FALSE
FBgn0015872	FBgn0015872	0.534654	1	-58.9524	-61.004	7	2	2224.26	0	0	FALSE
FBgn0015903	FBgn0015903	0.978275	1	-41.4645	-41.8546	7	2	382.813	0	0	FALSE
FBgn0015904	FBgn0015904	0.00435136	0.0231593	-32.0866	-40.6263	7	2	58.4328	0	0	FALSE
FBgn0015905	FBgn0015905	0.332101	0.779371	-45.0488	-47.92	7	2	581.595	0	0	FALSE
FBgn0015919	FBgn0015919	0.000330307	0.0023431	-36.3901	-47.9148	7	2	96.617	0	0	FALSE
FBgn0015924	FBgn0015924	0.00676845	0.0341421	-53.2549	-61.2682	7	2	2793.84	0	0	FALSE
FBgn0015925	FBgn0015925	0.596876	1	-44.5715	-46.4097	7	2	600.392	0	0	FALSE
FBgn0015926	FBgn0015926	0.984257	1	-25.0695	-25.4075	7	2	14.6977	0	0	FALSE
FBgn0015929	FBgn0015929	0.713543	1	-40.7452	-42.2012	7	2	223.003	0	0	FALSE
FBgn0015949	FBgn0015949	0.492333	0.992956	-51.3942	-53.5981	7	2	1493.19	0	0	FALSE
FBgn0016013	FBgn0016013	0.362727	0.824422	-51.5191	-54.2474	7	2	1274.42	0	0	FALSE
FBgn0016031	FBgn0016031	0.000353316	0.00248299	-60.0103	-71.4585	7	2	4058.34	0	0	FALSE
FBgn0016032	FBgn0016032	0.00444935	0.0235911	-43.8016	-52.315	7	2	579.465	0	0	FALSE
FBgn0016034	FBgn0016034	3.3356e-08	1.12903e-06	-43.9172	-65.5269	7	2	292.725	0	0	FALSE
FBgn0016036	FBgn0016036	0.050676	0.183838	-35.877	-41.3949	7	2	90.4972	0	0	FALSE
FBgn0016038	FBgn0016038	0.190009	0.521706	-49.5833	-53.3027	7	2	1273.9	0	0	FALSE
FBgn0016041	FBgn0016041	0.893794	1	-52.6414	-53.4718	7	2	1782.2	0	0	FALSE
FBgn0016047	FBgn0016047	0.0350023	0.135584	-32.4205	-38.4127	7	2	83.3695	0	0	FALSE
FBgn0016054	FBgn0016054	0.48446	0.984996	-33.7957	-36.0286	7	2	101.954	0	0	FALSE
FBgn0016059	FBgn0016059	0.641849	1	-54.0371	-55.7264	7	2	2245.76	0	0	FALSE
FBgn0016061	FBgn0016061	0.149486	0.434464	-38.9217	-42.9842	7	2	187.341	0	0	FALSE
FBgn0016070	FBgn0016070	0.679092	1	-50.9481	-52.5159	7	2	1215.67	0	0	FALSE
FBgn0016075	FBgn0016075	0.00286239	0.0159944	-63.5197	-72.5537	7	2	3530.69	0	0	FALSE
FBgn0016076	FBgn0016076	0.010605	0.0499167	-53.6215	-61.0934	7	2	1885.89	0	0	FALSE
FBgn0016078	FBgn0016078	0.75119	1	-46.4945	-47.8279	7	2	795.685	0	0	FALSE
FBgn0016080	FBgn0016080	0.000147425	0.00113992	-57.4407	-69.8772	7	2	1750.49	0	0	FALSE
FBgn0016081	FBgn0016081	0.640965	1	-58.8577	-60.5499	7	2	3362.97	0	0	FALSE
FBgn0016119	FBgn0016119	0.983468	1	-64.0807	-64.4261	7	2	5649.78	0	0	FALSE
FBgn0016120	FBgn0016120	0.990396	1	-65.7472	-66.0195	7	2	7854.31	0	0	FALSE
FBgn0016122	FBgn0016122	0.00278016	0.015616	-60.9971	-70.0653	7	2	8023.42	0	0	FALSE
FBgn0016123	FBgn0016123	7.57197e-12	1.39514e-09	-65.1284	-95.6255	7	2	7314.12	0	0	FALSE
FBgn0016126	FBgn0016126	0.393904	0.867816	-66.9275	-69.5192	7	2	11276.6	0	0	FALSE
FBgn0016131	FBgn0016131	0.444863	0.935629	-38.0684	-40.4524	7	2	190.67	0	0	FALSE
FBgn0016641	FBgn0016641	0.00627292	0.0319069	-47.2788	-55.3831	7	2	1051.89	0	0	FALSE
FBgn0016650	FBgn0016650	0.82201	1	-48.3581	-49.454	7	2	261.42	0	0	FALSE
FBgn0016660	FBgn0016660	0.0169612	0.0738051	-33.221	-40.1188	7	2	105.763	0	0	FALSE
FBgn0016672	FBgn0016672	0.450092	0.942054	-49.7114	-52.075	7	2	1068.6	0	0	FALSE
FBgn0016675	FBgn0016675	0.853683	1	-70.1121	-71.0956	7	2	9718.99	0	0	FALSE
FBgn0016684	FBgn0016684	0.386148	0.858154	-66.2776	-68.9026	7	2	5759.93	0	0	FALSE
FBgn0016685	FBgn0016685	0.241317	0.621513	-53.1427	-56.5089	7	2	2394.8	0	0	FALSE
FBgn0016687	FBgn0016687	0.99698	1	-71.3276	-71.494	7	2	17206.4	0	0	FALSE
FBgn0016691	FBgn0016691	0.99117	1	-67.7112	-67.9738	7	2	8047.6	0	0	FALSE
FBgn0016693	FBgn0016693	0.902707	1	-60.5009	-61.2949	7	2	6346.8	0	0	FALSE
FBgn0016694	FBgn0016694	0.726242	1	-64.697	-66.1118	7	2	6039.13	0	0	FALSE
FBgn0016696	FBgn0016696	0.214604	0.570986	-62.4431	-65.9842	7	2	4319.69	0	0	FALSE
FBgn0016697	FBgn0016697	0.987934	1	-67.0239	-67.3247	7	2	8061.38	0	0	FALSE
FBgn0016698	FBgn0016698	0.905989	1	-45.3003	-46.0805	7	2	587.278	0	0	FALSE
FBgn0016700	FBgn0016700	0.911599	1	-57.7732	-58.5296	7	2	4369.63	0	0	FALSE
FBgn0016701	FBgn0016701	0.860387	1	-55.9489	-56.9079	7	2	2527.49	0	0	FALSE
FBgn0016715	FBgn0016715	1.11736e-07	2.9191e-06	-50.9506	-71.2627	7	2	1573.71	0	0	FALSE
FBgn0016726	FBgn0016726	0.95835	1	-67.265	-67.7904	7	2	10943.4	0	0	FALSE
FBgn0016754	FBgn0016754	0.768118	1	-49.0869	-50.3646	7	2	1159.14	0	0	FALSE
FBgn0016756	FBgn0016756	0.324669	0.767703	-63.2596	-66.1669	7	2	9593.77	0	0	FALSE
FBgn0016762	FBgn0016762	0.484778	0.984996	-37.8988	-40.1305	7	2	283.99	0	0	FALSE
FBgn0016792	FBgn0016792	0.725987	1	-43.2741	-44.6897	7	2	628.557	0	0	FALSE
FBgn0016794	FBgn0016794	0.064303	0.22233	-43.2083	-48.4156	7	2	685.533	0	0	FALSE
FBgn0016797	FBgn0016797	0.56519	1	-53.2946	-55.2402	7	2	1104.45	0	0	FALSE
FBgn0016917	FBgn0016917	0.346158	0.801065	-62.6427	-65.4471	7	2	6325.96	0	0	FALSE
FBgn0016919	FBgn0016919	0.999035	1	-56.1576	-56.2612	7	2	1262.32	0	0	FALSE
FBgn0016920	FBgn0016920	0.983501	1	-42.8773	-43.2224	7	2	161.371	0	0	FALSE
FBgn0016926	FBgn0016926	1.34107e-06	2.07502e-05	-72.3348	-89.96	7	2	24034.7	0	0	FALSE
FBgn0016930	FBgn0016930	0.484742	0.984996	-46.5291	-48.761	7	2	821.943	0	0	FALSE
FBgn0016970	FBgn0016970	0.766062	1	-40.21	-41.4946	7	2	273.4	0	0	FALSE
FBgn0016974	FBgn0016974	2.53267e-09	1.44755e-07	-46.6324	-70.992	7	2	640.523	0	0	FALSE
FBgn0016977	FBgn0016977	0.312925	0.748077	-58.4589	-61.4247	7	2	2349.25	0	0	FALSE
FBgn0016978	FBgn0016978	0.0191732	0.081916	-49.223	-55.9694	7	2	1456.63	0	0	FALSE
FBgn0016983	FBgn0016983	0.166716	0.471716	-48.1117	-52.0193	7	2	1453.23	0	0	FALSE
FBgn0016984	FBgn0016984	0.0642299	0.222132	-57.383	-62.5918	7	2	3085.29	0	0	FALSE
FBgn0017414	FBgn0017414	0.798065	1	-38.4217	-39.5995	7	2	236.207	0	0	FALSE
FBgn0017418	FBgn0017418	0.109178	0.342399	-53.34	-57.8386	7	2	1701.26	0	0	FALSE
FBgn0017429	FBgn0017429	0.999387	1	-48.1703	-48.2563	7	2	1059.61	0	0	FALSE
FBgn0017430	FBgn0017430	0.641049	1	-43.1071	-44.799	7	2	315.963	0	0	FALSE
FBgn0017448	FBgn0017448	0.855506	1	-60.0249	-61.0018	7	2	2395.92	0	0	FALSE
FBgn0017456	FBgn0017456	4.76869e-06	5.90415e-05	-51.2996	-67.5405	7	2	914.334	0	0	FALSE
FBgn0017457	FBgn0017457	0.904547	1	-45.3432	-46.1295	7	2	773.016	0	0	FALSE
FBgn0017482	FBgn0017482	0.999936	1	-44.5724	-44.6067	7	2	446.782	0	0	FALSE
FBgn0017545	FBgn0017545	0.978861	1	-80.9401	-81.3254	7	2	59091.8	0	0	FALSE
FBgn0017550	FBgn0017550	0.135754	0.405237	-49.01	-53.2076	7	2	1401.92	0	0	FALSE
FBgn0017551	FBgn0017551	0.523217	1	-42.7759	-44.868	7	2	218.067	0	0	FALSE
FBgn0017556	FBgn0017556	5.2333e-08	1.61414e-06	-49.5812	-70.7081	7	2	897.911	0	0	FALSE
FBgn0017558	FBgn0017558	0.000218587	0.00161438	-67.5109	-79.5033	7	2	10984.9	0	0	FALSE
FBgn0017561	FBgn0017561	0.00411118	0.022057	-52.0454	-60.6525	7	2	1093.05	0	0	FALSE
FBgn0017566	FBgn0017566	0.707655	1	-67.6332	-69.1083	7	2	12141.5	0	0	FALSE
FBgn0017567	FBgn0017567	0.998261	1	-58.7212	-58.8534	7	2	3172.98	0	0	FALSE
FBgn0017572	FBgn0017572	0.343121	0.796936	-51.1934	-54.0121	7	2	2200.98	0	0	FALSE
FBgn0017577	FBgn0017577	0.971271	1	-35.3114	-35.7541	7	2	79.1282	0	0	FALSE
FBgn0017578	FBgn0017578	0.756605	1	-45.9743	-47.2899	7	2	715.858	0	0	FALSE
FBgn0017579	FBgn0017579	0.744966	1	-75.7535	-77.1073	7	2	26883.5	0	0	FALSE
FBgn0017581	FBgn0017581	0.357107	0.815867	-76.8435	-79.5973	7	2	33389.5	0	0	FALSE
FBgn0017590	FBgn0017590	0.931998	1	-31.7348	-32.3989	7	2	62.6632	0	0	FALSE
FBgn0019624	FBgn0019624	0.976431	1	-70.3376	-70.7422	7	2	14295.2	0	0	FALSE
FBgn0019637	FBgn0019637	0.0513342	0.185697	-44.5321	-50.0333	7	2	679.961	0	0	FALSE
FBgn0019643	FBgn0019643	0.859768	1	-55.6525	-56.6138	7	2	2867.55	0	0	FALSE
FBgn0019644	FBgn0019644	0.99801	1	-69.829	-69.9687	7	2	12746.8	0	0	FALSE
FBgn0019650	FBgn0019650	0.890312	1	-32.6158	-33.4601	7	2	59.0612	0	0	FALSE
FBgn0019660	FBgn0019660	0.912736	1	-36.1114	-36.8628	7	2	160.07	0	0	FALSE
FBgn0019661	FBgn0019661	0.147092	0.429828	-71.0397	-75.1248	7	2	16624.5	0	0	FALSE
FBgn0019662	FBgn0019662	0.625277	1	-46.5769	-48.3207	7	2	803.566	0	0	FALSE
FBgn0019686	FBgn0019686	0.950818	1	-38.7225	-39.2907	7	2	200.825	0	0	FALSE
FBgn0019828	FBgn0019828	1.38571e-06	2.13466e-05	-70.1117	-87.7013	7	2	9477.7	0	0	FALSE
FBgn0019830	FBgn0019830	0.987248	1	-69.186	-69.4941	7	2	11498.7	0	0	FALSE
FBgn0019886	FBgn0019886	0.695553	1	-63.5426	-65.0569	7	2	6931.96	0	0	FALSE
FBgn0019890	FBgn0019890	0.658816	1	-60.4902	-62.1239	7	2	4693.02	0	0	FALSE
FBgn0019925	FBgn0019925	0.108451	0.340503	-57.6906	-62.1983	7	2	3745.97	0	0	FALSE
FBgn0019928	FBgn0019928	0.619863	1	-52.8214	-54.5831	7	2	352.272	0	0	FALSE
FBgn0019929	FBgn0019929	0.0569183	0.201422	-55.2044	-60.5713	7	2	2277.51	0	0	FALSE
FBgn0019932	FBgn0019932	0.710621	1	-50.6719	-52.1374	7	2	1093.2	0	0	FALSE
FBgn0019936	FBgn0019936	0.715361	1	-70.0859	-71.536	7	2	16585.9	0	0	FALSE
FBgn0019938	FBgn0019938	0.232934	0.606184	-44.5049	-47.9241	7	2	716.924	0	0	FALSE
FBgn0019947	FBgn0019947	0.606336	1	-47.5855	-49.3921	7	2	1063.97	0	0	FALSE
FBgn0019948	FBgn0019948	0.2988	0.723893	-66.5607	-69.5992	7	2	6726.93	0	0	FALSE
FBgn0019949	FBgn0019949	0.995734	1	-45.6721	-45.8646	7	2	595.925	0	0	FALSE
FBgn0019952	FBgn0019952	5.60643e-08	1.69561e-06	-58.3015	-79.3546	7	2	3104.3	0	0	FALSE
FBgn0019957	FBgn0019957	0.989278	1	-64.19	-64.4757	7	2	6895.66	0	0	FALSE
FBgn0019960	FBgn0019960	0.911752	1	-60.6111	-61.3668	7	2	7502.35	0	0	FALSE
FBgn0019968	FBgn0019968	0.979532	1	-56.5218	-56.9017	7	2	2629.59	0	0	FALSE
FBgn0019972	FBgn0019972	0.0349128	0.135313	-47.2214	-53.2169	7	2	899.192	0	0	FALSE
FBgn0019982	FBgn0019982	0.458374	0.952457	-59.4985	-61.83	7	2	3329.04	0	0	FALSE
FBgn0019985	FBgn0019985	0.924251	1	-26.052	-26.7523	7	2	15.1855	0	0	FALSE
FBgn0019990	FBgn0019990	0.0475309	0.17428	-47.3344	-52.9351	7	2	1046.51	0	0	FALSE
FBgn0020018	FBgn0020018	0.659103	1	-51.4188	-53.0517	7	2	1482.49	0	0	FALSE
FBgn0020224	FBgn0020224	0.998003	1	-47.5894	-47.7294	7	2	989.269	0	0	FALSE
FBgn0020235	FBgn0020235	0.932776	1	-71.1364	-71.7968	7	2	14996.9	0	0	FALSE
FBgn0020236	FBgn0020236	3.68908e-08	1.22413e-06	-79.6647	-101.166	7	2	64698.9	0	0	FALSE
FBgn0020238	FBgn0020238	0.0788885	0.261896	-65.0819	-70.0188	7	2	12324.5	0	0	FALSE
FBgn0020248	FBgn0020248	0.9391	1	-31.1277	-31.7572	7	2	33.4583	0	0	FALSE
FBgn0020249	FBgn0020249	0.14016	0.414588	-52.6169	-56.7699	7	2	2012.71	0	0	FALSE
FBgn0020251	FBgn0020251	0.913788	1	-49.3071	-50.054	7	2	913.191	0	0	FALSE
FBgn0020255	FBgn0020255	0.775135	1	-58.8825	-60.137	7	2	5330.4	0	0	FALSE
FBgn0020257	FBgn0020257	0.0787692	0.261733	-52.5913	-57.5303	7	2	1445.32	0	0	FALSE
FBgn0020258	FBgn0020258	0.823646	1	-31.3958	-32.4861	7	2	76.9988	0	0	FALSE
FBgn0020261	FBgn0020261	0.424972	0.909782	-49.3773	-51.8403	7	2	1110.67	0	0	FALSE
FBgn0020269	FBgn0020269	0.000719649	0.00468273	-41.4552	-52.0911	7	2	270.087	0	0	FALSE
FBgn0020270	FBgn0020270	0.740015	1	-36.564	-37.934	7	2	234.991	0	0	FALSE
FBgn0020272	FBgn0020272	0.25838	0.653322	-38	-41.2628	7	2	259.853	0	0	FALSE
FBgn0020277	FBgn0020277	0.828112	1	-33.1163	-34.1909	7	2	69.3976	0	0	FALSE
FBgn0020278	FBgn0020278	0.103723	0.328233	-49.2135	-53.782	7	2	1407.52	0	0	FALSE
FBgn0020279	FBgn0020279	0.0446744	0.165367	-62.5325	-68.213	7	2	4853.03	0	0	FALSE
FBgn0020280	FBgn0020280	2.45229e-09	1.44038e-07	-44.2247	-68.6186	7	2	430.55	0	0	FALSE
FBgn0020294	FBgn0020294	8.76873e-07	1.47938e-05	-47.409	-65.4957	7	2	876.152	0	0	FALSE
FBgn0020299	FBgn0020299	0.999928	1	-45.7274	-45.7634	7	2	583.354	0	0	FALSE
FBgn0020300	FBgn0020300	0.986585	1	-65.0553	-65.3703	7	2	6209.78	0	0	FALSE
FBgn0020304	FBgn0020304	0.269822	0.674216	-57.6417	-60.8383	7	2	3639.15	0	0	FALSE
FBgn0020305	FBgn0020305	0.558898	1	-42.6076	-44.5748	7	2	410.364	0	0	FALSE
FBgn0020306	FBgn0020306	0.0930393	0.299386	-59.3053	-64.0211	7	2	3812.49	0	0	FALSE
FBgn0020307	FBgn0020307	0.6468	1	-51.0341	-52.7071	7	2	485.232	0	0	FALSE
FBgn0020309	FBgn0020309	0.121414	0.37081	-60.3616	-64.7143	7	2	3585.86	0	0	FALSE
FBgn0020312	FBgn0020312	0.00547567	0.0282832	-41.3377	-49.6043	7	2	510.404	0	0	FALSE
FBgn0020369	FBgn0020369	0.961694	1	-61.4023	-61.9077	7	2	6267.51	0	0	FALSE
FBgn0020370	FBgn0020370	0.470235	0.967058	-55.2052	-57.4915	7	2	3349.34	0	0	FALSE
FBgn0020371	FBgn0020371	4.14466e-08	1.33727e-06	-52.4308	-73.8077	7	2	1295.4	0	0	FALSE
FBgn0020372	FBgn0020372	0.992112	1	-31.1661	-31.4163	7	2	54.2857	0	0	FALSE
FBgn0020377	FBgn0020377	0.317183	0.754333	-30.2881	-33.2325	7	2	39.6126	0	0	FALSE
FBgn0020378	FBgn0020378	0.662059	1	-28.3434	-29.9666	7	2	20.8721	0	0	FALSE
FBgn0020379	FBgn0020379	0.0678546	0.232122	-40.9857	-46.1223	7	2	442.608	0	0	FALSE
FBgn0020381	FBgn0020381	0.107669	0.338503	-49.9611	-54.4787	7	2	1110.61	0	0	FALSE
FBgn0020385	FBgn0020385	0.142821	0.420328	-71.1811	-75.3077	7	2	14974.8	0	0	FALSE
FBgn0020386	FBgn0020386	0.402694	0.880426	-62.6288	-65.1834	7	2	5629.69	0	0	FALSE
FBgn0020388	FBgn0020388	0.000202113	0.00150702	-50.7044	-62.7852	7	2	1633.48	0	0	FALSE
FBgn0020389	FBgn0020389	0.413128	0.893718	-45.2505	-47.7618	7	2	522.315	0	0	FALSE
FBgn0020391	FBgn0020391	0.984351	1	-34.1759	-34.5131	7	2	89.4669	0	0	FALSE
FBgn0020392	FBgn0020392	0.912962	1	-48.4107	-49.1611	7	2	1140.59	0	0	FALSE
FBgn0020399	FBgn0020399	2.82555e-09	1.55773e-07	-50.1479	-74.3912	7	2	952.496	0	0	FALSE
FBgn0020407	FBgn0020407	0.927907	1	-39.1249	-39.8083	7	2	290.214	0	0	FALSE
FBgn0020412	FBgn0020412	0.854903	1	-54.9604	-55.9394	7	2	2508.43	0	0	FALSE
FBgn0020414	FBgn0020414	0.98414	1	-67.2729	-67.612	7	2	5354.86	0	0	FALSE
FBgn0020415	FBgn0020415	0.557164	1	-58.2814	-60.2546	7	2	3914.81	0	0	FALSE
FBgn0020416	FBgn0020416	0.000309353	0.00221579	-54.0738	-65.6728	7	2	2011.4	0	0	FALSE
FBgn0020429	FBgn0020429	0.878498	1	-25.6246	-26.5152	7	2	15.3506	0	0	FALSE
FBgn0020440	FBgn0020440	0.411055	0.890914	-47.6539	-50.1737	7	2	940.985	0	0	FALSE
FBgn0020443	FBgn0020443	0.0312558	0.123672	-58.4551	-64.5907	7	2	5273.31	0	0	FALSE
FBgn0020445	FBgn0020445	0.644512	1	-41.3661	-43.0466	7	2	273.807	0	0	FALSE
FBgn0020493	FBgn0020493	0.600636	1	-48.4915	-50.3171	7	2	1182.91	0	0	FALSE
FBgn0020496	FBgn0020496	0.11062	0.34544	-58.9114	-63.392	7	2	3944.24	0	0	FALSE
FBgn0020497	FBgn0020497	0.445541	0.93607	-54.1064	-56.4877	7	2	2324.95	0	0	FALSE
FBgn0020503	FBgn0020503	0.241904	0.62268	-66.874	-70.2365	7	2	13068.5	0	0	FALSE
FBgn0020506	FBgn0020506	0.805642	1	-50.227	-51.3792	7	2	242.941	0	0	FALSE
FBgn0020508	FBgn0020508	0.952686	1	-53.0355	-53.5934	7	2	296.05	0	0	FALSE
FBgn0020509	FBgn0020509	0.940943	1	-74.0716	-74.6918	7	2	9898.66	0	0	FALSE
FBgn0020510	FBgn0020510	0.00939008	0.0451543	-49.2391	-56.8584	7	2	1351.78	0	0	FALSE
FBgn0020513	FBgn0020513	0.000277171	0.00200166	-69.7005	-81.4241	7	2	12781.6	0	0	FALSE
FBgn0020521	FBgn0020521	0.00115754	0.00713424	-51.4895	-61.5781	7	2	1338.13	0	0	FALSE
FBgn0020545	FBgn0020545	4.3059e-11	5.79765e-09	-57.9623	-86.6316	7	2	4071.96	0	0	FALSE
FBgn0020616	FBgn0020616	0.892553	1	-41.6409	-42.4764	7	2	464.921	0	0	FALSE
FBgn0020617	FBgn0020617	0.892586	1	-22.735	-23.5702	7	2	7.24725	0	0	FALSE
FBgn0020618	FBgn0020618	0.742299	1	-78.4752	-79.8377	7	2	47771.1	0	0	FALSE
FBgn0020620	FBgn0020620	0.824575	1	-50.9602	-52.0472	7	2	1648.12	0	0	FALSE
FBgn0020621	FBgn0020621	0.00737233	0.03666	-54.773	-62.6838	7	2	2612.5	0	0	FALSE
FBgn0020622	FBgn0020622	0.3595	0.81975	-55.601	-58.3439	7	2	1439.6	0	0	FALSE
FBgn0020626	FBgn0020626	0.0783241	0.260578	-56.5431	-61.4896	7	2	4304.38	0	0	FALSE
FBgn0020633	FBgn0020633	0.825489	1	-27.9947	-29.0785	7	2	22.5946	0	0	FALSE
FBgn0020637	FBgn0020637	0.959937	1	-23.5557	-24.0718	7	2	13.6577	0	0	FALSE
FBgn0020638	FBgn0020638	0.883956	1	-22.6401	-23.5095	7	2	11.5119	0	0	FALSE
FBgn0020647	FBgn0020647	0.171709	0.482237	-55.1233	-58.9887	7	2	2942.08	0	0	FALSE
FBgn0020653	FBgn0020653	0.0267567	0.10835	-65.8156	-72.1468	7	2	11010.4	0	0	FALSE
FBgn0020655	FBgn0020655	0.0406888	0.153617	-52.3285	-58.1289	7	2	2247.41	0	0	FALSE
FBgn0020660	FBgn0020660	0.983543	1	-61.4001	-61.7448	7	2	5832.66	0	0	FALSE
FBgn0020762	FBgn0020762	0.0112458	0.0524569	-44.4516	-51.8522	7	2	833.507	0	0	FALSE
FBgn0020764	FBgn0020764	0.0474424	0.174001	-78.0902	-83.6932	7	2	36904.4	0	0	FALSE
FBgn0020765	FBgn0020765	0.0208517	0.0880007	-37.4898	-44.1322	7	2	65.7021	0	0	FALSE
FBgn0020766	FBgn0020766	0.943908	1	-49.1913	-49.7963	7	2	1638.22	0	0	FALSE
FBgn0020767	FBgn0020767	0.0289453	0.116171	-48.8512	-55.0836	7	2	1550.74	0	0	FALSE
FBgn0020880	FBgn0020880	0.783559	1	-24.0759	-25.3024	7	2	8.19992	0	0	FALSE
FBgn0020887	FBgn0020887	0.105253	0.332323	-47.3023	-51.8509	7	2	904.209	0	0	FALSE
FBgn0020906	FBgn0020906	0.24854	0.635324	-55.5793	-58.901	7	2	649.008	0	0	FALSE
FBgn0020907	FBgn0020907	0.656842	1	-49.8017	-51.4419	7	2	653.516	0	0	FALSE
FBgn0020908	FBgn0020908	0.911254	1	-63.2362	-63.994	7	2	2498.3	0	0	FALSE
FBgn0020909	FBgn0020909	0.981299	1	-39.9056	-40.2705	7	2	285.589	0	0	FALSE
FBgn0020910	FBgn0020910	0.666708	1	-80.3377	-81.9458	7	2	60967.6	0	0	FALSE
FBgn0020912	FBgn0020912	0.968697	1	-52.7445	-53.2049	7	2	786.536	0	0	FALSE
FBgn0020930	FBgn0020930	0.989384	1	-48.1309	-48.4153	7	2	1316.2	0	0	FALSE
FBgn0021738	FBgn0021738	0.998874	1	-30.6643	-30.7747	7	2	49.0593	0	0	FALSE
FBgn0021750	FBgn0021750	0.350693	0.808187	-40.6034	-43.3867	7	2	431.647	0	0	FALSE
FBgn0021760	FBgn0021760	0.13581	0.405317	-68.5964	-72.7935	7	2	7019.51	0	0	FALSE
FBgn0021761	FBgn0021761	0.00448653	0.0237613	-42.298	-50.8015	7	2	569.637	0	0	FALSE
FBgn0021764	FBgn0021764	0.454636	0.946799	-49.0262	-51.3721	7	2	987.464	0	0	FALSE
FBgn0021765	FBgn0021765	0.897759	1	-67.3805	-68.1948	7	2	10937.8	0	0	FALSE
FBgn0021767	FBgn0021767	0.0112093	0.0523037	-45.1959	-52.6006	7	2	590.64	0	0	FALSE
FBgn0021768	FBgn0021768	0.144944	0.425324	-54.0175	-58.1234	7	2	1471.24	0	0	FALSE
FBgn0021776	FBgn0021776	0.985464	1	-42.871	-43.1974	7	2	93.8204	0	0	FALSE
FBgn0021795	FBgn0021795	0.0460369	0.169601	-58.2269	-63.8687	7	2	4027.66	0	0	FALSE
FBgn0021796	FBgn0021796	0.0436605	0.162505	-50.3986	-56.1085	7	2	1297	0	0	FALSE
FBgn0021800	FBgn0021800	0.647319	1	-43.9799	-45.6512	7	2	643.855	0	0	FALSE
FBgn0021814	FBgn0021814	0.0656232	0.226001	-51.6798	-56.8604	7	2	1904.29	0	0	FALSE
FBgn0021818	FBgn0021818	0.0683362	0.233564	-47.7638	-52.891	7	2	1033.5	0	0	FALSE
FBgn0021825	FBgn0021825	0.147927	0.431548	-50.7679	-54.8451	7	2	1472.5	0	0	FALSE
FBgn0021847	FBgn0021847	0.956456	1	-44.7555	-45.292	7	2	902.321	0	0	FALSE
FBgn0021856	FBgn0021856	0.918518	1	-46.5133	-47.2394	7	2	586.433	0	0	FALSE
FBgn0021872	FBgn0021872	0.0387691	0.147528	-73.5415	-79.4035	7	2	28378.7	0	0	FALSE
FBgn0021874	FBgn0021874	0.986923	1	-42.1046	-42.4161	7	2	485.329	0	0	FALSE
FBgn0021875	FBgn0021875	0.905287	1	-42.3368	-43.12	7	2	494.726	0	0	FALSE
FBgn0021895	FBgn0021895	0.342518	0.796063	-53.3082	-56.1297	7	2	1382.06	0	0	FALSE
FBgn0021906	FBgn0021906	0.995855	1	-67.5142	-67.7044	7	2	9529.93	0	0	FALSE
FBgn0021944	FBgn0021944	0.901425	1	-54.1187	-54.9179	7	2	2376.96	0	0	FALSE
FBgn0021967	FBgn0021967	0.984992	1	-60.6188	-60.9498	7	2	4260.61	0	0	FALSE
FBgn0021979	FBgn0021979	0.486895	0.987431	-56.2467	-58.4706	7	2	3288.3	0	0	FALSE
FBgn0021995	FBgn0021995	0.903945	1	-45.2805	-46.0693	7	2	770.818	0	0	FALSE
FBgn0022023	FBgn0022023	0.899445	1	-61.7498	-62.5573	7	2	8188.49	0	0	FALSE
FBgn0022027	FBgn0022027	0.950487	1	-45.2455	-45.8156	7	2	673.288	0	0	FALSE
FBgn0022029	FBgn0022029	0.0480891	0.176004	-47.5435	-53.1292	7	2	957.237	0	0	FALSE
FBgn0022069	FBgn0022069	0.880457	1	-47.1242	-48.0073	7	2	728.941	0	0	FALSE
FBgn0022097	FBgn0022097	0.886725	1	-59.952	-60.8106	7	2	5134.2	0	0	FALSE
FBgn0022153	FBgn0022153	0.0280084	0.112896	-48.9243	-55.198	7	2	1316.23	0	0	FALSE
FBgn0022160	FBgn0022160	1.60209e-09	1.05821e-07	-64.9045	-89.7505	7	2	6454.34	0	0	FALSE
FBgn0022213	FBgn0022213	0.172721	0.484304	-47.6805	-51.5375	7	2	844.498	0	0	FALSE
FBgn0022224	FBgn0022224	0.924119	1	-39.7959	-40.4968	7	2	227.317	0	0	FALSE
FBgn0022238	FBgn0022238	0.389718	0.862099	-51.7401	-54.3497	7	2	2411.5	0	0	FALSE
FBgn0022246	FBgn0022246	0.434595	0.922501	-36.3443	-38.7687	7	2	191.091	0	0	FALSE
FBgn0022288	FBgn0022288	0.998906	1	-45.3059	-45.415	7	2	761.728	0	0	FALSE
FBgn0022338	FBgn0022338	0.278324	0.689079	-39.5076	-42.6565	7	2	307.032	0	0	FALSE
FBgn0022343	FBgn0022343	0.570825	1	-52.1814	-54.1077	7	2	2210.36	0	0	FALSE
FBgn0022344	FBgn0022344	0.999975	1	-50.2715	-50.2949	7	2	1280.18	0	0	FALSE
FBgn0022349	FBgn0022349	0.632427	1	-57.4249	-59.1451	7	2	2796.07	0	0	FALSE
FBgn0022355	FBgn0022355	0.0331519	0.129744	-81.3132	-87.3743	7	2	53518.3	0	0	FALSE
FBgn0022359	FBgn0022359	0.174443	0.488367	-40.5423	-44.385	7	2	352.012	0	0	FALSE
FBgn0022361	FBgn0022361	0.723997	1	-54.4187	-55.8408	7	2	1879.16	0	0	FALSE
FBgn0022382	FBgn0022382	0.945216	1	-54.2396	-54.8378	7	2	2661.8	0	0	FALSE
FBgn0022699	FBgn0022699	0.957999	1	-42.456	-42.9836	7	2	582.008	0	0	FALSE
FBgn0022700	FBgn0022700	0.449811	0.942054	-51.7372	-54.1018	7	2	309.261	0	0	FALSE
FBgn0022702	FBgn0022702	0.12683	0.383254	-45.7418	-50.0341	7	2	370.367	0	0	FALSE
FBgn0022708	FBgn0022708	0.962812	1	-35.4088	-35.9073	7	2	134.113	0	0	FALSE
FBgn0022709	FBgn0022709	0.963041	1	-54.7405	-55.2375	7	2	2927.74	0	0	FALSE
FBgn0022710	FBgn0022710	0.0114439	0.0532567	-56.1438	-63.5233	7	2	1783.18	0	0	FALSE
FBgn0022720	FBgn0022720	0.0178391	0.0769563	-46.0444	-52.88	7	2	1121.6	0	0	FALSE
FBgn0022724	FBgn0022724	0.961986	1	-37.1456	-37.6492	7	2	255.503	0	0	FALSE
FBgn0022740	FBgn0022740	0.873087	1	-26.4016	-27.313	7	2	24.3069	0	0	FALSE
FBgn0022764	FBgn0022764	0.011325	0.0527735	-60.8616	-68.2537	7	2	3638.68	0	0	FALSE
FBgn0022768	FBgn0022768	0.849011	1	-58.3063	-59.3068	7	2	2545.2	0	0	FALSE
FBgn0022770	FBgn0022770	0.308181	0.739708	-37.0243	-40.0143	7	2	159.81	0	0	FALSE
FBgn0022772	FBgn0022772	0.929098	1	-31.121	-31.7989	7	2	45.7598	0	0	FALSE
FBgn0022774	FBgn0022774	0.47729	0.974839	-53.4601	-55.7198	7	2	2054.15	0	0	FALSE
FBgn0022786	FBgn0022786	0.909173	1	-43.1697	-43.9364	7	2	469.248	0	0	FALSE
FBgn0022787	FBgn0022787	0.598552	1	-49.732	-51.5646	7	2	1512.69	0	0	FALSE
FBgn0022800	FBgn0022800	0.816298	1	-42.3757	-43.4914	7	2	373.415	0	0	FALSE
FBgn0022893	FBgn0022893	4.12998e-09	2.14193e-07	-52.0654	-75.905	7	2	2223.59	0	0	FALSE
FBgn0022935	FBgn0022935	0.270564	0.675354	-43.7553	-46.9476	7	2	664.781	0	0	FALSE
FBgn0022936	FBgn0022936	0.99587	1	-37.2503	-37.4402	7	2	223.325	0	0	FALSE
FBgn0022942	FBgn0022942	0.139233	0.41298	-49.4288	-53.591	7	2	1105.85	0	0	FALSE
FBgn0022943	FBgn0022943	0.942735	1	-45.9813	-46.5923	7	2	585.918	0	0	FALSE
FBgn0022959	FBgn0022959	0.993653	1	-66.2833	-66.5112	7	2	7398.64	0	0	FALSE
FBgn0022960	FBgn0022960	0.149007	0.43348	-41.3974	-45.4643	7	2	398.092	0	0	FALSE
FBgn0022981	FBgn0022981	0.00284561	0.015927	-32.9951	-42.036	7	2	69.2974	0	0	FALSE
FBgn0022984	FBgn0022984	0.855151	1	-47.7864	-48.7645	7	2	1249.78	0	0	FALSE
FBgn0022985	FBgn0022985	0.494654	0.995635	-49.7483	-51.9436	7	2	1510.98	0	0	FALSE
FBgn0022986	FBgn0022986	0.998938	1	-42.7621	-42.8698	7	2	506.189	0	0	FALSE
FBgn0022987	FBgn0022987	0.0580643	0.204805	-43.8992	-49.2402	7	2	574.766	0	0	FALSE
FBgn0023000	FBgn0023000	0.530661	1	-41.4516	-43.5173	7	2	424.339	0	0	FALSE
FBgn0023001	FBgn0023001	0.0653492	0.225279	-40.8159	-46.0021	7	2	305.248	0	0	FALSE
FBgn0023023	FBgn0023023	0.475753	0.973403	-49.47	-51.7355	7	2	1092.91	0	0	FALSE
FBgn0023076	FBgn0023076	0.00839499	0.0410601	-51.3439	-59.0984	7	2	1303.21	0	0	FALSE
FBgn0023081	FBgn0023081	0.0151537	0.067407	-47.1258	-54.1622	7	2	908.291	0	0	FALSE
FBgn0023083	FBgn0023083	0.000398075	0.00277602	-53.4493	-64.7618	7	2	2494.67	0	0	FALSE
FBgn0023090	FBgn0023090	2.75762e-07	5.93163e-06	-50.6318	-69.9705	7	2	719.249	0	0	FALSE
FBgn0023091	FBgn0023091	0.932047	1	-23.3304	-23.9943	7	2	8.63778	0	0	FALSE
FBgn0023094	FBgn0023094	0.315819	0.751855	-45.3258	-48.2771	7	2	879.356	0	0	FALSE
FBgn0023095	FBgn0023095	0.266144	0.668158	-61.9204	-65.1379	7	2	5122.67	0	0	FALSE
FBgn0023096	FBgn0023096	0.428351	0.914359	-34.1604	-36.6099	7	2	85.9671	0	0	FALSE
FBgn0023097	FBgn0023097	0.00964692	0.0461832	-45.1044	-52.691	7	2	608.51	0	0	FALSE
FBgn0023129	FBgn0023129	0.389219	0.861554	-69.5065	-72.1182	7	2	10036.5	0	0	FALSE
FBgn0023130	FBgn0023130	0.00226336	0.0130374	-38.3417	-47.6509	7	2	323.901	0	0	FALSE
FBgn0023143	FBgn0023143	0.229445	0.599649	-62.1406	-65.5824	7	2	8561.57	0	0	FALSE
FBgn0023167	FBgn0023167	0.995451	1	-48.7512	-48.9489	7	2	1413.7	0	0	FALSE
FBgn0023169	FBgn0023169	0.18964	0.521102	-57.9107	-61.6329	7	2	4856.4	0	0	FALSE
FBgn0023170	FBgn0023170	0.875361	1	-64.3176	-65.2203	7	2	7630.36	0	0	FALSE
FBgn0023171	FBgn0023171	0.0648147	0.223767	-45.2383	-50.4353	7	2	758.557	0	0	FALSE
FBgn0023172	FBgn0023172	0.116438	0.36001	-59.3458	-63.7561	7	2	3155.44	0	0	FALSE
FBgn0023174	FBgn0023174	0.927873	1	-66.7448	-67.4284	7	2	8792.49	0	0	FALSE
FBgn0023175	FBgn0023175	0.987515	1	-66.1168	-66.4221	7	2	9004.6	0	0	FALSE
FBgn0023177	FBgn0023177	0.00679235	0.0341888	-49.3465	-57.3555	7	2	1189.91	0	0	FALSE
FBgn0023178	FBgn0023178	0.787308	1	-28.1397	-29.3537	7	2	17.2154	0	0	FALSE
FBgn0023179	FBgn0023179	0.99189	1	-34.592	-34.8452	7	2	78.7658	0	0	FALSE
FBgn0023180	FBgn0023180	0.82837	1	-28.8731	-29.9469	7	2	41.9533	0	0	FALSE
FBgn0023181	FBgn0023181	0.968037	1	-39.6175	-40.0824	7	2	265.098	0	0	FALSE
FBgn0023197	FBgn0023197	0.326045	0.769398	-68.804	-71.7046	7	2	3047.59	0	0	FALSE
FBgn0023212	FBgn0023212	0.701616	1	-59.6786	-61.1733	7	2	4376.96	0	0	FALSE
FBgn0023213	FBgn0023213	0.748564	1	-65.9386	-67.2806	7	2	8717.61	0	0	FALSE
FBgn0023214	FBgn0023214	0.225518	0.592372	-40.4215	-43.8891	7	2	297.93	0	0	FALSE
FBgn0023215	FBgn0023215	0.392023	0.865243	-52.1673	-54.767	7	2	675.712	0	0	FALSE
FBgn0023216	FBgn0023216	0.868431	1	-42.2377	-43.1666	7	2	394.948	0	0	FALSE
FBgn0023388	FBgn0023388	0.850418	1	-51.4573	-52.4527	7	2	1636.9	0	0	FALSE
FBgn0023395	FBgn0023395	0.00201004	0.0116936	-40.5435	-49.9913	7	2	160.622	0	0	FALSE
FBgn0023407	FBgn0023407	0.0171537	0.0745045	-52.3208	-59.2047	7	2	1570.5	0	0	FALSE
FBgn0023415	FBgn0023415	0.870778	1	-79.4327	-80.3528	7	2	30366.9	0	0	FALSE
FBgn0023416	FBgn0023416	0.878716	1	-28.6546	-29.5444	7	2	40.9498	0	0	FALSE
FBgn0023423	FBgn0023423	0.770837	1	-52.9764	-54.2451	7	2	2554.75	0	0	FALSE
FBgn0023441	FBgn0023441	0.0428246	0.15987	-70.9651	-76.6999	7	2	17803.7	0	0	FALSE
FBgn0023458	FBgn0023458	0.224991	0.591518	-60.7505	-64.2215	7	2	2868.21	0	0	FALSE
FBgn0023477	FBgn0023477	0.973927	1	-78.964	-79.3876	7	2	43660.2	0	0	FALSE
FBgn0023479	FBgn0023479	0.515566	1	-67.2858	-69.4052	7	2	8219.93	0	0	FALSE
FBgn0023495	FBgn0023495	0.360046	0.820507	-37.8803	-40.6208	7	2	63.6546	0	0	FALSE
FBgn0023496	FBgn0023496	0.0622222	0.216741	-30.6706	-35.9211	7	2	53.4102	0	0	FALSE
FBgn0023506	FBgn0023506	0.156246	0.448988	-44.5546	-48.5545	7	2	479.042	0	0	FALSE
FBgn0023507	FBgn0023507	0.932049	1	-71.9883	-72.6522	7	2	19104.5	0	0	FALSE
FBgn0023508	FBgn0023508	0.642047	1	-49.9713	-51.6599	7	2	1201.18	0	0	FALSE
FBgn0023509	FBgn0023509	0.152827	0.441517	-47.8282	-51.8594	7	2	727.304	0	0	FALSE
FBgn0023510	FBgn0023510	0.199158	0.540782	-56.8085	-60.4593	7	2	2180.72	0	0	FALSE
FBgn0023511	FBgn0023511	0.4689	0.965731	-52.8098	-55.1011	7	2	2257.69	0	0	FALSE
FBgn0023512	FBgn0023512	0.949126	1	-45.5503	-46.1278	7	2	803.79	0	0	FALSE
FBgn0023513	FBgn0023513	0.20516	0.552686	-39.6921	-43.2995	7	2	357.91	0	0	FALSE
FBgn0023514	FBgn0023514	0.514317	1	-46.1739	-48.2978	7	2	903.714	0	0	FALSE
FBgn0023515	FBgn0023515	0.388679	0.860959	-40.7742	-43.3882	7	2	235.56	0	0	FALSE
FBgn0023516	FBgn0023516	0.976502	1	-59.1479	-59.552	7	2	4262.52	0	0	FALSE
FBgn0023517	FBgn0023517	0.669877	1	-42.0522	-43.65	7	2	487.93	0	0	FALSE
FBgn0023518	FBgn0023518	0.194196	0.531016	-48.6814	-52.369	7	2	654.108	0	0	FALSE
FBgn0023519	FBgn0023519	0.982052	1	-47.4688	-47.827	7	2	884.641	0	0	FALSE
FBgn0023520	FBgn0023520	0.968817	1	-50.5969	-51.0565	7	2	669.385	0	0	FALSE
FBgn0023521	FBgn0023521	0.913822	1	-41.6643	-42.4111	7	2	441.843	0	0	FALSE
FBgn0023522	FBgn0023522	0.578588	1	-41.4768	-43.3767	7	2	544.803	0	0	FALSE
FBgn0023523	FBgn0023523	0.998851	1	-23.9589	-24.0702	7	2	11.0173	0	0	FALSE
FBgn0023524	FBgn0023524	0.987566	1	-23.8358	-24.1405	7	2	11.0739	0	0	FALSE
FBgn0023525	FBgn0023525	0.784892	1	-48.0234	-49.2454	7	2	705.924	0	0	FALSE
FBgn0023526	FBgn0023526	0.136208	0.406246	-47.9767	-52.1697	7	2	1168.3	0	0	FALSE
FBgn0023527	FBgn0023527	0.818068	1	-41.9944	-43.104	7	2	496.23	0	0	FALSE
FBgn0023528	FBgn0023528	0.247548	0.633598	-51.1972	-54.5249	7	2	1334.1	0	0	FALSE
FBgn0023529	FBgn0023529	0.00791386	0.0389698	-63.9561	-71.7817	7	2	6159.17	0	0	FALSE
FBgn0023530	FBgn0023530	0.20395	0.549849	-50.4326	-54.0486	7	2	1146.93	0	0	FALSE
FBgn0023531	FBgn0023531	0.0976167	0.311373	-39.1043	-43.7552	7	2	184.686	0	0	FALSE
FBgn0023534	FBgn0023534	0.992129	1	-29.6911	-29.941	7	2	46.7271	0	0	FALSE
FBgn0023535	FBgn0023535	0.997084	1	-53.0451	-53.2091	7	2	1242.23	0	0	FALSE
FBgn0023536	FBgn0023536	0.999748	1	-44.5701	-44.6299	7	2	588.461	0	0	FALSE
FBgn0023537	FBgn0023537	0.775997	1	-71.3274	-72.579	7	2	17975.9	0	0	FALSE
FBgn0023540	FBgn0023540	0.590496	1	-55.6346	-57.4943	7	2	1792.33	0	0	FALSE
FBgn0023541	FBgn0023541	0.595148	1	-26.321	-28.165	7	2	19.6932	0	0	FALSE
FBgn0023542	FBgn0023542	0.711351	1	-48.3952	-49.8584	7	2	1398.49	0	0	FALSE
FBgn0023545	FBgn0023545	0.664459	1	-44.3033	-45.9186	7	2	694.667	0	0	FALSE
FBgn0023549	FBgn0023549	0.933662	1	-57.2599	-57.916	7	2	3236.95	0	0	FALSE
FBgn0023550	FBgn0023550	0.855835	1	-68.3918	-69.3675	7	2	13225.9	0	0	FALSE
FBgn0024150	FBgn0024150	0.99417	1	-43.4086	-43.6283	7	2	409.003	0	0	FALSE
FBgn0024177	FBgn0024177	0.0778741	0.259389	-27.2444	-32.1986	7	2	20.1824	0	0	FALSE
FBgn0024179	FBgn0024179	0.0231955	0.0965535	-47.1042	-53.614	7	2	671.78	0	0	FALSE
FBgn0024183	FBgn0024183	0.806589	1	-61.9151	-63.064	7	2	6265.84	0	0	FALSE
FBgn0024184	FBgn0024184	0.00214532	0.0124034	-51.2474	-60.6192	7	2	620.922	0	0	FALSE
FBgn0024187	FBgn0024187	0.385512	0.856876	-55.1182	-57.7459	7	2	2167.32	0	0	FALSE
FBgn0024188	FBgn0024188	0.988403	1	-45.6277	-45.9233	7	2	878.012	0	0	FALSE
FBgn0024189	FBgn0024189	0.89289	1	-33.4676	-34.3017	7	2	61.0463	0	0	FALSE
FBgn0024191	FBgn0024191	0.165103	0.468193	-41.5054	-45.4269	7	2	351.806	0	0	FALSE
FBgn0024194	FBgn0024194	0.0684341	0.233842	-42.4111	-47.5365	7	2	564.916	0	0	FALSE
FBgn0024196	FBgn0024196	0.912086	1	-44.916	-45.6703	7	2	659.97	0	0	FALSE
FBgn0024222	FBgn0024222	0.484716	0.984996	-41.7139	-43.9459	7	2	521.522	0	0	FALSE
FBgn0024227	FBgn0024227	0.0139144	0.0629128	-38.4405	-45.5815	7	2	99.9417	0	0	FALSE
FBgn0024230	FBgn0024230	0.246207	0.631205	-47.2203	-50.5563	7	2	768.143	0	0	FALSE
FBgn0024232	FBgn0024232	0.999804	1	-26.0562	-26.1102	7	2	19.4064	0	0	FALSE
FBgn0024234	FBgn0024234	0.0639731	0.221517	-51.5233	-56.7374	7	2	1561.11	0	0	FALSE
FBgn0024236	FBgn0024236	0.991598	1	-51.8522	-52.1092	7	2	1703.33	0	0	FALSE
FBgn0024238	FBgn0024238	0.00288295	0.0160901	-58.8146	-67.8402	7	2	2362.9	0	0	FALSE
FBgn0024244	FBgn0024244	3.04629e-11	4.3088e-09	-51.9545	-80.9882	7	2	1448.18	0	0	FALSE
FBgn0024245	FBgn0024245	0.735608	1	-39.6128	-40.9971	7	2	228.746	0	0	FALSE
FBgn0024248	FBgn0024248	0.835528	1	-47.3918	-48.4404	7	2	1106.63	0	0	FALSE
FBgn0024250	FBgn0024250	5.13585e-05	0.000446969	-40.63	-54.247	7	2	237.177	0	0	FALSE
FBgn0024251	FBgn0024251	0.994987	1	-30.1827	-30.3888	7	2	44.4855	0	0	FALSE
FBgn0024273	FBgn0024273	0.987478	1	-51.0803	-51.386	7	2	925.273	0	0	FALSE
FBgn0024277	FBgn0024277	0.695869	1	-53.1639	-54.6773	7	2	1793.13	0	0	FALSE
FBgn0024285	FBgn0024285	0.048072	0.175988	-49.1224	-54.7085	7	2	1603.16	0	0	FALSE
FBgn0024288	FBgn0024288	0.651405	1	-43.1186	-44.7765	7	2	94.0027	0	0	FALSE
FBgn0024289	FBgn0024289	0.0290686	0.116566	-82.2043	-88.4314	7	2	53513.8	0	0	FALSE
FBgn0024291	FBgn0024291	0.636084	1	-50.2906	-51.9988	7	2	1593.06	0	0	FALSE
FBgn0024293	FBgn0024293	0.919971	1	-69.8837	-70.6033	7	2	14533.9	0	0	FALSE
FBgn0024294	FBgn0024294	0.67598	1	-29.7997	-31.3776	7	2	33.6908	0	0	FALSE
FBgn0024314	FBgn0024314	0.88252	1	-54.8874	-55.7625	7	2	2860.51	0	0	FALSE
FBgn0024315	FBgn0024315	0.00279661	0.0156958	-67.3814	-76.4427	7	2	5094.71	0	0	FALSE
FBgn0024320	FBgn0024320	0.713379	1	-54.3016	-55.7581	7	2	2876.34	0	0	FALSE
FBgn0024321	FBgn0024321	0.675185	1	-46.008	-47.5884	7	2	770.488	0	0	FALSE
FBgn0024326	FBgn0024326	0.216202	0.574341	-51.4414	-54.9715	7	2	1595.42	0	0	FALSE
FBgn0024329	FBgn0024329	0.296305	0.72009	-55.6264	-58.678	7	2	2050.6	0	0	FALSE
FBgn0024330	FBgn0024330	0.993603	1	-40.9289	-41.1576	7	2	317.578	0	0	FALSE
FBgn0024332	FBgn0024332	0.500991	1	-36.0188	-38.1909	7	2	103.659	0	0	FALSE
FBgn0024352	FBgn0024352	0.919027	1	-55.1081	-55.8319	7	2	3088.48	0	0	FALSE
FBgn0024360	FBgn0024360	0.999538	1	-43.9794	-44.056	7	2	547.386	0	0	FALSE
FBgn0024361	FBgn0024361	0.212426	0.566484	-59.625	-63.1812	7	2	1093.74	0	0	FALSE
FBgn0024362	FBgn0024362	0.266529	0.668694	-52.7718	-55.9872	7	2	1897.29	0	0	FALSE
FBgn0024364	FBgn0024364	0.599652	1	-46.1533	-47.9823	7	2	606.838	0	0	FALSE
FBgn0024365	FBgn0024365	0.0742184	0.249288	-53.811	-58.8291	7	2	1941.93	0	0	FALSE
FBgn0024366	FBgn0024366	0.00193132	0.0113251	-44.9983	-54.4928	7	2	460.398	0	0	FALSE
FBgn0024371	FBgn0024371	0.955119	1	-44.8416	-45.3858	7	2	598.586	0	0	FALSE
FBgn0024432	FBgn0024432	0.996675	1	-52.0618	-52.2351	7	2	2182.8	0	0	FALSE
FBgn0024491	FBgn0024491	0.518116	1	-41.1434	-43.2537	7	2	301.015	0	0	FALSE
FBgn0024509	FBgn0024509	0.0219916	0.0920621	-53.9675	-60.5437	7	2	3077.33	0	0	FALSE
FBgn0024510	FBgn0024510	0.983534	1	-38.447	-38.7918	7	2	197.175	0	0	FALSE
FBgn0024542	FBgn0024542	0.0353263	0.13665	-45.933	-51.9135	7	2	544.433	0	0	FALSE
FBgn0024555	FBgn0024555	0.238829	0.617375	-54.8488	-58.2306	7	2	2302.98	0	0	FALSE
FBgn0024556	FBgn0024556	0.774201	1	-58.2896	-59.5472	7	2	3467.04	0	0	FALSE
FBgn0024558	FBgn0024558	0.99919	1	-44.5043	-44.6007	7	2	769.982	0	0	FALSE
FBgn0024689	FBgn0024689	0.343458	0.797321	-48.1309	-50.948	7	2	1288.98	0	0	FALSE
FBgn0024698	FBgn0024698	0.466978	0.964026	-43.2107	-45.5093	7	2	510.848	0	0	FALSE
FBgn0024728	FBgn0024728	0.62349	1	-46.5929	-48.3425	7	2	1199.59	0	0	FALSE
FBgn0024732	FBgn0024732	0.00442354	0.0234899	-46.7031	-55.2234	7	2	660.917	0	0	FALSE
FBgn0024733	FBgn0024733	0.866098	1	-79.0466	-79.9844	7	2	48509.5	0	0	FALSE
FBgn0024734	FBgn0024734	0.5316	1	-61.457	-63.5194	7	2	4831.86	0	0	FALSE
FBgn0024740	FBgn0024740	1.53771e-09	1.03027e-07	-36.1119	-61.0015	7	2	219.278	0	0	FALSE
FBgn0024754	FBgn0024754	0.266911	0.669092	-50.5985	-53.8117	7	2	1586.74	0	0	FALSE
FBgn0024804	FBgn0024804	0.802437	1	-47.3483	-48.5113	7	2	1161.38	0	0	FALSE
FBgn0024806	FBgn0024806	0.0587029	0.206693	-50.2366	-55.5633	7	2	1642.7	0	0	FALSE
FBgn0024807	FBgn0024807	0.0170763	0.0741914	-65.5777	-72.4672	7	2	10260	0	0	FALSE
FBgn0024811	FBgn0024811	0.988093	1	-52.7201	-53.0191	7	2	1516.07	0	0	FALSE
FBgn0024814	FBgn0024814	0.353212	0.810824	-57.4417	-60.2134	7	2	4443.17	0	0	FALSE
FBgn0024833	FBgn0024833	0.150863	0.437377	-48.5539	-52.6034	7	2	1442.05	0	0	FALSE
FBgn0024836	FBgn0024836	0.981234	1	-26.8236	-27.189	7	2	13.5232	0	0	FALSE
FBgn0024841	FBgn0024841	0.972358	1	-48.6076	-49.0425	7	2	1017.31	0	0	FALSE
FBgn0024846	FBgn0024846	0.364749	0.826671	-48.3106	-51.0298	7	2	1208.68	0	0	FALSE
FBgn0024887	FBgn0024887	0.973663	1	-44.4413	-44.8668	7	2	664.923	0	0	FALSE
FBgn0024889	FBgn0024889	0.953675	1	-55.5289	-56.0813	7	2	3042.69	0	0	FALSE
FBgn0024897	FBgn0024897	0.933596	1	-34.4553	-35.1118	7	2	61.9443	0	0	FALSE
FBgn0024909	FBgn0024909	0.934797	1	-40.3227	-40.9734	7	2	436.737	0	0	FALSE
FBgn0024912	FBgn0024912	0.498519	0.998821	-36.9126	-39.0937	7	2	186.362	0	0	FALSE
FBgn0024913	FBgn0024913	0.372396	0.836756	-35.1439	-37.829	7	2	94.5666	0	0	FALSE
FBgn0024920	FBgn0024920	0.678832	1	-34.9983	-36.567	7	2	77.0638	0	0	FALSE
FBgn0024921	FBgn0024921	0.305013	0.734371	-52.4164	-55.4226	7	2	1760.41	0	0	FALSE
FBgn0024941	FBgn0024941	0.998568	1	-29.3897	-29.5116	7	2	31.0608	0	0	FALSE
FBgn0024943	FBgn0024943	0.631852	1	-31.8912	-33.6133	7	2	34.1941	0	0	FALSE
FBgn0024944	FBgn0024944	0.071091	0.241155	-41.1419	-46.2169	7	2	234.64	0	0	FALSE
FBgn0024945	FBgn0024945	0.984485	1	-51.1576	-51.4935	7	2	1727.71	0	0	FALSE
FBgn0024947	FBgn0024947	0.143753	0.422539	-58.8523	-62.9698	7	2	3609.71	0	0	FALSE
FBgn0024956	FBgn0024956	0.979506	1	-46.9449	-47.3249	7	2	547.749	0	0	FALSE
FBgn0024957	FBgn0024957	0.59579	1	-72.472	-74.3138	7	2	21648.1	0	0	FALSE
FBgn0024958	FBgn0024958	0.974731	1	-50.768	-51.1856	7	2	1677.41	0	0	FALSE
FBgn0024963	FBgn0024963	0.692785	1	-42.3985	-43.9219	7	2	448.461	0	0	FALSE
FBgn0024973	FBgn0024973	0.347271	0.80295	-55.3614	-58.1606	7	2	2298.28	0	0	FALSE
FBgn0024975	FBgn0024975	0.999645	1	-36.0069	-36.0757	7	2	175.539	0	0	FALSE
FBgn0024977	FBgn0024977	0.0567622	0.200971	-26.1608	-31.5313	7	2	20.7062	0	0	FALSE
FBgn0024980	FBgn0024980	0.728839	1	-44.8671	-46.2734	7	2	513.496	0	0	FALSE
FBgn0024983	FBgn0024983	0.0732507	0.24651	-46.2298	-51.2653	7	2	778.232	0	0	FALSE
FBgn0024985	FBgn0024985	0.00887915	0.043097	-53.9098	-61.5967	7	2	1857.2	0	0	FALSE
FBgn0024986	FBgn0024986	0.920573	1	-51.0656	-51.7826	7	2	1184.78	0	0	FALSE
FBgn0024987	FBgn0024987	0.00278868	0.0156575	-48.7867	-57.8513	7	2	1430.58	0	0	FALSE
FBgn0024989	FBgn0024989	0.932076	1	-39.2156	-39.8794	7	2	132.472	0	0	FALSE
FBgn0024991	FBgn0024991	0.814283	1	-42.5056	-43.6282	7	2	412.465	0	0	FALSE
FBgn0024992	FBgn0024992	0.93946	1	-51.0855	-51.7131	7	2	1738.23	0	0	FALSE
FBgn0024993	FBgn0024993	0.878199	1	-37.3639	-38.2557	7	2	133.894	0	0	FALSE
FBgn0024994	FBgn0024994	0.0798021	0.264552	-50.6569	-55.5785	7	2	928.134	0	0	FALSE
FBgn0024995	FBgn0024995	0.116888	0.36108	-56.6333	-61.0382	7	2	1996.12	0	0	FALSE
FBgn0024996	FBgn0024996	0.881006	1	-45.8729	-46.7539	7	2	904.269	0	0	FALSE
FBgn0024997	FBgn0024997	0.516797	1	-53.2225	-55.3375	7	2	611.108	0	0	FALSE
FBgn0024998	FBgn0024998	0.481499	0.981432	-42.3923	-44.6363	7	2	422.702	0	0	FALSE
FBgn0025109	FBgn0025109	0.938053	1	-43.6013	-44.236	7	2	687.634	0	0	FALSE
FBgn0025111	FBgn0025111	9.51187e-06	0.000105376	-60.3452	-75.8284	7	2	2776.34	0	0	FALSE
FBgn0025115	FBgn0025115	0.000783259	0.00504507	-49.894	-60.4326	7	2	652.996	0	0	FALSE
FBgn0025117	FBgn0025117	0.793714	1	-60.2481	-61.4406	7	2	6752.54	0	0	FALSE
FBgn0025185	FBgn0025185	0.998582	1	-34.4295	-34.5509	7	2	124.144	0	0	FALSE
FBgn0025186	FBgn0025186	0.559638	1	-44.4685	-46.4332	7	2	790.319	0	0	FALSE
FBgn0025286	FBgn0025286	0.865465	1	-75.0042	-75.9442	7	2	25080.4	0	0	FALSE
FBgn0025334	FBgn0025334	0.995323	1	-24.1086	-24.3087	7	2	13.582	0	0	FALSE
FBgn0025335	FBgn0025335	0.0392182	0.148989	-51.459	-57.3064	7	2	2014.03	0	0	FALSE
FBgn0025336	FBgn0025336	0.995572	1	-46.834	-47.0295	7	2	892.322	0	0	FALSE
FBgn0025352	FBgn0025352	0.996435	1	-64.3986	-64.577	7	2	7220.51	0	0	FALSE
FBgn0025360	FBgn0025360	2.40092e-05	0.000233635	-44.9682	-59.4296	7	2	380.489	0	0	FALSE
FBgn0025366	FBgn0025366	0.857949	1	-64.2738	-65.2417	7	2	7603.25	0	0	FALSE
FBgn0025373	FBgn0025373	0.992085	1	-48.8735	-49.124	7	2	1623.97	0	0	FALSE
FBgn0025378	FBgn0025378	2.69057e-05	0.000257878	-43.5305	-57.8658	7	2	370.304	0	0	FALSE
FBgn0025381	FBgn0025381	0.000119686	0.000943285	-56.1413	-68.8121	7	2	4214.49	0	0	FALSE
FBgn0025382	FBgn0025382	0.249149	0.636399	-26.217	-29.535	7	2	21.773	0	0	FALSE
FBgn0025383	FBgn0025383	0.263678	0.663721	-25.9627	-29.1946	7	2	14.0294	0	0	FALSE
FBgn0025387	FBgn0025387	5.4748e-07	1.01811e-05	-54.4732	-73.0705	7	2	1536.1	0	0	FALSE
FBgn0025388	FBgn0025388	1.26931e-07	3.2258e-06	-56.1256	-76.3006	7	2	1922.06	0	0	FALSE
FBgn0025390	FBgn0025390	0.093206	0.299831	-47.386	-52.0993	7	2	449.35	0	0	FALSE
FBgn0025391	FBgn0025391	0.142956	0.420637	-54.2889	-58.4142	7	2	1737.13	0	0	FALSE
FBgn0025394	FBgn0025394	0.0120327	0.0555716	-50.0891	-57.4075	7	2	1530.58	0	0	FALSE
FBgn0025454	FBgn0025454	0.759209	1	-78.114	-79.4211	7	2	36832.6	0	0	FALSE
FBgn0025455	FBgn0025455	0.740752	1	-57.7789	-59.1464	7	2	3154.75	0	0	FALSE
FBgn0025456	FBgn0025456	0.964218	1	-63.0328	-63.5225	7	2	6384.06	0	0	FALSE
FBgn0025457	FBgn0025457	0.9339	1	-43.0748	-43.7298	7	2	452.333	0	0	FALSE
FBgn0025463	FBgn0025463	0.0264547	0.107333	-47.0157	-53.3611	7	2	1247.72	0	0	FALSE
FBgn0025469	FBgn0025469	0.922583	1	-51.9172	-52.6251	7	2	973.84	0	0	FALSE
FBgn0025519	FBgn0025519	0.176213	0.492517	-44.8487	-48.6769	7	2	524.593	0	0	FALSE
FBgn0025525	FBgn0025525	0.41294	0.893448	-58.4483	-60.9604	7	2	2250.23	0	0	FALSE
FBgn0025549	FBgn0025549	0.958879	1	-45.6047	-46.127	7	2	669.133	0	0	FALSE
FBgn0025558	FBgn0025558	0.985298	1	-35.8699	-36.1978	7	2	92.3599	0	0	FALSE
FBgn0025571	FBgn0025571	0.0117792	0.0545991	-52.6978	-60.0421	7	2	2273.17	0	0	FALSE
FBgn0025573	FBgn0025573	3.22456e-07	6.71421e-06	-45.4784	-64.6482	7	2	522.454	0	0	FALSE
FBgn0025574	FBgn0025574	1.63669e-08	6.37096e-07	-48.7914	-71.1627	7	2	828.712	0	0	FALSE
FBgn0025582	FBgn0025582	0.973872	1	-59.8665	-60.2905	7	2	6309.11	0	0	FALSE
FBgn0025583	FBgn0025583	0.0482074	0.176345	-61.4136	-66.996	7	2	5483.49	0	0	FALSE
[truncated: 12,004 more rows]

## Sheet: Table S3B OOR
	Gene	p	padj	loglik_full	loglik_red	df_full	df_red	mean	converge_impulse	converge_const	allZero
FBgn0000003	FBgn0000003	0.230832	0.815424	-55.0478	-58.4806	7	2	563.902	0	0	FALSE
FBgn0000008	FBgn0000008	0.000644161	0.0126333	-46.6983	-57.4612	7	2	870.353	0	0	FALSE
FBgn0000014	FBgn0000014	0.967085	1	-51.7955	-52.2667	7	2	1053.28	0	0	FALSE
FBgn0000015	FBgn0000015	0.0421094	0.253507	-48.279	-54.0354	7	2	716.55	0	0	FALSE
FBgn0000017	FBgn0000017	0.914012	1	-53.1937	-53.9396	7	2	2931.15	0	0	FALSE
FBgn0000018	FBgn0000018	0.852009	1	-41.4224	-42.412	7	2	493.83	0	0	FALSE
FBgn0000024	FBgn0000024	0.393358	1	-37.8799	-40.4739	7	2	252.438	0	0	FALSE
FBgn0000028	FBgn0000028	0.955078	1	-38.8721	-39.4165	7	2	217.211	0	0	FALSE
FBgn0000032	FBgn0000032	0.595448	1	-43.8131	-45.6561	7	2	813.282	0	0	FALSE
FBgn0000036	FBgn0000036	0.976616	1	-28.2339	-28.6372	7	2	33.111	0	0	FALSE
FBgn0000037	FBgn0000037	0.686658	1	-32.1379	-33.6811	7	2	70.6573	0	0	FALSE
FBgn0000038	FBgn0000038	0.0714627	0.373561	-33.7434	-38.8115	7	2	85.9577	0	0	FALSE
FBgn0000042	FBgn0000042	0.0160006	0.127959	-78.7574	-85.727	7	2	26846	0	0	FALSE
FBgn0000043	FBgn0000043	0.0989707	0.464439	-65.2203	-69.8525	7	2	5292.2	0	0	FALSE
FBgn0000044	FBgn0000044	0.00590738	0.0650323	-74.6851	-82.8611	7	2	27970.5	0	0	FALSE
FBgn0000045	FBgn0000045	0.0155546	0.125499	-68.1679	-75.1722	7	2	8923.65	0	0	FALSE
FBgn0000046	FBgn0000046	0.0182576	0.141171	-64.043	-70.85	7	2	10014.3	0	0	FALSE
FBgn0000047	FBgn0000047	0.808774	1	-60.9376	-62.0791	7	2	1001.33	0	0	FALSE
FBgn0000052	FBgn0000052	1.98463e-08	1.59717e-06	-60.2327	-82.3979	7	2	4385.37	0	0	FALSE
FBgn0000053	FBgn0000053	8.87665e-08	6.0634e-06	-66.0099	-86.5695	7	2	10601.6	0	0	FALSE
FBgn0000054	FBgn0000054	0.000397639	0.00870023	-44.8263	-56.1401	7	2	987.857	0	0	FALSE
FBgn0000055	FBgn0000055	0.0635522	0.342606	-47.3174	-52.5401	7	2	1223.77	0	0	FALSE
FBgn0000057	FBgn0000057	0.155441	0.634135	-50.844	-54.8512	7	2	2500.68	0	0	FALSE
FBgn0000061	FBgn0000061	0.994755	1	-22.8933	-23.1034	7	2	8.39375	0	0	FALSE
FBgn0000063	FBgn0000063	0.998387	1	-39.4982	-39.6263	7	2	195.306	0	0	FALSE
FBgn0000064	FBgn0000064	0.169239	0.671735	-80.1712	-84.0574	7	2	61158.6	0	0	FALSE
FBgn0000071	FBgn0000071	0.86583	1	-20.7504	-21.6891	7	2	6.96178	0	0	FALSE
FBgn0000075	FBgn0000075	0.992107	1	-25.929	-26.1792	7	2	22.5181	0	0	FALSE
FBgn0000077	FBgn0000077	0.348388	1	-39.8841	-42.6781	7	2	445.356	0	0	FALSE
FBgn0000078	FBgn0000078	0.611717	1	-87.0263	-88.815	7	2	26189.3	0	0	FALSE
FBgn0000079	FBgn0000079	0.600899	1	-91.5245	-93.3493	7	2	45740.5	0	0	FALSE
FBgn0000083	FBgn0000083	0.0181152	0.140458	-58.1722	-64.9888	7	2	5424.59	0	0	FALSE
FBgn0000084	FBgn0000084	0.887143	1	-52.8921	-53.7491	7	2	2910.29	0	0	FALSE
FBgn0000092	FBgn0000092	0.902417	1	-27.5227	-28.3179	7	2	33.8171	0	0	FALSE
FBgn0000094	FBgn0000094	0.00180151	0.0273607	-63.8635	-73.439	7	2	7036.1	0	0	FALSE
FBgn0000097	FBgn0000097	0.990561	1	-50.8459	-51.1162	7	2	1109.07	0	0	FALSE
FBgn0000099	FBgn0000099	8.16301e-13	1.37719e-10	-42.5716	-75.4034	7	2	865.921	0	0	FALSE
FBgn0000100	FBgn0000100	0.529482	1	-75.5775	-77.6473	7	2	51383.4	0	0	FALSE
FBgn0000108	FBgn0000108	0.943391	1	-38.1874	-38.7951	7	2	249.207	0	0	FALSE
FBgn0000109	FBgn0000109	0.261562	0.876442	-41.0284	-44.2725	7	2	604.916	0	0	FALSE
FBgn0000114	FBgn0000114	0.106643	0.488335	-61.919	-66.4497	7	2	8302.43	0	0	FALSE
FBgn0000115	FBgn0000115	0.663262	1	-45.8569	-47.4762	7	2	1234.06	0	0	FALSE
FBgn0000116	FBgn0000116	0.849949	1	-69.2965	-70.2936	7	2	29539.7	0	0	FALSE
FBgn0000117	FBgn0000117	0.59672	1	-59.5183	-61.3571	7	2	5625.15	0	0	FALSE
FBgn0000119	FBgn0000119	0.26042	0.874498	-48.0611	-51.3119	7	2	1169.48	0	0	FALSE
FBgn0000137	FBgn0000137	0.533533	1	-20.8871	-22.9427	7	2	7.01192	0	0	FALSE
FBgn0000139	FBgn0000139	0.905661	1	-48.6551	-49.4367	7	2	1520.36	0	0	FALSE
FBgn0000140	FBgn0000140	0.839223	1	-46.8785	-47.914	7	2	582.224	0	0	FALSE
FBgn0000146	FBgn0000146	0.943162	1	-42.7187	-43.3276	7	2	195.463	0	0	FALSE
FBgn0000147	FBgn0000147	0.976034	1	-46.9689	-47.3767	7	2	556.886	0	0	FALSE
FBgn0000150	FBgn0000150	0.0511655	0.292915	-69.0933	-74.5988	7	2	24518.5	0	0	FALSE
FBgn0000152	FBgn0000152	0.996991	1	-36.2129	-36.3791	7	2	170.962	0	0	FALSE
FBgn0000153	FBgn0000153	9.17601e-05	0.0028178	-47.3549	-60.3237	7	2	594.676	0	0	FALSE
FBgn0000157	FBgn0000157	0.999196	1	-33.8793	-33.9754	7	2	106.178	0	0	FALSE
FBgn0000158	FBgn0000158	0.956626	1	-31.2638	-31.7994	7	2	49.6947	0	0	FALSE
FBgn0000163	FBgn0000163	0.500083	1	-57.3372	-59.5126	7	2	3545.49	0	0	FALSE
FBgn0000166	FBgn0000166	0.974562	1	-26.2919	-26.7107	7	2	29.2859	0	0	FALSE
FBgn0000173	FBgn0000173	0.760705	1	-56.4057	-57.7079	7	2	3537.73	0	0	FALSE
FBgn0000179	FBgn0000179	0.857699	1	-29.1399	-30.1087	7	2	41.2924	0	0	FALSE
FBgn0000180	FBgn0000180	0.0560983	0.313216	-35.292	-40.6779	7	2	112.019	0	0	FALSE
FBgn0000181	FBgn0000181	0.929175	1	-67.9658	-68.6433	7	2	19222.4	0	0	FALSE
FBgn0000182	FBgn0000182	0.395676	1	-34.2935	-36.8777	7	2	114.141	0	0	FALSE
FBgn0000183	FBgn0000183	0.947792	1	-50.9358	-51.5205	7	2	1572.02	0	0	FALSE
FBgn0000206	FBgn0000206	0.99423	1	-27.971	-28.1898	7	2	32.6776	0	0	FALSE
FBgn0000210	FBgn0000210	0.920366	1	-31.7122	-32.4301	7	2	85.5283	0	0	FALSE
FBgn0000212	FBgn0000212	0.00444254	0.0527862	-51.8597	-60.3749	7	2	2064.22	0	0	FALSE
FBgn0000221	FBgn0000221	0.885703	1	-38.2625	-39.1252	7	2	300.331	0	0	FALSE
FBgn0000228	FBgn0000228	0.956135	1	-49.8742	-50.4126	7	2	1365.17	0	0	FALSE
FBgn0000229	FBgn0000229	0.791995	1	-46.2505	-47.4487	7	2	985.115	0	0	FALSE
FBgn0000233	FBgn0000233	0.997972	1	-24.8087	-24.9496	7	2	18.6097	0	0	FALSE
FBgn0000239	FBgn0000239	0.974209	1	-53.2499	-53.6714	7	2	3434.79	0	0	FALSE
FBgn0000241	FBgn0000241	0.521333	1	-28.2767	-30.3755	7	2	27.6105	0	0	FALSE
FBgn0000244	FBgn0000244	0.537034	1	-56.531	-58.5742	7	2	4657.37	0	0	FALSE
FBgn0000246	FBgn0000246	0.991232	1	-33.4596	-33.7214	7	2	131.638	0	0	FALSE
FBgn0000247	FBgn0000247	0.747648	1	-50.5268	-51.8718	7	2	1729.5	0	0	FALSE
FBgn0000250	FBgn0000250	0.985019	1	-55.5693	-55.9	7	2	3641.95	0	0	FALSE
FBgn0000251	FBgn0000251	0.0103166	0.0949163	-56.3954	-63.9008	7	2	2254.27	0	0	FALSE
FBgn0000253	FBgn0000253	0.628954	1	-67.1117	-68.8434	7	2	13902.2	0	0	FALSE
FBgn0000256	FBgn0000256	0.531748	1	-59.9527	-62.0145	7	2	7011	0	0	FALSE
FBgn0000257	FBgn0000257	0.582633	1	-43.1191	-45.0053	7	2	823.492	0	0	FALSE
FBgn0000259	FBgn0000259	0.999692	1	-53.917	-53.9818	7	2	2542.26	0	0	FALSE
FBgn0000261	FBgn0000261	0.487493	1	-85.2096	-87.4313	7	2	122851	0	0	FALSE
FBgn0000273	FBgn0000273	0.844616	1	-59.1509	-60.1672	7	2	3580.92	0	0	FALSE
FBgn0000274	FBgn0000274	0.51284	1	-48.2308	-50.36	7	2	1160.44	0	0	FALSE
FBgn0000276	FBgn0000276	0.0270693	0.186449	-60.3825	-66.6991	7	2	2594.05	0	0	FALSE
FBgn0000277	FBgn0000277	0.138277	0.584807	-52.2073	-56.3792	7	2	628.129	0	0	FALSE
FBgn0000279	FBgn0000279	0.00452198	0.0532315	-32.9066	-41.4008	7	2	42.3798	0	0	FALSE
FBgn0000283	FBgn0000283	0.0462744	0.27169	-50.273	-55.9082	7	2	2092.53	0	0	FALSE
FBgn0000286	FBgn0000286	0.315618	0.973694	-58.0964	-61.0487	7	2	3131.95	0	0	FALSE
FBgn0000287	FBgn0000287	0.756048	1	-49.5532	-50.8707	7	2	1767.63	0	0	FALSE
FBgn0000289	FBgn0000289	8.89271e-05	0.00276108	-50.1013	-63.1052	7	2	2153.04	0	0	FALSE
FBgn0000299	FBgn0000299	0.687852	1	-64.4052	-65.9445	7	2	5827.29	0	0	FALSE
FBgn0000303	FBgn0000303	0.966052	1	-29.844	-30.3219	7	2	30.5486	0	0	FALSE
FBgn0000307	FBgn0000307	0.774519	1	-46.6445	-47.901	7	2	992.9	0	0	FALSE
FBgn0000308	FBgn0000308	0.107497	0.491438	-61.3526	-65.8723	7	2	7719.92	0	0	FALSE
FBgn0000316	FBgn0000316	0.684735	1	-43.9825	-45.532	7	2	704.392	0	0	FALSE
FBgn0000317	FBgn0000317	0.670116	1	-53.1904	-54.7873	7	2	1393.93	0	0	FALSE
FBgn0000318	FBgn0000318	0.981984	1	-50.0123	-50.3712	7	2	2200.06	0	0	FALSE
FBgn0000319	FBgn0000319	0.855589	1	-65.4425	-66.4191	7	2	9142.44	0	0	FALSE
FBgn0000320	FBgn0000320	0.833962	1	-42.7976	-43.8517	7	2	307.47	0	0	FALSE
FBgn0000326	FBgn0000326	0.691941	1	-45.9748	-47.5009	7	2	1133.37	0	0	FALSE
FBgn0000330	FBgn0000330	0.231257	0.815696	-39.9702	-43.4002	7	2	429.642	0	0	FALSE
FBgn0000339	FBgn0000339	0.994922	1	-48.8943	-49.1016	7	2	1571.18	0	0	FALSE
FBgn0000346	FBgn0000346	0.985316	1	-47.9213	-48.2491	7	2	686.154	0	0	FALSE
FBgn0000351	FBgn0000351	0.956829	1	-26.9177	-27.4521	7	2	33.1787	0	0	FALSE
FBgn0000352	FBgn0000352	0.912946	1	-41.2434	-41.994	7	2	444.745	0	0	FALSE
FBgn0000357	FBgn0000357	0.944177	1	-26.0636	-26.6672	7	2	25.2367	0	0	FALSE
FBgn0000370	FBgn0000370	0.871332	1	-72.1849	-73.1029	7	2	29642	0	0	FALSE
FBgn0000376	FBgn0000376	0.184005	0.706503	-41.3986	-45.1644	7	2	410.805	0	0	FALSE
FBgn0000377	FBgn0000377	0.113204	0.509747	-44.6999	-49.1489	7	2	912.859	0	0	FALSE
FBgn0000382	FBgn0000382	0.98097	1	-56.0518	-56.4195	7	2	2480.65	0	0	FALSE
FBgn0000384	FBgn0000384	0.898247	1	-46.4407	-47.2531	7	2	976.176	0	0	FALSE
FBgn0000394	FBgn0000394	0.900649	1	-43.9515	-44.754	7	2	588.624	0	0	FALSE
FBgn0000395	FBgn0000395	0.19652	0.740545	-51.0907	-54.761	7	2	1073.22	0	0	FALSE
FBgn0000404	FBgn0000404	0.995299	1	-47.1952	-47.3958	7	2	582.06	0	0	FALSE
FBgn0000405	FBgn0000405	0.63386	1	-53.7538	-55.4693	7	2	1272.36	0	0	FALSE
FBgn0000406	FBgn0000406	0.587083	1	-74.2393	-76.1105	7	2	33725.6	0	0	FALSE
FBgn0000409	FBgn0000409	0.000433669	0.0093139	-63.4724	-74.6874	7	2	9090.46	0	0	FALSE
FBgn0000411	FBgn0000411	0.971728	1	-40.1569	-40.5964	7	2	202.307	0	0	FALSE
FBgn0000412	FBgn0000412	0.996528	1	-56.6252	-56.8016	7	2	3080.48	0	0	FALSE
FBgn0000413	FBgn0000413	0.879332	1	-48.98	-49.8674	7	2	1724.55	0	0	FALSE
FBgn0000414	FBgn0000414	0.29976	0.943907	-51.6734	-54.7069	7	2	1669.74	0	0	FALSE
FBgn0000416	FBgn0000416	0.334637	1	-75.3914	-78.2503	7	2	50487.9	0	0	FALSE
FBgn0000422	FBgn0000422	0.241984	0.835431	-46.6746	-50.0366	7	2	1001.85	0	0	FALSE
FBgn0000426	FBgn0000426	0.998197	1	-42.2108	-42.345	7	2	334.162	0	0	FALSE
FBgn0000427	FBgn0000427	0.958642	1	-26.208	-26.7318	7	2	21.2337	0	0	FALSE
FBgn0000442	FBgn0000442	0.000353839	0.00796594	-31.2693	-42.7158	7	2	73.9719	0	0	FALSE
FBgn0000447	FBgn0000447	0.169843	0.673553	-55.4914	-59.3725	7	2	3690.78	0	0	FALSE
FBgn0000448	FBgn0000448	0.940181	1	-25.9982	-26.6222	7	2	15.1106	0	0	FALSE
FBgn0000451	FBgn0000451	3.26873e-05	0.00117064	-37.4083	-51.5277	7	2	140.688	0	0	FALSE
FBgn0000454	FBgn0000454	0.654772	1	-59.9832	-61.6301	7	2	4199.69	0	0	FALSE
FBgn0000455	FBgn0000455	0.706752	1	-51.8247	-53.3027	7	2	2736.87	0	0	FALSE
FBgn0000459	FBgn0000459	0.952741	1	-32.4009	-32.9585	7	2	85.6291	0	0	FALSE
FBgn0000463	FBgn0000463	0.970422	1	-33.4026	-33.8512	7	2	148.286	0	0	FALSE
FBgn0000464	FBgn0000464	0.983355	1	-43.6371	-43.9836	7	2	665.904	0	0	FALSE
FBgn0000473	FBgn0000473	0.000241044	0.00607076	-60.7558	-72.6376	7	2	5237.68	0	0	FALSE
FBgn0000477	FBgn0000477	0.0774713	0.39398	-50.2258	-55.1869	7	2	1297.05	0	0	FALSE
FBgn0000479	FBgn0000479	0.893366	1	-56.2399	-57.072	7	2	2222.09	0	0	FALSE
FBgn0000482	FBgn0000482	0.970042	1	-43.3481	-43.7994	7	2	728.79	0	0	FALSE
FBgn0000489	FBgn0000489	0.292708	0.931754	-52.4317	-55.5023	7	2	3285.36	0	0	FALSE
FBgn0000490	FBgn0000490	0.112022	0.505362	-47.3383	-51.8017	7	2	586.247	0	0	FALSE
FBgn0000492	FBgn0000492	6.04755e-08	4.29867e-06	-45.0969	-66.0686	7	2	584.419	0	0	FALSE
FBgn0000497	FBgn0000497	0.999545	1	-35.9505	-36.0265	7	2	204.081	0	0	FALSE
FBgn0000499	FBgn0000499	0.878574	1	-47.3892	-48.2796	7	2	1730.83	0	0	FALSE
FBgn0000500	FBgn0000500	0.653282	1	-24.5517	-26.2035	7	2	14.1608	0	0	FALSE
FBgn0000504	FBgn0000504	4.2257e-18	1.44323e-15	-55.4513	-100.931	7	2	2521.27	0	0	FALSE
FBgn0000520	FBgn0000520	0.558626	1	-40.9845	-42.9527	7	2	460.075	0	0	FALSE
FBgn0000524	FBgn0000524	0.999919	1	-41.0687	-41.1065	7	2	415.388	0	0	FALSE
FBgn0000527	FBgn0000527	7.22875e-08	5.0111e-06	-38.1559	-58.9361	7	2	249.519	0	0	FALSE
FBgn0000529	FBgn0000529	0.428775	1	-31.4784	-33.9261	7	2	42.0921	0	0	FALSE
FBgn0000533	FBgn0000533	0.909186	1	-39.297	-40.0637	7	2	265.652	0	0	FALSE
FBgn0000535	FBgn0000535	0.993792	1	-28.7617	-28.9875	7	2	31.6597	0	0	FALSE
FBgn0000536	FBgn0000536	0.0788397	0.399274	-60.1164	-65.0542	7	2	6284.9	0	0	FALSE
FBgn0000541	FBgn0000541	0.988117	1	-57.0116	-57.3104	7	2	3031.71	0	0	FALSE
FBgn0000542	FBgn0000542	0.987189	1	-40.5382	-40.8469	7	2	185.609	0	0	FALSE
FBgn0000543	FBgn0000543	0.314373	0.972211	-44.8633	-47.8218	7	2	870.365	0	0	FALSE
FBgn0000546	FBgn0000546	0.92938	1	-48.6419	-49.3184	7	2	661.192	0	0	FALSE
FBgn0000547	FBgn0000547	0.97648	1	-53.6724	-54.0767	7	2	1224.66	0	0	FALSE
FBgn0000551	FBgn0000551	0.82782	1	-22.8386	-23.9144	7	2	8.05151	0	0	FALSE
FBgn0000556	FBgn0000556	0.348507	1	-92.0688	-94.8622	7	2	393909	0	0	FALSE
FBgn0000557	FBgn0000557	0.138048	0.584721	-52.9755	-57.1497	7	2	1743.86	0	0	FALSE
FBgn0000559	FBgn0000559	0.74007	1	-83.8155	-85.1853	7	2	148105	0	0	FALSE
FBgn0000560	FBgn0000560	0.954028	1	-32.6556	-33.206	7	2	66.0173	0	0	FALSE
FBgn0000562	FBgn0000562	0.678711	1	-54.8805	-56.4495	7	2	2555.17	0	0	FALSE
FBgn0000565	FBgn0000565	0.000212352	0.00546415	-44.4935	-56.5186	7	2	650.555	0	0	FALSE
FBgn0000566	FBgn0000566	0.510054	1	-53.9675	-56.1067	7	2	2504.2	0	0	FALSE
FBgn0000567	FBgn0000567	0.365657	1	-46.078	-48.7931	7	2	782.545	0	0	FALSE
FBgn0000568	FBgn0000568	0.068666	0.362295	-61.4906	-66.6115	7	2	3514.53	0	0	FALSE
FBgn0000575	FBgn0000575	0.163652	0.65606	-60.0943	-64.0284	7	2	2724.07	0	0	FALSE
FBgn0000576	FBgn0000576	0.986279	1	-27.5148	-27.833	7	2	27.8785	0	0	FALSE
FBgn0000577	FBgn0000577	0.0147311	0.120561	-42.0334	-49.1045	7	2	302.802	0	0	FALSE
FBgn0000578	FBgn0000578	0.354931	1	-45.3672	-48.1309	7	2	563.159	0	0	FALSE
FBgn0000579	FBgn0000579	0.739109	1	-74.1881	-75.5609	7	2	48072.1	0	0	FALSE
FBgn0000581	FBgn0000581	0.769249	1	-52.8473	-54.1213	7	2	2385.34	0	0	FALSE
FBgn0000588	FBgn0000588	0.70324	1	-32.1921	-33.6816	7	2	97.7134	0	0	FALSE
FBgn0000592	FBgn0000592	2.51447e-07	1.51768e-05	-75.933	-95.3714	7	2	32332.8	0	0	FALSE
FBgn0000611	FBgn0000611	0.993347	1	-56.2824	-56.5149	7	2	2468.14	0	0	FALSE
FBgn0000615	FBgn0000615	0.00193556	0.0287115	-69.3199	-78.8118	7	2	21539.3	0	0	FALSE
FBgn0000617	FBgn0000617	0.275567	0.901583	-39.3836	-42.5478	7	2	413.445	0	0	FALSE
FBgn0000618	FBgn0000618	0.653208	1	-38.053	-39.7051	7	2	256.697	0	0	FALSE
FBgn0000625	FBgn0000625	0.495449	1	-38.2861	-40.4784	7	2	195.1	0	0	FALSE
FBgn0000629	FBgn0000629	0.913529	1	-43.6129	-44.3609	7	2	767.512	0	0	FALSE
FBgn0000633	FBgn0000633	0.873049	1	-29.8674	-30.7789	7	2	30.7264	0	0	FALSE
FBgn0000635	FBgn0000635	0.906667	1	-59.3833	-60.1607	7	2	2823.46	0	0	FALSE
FBgn0000636	FBgn0000636	0.595714	1	-48.0297	-49.8718	7	2	970.176	0	0	FALSE
FBgn0000644	FBgn0000644	0.949225	1	-24.2837	-24.8606	7	2	12.9506	0	0	FALSE
FBgn0000658	FBgn0000658	0.10862	0.494635	-33.028	-37.5335	7	2	62.6666	0	0	FALSE
FBgn0000659	FBgn0000659	0.0968224	0.456961	-55.8377	-60.4996	7	2	1305.09	0	0	FALSE
FBgn0000662	FBgn0000662	0.981975	1	-52.8228	-53.1818	7	2	1547.9	0	0	FALSE
FBgn0000667	FBgn0000667	0.16063	0.647842	-60.0888	-64.0494	7	2	4201.54	0	0	FALSE
FBgn0000709	FBgn0000709	0.464014	1	-49.1149	-51.4248	7	2	1279.53	0	0	FALSE
FBgn0000711	FBgn0000711	0.91274	1	-48.8103	-49.5617	7	2	1248.46	0	0	FALSE
FBgn0000719	FBgn0000719	0.997989	1	-47.4997	-47.64	7	2	704.212	0	0	FALSE
FBgn0000721	FBgn0000721	0.119897	0.532483	-61.1115	-65.4815	7	2	6908.46	0	0	FALSE
FBgn0000723	FBgn0000723	0.01572	0.126364	-50.6531	-57.6444	7	2	1861.88	0	0	FALSE
FBgn0000808	FBgn0000808	0.954259	1	-30.4803	-31.0294	7	2	67.7426	0	0	FALSE
FBgn0000810	FBgn0000810	0.359225	1	-41.9945	-44.7387	7	2	594.89	0	0	FALSE
FBgn0000826	FBgn0000826	0.949341	1	-26.6424	-27.2187	7	2	24.4154	0	0	FALSE
FBgn0000927	FBgn0000927	0.740325	1	-29.6298	-30.9987	7	2	50.788	0	0	FALSE
FBgn0000928	FBgn0000928	0.984247	1	-34.5843	-34.9224	7	2	69.9263	0	0	FALSE
FBgn0000964	FBgn0000964	0.999208	1	-29.7866	-29.8821	7	2	25.6547	0	0	FALSE
FBgn0000996	FBgn0000996	0.90743	1	-38.1457	-38.9198	7	2	333.947	0	0	FALSE
FBgn0001075	FBgn0001075	0.994079	1	-35.0214	-35.2426	7	2	120.397	0	0	FALSE
FBgn0001077	FBgn0001077	0.811137	1	-27.916	-29.0494	7	2	30.2383	0	0	FALSE
FBgn0001078	FBgn0001078	0.0411231	0.249364	-44.0202	-49.8069	7	2	728.884	0	0	FALSE
FBgn0001079	FBgn0001079	0.678973	1	-38.8027	-40.3709	7	2	338.377	0	0	FALSE
FBgn0001083	FBgn0001083	0.790612	1	-34.7435	-35.9464	7	2	83.3842	0	0	FALSE
FBgn0001084	FBgn0001084	0.965382	1	-35.14	-35.6223	7	2	102.649	0	0	FALSE
FBgn0001085	FBgn0001085	0.988495	1	-34.5623	-34.8569	7	2	110.559	0	0	FALSE
FBgn0001086	FBgn0001086	0.718713	1	-46.585	-48.0242	7	2	481.932	0	0	FALSE
FBgn0001087	FBgn0001087	0.988976	1	-47.4424	-47.7315	7	2	956.342	0	0	FALSE
FBgn0001089	FBgn0001089	0.69644	1	-55.9073	-57.4188	7	2	925.728	0	0	FALSE
FBgn0001090	FBgn0001090	0.00255367	0.0354049	-55.6221	-64.7901	7	2	1912.58	0	0	FALSE
FBgn0001091	FBgn0001091	0.00473892	0.0546616	-70.5829	-79.0214	7	2	30736.4	0	0	FALSE
FBgn0001092	FBgn0001092	0.942757	1	-70.8444	-71.4554	7	2	26662.3	0	0	FALSE
FBgn0001098	FBgn0001098	0.0235286	0.169307	-66.3278	-72.8198	7	2	7719.57	0	0	FALSE
FBgn0001099	FBgn0001099	0.157748	0.64009	-41.2236	-45.21	7	2	433.49	0	0	FALSE
FBgn0001104	FBgn0001104	0.394285	1	-48.7428	-51.3329	7	2	1114.36	0	0	FALSE
FBgn0001105	FBgn0001105	0.265361	0.884491	-60.3151	-63.5372	7	2	5223.91	0	0	FALSE
FBgn0001108	FBgn0001108	0.243013	0.837556	-48.8425	-52.1981	7	2	2108.7	0	0	FALSE
FBgn0001112	FBgn0001112	5.88146e-19	2.16732e-16	-60.2536	-107.769	7	2	7109.36	0	0	FALSE
FBgn0001114	FBgn0001114	0.0332237	0.215086	-62.0104	-68.0687	7	2	8084.6	0	0	FALSE
FBgn0001122	FBgn0001122	0.938546	1	-47.4185	-48.0507	7	2	781.369	0	0	FALSE
FBgn0001123	FBgn0001123	0.99932	1	-50.0803	-50.17	7	2	1502.36	0	0	FALSE
FBgn0001124	FBgn0001124	0.0418018	0.252089	-69.4964	-75.2622	7	2	20166.4	0	0	FALSE
FBgn0001125	FBgn0001125	4.72248e-16	1.32258e-13	-69.9476	-110.544	7	2	24714.7	0	0	FALSE
FBgn0001128	FBgn0001128	0.0393427	0.242694	-72.5444	-78.3877	7	2	28537.5	0	0	FALSE
FBgn0001133	FBgn0001133	0.202452	0.752705	-42.037	-45.6638	7	2	662.214	0	0	FALSE
FBgn0001134	FBgn0001134	0.650901	1	-39.9108	-41.5704	7	2	317.477	0	0	FALSE
FBgn0001137	FBgn0001137	0.454496	1	-46.3802	-48.7266	7	2	764.785	0	0	FALSE
FBgn0001138	FBgn0001138	0.901038	1	-25.8952	-26.6961	7	2	14.9776	0	0	FALSE
FBgn0001139	FBgn0001139	0.551875	1	-50.8968	-52.8883	7	2	2431.06	0	0	FALSE
FBgn0001142	FBgn0001142	0.305704	0.956169	-62.324	-65.3267	7	2	8508.33	0	0	FALSE
FBgn0001145	FBgn0001145	0.875061	1	-63.7907	-64.6946	7	2	9050.94	0	0	FALSE
FBgn0001147	FBgn0001147	0.11372	0.511538	-45.7612	-50.2039	7	2	330.479	0	0	FALSE
FBgn0001148	FBgn0001148	0.222345	0.798757	-40.5327	-44.0212	7	2	153.437	0	0	FALSE
FBgn0001149	FBgn0001149	0.054918	0.309215	-64.3835	-69.797	7	2	12424.8	0	0	FALSE
FBgn0001150	FBgn0001150	0.821084	1	-24.8208	-25.9199	7	2	19.0878	0	0	FALSE
FBgn0001168	FBgn0001168	0.142672	0.597441	-60.904	-65.0321	7	2	3495.3	0	0	FALSE
FBgn0001169	FBgn0001169	0.950077	1	-47.2595	-47.8318	7	2	1009.34	0	0	FALSE
FBgn0001170	FBgn0001170	0.887721	1	-23.1124	-23.967	7	2	10.2749	0	0	FALSE
FBgn0001179	FBgn0001179	0.452114	1	-39.6751	-42.0308	7	2	405.55	0	0	FALSE
FBgn0001180	FBgn0001180	0.545351	1	-37.588	-39.6021	7	2	231.758	0	0	FALSE
FBgn0001185	FBgn0001185	0.877613	1	-40.9186	-41.8127	7	2	483.426	0	0	FALSE
FBgn0001186	FBgn0001186	0.00271568	0.0371002	-66.8264	-75.9222	7	2	12062.3	0	0	FALSE
FBgn0001187	FBgn0001187	9.99907e-09	8.53762e-07	-68.2584	-91.1558	7	2	14990.5	0	0	FALSE
FBgn0001189	FBgn0001189	0.790883	1	-52.0106	-53.2126	7	2	2217.36	0	0	FALSE
FBgn0001197	FBgn0001197	0.588473	1	-44.5747	-46.4411	7	2	1062.26	0	0	FALSE
FBgn0001202	FBgn0001202	0.841686	1	-42.98	-44.0068	7	2	818.063	0	0	FALSE
FBgn0001206	FBgn0001206	0.55498	1	-36.311	-38.2917	7	2	265.608	0	0	FALSE
FBgn0001208	FBgn0001208	0.970342	1	-61.5655	-62.0147	7	2	5873.76	0	0	FALSE
FBgn0001215	FBgn0001215	0.781187	1	-59.3829	-60.6173	7	2	8314.21	0	0	FALSE
FBgn0001216	FBgn0001216	0.172396	0.679253	-54.3683	-58.2279	7	2	2832.26	0	0	FALSE
FBgn0001217	FBgn0001217	0.156822	0.637808	-62.1937	-66.1884	7	2	6641.01	0	0	FALSE
FBgn0001218	FBgn0001218	0.199891	0.747566	-74.3468	-77.9922	7	2	20970.5	0	0	FALSE
FBgn0001220	FBgn0001220	0.945992	1	-60.8135	-61.4077	7	2	9973.5	0	0	FALSE
FBgn0001222	FBgn0001222	0.903078	1	-47.8357	-48.6281	7	2	1464.8	0	0	FALSE
FBgn0001224	FBgn0001224	0.714377	1	-46.9877	-48.441	7	2	928.378	0	0	FALSE
FBgn0001225	FBgn0001225	0.999396	1	-63.6871	-63.7725	7	2	2299.51	0	0	FALSE
FBgn0001226	FBgn0001226	0.961214	1	-61.3222	-61.8305	7	2	2328.88	0	0	FALSE
FBgn0001227	FBgn0001227	0.983835	1	-26.7044	-27.0464	7	2	28.4894	0	0	FALSE
FBgn0001228	FBgn0001228	0.233825	0.820819	-36.9437	-40.3572	7	2	209.249	0	0	FALSE
FBgn0001229	FBgn0001229	0.678384	1	-32.4746	-34.0447	7	2	78.8494	0	0	FALSE
FBgn0001230	FBgn0001230	0.953178	1	-62.2484	-62.8036	7	2	1512.22	0	0	FALSE
FBgn0001233	FBgn0001233	1.5605e-10	1.82097e-08	-75.6235	-102.935	7	2	34535.4	0	0	FALSE
FBgn0001234	FBgn0001234	0.000810051	0.0149843	-61.2933	-71.7933	7	2	5648.85	0	0	FALSE
FBgn0001235	FBgn0001235	0.869984	1	-53.7001	-54.6232	7	2	1133.22	0	0	FALSE
FBgn0001247	FBgn0001247	0.999857	1	-51.8522	-51.8998	7	2	2242.29	0	0	FALSE
FBgn0001248	FBgn0001248	0.0128431	0.110604	-77.1346	-84.3735	7	2	62550.5	0	0	FALSE
FBgn0001250	FBgn0001250	0.107475	0.491438	-58.4454	-62.9655	7	2	3120.66	0	0	FALSE
FBgn0001255	FBgn0001255	0.973122	1	-30.1761	-30.6056	7	2	42.8991	0	0	FALSE
FBgn0001257	FBgn0001257	3.46473e-05	0.00122827	-70.0971	-84.1519	7	2	7950.46	0	0	FALSE
FBgn0001258	FBgn0001258	4.74595e-25	2.88946e-22	-49.216	-111.152	7	2	1707.97	0	0	FALSE
FBgn0001259	FBgn0001259	0.852659	1	-33.0666	-34.0539	7	2	83.4374	0	0	FALSE
FBgn0001269	FBgn0001269	0.0563535	0.314258	-44.7487	-50.1287	7	2	395.018	0	0	FALSE
FBgn0001276	FBgn0001276	0.946255	1	-35.6043	-36.1971	7	2	193.898	0	0	FALSE
FBgn0001280	FBgn0001280	0.561398	1	-49.3307	-51.2893	7	2	1492.52	0	0	FALSE
FBgn0001281	FBgn0001281	0.00747869	0.0766648	-52.9549	-60.8485	7	2	2008.57	0	0	FALSE
FBgn0001285	FBgn0001285	0.771124	1	-39.909	-41.1768	7	2	62.0041	0	0	FALSE
FBgn0001291	FBgn0001291	0.258799	0.871355	-47.1529	-50.4132	7	2	1698.56	0	0	FALSE
FBgn0001296	FBgn0001296	0.135466	0.577274	-48.4786	-52.6792	7	2	972.13	0	0	FALSE
FBgn0001297	FBgn0001297	0.52308	1	-64.5895	-66.682	7	2	6559.65	0	0	FALSE
FBgn0001301	FBgn0001301	0.0351508	0.224654	-52.6341	-58.6209	7	2	2091.27	0	0	FALSE
FBgn0001308	FBgn0001308	0.0466062	0.273026	-56.7306	-62.3566	7	2	3788.82	0	0	FALSE
FBgn0001311	FBgn0001311	0.994804	1	-34.7144	-34.9237	7	2	125.819	0	0	FALSE
FBgn0001313	FBgn0001313	0.117742	0.524408	-37.2643	-41.6593	7	2	194.258	0	0	FALSE
FBgn0001316	FBgn0001316	0.801986	1	-57.4295	-58.594	7	2	2862.76	0	0	FALSE
FBgn0001319	FBgn0001319	0.990191	1	-26.1162	-26.3911	7	2	22.2651	0	0	FALSE
FBgn0001320	FBgn0001320	0.920348	1	-38.498	-39.2159	7	2	221.141	0	0	FALSE
FBgn0001321	FBgn0001321	0.95172	1	-33.5729	-34.1362	7	2	67.3799	0	0	FALSE
FBgn0001323	FBgn0001323	0.988075	1	-40.1328	-40.432	7	2	220.123	0	0	FALSE
FBgn0001324	FBgn0001324	0.881764	1	-50.4466	-51.3246	7	2	1495.6	0	0	FALSE
FBgn0001325	FBgn0001325	0.926639	1	-27.4939	-28.1832	7	2	24.4371	0	0	FALSE
FBgn0001330	FBgn0001330	0.505618	1	-39.6552	-41.8105	7	2	338.671	0	0	FALSE
FBgn0001332	FBgn0001332	5.05343e-09	4.71755e-07	-47.6811	-71.3058	7	2	1426.9	0	0	FALSE
FBgn0001341	FBgn0001341	0.872823	1	-39.9977	-40.9101	7	2	357.707	0	0	FALSE
FBgn0001404	FBgn0001404	0.0180346	0.140065	-58.1567	-64.9788	7	2	3387.24	0	0	FALSE
FBgn0001491	FBgn0001491	0.991652	1	-42.9705	-43.2268	7	2	630.638	0	0	FALSE
FBgn0001565	FBgn0001565	0.0521564	0.297372	-58.0768	-63.5574	7	2	5560.97	0	0	FALSE
FBgn0001612	FBgn0001612	0.993106	1	-39.9471	-40.1832	7	2	319.861	0	0	FALSE
FBgn0001624	FBgn0001624	0.952874	1	-59.4781	-60.035	7	2	2534.34	0	0	FALSE
FBgn0001941	FBgn0001941	0.814129	1	-57.401	-58.5241	7	2	3037.47	0	0	FALSE
FBgn0001942	FBgn0001942	0.611378	1	-74.4487	-76.2385	7	2	48485.3	0	0	FALSE
FBgn0001961	FBgn0001961	0.405433	1	-57.1197	-59.6629	7	2	3997.28	0	0	FALSE
FBgn0001965	FBgn0001965	0.64002	1	-46.7826	-48.4779	7	2	1095.1	0	0	FALSE
FBgn0001970	FBgn0001970	0.793621	1	-24.7759	-25.9687	7	2	18.9938	0	0	FALSE
FBgn0001974	FBgn0001974	0.999235	1	-40.5545	-40.6486	7	2	445.991	0	0	FALSE
FBgn0001977	FBgn0001977	0.483627	1	-48.6935	-50.9295	7	2	1266.31	0	0	FALSE
FBgn0001978	FBgn0001978	0.524406	1	-51.3954	-53.4832	7	2	2764.29	0	0	FALSE
FBgn0001981	FBgn0001981	0.000546994	0.0110847	-41.1383	-52.0883	7	2	238.171	0	0	FALSE
FBgn0001986	FBgn0001986	0.748316	1	-45.6121	-46.9549	7	2	1039.94	0	0	FALSE
FBgn0001987	FBgn0001987	0.158171	0.64104	-53.2764	-57.2589	7	2	1139.19	0	0	FALSE
FBgn0001989	FBgn0001989	0.282814	0.913976	-51.6168	-54.7409	7	2	3030.67	0	0	FALSE
FBgn0001990	FBgn0001990	0.52594	1	-38.4252	-40.5076	7	2	388.186	0	0	FALSE
FBgn0001991	FBgn0001991	0.188512	0.718942	-54.882	-58.6128	7	2	1991.21	0	0	FALSE
FBgn0001992	FBgn0001992	0.999218	1	-30.8639	-30.9589	7	2	69.487	0	0	FALSE
FBgn0001994	FBgn0001994	5.2364e-05	0.00172937	-53.4404	-67.0358	7	2	1947.84	0	0	FALSE
FBgn0001995	FBgn0001995	0.402714	1	-42.2916	-44.8461	7	2	640.946	0	0	FALSE
FBgn0002021	FBgn0002021	0.449581	1	-46.2797	-48.6452	7	2	1134.04	0	0	FALSE
FBgn0002022	FBgn0002022	0.892435	1	-50.1792	-51.0151	7	2	2623.15	0	0	FALSE
FBgn0002023	FBgn0002023	0.665599	1	-39.155	-40.7667	7	2	236.997	0	0	FALSE
FBgn0002031	FBgn0002031	0.538454	1	-55.0443	-57.0826	7	2	5122.51	0	0	FALSE
FBgn0002036	FBgn0002036	0.14754	0.610775	-52.597	-56.6779	7	2	2610.05	0	0	FALSE
FBgn0002044	FBgn0002044	0.799217	1	-52.8099	-53.9839	7	2	2312.5	0	0	FALSE
FBgn0002069	FBgn0002069	0.651821	1	-46.76	-48.4166	7	2	713.284	0	0	FALSE
FBgn0002121	FBgn0002121	0.0152895	0.12409	-59.5792	-66.6046	7	2	3299.91	0	0	FALSE
FBgn0002174	FBgn0002174	0.392608	1	-55.8019	-58.3992	7	2	4450.3	0	0	FALSE
FBgn0002183	FBgn0002183	0.297757	0.942593	-49.6077	-52.6517	7	2	1546.66	0	0	FALSE
FBgn0002283	FBgn0002283	0.961113	1	-43.7753	-44.2842	7	2	738.344	0	0	FALSE
FBgn0002284	FBgn0002284	0.958038	1	-60.3033	-60.8306	7	2	9539.32	0	0	FALSE
FBgn0002306	FBgn0002306	0.272673	0.896301	-51.7793	-54.9598	7	2	1156.02	0	0	FALSE
FBgn0002354	FBgn0002354	0.878733	1	-36.3782	-37.268	7	2	270.552	0	0	FALSE
FBgn0002413	FBgn0002413	0.0538473	0.305111	-52.1844	-57.6235	7	2	2816.32	0	0	FALSE
FBgn0002431	FBgn0002431	0.983658	1	-60.5529	-60.8965	7	2	4693.54	0	0	FALSE
FBgn0002441	FBgn0002441	0.103023	0.477532	-46.7101	-51.2878	7	2	1714.72	0	0	FALSE
FBgn0002466	FBgn0002466	0.979567	1	-42.8304	-43.21	7	2	267.437	0	0	FALSE
FBgn0002521	FBgn0002521	0.952354	1	-47.4313	-47.9911	7	2	1146.28	0	0	FALSE
FBgn0002522	FBgn0002522	0.705197	1	-34.0701	-35.5532	7	2	70.1957	0	0	FALSE
FBgn0002524	FBgn0002524	0.50094	1	-48.9029	-51.0752	7	2	1339.63	0	0	FALSE
FBgn0002525	FBgn0002525	0.0244999	0.174355	-49.3773	-55.8188	7	2	1789.72	0	0	FALSE
FBgn0002526	FBgn0002526	0.718597	1	-52.4816	-53.9212	7	2	1020.02	0	0	FALSE
FBgn0002531	FBgn0002531	0.670624	1	-21.6399	-23.2352	7	2	7.3917	0	0	FALSE
FBgn0002542	FBgn0002542	0.936035	1	-48.922	-49.5666	7	2	560.888	0	0	FALSE
FBgn0002543	FBgn0002543	0.525251	1	-40.5012	-42.586	7	2	174.571	0	0	FALSE
FBgn0002552	FBgn0002552	0.944264	1	-44.1228	-44.726	7	2	985.097	0	0	FALSE
FBgn0002562	FBgn0002562	0.558959	1	-23.2294	-25.1964	7	2	10.402	0	0	FALSE
FBgn0002563	FBgn0002563	0.0644647	0.346401	-50.4949	-55.6989	7	2	823.143	0	0	FALSE
FBgn0002564	FBgn0002564	0.995684	1	-25.3214	-25.5149	7	2	13.9785	0	0	FALSE
FBgn0002565	FBgn0002565	0.0632559	0.341207	-39.3988	-44.6277	7	2	102.361	0	0	FALSE
FBgn0002566	FBgn0002566	0.990775	1	-49.2452	-49.5128	7	2	1493.5	0	0	FALSE
FBgn0002567	FBgn0002567	0.956174	1	-51.2545	-51.7927	7	2	1757.46	0	0	FALSE
FBgn0002569	FBgn0002569	0.00204637	0.0297872	-60.251	-69.6779	7	2	2098.16	0	0	FALSE
FBgn0002570	FBgn0002570	0.324212	0.990822	-86.5429	-89.4525	7	2	38628.9	0	0	FALSE
FBgn0002571	FBgn0002571	0.0401315	0.245827	-55.612	-61.43	7	2	885.296	0	0	FALSE
FBgn0002573	FBgn0002573	0.982724	1	-31.0158	-31.368	7	2	55.0653	0	0	FALSE
FBgn0002576	FBgn0002576	0.987953	1	-27.483	-27.7836	7	2	17.3799	0	0	FALSE
FBgn0002578	FBgn0002578	0.0635643	0.342606	-44.6738	-49.8963	7	2	208.805	0	0	FALSE
FBgn0002579	FBgn0002579	0.81718	1	-68.2919	-69.4045	7	2	22091.2	0	0	FALSE
FBgn0002590	FBgn0002590	0.437733	1	-70.8886	-73.3006	7	2	29057.1	0	0	FALSE
FBgn0002592	FBgn0002592	0.897789	1	-21.0824	-21.8966	7	2	7.44991	0	0	FALSE
FBgn0002593	FBgn0002593	0.607019	1	-74.5834	-76.3877	7	2	49505.8	0	0	FALSE
FBgn0002607	FBgn0002607	0.901212	1	-74.7548	-75.555	7	2	46212.9	0	0	FALSE
FBgn0002609	FBgn0002609	0.000731346	0.0139144	-39.3799	-49.9973	7	2	110.22	0	0	FALSE
FBgn0002622	FBgn0002622	0.607248	1	-73.791	-75.5946	7	2	42456.3	0	0	FALSE
FBgn0002626	FBgn0002626	0.285396	0.918539	-70.0034	-73.1134	7	2	28413.4	0	0	FALSE
FBgn0002638	FBgn0002638	0.917395	1	-51.7381	-52.4692	7	2	1589.25	0	0	FALSE
FBgn0002641	FBgn0002641	0.0573141	0.318353	-44.7079	-50.0659	7	2	716.479	0	0	FALSE
FBgn0002643	FBgn0002643	0.000825348	0.0151871	-51.5444	-62.0229	7	2	1486.08	0	0	FALSE
FBgn0002645	FBgn0002645	0.125542	0.550569	-56.3655	-60.6719	7	2	2955.1	0	0	FALSE
FBgn0002673	FBgn0002673	0.794011	1	-51.9759	-53.1674	7	2	1168.59	0	0	FALSE
FBgn0002707	FBgn0002707	0.0431356	0.258021	-35.9245	-41.65	7	2	199.244	0	0	FALSE
FBgn0002709	FBgn0002709	0.889426	1	-28.1661	-29.014	7	2	29.1792	0	0	FALSE
FBgn0002715	FBgn0002715	0.373116	1	-47.7361	-50.418	7	2	881.365	0	0	FALSE
FBgn0002716	FBgn0002716	0.535583	1	-30.4786	-32.527	7	2	57.5614	0	0	FALSE
FBgn0002719	FBgn0002719	6.89659e-10	7.42869e-08	-77.3327	-103.073	7	2	67255.9	0	0	FALSE
FBgn0002723	FBgn0002723	0.972037	1	-45.8441	-46.2813	7	2	759.714	0	0	FALSE
FBgn0002732	FBgn0002732	0.000729842	0.0139047	-31.8793	-42.4991	7	2	50.8719	0	0	FALSE
FBgn0002733	FBgn0002733	0.00771801	0.0782587	-38.0119	-45.8677	7	2	129.843	0	0	FALSE
FBgn0002736	FBgn0002736	0.892705	1	-42.1505	-42.9853	7	2	679.597	0	0	FALSE
FBgn0002772	FBgn0002772	0.00253724	0.0352121	-57.9001	-67.0756	7	2	5153.13	0	0	FALSE
FBgn0002773	FBgn0002773	0.0178991	0.139633	-71.6666	-78.498	7	2	24777.6	0	0	FALSE
FBgn0002774	FBgn0002774	0.785039	1	-47.2539	-48.4754	7	2	1649.13	0	0	FALSE
FBgn0002775	FBgn0002775	0.967033	1	-43.0586	-43.5301	7	2	550.982	0	0	FALSE
FBgn0002778	FBgn0002778	0.133009	0.571501	-51.1064	-55.3326	7	2	1244.19	0	0	FALSE
FBgn0002780	FBgn0002780	0.86945	1	-54.5395	-55.4646	7	2	3797.03	0	0	FALSE
FBgn0002781	FBgn0002781	0.0179738	0.139828	-48.5035	-55.3298	7	2	1707.73	0	0	FALSE
FBgn0002783	FBgn0002783	0.00705129	0.0734667	-47.6651	-55.6293	7	2	1485.36	0	0	FALSE
FBgn0002787	FBgn0002787	0.728801	1	-57.9695	-59.376	7	2	5321.73	0	0	FALSE
FBgn0002789	FBgn0002789	0.169123	0.671649	-65.0712	-68.9584	7	2	8704.2	0	0	FALSE
FBgn0002791	FBgn0002791	0.999896	1	-44.252	-44.2938	7	2	706.139	0	0	FALSE
FBgn0002838	FBgn0002838	0.699781	1	-36.3694	-37.87	7	2	132.602	0	0	FALSE
FBgn0002842	FBgn0002842	0.944398	1	-43.9275	-44.53	7	2	297.145	0	0	FALSE
FBgn0002855	FBgn0002855	0.0026921	0.0368611	-76.4584	-85.5644	7	2	23108.1	0	0	FALSE
FBgn0002856	FBgn0002856	0.00316776	0.0413018	-64.0074	-72.9222	7	2	6543.05	0	0	FALSE
FBgn0002862	FBgn0002862	0.0122996	0.107577	-66.5363	-73.8279	7	2	8205.58	0	0	FALSE
FBgn0002865	FBgn0002865	0.0314627	0.207036	-69.9888	-76.1161	7	2	19753.5	0	0	FALSE
FBgn0002868	FBgn0002868	0.989758	1	-68.3122	-68.5922	7	2	9493.73	0	0	FALSE
FBgn0002869	FBgn0002869	0.371687	1	-33.9934	-36.6816	7	2	34.1569	0	0	FALSE
FBgn0002872	FBgn0002872	0.856885	1	-38.7255	-39.6973	7	2	243.182	0	0	FALSE
FBgn0002873	FBgn0002873	0.515159	1	-59.6076	-61.7285	7	2	2805.8	0	0	FALSE
FBgn0002878	FBgn0002878	0.367862	1	-41.3021	-44.0073	7	2	454.689	0	0	FALSE
FBgn0002887	FBgn0002887	0.756112	1	-39.2423	-40.5595	7	2	428.757	0	0	FALSE
FBgn0002891	FBgn0002891	0.354296	1	-40.9414	-43.7081	7	2	358.084	0	0	FALSE
FBgn0002899	FBgn0002899	0.951798	1	-37.4173	-37.9802	7	2	169.495	0	0	FALSE
FBgn0002901	FBgn0002901	0.539731	1	-39.597	-41.6307	7	2	299.452	0	0	FALSE
FBgn0002905	FBgn0002905	0.565362	1	-39.0454	-40.9904	7	2	401.327	0	0	FALSE
FBgn0002906	FBgn0002906	0.963217	1	-46.1718	-46.6677	7	2	763.525	0	0	FALSE
FBgn0002914	FBgn0002914	0.826353	1	-50.2347	-51.3155	7	2	2386.02	0	0	FALSE
FBgn0002917	FBgn0002917	0.992606	1	-31.4932	-31.7365	7	2	91.3937	0	0	FALSE
FBgn0002921	FBgn0002921	0.980473	1	-77.3157	-77.6876	7	2	26262.2	0	0	FALSE
FBgn0002922	FBgn0002922	0.246402	0.845058	-25.5726	-28.9074	7	2	20.1667	0	0	FALSE
FBgn0002924	FBgn0002924	0.929204	1	-43.4676	-44.145	7	2	348.088	0	0	FALSE
FBgn0002926	FBgn0002926	0.991317	1	-27.1954	-27.4561	7	2	29.1562	0	0	FALSE
FBgn0002930	FBgn0002930	0.774245	1	-59.3399	-60.5974	7	2	6676.55	0	0	FALSE
FBgn0002931	FBgn0002931	0.00116319	0.0196479	-38.9468	-49.0297	7	2	376.793	0	0	FALSE
FBgn0002932	FBgn0002932	0.452182	1	-37.3877	-39.7431	7	2	300.085	0	0	FALSE
FBgn0002939	FBgn0002939	0.925208	1	-28.8108	-29.5067	7	2	18.5608	0	0	FALSE
FBgn0002941	FBgn0002941	0.93849	1	-29.0873	-29.7198	7	2	37.998	0	0	FALSE
FBgn0002945	FBgn0002945	0.238947	0.829414	-40.2083	-43.5894	7	2	381.032	0	0	FALSE
FBgn0002948	FBgn0002948	0.989429	1	-37.8185	-38.1025	7	2	246.691	0	0	FALSE
FBgn0002962	FBgn0002962	0.498095	1	-30.2547	-32.4374	7	2	39.9274	0	0	FALSE
FBgn0002973	FBgn0002973	0.00568091	0.0628839	-57.2029	-65.4256	7	2	2902.07	0	0	FALSE
FBgn0002985	FBgn0002985	0.792268	1	-41.5033	-42.7006	7	2	430.245	0	0	FALSE
FBgn0002989	FBgn0002989	0.876728	1	-35.5885	-36.486	7	2	230.549	0	0	FALSE
FBgn0003002	FBgn0003002	0.993325	1	-27.7825	-28.0153	7	2	24.9917	0	0	FALSE
FBgn0003008	FBgn0003008	0.911445	1	-39.0234	-39.7804	7	2	404.208	0	0	FALSE
FBgn0003009	FBgn0003009	0.0720712	0.376011	-43.4316	-48.4886	7	2	588.568	0	0	FALSE
FBgn0003011	FBgn0003011	0.982485	1	-24.428	-24.7824	7	2	12.5371	0	0	FALSE
FBgn0003015	FBgn0003015	0.81898	1	-21.3869	-22.4933	7	2	6.35296	0	0	FALSE
FBgn0003016	FBgn0003016	0.0904901	0.437395	-50.7392	-55.4924	7	2	1512.48	0	0	FALSE
FBgn0003023	FBgn0003023	0.921014	1	-28.2346	-28.9495	7	2	38.6699	0	0	FALSE
FBgn0003028	FBgn0003028	0.994173	1	-38.5889	-38.8086	7	2	192.126	0	0	FALSE
FBgn0003034	FBgn0003034	2.14687e-06	0.000108139	-63.8974	-81.0103	7	2	6732.81	0	0	FALSE
FBgn0003041	FBgn0003041	0.328276	0.998446	-42.4479	-45.3376	7	2	663.523	0	0	FALSE
FBgn0003042	FBgn0003042	0.871178	1	-36.978	-37.8966	7	2	210.834	0	0	FALSE
FBgn0003044	FBgn0003044	0.597129	1	-43.9721	-45.8095	7	2	662.697	0	0	FALSE
FBgn0003046	FBgn0003046	0.920204	1	-23.439	-24.1576	7	2	11.586	0	0	FALSE
FBgn0003048	FBgn0003048	0.567587	1	-52.4606	-54.3979	7	2	1378.65	0	0	FALSE
FBgn0003053	FBgn0003053	0.0710386	0.372115	-59.4913	-64.5673	7	2	3081.95	0	0	FALSE
FBgn0003060	FBgn0003060	0.826784	1	-27.0479	-28.1272	7	2	17.856	0	0	FALSE
FBgn0003062	FBgn0003062	0.854353	1	-52.1922	-53.1733	7	2	1552.58	0	0	FALSE
FBgn0003068	FBgn0003068	0.00720887	0.0745538	-40.3833	-48.3211	7	2	437.892	0	0	FALSE
FBgn0003071	FBgn0003071	0.00437102	0.0522693	-60.0215	-68.5559	7	2	9152.32	0	0	FALSE
FBgn0003074	FBgn0003074	0.52403	1	-72.9291	-75.0183	7	2	42582.5	0	0	FALSE
FBgn0003076	FBgn0003076	0.000663899	0.0129134	-77.2471	-87.9755	7	2	58092.6	0	0	FALSE
FBgn0003079	FBgn0003079	0.956448	1	-43.9136	-44.4502	7	2	770.135	0	0	FALSE
FBgn0003082	FBgn0003082	0.819148	1	-51.7611	-52.8669	7	2	2747.75	0	0	FALSE
FBgn0003087	FBgn0003087	0.731615	1	-41.6708	-43.0681	7	2	268.269	0	0	FALSE
FBgn0003089	FBgn0003089	0.980577	1	-25.2692	-25.6403	7	2	20.5143	0	0	FALSE
FBgn0003090	FBgn0003090	0.626076	1	-38.9378	-40.6789	7	2	292.682	0	0	FALSE
FBgn0003091	FBgn0003091	0.164864	0.658655	-44.5747	-48.4983	7	2	597.969	0	0	FALSE
FBgn0003093	FBgn0003093	0.746625	1	-52.38	-53.7283	7	2	1773.56	0	0	FALSE
FBgn0003114	FBgn0003114	0.992959	1	-24.1948	-24.4331	7	2	12.033	0	0	FALSE
FBgn0003116	FBgn0003116	0.982556	1	-48.7355	-49.0893	7	2	1543.56	0	0	FALSE
FBgn0003117	FBgn0003117	0.968799	1	-31.2518	-31.7115	7	2	48.7627	0	0	FALSE
FBgn0003118	FBgn0003118	0.126427	0.552587	-47.969	-52.2656	7	2	682.145	0	0	FALSE
FBgn0003124	FBgn0003124	0.838962	1	-56.3546	-57.3911	7	2	1760.42	0	0	FALSE
FBgn0003129	FBgn0003129	0.970968	1	-33.3717	-33.8165	7	2	83.7574	0	0	FALSE
FBgn0003132	FBgn0003132	0.0861299	0.424525	-51.2847	-56.1043	7	2	1526.3	0	0	FALSE
FBgn0003134	FBgn0003134	0.0880531	0.430519	-62.4095	-67.1995	7	2	6152.63	0	0	FALSE
FBgn0003137	FBgn0003137	0.34009	1	-59.9011	-62.7341	7	2	2252.11	0	0	FALSE
FBgn0003139	FBgn0003139	0.51313	1	-44.7072	-46.8354	7	2	834.527	0	0	FALSE
FBgn0003140	FBgn0003140	0.0770311	0.392957	-43.6652	-48.6338	7	2	508.51	0	0	FALSE
FBgn0003141	FBgn0003141	0.0751195	0.386443	-46.5489	-51.5509	7	2	1026.53	0	0	FALSE
FBgn0003145	FBgn0003145	0.0384778	0.238938	-51.4865	-57.3582	7	2	1348.93	0	0	FALSE
FBgn0003149	FBgn0003149	0.00221246	0.0317429	-65.147	-74.4828	7	2	10760.2	0	0	FALSE
FBgn0003159	FBgn0003159	0.644811	1	-54.5168	-56.1963	7	2	3928.75	0	0	FALSE
FBgn0003162	FBgn0003162	0.632846	1	-49.7362	-51.455	7	2	1416.25	0	0	FALSE
FBgn0003165	FBgn0003165	0.83661	1	-48.1402	-49.185	7	2	954.332	0	0	FALSE
FBgn0003169	FBgn0003169	0.555768	1	-47.1361	-49.1141	7	2	1502.35	0	0	FALSE
FBgn0003174	FBgn0003174	0.891582	1	-32.1336	-32.973	7	2	69.6689	0	0	FALSE
FBgn0003175	FBgn0003175	0.934968	1	-55.4924	-56.1422	7	2	2510.25	0	0	FALSE
FBgn0003187	FBgn0003187	0.000587924	0.0117008	-51.7599	-62.6274	7	2	2810.06	0	0	FALSE
FBgn0003189	FBgn0003189	0.00035377	0.00796594	-46.3895	-57.8362	7	2	1266.73	0	0	FALSE
FBgn0003204	FBgn0003204	0.603537	1	-50.2151	-52.0311	7	2	2204.13	0	0	FALSE
FBgn0003205	FBgn0003205	0.0279695	0.190856	-50.3822	-56.6577	7	2	1715.56	0	0	FALSE
FBgn0003206	FBgn0003206	0.734034	1	-48.384	-49.7734	7	2	1485.84	0	0	FALSE
FBgn0003209	FBgn0003209	0.461466	1	-55.3032	-57.6228	7	2	2546.4	0	0	FALSE
FBgn0003210	FBgn0003210	0.799295	1	-49.4952	-50.6688	7	2	1481.02	0	0	FALSE
FBgn0003218	FBgn0003218	0.534965	1	-51.7388	-53.7894	7	2	2993.77	0	0	FALSE
FBgn0003227	FBgn0003227	0.948612	1	-28.3317	-28.9119	7	2	35.4358	0	0	FALSE
FBgn0003231	FBgn0003231	0.846667	1	-75.2004	-76.2093	7	2	28854.4	0	0	FALSE
FBgn0003250	FBgn0003250	0.570218	1	-32.3905	-34.3188	7	2	80.7712	0	0	FALSE
FBgn0003254	FBgn0003254	0.782114	1	-44.0482	-45.2795	7	2	398.842	0	0	FALSE
FBgn0003255	FBgn0003255	0.606722	1	-37.9829	-39.7882	7	2	131.951	0	0	FALSE
FBgn0003256	FBgn0003256	0.998782	1	-56.7173	-56.8313	7	2	2883.86	0	0	FALSE
FBgn0003257	FBgn0003257	5.99254e-09	5.52062e-07	-48.2593	-71.7025	7	2	1027.19	0	0	FALSE
FBgn0003261	FBgn0003261	0.59595	1	-73.9288	-75.7701	7	2	32821.8	0	0	FALSE
FBgn0003267	FBgn0003267	0.996762	1	-24.4362	-24.6076	7	2	12.8455	0	0	FALSE
FBgn0003268	FBgn0003268	0.993386	1	-39.3341	-39.5661	7	2	239.362	0	0	FALSE
FBgn0003274	FBgn0003274	0.887182	1	-76.6644	-77.5212	7	2	53255	0	0	FALSE
FBgn0003275	FBgn0003275	0.935412	1	-46.8543	-47.502	7	2	1150.5	0	0	FALSE
FBgn0003277	FBgn0003277	0.126968	0.553714	-55.4135	-59.7042	7	2	2029.91	0	0	FALSE
FBgn0003278	FBgn0003278	0.539116	1	-39.7079	-41.7438	7	2	324.45	0	0	FALSE
FBgn0003279	FBgn0003279	0.527171	1	-76.25	-78.3281	7	2	59348.2	0	0	FALSE
FBgn0003285	FBgn0003285	0.994514	1	-33.0787	-33.2928	7	2	76.9161	0	0	FALSE
FBgn0003292	FBgn0003292	0.979956	1	-27.4408	-27.8171	7	2	30.2792	0	0	FALSE
FBgn0003295	FBgn0003295	0.998275	1	-21.6596	-21.7913	7	2	6.06428	0	0	FALSE
FBgn0003300	FBgn0003300	0.704605	1	-23.366	-24.8511	7	2	10.9678	0	0	FALSE
FBgn0003301	FBgn0003301	0.967517	1	-51.2017	-51.67	7	2	976.408	0	0	FALSE
FBgn0003302	FBgn0003302	0.54342	1	-48.5307	-50.5516	7	2	930.254	0	0	FALSE
FBgn0003308	FBgn0003308	0.0085023	0.083303	-52.8345	-60.5737	7	2	1628.2	0	0	FALSE
FBgn0003310	FBgn0003310	0.299251	0.943907	-45.4067	-48.4428	7	2	830.969	0	0	FALSE
FBgn0003312	FBgn0003312	0.985443	1	-28.1722	-28.4988	7	2	30.5109	0	0	FALSE
FBgn0003317	FBgn0003317	0.703621	1	-44.2479	-45.7361	7	2	1043.76	0	0	FALSE
FBgn0003319	FBgn0003319	0.749262	1	-22.4317	-23.7715	7	2	9.60738	0	0	FALSE
FBgn0003321	FBgn0003321	0.788078	1	-51.5524	-52.7638	7	2	2786.99	0	0	FALSE
FBgn0003328	FBgn0003328	3.61478e-05	0.00125915	-59.1725	-73.1802	7	2	2444.12	0	0	FALSE
FBgn0003330	FBgn0003330	0.990004	1	-39.5901	-39.8672	7	2	327.759	0	0	FALSE
FBgn0003334	FBgn0003334	0.997085	1	-48.9417	-49.1057	7	2	1132.08	0	0	FALSE
FBgn0003345	FBgn0003345	0.970093	1	-52.0511	-52.502	7	2	1443.6	0	0	FALSE
FBgn0003346	FBgn0003346	0.780305	1	-48.4284	-49.6657	7	2	1347.04	0	0	FALSE
FBgn0003353	FBgn0003353	0.361575	1	-39.5733	-42.3069	7	2	356.629	0	0	FALSE
FBgn0003356	FBgn0003356	0.889728	1	-93.866	-94.7127	7	2	49849.5	0	0	FALSE
FBgn0003357	FBgn0003357	0.885788	1	-93.538	-94.4003	7	2	48030.6	0	0	FALSE
FBgn0003358	FBgn0003358	0.887447	1	-73.7453	-74.601	7	2	4020.48	0	0	FALSE
FBgn0003360	FBgn0003360	0.0747124	0.385076	-76.2706	-81.2798	7	2	48211	0	0	FALSE
FBgn0003366	FBgn0003366	0.688256	1	-64.4769	-66.0149	7	2	10831.9	0	0	FALSE
FBgn0003371	FBgn0003371	0.951565	1	-64.0519	-64.6161	7	2	6303.91	0	0	FALSE
FBgn0003372	FBgn0003372	0.0292024	0.197046	-22.2562	-28.4774	7	2	12.5687	0	0	FALSE
FBgn0003380	FBgn0003380	0.999545	1	-41.2261	-41.3021	7	2	244.447	0	0	FALSE
FBgn0003382	FBgn0003382	0.997585	1	-25.8089	-25.9605	7	2	18.5358	0	0	FALSE
FBgn0003386	FBgn0003386	0.931986	1	-36.1478	-36.812	7	2	243.308	0	0	FALSE
FBgn0003388	FBgn0003388	0.133381	0.572749	-35.3821	-39.6043	7	2	151.02	0	0	FALSE
FBgn0003390	FBgn0003390	8.88082e-06	0.000373448	-43.746	-59.3046	7	2	514.868	0	0	FALSE
FBgn0003391	FBgn0003391	0.436689	1	-52.5785	-54.9946	7	2	1142.01	0	0	FALSE
FBgn0003392	FBgn0003392	0.952304	1	-50.5429	-51.103	7	2	3063.74	0	0	FALSE
FBgn0003396	FBgn0003396	0.622104	1	-54.8638	-56.6181	7	2	2420.86	0	0	FALSE
FBgn0003401	FBgn0003401	0.989991	1	-30.4933	-30.7705	7	2	57.9807	0	0	FALSE
FBgn0003410	FBgn0003410	0.746639	1	-50.6132	-51.9615	7	2	2500.32	0	0	FALSE
FBgn0003415	FBgn0003415	0.980829	1	-53.3429	-53.7118	7	2	1722.04	0	0	FALSE
FBgn0003416	FBgn0003416	0.982221	1	-44.5625	-44.9192	7	2	424.581	0	0	FALSE
FBgn0003423	FBgn0003423	0.665443	1	-50.6934	-52.3056	7	2	2202.1	0	0	FALSE
FBgn0003429	FBgn0003429	0.98283	1	-46.9203	-47.2716	7	2	680.129	0	0	FALSE
FBgn0003430	FBgn0003430	0.978167	1	-30.7193	-31.1103	7	2	66.014	0	0	FALSE
FBgn0003435	FBgn0003435	0.00990673	0.092298	-66.1697	-73.7242	7	2	11606.1	0	0	FALSE
FBgn0003444	FBgn0003444	0.993662	1	-39.6158	-39.8436	7	2	398.632	0	0	FALSE
FBgn0003447	FBgn0003447	0.378686	1	-36.8332	-39.4906	7	2	185.15	0	0	FALSE
FBgn0003449	FBgn0003449	0.390907	1	-43.7613	-46.3658	7	2	947.683	0	0	FALSE
FBgn0003450	FBgn0003450	0.79091	1	-25.5542	-26.756	7	2	22.7041	0	0	FALSE
FBgn0003459	FBgn0003459	0.591463	1	-43.8015	-45.6579	7	2	626.096	0	0	FALSE
FBgn0003460	FBgn0003460	0.987963	1	-36.3563	-36.6568	7	2	207.205	0	0	FALSE
FBgn0003462	FBgn0003462	0.691191	1	-72.7918	-74.3203	7	2	40307.1	0	0	FALSE
FBgn0003463	FBgn0003463	0.885878	1	-51.462	-52.324	7	2	1097.82	0	0	FALSE
FBgn0003464	FBgn0003464	0.363286	1	-49.2228	-51.9486	7	2	1634.61	0	0	FALSE
FBgn0003475	FBgn0003475	0.0489195	0.283183	-53.4925	-59.056	7	2	3622.99	0	0	FALSE
FBgn0003479	FBgn0003479	0.205297	0.759317	-40.6181	-44.2244	7	2	360.48	0	0	FALSE
FBgn0003480	FBgn0003480	0.988979	1	-31.4864	-31.7755	7	2	62.6101	0	0	FALSE
FBgn0003482	FBgn0003482	0.995573	1	-21.8104	-22.0059	7	2	8.18303	0	0	FALSE
FBgn0003483	FBgn0003483	0.715661	1	-41.4453	-42.8944	7	2	188.16	0	0	FALSE
FBgn0003495	FBgn0003495	0.103714	0.479782	-41.1998	-45.7685	7	2	359.901	0	0	FALSE
FBgn0003499	FBgn0003499	0.901501	1	-36.5623	-37.3613	7	2	84.6041	0	0	FALSE
FBgn0003502	FBgn0003502	0.110835	0.50163	-50.2722	-54.7502	7	2	1294.98	0	0	FALSE
FBgn0003507	FBgn0003507	0.288333	0.922232	-53.8553	-56.9494	7	2	2052.96	0	0	FALSE
FBgn0003510	FBgn0003510	0.999883	1	-25.4261	-25.4699	7	2	17.4857	0	0	FALSE
FBgn0003512	FBgn0003512	0.743716	1	-43.3147	-44.6725	7	2	760.969	0	0	FALSE
FBgn0003513	FBgn0003513	0.9662	1	-30.7134	-31.1903	7	2	56.6301	0	0	FALSE
FBgn0003514	FBgn0003514	0.0179455	0.139761	-54.4894	-61.3176	7	2	3139.04	0	0	FALSE
FBgn0003515	FBgn0003515	4.45765e-05	0.00151362	-51.4638	-65.2385	7	2	1123.52	0	0	FALSE
FBgn0003517	FBgn0003517	0.661759	1	-78.0053	-79.6294	7	2	57249.1	0	0	FALSE
FBgn0003520	FBgn0003520	0.924385	1	-50.1609	-50.8605	7	2	1133.82	0	0	FALSE
FBgn0003525	FBgn0003525	0.976942	1	-27.9579	-28.3586	7	2	32.5537	0	0	FALSE
FBgn0003527	FBgn0003527	0.89064	1	-44.0886	-44.9316	7	2	325.102	0	0	FALSE
FBgn0003545	FBgn0003545	0.922467	1	-47.5759	-48.2843	7	2	549.276	0	0	FALSE
FBgn0003557	FBgn0003557	0.78384	1	-56.1622	-57.3878	7	2	2523.71	0	0	FALSE
FBgn0003559	FBgn0003559	0.970616	1	-42.4964	-42.9437	7	2	867.996	0	0	FALSE
FBgn0003567	FBgn0003567	0.106271	0.487505	-44.7458	-49.2812	7	2	1050.64	0	0	FALSE
FBgn0003575	FBgn0003575	0.0606494	0.331748	-50.9902	-56.2742	7	2	1997.88	0	0	FALSE
FBgn0003598	FBgn0003598	0.209003	0.767234	-43.6858	-47.2659	7	2	694.725	0	0	FALSE
FBgn0003607	FBgn0003607	0.991702	1	-46.9281	-47.1837	7	2	1504.69	0	0	FALSE
FBgn0003612	FBgn0003612	0.953077	1	-49.1077	-49.6635	7	2	1751.79	0	0	FALSE
FBgn0003638	FBgn0003638	0.302693	0.951136	-65.5584	-68.5766	7	2	13710.3	0	0	FALSE
FBgn0003651	FBgn0003651	4.11785e-11	5.33909e-09	-57.9603	-86.6767	7	2	3316.91	0	0	FALSE
FBgn0003654	FBgn0003654	0.666397	1	-61.1028	-62.7119	7	2	9526.95	0	0	FALSE
FBgn0003655	FBgn0003655	0.99417	1	-29.8576	-30.0774	7	2	57.1305	0	0	FALSE
FBgn0003656	FBgn0003656	0.907874	1	-58.5725	-59.3447	7	2	6499.82	0	0	FALSE
FBgn0003660	FBgn0003660	0.783193	1	-57.2644	-58.4921	7	2	4490.05	0	0	FALSE
FBgn0003676	FBgn0003676	0.554269	1	-50.8376	-52.8208	7	2	1836.44	0	0	FALSE
FBgn0003687	FBgn0003687	0.771477	1	-40.3434	-41.6101	7	2	338.832	0	0	FALSE
FBgn0003701	FBgn0003701	0.880751	1	-43.7125	-44.5945	7	2	260.72	0	0	FALSE
FBgn0003710	FBgn0003710	0.968755	1	-34.213	-34.673	7	2	90.5717	0	0	FALSE
FBgn0003714	FBgn0003714	0.755528	1	-37.9795	-39.2987	7	2	382.236	0	0	FALSE
FBgn0003716	FBgn0003716	0.0552634	0.310411	-54.1626	-59.5679	7	2	2122.11	0	0	FALSE
FBgn0003719	FBgn0003719	0.00784794	0.0790609	-35.743	-43.5786	7	2	124.525	0	0	FALSE
FBgn0003721	FBgn0003721	0.342889	1	-64.448	-67.2677	7	2	9396.28	0	0	FALSE
FBgn0003731	FBgn0003731	0.280357	0.9096	-60.1786	-63.3162	7	2	4550.42	0	0	FALSE
FBgn0003732	FBgn0003732	0.157453	0.639446	-54.8896	-58.8786	7	2	1713.12	0	0	FALSE
FBgn0003733	FBgn0003733	0.700457	1	-41.4125	-42.911	7	2	448.964	0	0	FALSE
FBgn0003741	FBgn0003741	0.127912	0.556431	-38.0956	-42.3761	7	2	278.884	0	0	FALSE
FBgn0003742	FBgn0003742	0.941303	1	-45.9744	-46.5928	7	2	861.138	0	0	FALSE
FBgn0003744	FBgn0003744	0.895359	1	-49.3022	-50.1263	7	2	1335.79	0	0	FALSE
FBgn0003748	FBgn0003748	0.0543799	0.307421	-68.7444	-74.1708	7	2	14316.7	0	0	FALSE
FBgn0003751	FBgn0003751	0.902092	1	-25.2855	-26.0821	7	2	18.9802	0	0	FALSE
FBgn0003861	FBgn0003861	0.905126	1	-25.6103	-26.3942	7	2	12.0039	0	0	FALSE
FBgn0003862	FBgn0003862	0.949693	1	-54.2778	-54.8522	7	2	1762.42	0	0	FALSE
FBgn0003863	FBgn0003863	0.770901	1	-95.1114	-96.3799	7	2	85359.4	0	0	FALSE
FBgn0003866	FBgn0003866	0.926199	1	-45.6254	-46.3167	7	2	709.89	0	0	FALSE
FBgn0003867	FBgn0003867	0.032917	0.213665	-51.852	-57.9221	7	2	1697.71	0	0	FALSE
FBgn0003870	FBgn0003870	0.482767	1	-55.1243	-57.3635	7	2	2258.43	0	0	FALSE
FBgn0003882	FBgn0003882	0.355458	1	-46.6951	-49.4565	7	2	1202.98	0	0	FALSE
FBgn0003884	FBgn0003884	0.984503	1	-73.4193	-73.755	7	2	34704.4	0	0	FALSE
FBgn0003885	FBgn0003885	0.721884	1	-60.5903	-62.0192	7	2	6568.67	0	0	FALSE
FBgn0003886	FBgn0003886	0.00609241	0.0662875	-41.6726	-49.8119	7	2	337.737	0	0	FALSE
FBgn0003887	FBgn0003887	0.00947507	0.0896952	-62.6951	-70.3035	7	2	10072.7	0	0	FALSE
FBgn0003888	FBgn0003888	0.0136642	0.114833	-62.1998	-69.363	7	2	4859.57	0	0	FALSE
FBgn0003889	FBgn0003889	0.0872379	0.427896	-73.3932	-78.1957	7	2	17938.8	0	0	FALSE
FBgn0003890	FBgn0003890	0.0833521	0.41487	-52.151	-57.0144	7	2	3204.01	0	0	FALSE
FBgn0003891	FBgn0003891	0.969384	1	-69.7353	-70.1911	7	2	9971.97	0	0	FALSE
FBgn0003892	FBgn0003892	0.920867	1	-44.4861	-45.2017	7	2	387.067	0	0	FALSE
FBgn0003896	FBgn0003896	0.999933	1	-38.0614	-38.0963	7	2	264.779	0	0	FALSE
FBgn0003900	FBgn0003900	0.667976	1	-37.0042	-38.6081	7	2	290.843	0	0	FALSE
FBgn0003916	FBgn0003916	0.221509	0.796967	-31.0181	-34.5123	7	2	35.1877	0	0	FALSE
FBgn0003920	FBgn0003920	0.582344	1	-31.9854	-33.8726	7	2	48.2636	0	0	FALSE
FBgn0003922	FBgn0003922	0.6626	1	-32.2775	-33.8989	7	2	49.2644	0	0	FALSE
FBgn0003923	FBgn0003923	0.838382	1	-24.9711	-26.0096	7	2	15.3206	0	0	FALSE
FBgn0003933	FBgn0003933	0.741413	1	-23.8396	-25.2049	7	2	13.8094	0	0	FALSE
FBgn0003934	FBgn0003934	0.685232	1	-24.2498	-25.7977	7	2	14.9091	0	0	FALSE
FBgn0003935	FBgn0003935	0.971283	1	-24.3546	-24.7972	7	2	16.8504	0	0	FALSE
FBgn0003936	FBgn0003936	0.734437	1	-23.8948	-25.2829	7	2	14.0483	0	0	FALSE
FBgn0003938	FBgn0003938	0.705474	1	-24.5091	-25.9913	7	2	16.8676	0	0	FALSE
FBgn0003941	FBgn0003941	0.786435	1	-71.0298	-72.2466	7	2	30827.6	0	0	FALSE
FBgn0003942	FBgn0003942	0.710429	1	-71.7983	-73.2644	7	2	36405.9	0	0	FALSE
FBgn0003943	FBgn0003943	0.467313	1	-87.0191	-89.3165	7	2	251422	0	0	FALSE
FBgn0003944	FBgn0003944	0.0230846	0.167056	-50.005	-56.5208	7	2	1164.71	0	0	FALSE
FBgn0003950	FBgn0003950	0.915934	1	-38.82	-39.5575	7	2	164.872	0	0	FALSE
FBgn0003961	FBgn0003961	0.00248718	0.0346851	-68.6007	-77.7996	7	2	4940.49	0	0	FALSE
FBgn0003963	FBgn0003963	0.672909	1	-39.227	-40.8149	7	2	268.294	0	0	FALSE
FBgn0003964	FBgn0003964	0.000535245	0.0108781	-48.5556	-59.5304	7	2	2013.96	0	0	FALSE
FBgn0003965	FBgn0003965	0.356754	1	-51.423	-54.1784	7	2	1430.72	0	0	FALSE
FBgn0003969	FBgn0003969	0.0774842	0.39398	-49.1737	-54.1346	7	2	891.393	0	0	FALSE
FBgn0003975	FBgn0003975	0.980988	1	-28.3996	-28.7672	7	2	23.0715	0	0	FALSE
FBgn0003977	FBgn0003977	0.263472	0.881262	-44.2776	-47.5107	7	2	999.784	0	0	FALSE
FBgn0003978	FBgn0003978	0.613909	1	-38.4974	-40.2788	7	2	262.156	0	0	FALSE
FBgn0003984	FBgn0003984	0.856563	1	-42.3273	-43.3003	7	2	226.173	0	0	FALSE
FBgn0003996	FBgn0003996	0.0403408	0.246504	-53.0318	-58.8431	7	2	1004.96	0	0	FALSE
FBgn0003997	FBgn0003997	0.884091	1	-39.845	-40.7139	7	2	423.562	0	0	FALSE
FBgn0004003	FBgn0004003	0.0357586	0.226984	-47.1676	-53.1327	7	2	757.355	0	0	FALSE
FBgn0004009	FBgn0004009	0.845063	1	-27.117	-28.1317	7	2	24.1497	0	0	FALSE
FBgn0004028	FBgn0004028	0.267414	0.887345	-63.074	-66.2843	7	2	7623.42	0	0	FALSE
FBgn0004047	FBgn0004047	0.383964	1	-31.014	-33.6484	7	2	67.6999	0	0	FALSE
FBgn0004049	FBgn0004049	0.760518	1	-45.2491	-46.5519	7	2	1023.57	0	0	FALSE
FBgn0004050	FBgn0004050	0.751885	1	-43.2996	-44.6307	7	2	811.174	0	0	FALSE
FBgn0004052	FBgn0004052	0.956827	1	-26.475	-27.0094	7	2	26.6894	0	0	FALSE
FBgn0004055	FBgn0004055	0.000344738	0.00783663	-46.8107	-58.2868	7	2	1124.43	0	0	FALSE
FBgn0004057	FBgn0004057	0.159548	0.644961	-60.0563	-64.0265	7	2	9705.17	0	0	FALSE
FBgn0004066	FBgn0004066	0.951209	1	-59.9658	-60.5319	7	2	7504.13	0	0	FALSE
FBgn0004087	FBgn0004087	0.97861	1	-39.133	-39.5204	7	2	248.786	0	0	FALSE
FBgn0004101	FBgn0004101	0.71557	1	-39.5258	-40.9752	7	2	395.182	0	0	FALSE
FBgn0004102	FBgn0004102	0.982487	1	-36.5983	-36.9527	7	2	130.134	0	0	FALSE
FBgn0004103	FBgn0004103	0.76201	1	-58.7193	-60.0171	7	2	5500.12	0	0	FALSE
FBgn0004106	FBgn0004106	0.877803	1	-43.0145	-43.9078	7	2	215.866	0	0	FALSE
FBgn0004107	FBgn0004107	0.928576	1	-29.5742	-30.2545	7	2	61.5418	0	0	FALSE
FBgn0004108	FBgn0004108	0.949579	1	-36.8154	-37.3905	7	2	169.889	0	0	FALSE
FBgn0004110	FBgn0004110	0.998576	1	-24.7387	-24.8603	7	2	14.6397	0	0	FALSE
FBgn0004117	FBgn0004117	0.0129163	0.110893	-63.6966	-70.9286	7	2	9422.07	0	0	FALSE
FBgn0004118	FBgn0004118	0.78578	1	-26.4204	-27.6395	7	2	28.0211	0	0	FALSE
FBgn0004132	FBgn0004132	0.590161	1	-44.1144	-45.9752	7	2	785.566	0	0	FALSE
FBgn0004133	FBgn0004133	0.98167	1	-50.5036	-50.8652	7	2	1349.8	0	0	FALSE
FBgn0004167	FBgn0004167	0.13217	0.569472	-68.5671	-72.802	7	2	11025.1	0	0	FALSE
FBgn0004168	FBgn0004168	0.925628	1	-25.1798	-25.8738	7	2	17.627	0	0	FALSE
FBgn0004169	FBgn0004169	0.0493494	0.284965	-69.3776	-74.9298	7	2	12595.6	0	0	FALSE
FBgn0004171	FBgn0004171	0.0551478	0.309963	-66.6152	-72.0233	7	2	11944.5	0	0	FALSE
FBgn0004172	FBgn0004172	0.000866227	0.0156715	-54.484	-64.9069	7	2	2409.8	0	0	FALSE
FBgn0004173	FBgn0004173	0.000849392	0.0154822	-62.3872	-72.8327	7	2	6663.44	0	0	FALSE
FBgn0004174	FBgn0004174	0.00577022	0.0636224	-60.2349	-68.439	7	2	4968.61	0	0	FALSE
FBgn0004175	FBgn0004175	0.0108828	0.0984445	-59.2738	-66.7143	7	2	3914.14	0	0	FALSE
FBgn0004177	FBgn0004177	0.773803	1	-61.2421	-62.501	7	2	7797.07	0	0	FALSE
FBgn0004179	FBgn0004179	0.776415	1	-55.1717	-56.422	7	2	2920.91	0	0	FALSE
FBgn0004181	FBgn0004181	0.0612466	0.333971	-99.1028	-104.374	7	2	233672	0	0	FALSE
FBgn0004183	FBgn0004183	0.173541	0.681336	-24.7885	-28.6386	7	2	13.6832	0	0	FALSE
FBgn0004186	FBgn0004186	0.221509	0.796967	-31.0181	-34.5123	7	2	35.1877	0	0	FALSE
FBgn0004187	FBgn0004187	0.558724	1	-28.6181	-30.5859	7	2	23.2286	0	0	FALSE
FBgn0004188	FBgn0004188	0.999996	1	-43.4953	-43.5067	7	2	286.424	0	0	FALSE
FBgn0004189	FBgn0004189	0.999996	1	-43.4953	-43.5067	7	2	286.424	0	0	FALSE
FBgn0004190	FBgn0004190	0.999996	1	-43.4953	-43.5067	7	2	286.424	0	0	FALSE
FBgn0004191	FBgn0004191	0.732685	1	-32.0024	-33.3963	7	2	61.5135	0	0	FALSE
FBgn0004192	FBgn0004192	0.882445	1	-32.4902	-33.3656	7	2	49.6014	0	0	FALSE
FBgn0004197	FBgn0004197	0.730475	1	-39.2757	-40.6768	7	2	249.626	0	0	FALSE
FBgn0004198	FBgn0004198	0.997446	1	-54.0572	-54.2123	7	2	1055.52	0	0	FALSE
FBgn0004227	FBgn0004227	0.471529	1	-50.1029	-52.3843	7	2	1699.11	0	0	FALSE
FBgn0004228	FBgn0004228	9.56354e-05	0.00290495	-47.8806	-60.8031	7	2	610.352	0	0	FALSE
FBgn0004237	FBgn0004237	0.593231	1	-57.4874	-59.3379	7	2	4238.11	0	0	FALSE
FBgn0004240	FBgn0004240	0.598125	1	-68.6526	-70.4866	7	2	2833.82	0	0	FALSE
FBgn0004242	FBgn0004242	0.467192	1	-38.8712	-41.1691	7	2	161.752	0	0	FALSE
FBgn0004244	FBgn0004244	0.973974	1	-37.3944	-37.8176	7	2	157.11	0	0	FALSE
FBgn0004359	FBgn0004359	0.928003	1	-49.8026	-50.4856	7	2	973.551	0	0	FALSE
FBgn0004360	FBgn0004360	0.932798	1	-34.2259	-34.8862	7	2	111.922	0	0	FALSE
FBgn0004362	FBgn0004362	0.297024	0.940869	-47.55	-50.5979	7	2	1073.92	0	0	FALSE
FBgn0004363	FBgn0004363	0.940595	1	-66.6492	-67.2712	7	2	17327.4	0	0	FALSE
FBgn0004364	FBgn0004364	0.226165	0.805851	-49.5449	-53.0082	7	2	1189.05	0	0	FALSE
FBgn0004367	FBgn0004367	0.146636	0.607857	-35.5495	-39.6391	7	2	226.369	0	0	FALSE
FBgn0004368	FBgn0004368	0.425566	1	-46.3202	-48.7808	7	2	1115.06	0	0	FALSE
FBgn0004369	FBgn0004369	0.914456	1	-51.4852	-52.2291	7	2	1091.63	0	0	FALSE
FBgn0004370	FBgn0004370	0.797199	1	-49.2071	-50.3878	7	2	1460.14	0	0	FALSE
FBgn0004372	FBgn0004372	0.961628	1	-42.3781	-42.8839	7	2	177.42	0	0	FALSE
FBgn0004373	FBgn0004373	0.916184	1	-56.7858	-57.5222	7	2	3784.2	0	0	FALSE
FBgn0004374	FBgn0004374	0.415358	1	-51.8386	-54.3408	7	2	1738.06	0	0	FALSE
FBgn0004378	FBgn0004378	0.963042	1	-42.9094	-43.4064	7	2	236.093	0	0	FALSE
FBgn0004379	FBgn0004379	0.82308	1	-49.0466	-50.1388	7	2	789.703	0	0	FALSE
FBgn0004380	FBgn0004380	0.0164648	0.130701	-45.9838	-52.9182	7	2	1117.24	0	0	FALSE
FBgn0004381	FBgn0004381	0.19311	0.731483	-42.9584	-46.6542	7	2	411.975	0	0	FALSE
FBgn0004387	FBgn0004387	0.874538	1	-51.5703	-52.4761	7	2	1947.82	0	0	FALSE
FBgn0004390	FBgn0004390	0.83163	1	-47.0726	-48.1349	7	2	804.481	0	0	FALSE
FBgn0004391	FBgn0004391	0.957707	1	-44.3994	-44.9287	7	2	675.571	0	0	FALSE
FBgn0004394	FBgn0004394	1.38671e-05	0.000551649	-38.7301	-53.7981	7	2	113.532	0	0	FALSE
FBgn0004395	FBgn0004395	0.940118	1	-48.5034	-49.1278	7	2	959.914	0	0	FALSE
FBgn0004396	FBgn0004396	0.40229	1	-56.0343	-58.5906	7	2	1920.1	0	0	FALSE
FBgn0004397	FBgn0004397	0.501837	1	-54.6964	-56.8655	7	2	2277.42	0	0	FALSE
FBgn0004400	FBgn0004400	0.890813	1	-27.7948	-28.6372	7	2	26.7009	0	0	FALSE
FBgn0004401	FBgn0004401	0.494906	1	-57.5096	-59.704	7	2	5807.34	0	0	FALSE
FBgn0004403	FBgn0004403	0.384084	1	-71.9557	-74.5896	7	2	37838.3	0	0	FALSE
FBgn0004404	FBgn0004404	0.668451	1	-68.7284	-70.3308	7	2	23384.4	0	0	FALSE
FBgn0004406	FBgn0004406	0.638996	1	-38.2887	-39.9873	7	2	405.777	0	0	FALSE
FBgn0004414	FBgn0004414	0.650471	1	-72.6978	-74.3588	7	2	6583.86	0	0	FALSE
FBgn0004419	FBgn0004419	0.999058	1	-50.826	-50.9286	7	2	2397.39	0	0	FALSE
FBgn0004425	FBgn0004425	0.851182	1	-70.2313	-71.224	7	2	3476.83	0	0	FALSE
FBgn0004426	FBgn0004426	0.732139	1	-62.6775	-64.0731	7	2	1097.58	0	0	FALSE
FBgn0004427	FBgn0004427	0.861189	1	-68.8678	-69.8238	7	2	2885.44	0	0	FALSE
FBgn0004428	FBgn0004428	0.712254	1	-66.4037	-67.8639	7	2	2750.26	0	0	FALSE
FBgn0004429	FBgn0004429	0.342103	1	-59.8257	-62.6492	7	2	1048.02	0	0	FALSE
FBgn0004430	FBgn0004430	0.360512	1	-40.7292	-43.4676	7	2	84.1688	0	0	FALSE
FBgn0004431	FBgn0004431	0.921029	1	-48.0261	-48.7409	7	2	163.759	0	0	FALSE
FBgn0004432	FBgn0004432	0.543238	1	-70.0324	-72.0539	7	2	24125.7	0	0	FALSE
FBgn0004435	FBgn0004435	0.990798	1	-46.8547	-47.122	7	2	1035.64	0	0	FALSE
FBgn0004436	FBgn0004436	0.921941	1	-55.0614	-55.7721	7	2	4025.65	0	0	FALSE
FBgn0004449	FBgn0004449	0.776443	1	-57.137	-58.3872	7	2	1985.86	0	0	FALSE
FBgn0004456	FBgn0004456	0.156323	0.636703	-56.5598	-60.559	7	2	2543.77	0	0	FALSE
FBgn0004462	FBgn0004462	0.558254	1	-46.279	-48.2484	7	2	726.374	0	0	FALSE
FBgn0004463	FBgn0004463	0.114738	0.514503	-40.2404	-44.6709	7	2	548.639	0	0	FALSE
FBgn0004465	FBgn0004465	0.600086	1	-44.1593	-45.9868	7	2	977.664	0	0	FALSE
FBgn0004507	FBgn0004507	0.000944944	0.0167707	-69.095	-79.4178	7	2	23137.6	0	0	FALSE
FBgn0004509	FBgn0004509	0.998219	1	-56.57	-56.7034	7	2	2457.97	0	0	FALSE
FBgn0004510	FBgn0004510	0.639307	1	-38.866	-40.5636	7	2	322.089	0	0	FALSE
FBgn0004512	FBgn0004512	0.0399127	0.244701	-62.7811	-68.606	7	2	3721.4	0	0	FALSE
FBgn0004513	FBgn0004513	0.994733	1	-40.1463	-40.3568	7	2	183.565	0	0	FALSE
FBgn0004514	FBgn0004514	0.611199	1	-34.569	-36.3594	7	2	65.5069	0	0	FALSE
FBgn0004516	FBgn0004516	0.0341322	0.21985	-36.2101	-42.2343	7	2	62.4436	0	0	FALSE
FBgn0004552	FBgn0004552	0.864627	1	-17.6493	-18.5926	7	2	3.64444	0	0	FALSE
FBgn0004554	FBgn0004554	0.78674	1	-20.7374	-21.9532	7	2	6.06833	0	0	FALSE
FBgn0004556	FBgn0004556	0.829547	1	-37.0812	-38.1509	7	2	250.306	0	0	FALSE
FBgn0004567	FBgn0004567	0.97349	1	-26.8623	-27.2891	7	2	29.7561	0	0	FALSE
FBgn0004569	FBgn0004569	0.945631	1	-38.7909	-39.387	7	2	233.921	0	0	FALSE
FBgn0004573	FBgn0004573	0.424137	1	-32.1427	-34.6091	7	2	59.4512	0	0	FALSE
FBgn0004574	FBgn0004574	0.289305	0.924235	-54.1187	-57.2076	7	2	2649.23	0	0	FALSE
FBgn0004575	FBgn0004575	0.926553	1	-34.9382	-35.6279	7	2	116.268	0	0	FALSE
FBgn0004580	FBgn0004580	0.869006	1	-38.2464	-39.1732	7	2	159.078	0	0	FALSE
FBgn0004581	FBgn0004581	0.36805	1	-48.5744	-51.2788	7	2	809.316	0	0	FALSE
FBgn0004583	FBgn0004583	0.238112	0.828188	-57.842	-61.2283	7	2	1568.63	0	0	FALSE
FBgn0004584	FBgn0004584	0.592032	1	-44.8458	-46.7003	7	2	540.211	0	0	FALSE
FBgn0004587	FBgn0004587	0.00326878	0.0423429	-58.1531	-67.0309	7	2	5173.51	0	0	FALSE
FBgn0004589	FBgn0004589	0.870597	1	-24.1161	-25.0369	7	2	13.4941	0	0	FALSE
FBgn0004593	FBgn0004593	0.976189	1	-21.8885	-22.295	7	2	8.46289	0	0	FALSE
FBgn0004595	FBgn0004595	0.893968	1	-38.6795	-39.5092	7	2	295.827	0	0	FALSE
FBgn0004597	FBgn0004597	0.97175	1	-39.4559	-39.8952	7	2	424.674	0	0	FALSE
FBgn0004598	FBgn0004598	0.456021	1	-53.456	-55.7965	7	2	2229.24	0	0	FALSE
FBgn0004606	FBgn0004606	0.134205	0.574877	-42.7627	-46.9763	7	2	364	0	0	FALSE
FBgn0004607	FBgn0004607	0.989519	1	-41.4834	-41.7663	7	2	164.354	0	0	FALSE
FBgn0004611	FBgn0004611	0.427486	1	-54.9021	-57.355	7	2	2272.87	0	0	FALSE
FBgn0004619	FBgn0004619	0.999591	1	-25.1582	-25.231	7	2	12.7578	0	0	FALSE
FBgn0004620	FBgn0004620	0.934461	1	-43.0605	-43.7128	7	2	565.172	0	0	FALSE
FBgn0004622	FBgn0004622	0.341101	1	-27.6625	-30.4907	7	2	26.7701	0	0	FALSE
FBgn0004629	FBgn0004629	0.986443	1	-34.726	-35.0425	7	2	121.919	0	0	FALSE
FBgn0004635	FBgn0004635	0.229428	0.813063	-35.9056	-39.3475	7	2	146.727	0	0	FALSE
FBgn0004636	FBgn0004636	0.822646	1	-60.5858	-61.6795	7	2	3982.4	0	0	FALSE
FBgn0004638	FBgn0004638	0.993775	1	-51.323	-51.549	7	2	2335.33	0	0	FALSE
FBgn0004643	FBgn0004643	0.517689	1	-43.6117	-45.7235	7	2	823.624	0	0	FALSE
FBgn0004644	FBgn0004644	0.125749	0.551078	-34.4824	-38.7865	7	2	103.422	0	0	FALSE
FBgn0004646	FBgn0004646	0.290151	0.925508	-56.1996	-59.2839	7	2	2856.14	0	0	FALSE
FBgn0004647	FBgn0004647	0.488838	1	-38.8633	-41.08	7	2	394.418	0	0	FALSE
FBgn0004648	FBgn0004648	0.991092	1	-61.1445	-61.4081	7	2	4548.36	0	0	FALSE
FBgn0004649	FBgn0004649	0.999482	1	-21.8451	-21.9254	7	2	9.14278	0	0	FALSE
FBgn0004650	FBgn0004650	0.447293	1	-38.6511	-41.0255	7	2	379.774	0	0	FALSE
FBgn0004652	FBgn0004652	0.42202	1	-41.9344	-44.4094	7	2	492.023	0	0	FALSE
FBgn0004654	FBgn0004654	1.1482e-05	0.000464689	-65.4459	-80.7219	7	2	18431.3	0	0	FALSE
FBgn0004655	FBgn0004655	0.800008	1	-47.741	-48.9122	7	2	1190.37	0	0	FALSE
FBgn0004656	FBgn0004656	0.53916	1	-56.3334	-58.3692	7	2	2662.56	0	0	FALSE
FBgn0004657	FBgn0004657	0.0868255	0.426752	-60.8867	-65.6955	7	2	4019.96	0	0	FALSE
FBgn0004666	FBgn0004666	0.338763	1	-35.2182	-38.0574	7	2	152.471	0	0	FALSE
FBgn0004687	FBgn0004687	0.190835	0.724976	-57.7856	-61.4986	7	2	4290.88	0	0	FALSE
FBgn0004698	FBgn0004698	0.994323	1	-50.0063	-50.2235	7	2	2021.6	0	0	FALSE
FBgn0004777	FBgn0004777	0.854419	1	-28.1521	-29.1329	7	2	39.1011	0	0	FALSE
FBgn0004780	FBgn0004780	0.921784	1	-32.8212	-33.5327	7	2	86.8134	0	0	FALSE
FBgn0004781	FBgn0004781	0.834884	1	-30.0969	-31.1478	7	2	39.1898	0	0	FALSE
FBgn0004782	FBgn0004782	0.883802	1	-28.7383	-29.6084	7	2	33.9622	0	0	FALSE
FBgn0004783	FBgn0004783	0.957842	1	-30.0545	-30.5829	7	2	42.7952	0	0	FALSE
FBgn0004795	FBgn0004795	0.105659	0.486183	-50.6912	-55.2345	7	2	1344.6	0	0	FALSE
FBgn0004797	FBgn0004797	1.28686e-11	1.83877e-09	-50.7201	-80.6601	7	2	1573.76	0	0	FALSE
FBgn0004811	FBgn0004811	0.379163	1	-45.2209	-47.8762	7	2	770.339	0	0	FALSE
FBgn0004828	FBgn0004828	0.916784	1	-65.0788	-65.8126	7	2	11380.6	0	0	FALSE
FBgn0004832	FBgn0004832	0.993391	1	-38.9599	-39.1918	7	2	385.617	0	0	FALSE
FBgn0004837	FBgn0004837	0.896838	1	-39.4524	-40.2705	7	2	436.562	0	0	FALSE
FBgn0004838	FBgn0004838	0.810146	1	-68.0377	-69.1745	7	2	12549.1	0	0	FALSE
FBgn0004839	FBgn0004839	0.151964	0.623986	-45.1919	-49.2311	7	2	536.837	0	0	FALSE
FBgn0004841	FBgn0004841	0.857964	1	-24.8504	-25.8183	7	2	13.6745	0	0	FALSE
FBgn0004842	FBgn0004842	0.00119167	0.0199128	-26.8682	-36.9232	7	2	22.9626	0	0	FALSE
FBgn0004852	FBgn0004852	0.138707	0.586092	-59.563	-63.7305	7	2	3486.45	0	0	FALSE
FBgn0004854	FBgn0004854	0.999075	1	-33.5412	-33.6429	7	2	81.9957	0	0	FALSE
FBgn0004855	FBgn0004855	0.526397	1	-42.91	-44.9908	7	2	687.619	0	0	FALSE
FBgn0004856	FBgn0004856	0.997842	1	-48.1558	-48.3003	7	2	1623.18	0	0	FALSE
FBgn0004858	FBgn0004858	0.996893	1	-44.8722	-45.0406	7	2	741.638	0	0	FALSE
FBgn0004859	FBgn0004859	0.999557	1	-49.1434	-49.2187	7	2	854.166	0	0	FALSE
FBgn0004860	FBgn0004860	0.12324	0.544394	-41.5302	-45.8622	7	2	621.853	0	0	FALSE
FBgn0004861	FBgn0004861	0.250458	0.854365	-45.4717	-48.7818	7	2	815.4	0	0	FALSE
FBgn0004862	FBgn0004862	0.380617	1	-28.2677	-30.9166	7	2	45.2666	0	0	FALSE
FBgn0004863	FBgn0004863	0.984666	1	-28.9049	-29.2391	7	2	46.3148	0	0	FALSE
FBgn0004864	FBgn0004864	0.478146	1	-47.2543	-49.5108	7	2	857.645	0	0	FALSE
FBgn0004865	FBgn0004865	0.809778	1	-32.4277	-33.5657	7	2	67.5016	0	0	FALSE
FBgn0004867	FBgn0004867	0.582655	1	-75.0279	-76.914	7	2	39015.2	0	0	FALSE
FBgn0004868	FBgn0004868	0.75693	1	-62.688	-64.0026	7	2	11139.2	0	0	FALSE
FBgn0004870	FBgn0004870	0.998013	1	-31.3324	-31.4721	7	2	67.2621	0	0	FALSE
FBgn0004872	FBgn0004872	0.933863	1	-32.1321	-32.7873	7	2	88.546	0	0	FALSE
FBgn0004875	FBgn0004875	0.85499	1	-50.8793	-51.858	7	2	2255.08	0	0	FALSE
FBgn0004876	FBgn0004876	0.0103148	0.0949163	-55.5174	-63.023	7	2	3690.87	0	0	FALSE
FBgn0004880	FBgn0004880	0.998261	1	-29.6342	-29.7663	7	2	38.4133	0	0	FALSE
FBgn0004882	FBgn0004882	0.290846	0.927516	-61.2387	-64.3193	7	2	6491.97	0	0	FALSE
FBgn0004885	FBgn0004885	0.241574	0.834426	-50.8748	-54.2393	7	2	1597.39	0	0	FALSE
FBgn0004888	FBgn0004888	7.8154e-05	0.0024593	-65.6192	-78.7676	7	2	15299.2	0	0	FALSE
FBgn0004889	FBgn0004889	0.908412	1	-54.1303	-54.9003	7	2	2788.17	0	0	FALSE
FBgn0004892	FBgn0004892	0.110693	0.501305	-37.3751	-41.8548	7	2	220.782	0	0	FALSE
FBgn0004893	FBgn0004893	0.990391	1	-54.5651	-54.8375	7	2	1468.99	0	0	FALSE
FBgn0004901	FBgn0004901	0.0420206	0.25319	-41.7834	-47.5425	7	2	577.255	0	0	FALSE
FBgn0004903	FBgn0004903	0.627232	1	-52.6694	-54.4067	7	2	1734.1	0	0	FALSE
FBgn0004907	FBgn0004907	0.934668	1	-71.7032	-72.3544	7	2	22187.9	0	0	FALSE
FBgn0004908	FBgn0004908	0.987712	1	-37.8487	-38.1519	7	2	308.027	0	0	FALSE
FBgn0004910	FBgn0004910	0.122449	0.541926	-51.4542	-55.7951	7	2	966.94	0	0	FALSE
FBgn0004911	FBgn0004911	0.246803	0.845602	-25.488	-28.8203	7	2	18.1082	0	0	FALSE
FBgn0004913	FBgn0004913	0.955285	1	-48.0545	-48.5978	7	2	1343.22	0	0	FALSE
FBgn0004914	FBgn0004914	0.0105295	0.0962509	-64.4834	-71.964	7	2	7727.27	0	0	FALSE
FBgn0004915	FBgn0004915	0.897172	1	-48.9946	-49.8114	7	2	1048.54	0	0	FALSE
FBgn0004919	FBgn0004919	0.0593745	0.327069	-43.4035	-48.7153	7	2	372.674	0	0	FALSE
FBgn0004921	FBgn0004921	0.999804	1	-60.485	-60.539	7	2	6919.07	0	0	FALSE
FBgn0004924	FBgn0004924	0.774764	1	-56.8891	-58.1449	7	2	3100.48	0	0	FALSE
FBgn0004926	FBgn0004926	0.904293	1	-55.0848	-55.8721	7	2	5355.19	0	0	FALSE
FBgn0004956	FBgn0004956	0.76087	1	-39.665	-40.9666	7	2	238.941	0	0	FALSE
FBgn0004957	FBgn0004957	0.59255	1	-39.2547	-41.1074	7	2	341.661	0	0	FALSE
FBgn0005198	FBgn0005198	0.739401	1	-50.5212	-51.8931	7	2	1500.96	0	0	FALSE
FBgn0005278	FBgn0005278	0.253785	0.861241	-63.1335	-66.4235	7	2	7936.92	0	0	FALSE
FBgn0005322	FBgn0005322	0.983449	1	-53.3	-53.6456	7	2	2220.98	0	0	FALSE
FBgn0005355	FBgn0005355	0.62203	1	-43.545	-45.2994	7	2	846.178	0	0	FALSE
FBgn0005386	FBgn0005386	0.862605	1	-48.448	-49.3987	7	2	1606.65	0	0	FALSE
FBgn0005390	FBgn0005390	0.951029	1	-25.7539	-26.321	7	2	19.9426	0	0	FALSE
FBgn0005411	FBgn0005411	0.944315	1	-49.3438	-49.9467	7	2	2054.54	0	0	FALSE
FBgn0005427	FBgn0005427	0.20815	0.766227	-48.4266	-52.0127	7	2	1092.62	0	0	FALSE
FBgn0005533	FBgn0005533	0.419101	1	-69.9467	-72.4335	7	2	26322.6	0	0	FALSE
FBgn0005536	FBgn0005536	0.0515546	0.294472	-57.1647	-62.6603	7	2	4507.64	0	0	FALSE
FBgn0005558	FBgn0005558	0.983814	1	-25.1926	-25.5348	7	2	16.7637	0	0	FALSE
FBgn0005561	FBgn0005561	0.697799	1	-31.7034	-33.2105	7	2	89.9753	0	0	FALSE
FBgn0005564	FBgn0005564	0.85847	1	-34.6735	-35.6395	7	2	171.086	0	0	FALSE
FBgn0005585	FBgn0005585	0.00727179	0.0748727	-66.6428	-74.5701	7	2	19284.4	0	0	FALSE
FBgn0005586	FBgn0005586	0.960911	1	-36.2134	-36.7236	7	2	144.59	0	0	FALSE
FBgn0005592	FBgn0005592	0.956809	1	-38.4644	-38.9989	7	2	145.808	0	0	FALSE
FBgn0005593	FBgn0005593	0.495363	1	-75.0997	-77.2924	7	2	50415.5	0	0	FALSE
FBgn0005596	FBgn0005596	0.439337	1	-42.8408	-45.2464	7	2	633.266	0	0	FALSE
FBgn0005612	FBgn0005612	0.00604561	0.0659166	-53.8355	-61.984	7	2	2534.95	0	0	FALSE
FBgn0005613	FBgn0005613	0.925811	1	-31.342	-32.0351	7	2	78.134	0	0	FALSE
FBgn0005614	FBgn0005614	0.968545	1	-28.7276	-29.189	7	2	28.9398	0	0	FALSE
FBgn0005616	FBgn0005616	0.369448	1	-46.1215	-48.8196	7	2	861.218	0	0	FALSE
FBgn0005617	FBgn0005617	0.110211	0.500092	-44.3353	-48.821	7	2	875.442	0	0	FALSE
FBgn0005619	FBgn0005619	0.921856	1	-23.2042	-23.9154	7	2	11.8974	0	0	FALSE
FBgn0005624	FBgn0005624	0.304075	0.953105	-36.4452	-39.4563	7	2	238.237	0	0	FALSE
FBgn0005626	FBgn0005626	0.604927	1	-58.1654	-59.9767	7	2	1101.51	0	0	FALSE
FBgn0005630	FBgn0005630	0.313303	0.970617	-59.9471	-62.911	7	2	5840.67	0	0	FALSE
FBgn0005631	FBgn0005631	0.652484	1	-42.9129	-44.5673	7	2	592.856	0	0	FALSE
FBgn0005632	FBgn0005632	0.403469	1	-61.5271	-64.0784	7	2	4903.26	0	0	FALSE
FBgn0005633	FBgn0005633	0.901227	1	-28.8245	-29.6246	7	2	22.4858	0	0	FALSE
FBgn0005636	FBgn0005636	0.757925	1	-40.8732	-42.1845	7	2	269.147	0	0	FALSE
FBgn0005638	FBgn0005638	0.826419	1	-29.2743	-30.3549	7	2	31.6455	0	0	FALSE
FBgn0005640	FBgn0005640	0.54408	1	-48.4634	-50.4819	7	2	1186.08	0	0	FALSE
FBgn0005642	FBgn0005642	0.229452	0.813063	-44.5646	-48.0064	7	2	914.42	0	0	FALSE
FBgn0005648	FBgn0005648	0.0896657	0.434761	-46.9706	-51.7361	7	2	1009.46	0	0	FALSE
FBgn0005649	FBgn0005649	0.00535435	0.0598858	-57.9802	-66.2735	7	2	5340.06	0	0	FALSE
FBgn0005655	FBgn0005655	0.999943	1	-40.2068	-40.2396	7	2	223.55	0	0	FALSE
FBgn0005658	FBgn0005658	0.967384	1	-24.7032	-25.1724	7	2	12.0775	0	0	FALSE
FBgn0005659	FBgn0005659	0.807783	1	-50.7032	-51.848	7	2	1119.16	0	0	FALSE
FBgn0005660	FBgn0005660	0.174817	0.684555	-40.6093	-44.4489	7	2	175.672	0	0	FALSE
FBgn0005664	FBgn0005664	0.987233	1	-53.4062	-53.7144	7	2	314.739	0	0	FALSE
FBgn0005666	FBgn0005666	0.972349	1	-70.5413	-70.9763	7	2	9861.2	0	0	FALSE
FBgn0005670	FBgn0005670	0.443902	1	-44.7964	-47.1841	7	2	453.876	0	0	FALSE
FBgn0005671	FBgn0005671	0.965157	1	-69.3421	-69.8258	7	2	18654.5	0	0	FALSE
FBgn0005672	FBgn0005672	0.110453	0.500869	-49.9164	-54.3991	7	2	1319.69	0	0	FALSE
FBgn0005674	FBgn0005674	0.28968	0.924824	-51.7941	-54.881	7	2	2239.29	0	0	FALSE
FBgn0005677	FBgn0005677	0.814532	1	-33.5288	-34.6505	7	2	105.593	0	0	FALSE
FBgn0005683	FBgn0005683	0.402217	1	-36.7297	-39.2863	7	2	238.411	0	0	FALSE
FBgn0005694	FBgn0005694	0.646107	1	-47.9593	-49.6346	7	2	1355.52	0	0	FALSE
FBgn0005695	FBgn0005695	0.064491	0.346401	-44.46	-49.6635	7	2	757.776	0	0	FALSE
FBgn0005696	FBgn0005696	0.870137	1	-31.9052	-32.8277	7	2	63.4691	0	0	FALSE
FBgn0005771	FBgn0005771	0.377942	1	-47.8033	-50.464	7	2	916.382	0	0	FALSE
FBgn0005775	FBgn0005775	0.920446	1	-25.9471	-26.6646	7	2	22.7822	0	0	FALSE
FBgn0005777	FBgn0005777	0.991466	1	-47.8921	-48.1509	7	2	1637.32	0	0	FALSE
FBgn0005778	FBgn0005778	0.908074	1	-46.949	-47.7204	7	2	535.063	0	0	FALSE
FBgn0005779	FBgn0005779	0.340408	1	-39.7454	-42.5769	7	2	271.735	0	0	FALSE
FBgn0008635	FBgn0008635	0.794547	1	-57.9925	-59.1821	7	2	4140.7	0	0	FALSE
FBgn0008636	FBgn0008636	0.850721	1	-22.7103	-23.7046	7	2	11.3001	0	0	FALSE
FBgn0008646	FBgn0008646	0.968902	1	-28.8447	-29.3038	7	2	32.6193	0	0	FALSE
FBgn0008651	FBgn0008651	0.00075142	0.0142191	-42.3452	-52.9315	7	2	265.034	0	0	FALSE
FBgn0010014	FBgn0010014	0.970543	1	-27.4142	-27.862	7	2	27.4131	0	0	FALSE
FBgn0010015	FBgn0010015	0.663117	1	-42.9514	-44.5712	7	2	396.747	0	0	FALSE
FBgn0010019	FBgn0010019	0.696916	1	-111.375	-112.885	7	2	3.38482e+06	0	0	FALSE
FBgn0010038	FBgn0010038	0.000549987	0.0111293	-41.3596	-52.3035	7	2	153.417	0	0	FALSE
FBgn0010039	FBgn0010039	0.429389	1	-38.125	-40.5702	7	2	307.212	0	0	FALSE
FBgn0010040	FBgn0010040	0.799405	1	-20.2466	-21.4199	7	2	4.80867	0	0	FALSE
FBgn0010041	FBgn0010041	3.23203e-08	2.42022e-06	-51.0348	-72.6782	7	2	559.037	0	0	FALSE
FBgn0010042	FBgn0010042	0.0135876	0.114497	-28.5868	-35.7569	7	2	23.2558	0	0	FALSE
FBgn0010043	FBgn0010043	0.488207	1	-35.4629	-37.682	7	2	49.5526	0	0	FALSE
FBgn0010044	FBgn0010044	0.0321565	0.210809	-44.1205	-50.2202	7	2	162.513	0	0	FALSE
FBgn0010051	FBgn0010051	0.972844	1	-59.5365	-59.968	7	2	2667.93	0	0	FALSE
FBgn0010052	FBgn0010052	0.000134596	0.00386218	-32.2392	-44.7781	7	2	72.6242	0	0	FALSE
FBgn0010053	FBgn0010053	0.173785	0.681655	-53.987	-57.8352	7	2	3637.43	0	0	FALSE
FBgn0010078	FBgn0010078	0.754444	1	-71.5218	-72.8446	7	2	32872.1	0	0	FALSE
FBgn0010097	FBgn0010097	0.958932	1	-24.8905	-25.4125	7	2	12.8176	0	0	FALSE
FBgn0010100	FBgn0010100	0.93396	1	-72.056	-72.7107	7	2	21350.1	0	0	FALSE
FBgn0010105	FBgn0010105	0.0764751	0.39169	-38.0964	-43.0747	7	2	241.936	0	0	FALSE
FBgn0010113	FBgn0010113	0.970773	1	-49.2291	-49.6752	7	2	838.693	0	0	FALSE
FBgn0010114	FBgn0010114	0.701745	1	-38.0667	-39.561	7	2	101.113	0	0	FALSE
FBgn0010173	FBgn0010173	0.0895352	0.434484	-48.7575	-53.525	7	2	1921.48	0	0	FALSE
FBgn0010194	FBgn0010194	0.515153	1	-33.8398	-35.9607	7	2	129.906	0	0	FALSE
FBgn0010197	FBgn0010197	0.942277	1	-23.9668	-24.5802	7	2	14.2521	0	0	FALSE
FBgn0010198	FBgn0010198	0.776051	1	-70.8086	-72.0601	7	2	30403.2	0	0	FALSE
FBgn0010213	FBgn0010213	0.0747506	0.385111	-54.3661	-59.3747	7	2	4197.28	0	0	FALSE
FBgn0010215	FBgn0010215	0.999958	1	-50.0804	-50.1093	7	2	1722.43	0	0	FALSE
FBgn0010217	FBgn0010217	0.234926	0.823448	-74.728	-78.1345	7	2	42825.4	0	0	FALSE
FBgn0010220	FBgn0010220	0.785201	1	-41.5213	-42.7423	7	2	644.097	0	0	FALSE
FBgn0010222	FBgn0010222	0.115339	0.516497	-47.319	-51.7423	7	2	482.256	0	0	FALSE
FBgn0010223	FBgn0010223	0.000280874	0.00674628	-44.6127	-56.3214	7	2	375.449	0	0	FALSE
FBgn0010225	FBgn0010225	0.945394	1	-65.2298	-65.8271	7	2	12315.5	0	0	FALSE
FBgn0010226	FBgn0010226	0.216521	0.784666	-66.0869	-69.6148	7	2	8078.17	0	0	FALSE
FBgn0010228	FBgn0010228	0.0350004	0.223999	-57.0379	-63.0302	7	2	3754.44	0	0	FALSE
FBgn0010235	FBgn0010235	0.481777	1	-49.8053	-52.0482	7	2	1801.54	0	0	FALSE
FBgn0010238	FBgn0010238	0.895667	1	-52.4288	-53.2516	7	2	1850.88	0	0	FALSE
FBgn0010240	FBgn0010240	0.988927	1	-25.4654	-25.7551	7	2	16.2411	0	0	FALSE
FBgn0010241	FBgn0010241	0.906302	1	-57.5204	-58.2993	7	2	679.625	0	0	FALSE
FBgn0010246	FBgn0010246	2.4297e-09	2.37924e-07	-65.0669	-89.4706	7	2	5113.87	0	0	FALSE
FBgn0010247	FBgn0010247	0.979268	1	-48.422	-48.804	7	2	975.194	0	0	FALSE
FBgn0010258	FBgn0010258	0.999351	1	-53.418	-53.506	7	2	510.554	0	0	FALSE
FBgn0010263	FBgn0010263	0.896131	1	-55.968	-56.7889	7	2	3140.44	0	0	FALSE
FBgn0010265	FBgn0010265	0.84869	1	-68.25	-69.2517	7	2	22950.8	0	0	FALSE
FBgn0010269	FBgn0010269	0.452579	1	-44.0852	-46.4391	7	2	670.494	0	0	FALSE
FBgn0010278	FBgn0010278	0.135379	0.577188	-48.0574	-52.2589	7	2	904.852	0	0	FALSE
FBgn0010280	FBgn0010280	0.948104	1	-52.2296	-52.8126	7	2	2823.96	0	0	FALSE
FBgn0010282	FBgn0010282	0.406476	1	-47.0929	-49.6318	7	2	1322.6	0	0	FALSE
FBgn0010287	FBgn0010287	0.988134	1	-39.9329	-40.2315	7	2	243.441	0	0	FALSE
FBgn0010288	FBgn0010288	0.996224	1	-55.2187	-55.4015	7	2	3005.68	0	0	FALSE
FBgn0010292	FBgn0010292	0.791689	1	-40.0808	-41.2801	7	2	534.072	0	0	FALSE
FBgn0010300	FBgn0010300	0.989283	1	-45.5207	-45.8063	7	2	638.282	0	0	FALSE
FBgn0010303	FBgn0010303	0.762333	1	-51.7806	-53.0774	7	2	1487.43	0	0	FALSE
FBgn0010309	FBgn0010309	0.996059	1	-42.358	-42.5441	7	2	461.829	0	0	FALSE
FBgn0010313	FBgn0010313	0.298986	0.943907	-53.714	-56.7515	7	2	1783.79	0	0	FALSE
FBgn0010314	FBgn0010314	0.986421	1	-34.1235	-34.4402	7	2	100.845	0	0	FALSE
FBgn0010315	FBgn0010315	0.453249	1	-40.7455	-43.0968	7	2	460.594	0	0	FALSE
FBgn0010316	FBgn0010316	0.743902	1	-39.8492	-41.2064	7	2	481.607	0	0	FALSE
FBgn0010317	FBgn0010317	0.471788	1	-26.6342	-28.9146	7	2	26.849	0	0	FALSE
FBgn0010328	FBgn0010328	0.0453947	0.268325	-48.8484	-54.5084	7	2	1538.69	0	0	FALSE
FBgn0010329	FBgn0010329	0.937419	1	-28.8227	-29.4605	7	2	37.1753	0	0	FALSE
FBgn0010333	FBgn0010333	0.724494	1	-52.1777	-53.5981	7	2	2493.17	0	0	FALSE
FBgn0010339	FBgn0010339	0.974673	1	-46.1189	-46.537	7	2	1112.97	0	0	FALSE
FBgn0010340	FBgn0010340	0.528023	1	-37.2653	-39.3403	7	2	319.58	0	0	FALSE
FBgn0010341	FBgn0010341	0.289356	0.924235	-61.2132	-64.3018	7	2	4192.67	0	0	FALSE
FBgn0010342	FBgn0010342	0.621255	1	-39.0347	-40.7918	7	2	287.379	0	0	FALSE
FBgn0010348	FBgn0010348	0.745412	1	-64.9321	-66.2844	7	2	10304.9	0	0	FALSE
FBgn0010350	FBgn0010350	0.0845255	0.418673	-50.673	-55.5178	7	2	2892.9	0	0	FALSE
FBgn0010352	FBgn0010352	0.0758586	0.389802	-74.746	-79.7351	7	2	28505.2	0	0	FALSE
FBgn0010355	FBgn0010355	0.845096	1	-56.8105	-57.8251	7	2	2364.61	0	0	FALSE
FBgn0010356	FBgn0010356	0.989416	1	-43.7405	-44.0246	7	2	560.922	0	0	FALSE
FBgn0010357	FBgn0010357	0.766839	1	-77.0728	-78.3547	7	2	9099.26	0	0	FALSE
FBgn0010358	FBgn0010358	0.734118	1	-85.6755	-87.0647	7	2	25912.5	0	0	FALSE
FBgn0010359	FBgn0010359	0.733988	1	-85.6781	-87.0677	7	2	25922.5	0	0	FALSE
FBgn0010379	FBgn0010379	0.593645	1	-56.9821	-58.8312	7	2	3093.64	0	0	FALSE
FBgn0010380	FBgn0010380	0.380217	1	-52.4766	-55.1273	7	2	2433.78	0	0	FALSE
FBgn0010381	FBgn0010381	0.0617445	0.33577	-61.3416	-66.6022	7	2	2117.32	0	0	FALSE
FBgn0010382	FBgn0010382	0.959228	1	-37.0172	-37.5374	7	2	272.628	0	0	FALSE
FBgn0010383	FBgn0010383	0.00110737	0.0190733	-43.6689	-53.8087	7	2	574.116	0	0	FALSE
FBgn0010385	FBgn0010385	0.811095	1	-50.002	-51.1356	7	2	222.125	0	0	FALSE
FBgn0010387	FBgn0010387	0.180416	0.69771	-72.8158	-76.6101	7	2	30448.9	0	0	FALSE
FBgn0010388	FBgn0010388	0.849869	1	-53.4824	-54.4798	7	2	327.765	0	0	FALSE
FBgn0010389	FBgn0010389	0.979805	1	-38.1244	-38.502	7	2	253.054	0	0	FALSE
FBgn0010391	FBgn0010391	0.202919	0.753707	-53.7375	-57.3609	7	2	4048.93	0	0	FALSE
FBgn0010395	FBgn0010395	0.635881	1	-50.6917	-52.4005	7	2	1180.3	0	0	FALSE
FBgn0010397	FBgn0010397	0.0886685	0.432244	-50.3269	-55.1075	7	2	2557.28	0	0	FALSE
FBgn0010398	FBgn0010398	0.999999	1	-37.6254	-37.6315	7	2	164.669	0	0	FALSE
FBgn0010399	FBgn0010399	0.991487	1	-28.4831	-28.7417	7	2	36.0489	0	0	FALSE
FBgn0010401	FBgn0010401	0.844739	1	-29.2004	-30.2162	7	2	108.534	0	0	FALSE
FBgn0010403	FBgn0010403	1	1	-38.7494	-38.7494	7	2	57.3043	0	0	FALSE
FBgn0010406	FBgn0010406	0.723828	1	-49.1117	-50.5344	7	2	1671.15	0	0	FALSE
FBgn0010407	FBgn0010407	0.996965	1	-29.0751	-29.2418	7	2	25.3797	0	0	FALSE
FBgn0010408	FBgn0010408	0.491887	1	-67.5501	-69.7556	7	2	17566.2	0	0	FALSE
FBgn0010409	FBgn0010409	0.9859	1	-72.6215	-72.9435	7	2	31897.9	0	0	FALSE
FBgn0010411	FBgn0010411	0.768887	1	-70.964	-72.2392	7	2	33050.1	0	0	FALSE
FBgn0010412	FBgn0010412	0.973011	1	-74.0677	-74.4979	7	2	29227.1	0	0	FALSE
FBgn0010414	FBgn0010414	0.387241	1	-36.2317	-38.852	7	2	116.287	0	0	FALSE
FBgn0010415	FBgn0010415	0.983665	1	-64.2601	-64.6037	7	2	6130.14	0	0	FALSE
FBgn0010416	FBgn0010416	0.448127	1	-44.4112	-46.7824	7	2	837.844	0	0	FALSE
FBgn0010417	FBgn0010417	0.719865	1	-46.7574	-48.1929	7	2	1129.45	0	0	FALSE
FBgn0010421	FBgn0010421	0.98907	1	-40.6257	-40.9138	7	2	513.472	0	0	FALSE
FBgn0010422	FBgn0010422	0.910197	1	-47.9905	-48.7529	7	2	1008.26	0	0	FALSE
FBgn0010423	FBgn0010423	0.00023552	0.00594233	-41.9411	-53.8491	7	2	478.114	0	0	FALSE
FBgn0010424	FBgn0010424	0.178941	0.694872	-47.0994	-50.9055	7	2	490.491	0	0	FALSE
FBgn0010425	FBgn0010425	0.868583	1	-68.6622	-69.5906	7	2	2467.53	0	0	FALSE
FBgn0010431	FBgn0010431	0.98956	1	-33.3796	-33.6619	7	2	65.2426	0	0	FALSE
FBgn0010434	FBgn0010434	0.553896	1	-62.7912	-64.7757	7	2	5293.06	0	0	FALSE
FBgn0010435	FBgn0010435	0.940947	1	-65.5294	-66.1495	7	2	11610.1	0	0	FALSE
FBgn0010438	FBgn0010438	0.970229	1	-31.1596	-31.6096	7	2	63.3878	0	0	FALSE
FBgn0010441	FBgn0010441	0.973749	1	-40.9874	-41.4123	7	2	586.472	0	0	FALSE
FBgn0010452	FBgn0010452	0.96198	1	-36.2325	-36.7361	7	2	155.977	0	0	FALSE
FBgn0010453	FBgn0010453	0.635104	1	-29.8489	-31.5602	7	2	49.3676	0	0	FALSE
FBgn0010470	FBgn0010470	0.171726	0.67814	-60.9753	-64.8406	7	2	8268.28	0	0	FALSE
FBgn0010473	FBgn0010473	0.977035	1	-40.232	-40.632	7	2	205.274	0	0	FALSE
FBgn0010482	FBgn0010482	0.640335	1	-57.8928	-59.587	7	2	2475.02	0	0	FALSE
FBgn0010488	FBgn0010488	0.936018	1	-67.6778	-68.3225	7	2	13823.4	0	0	FALSE
FBgn0010497	FBgn0010497	0.936371	1	-58.1716	-58.8146	7	2	1004.81	0	0	FALSE
FBgn0010501	FBgn0010501	0.558231	1	-37.1025	-39.0721	7	2	182.341	0	0	FALSE
FBgn0010504	FBgn0010504	0.520993	1	-52.199	-54.299	7	2	2328.32	0	0	FALSE
FBgn0010516	FBgn0010516	0.116734	0.520914	-61.8333	-66.2401	7	2	9209	0	0	FALSE
FBgn0010520	FBgn0010520	0.92629	1	-37.91	-38.6009	7	2	283.053	0	0	FALSE
FBgn0010531	FBgn0010531	0.553583	1	-48.0506	-50.0362	7	2	1306.34	0	0	FALSE
FBgn0010548	FBgn0010548	9.11733e-07	4.85437e-05	-62.4995	-80.5439	7	2	13634.5	0	0	FALSE
FBgn0010549	FBgn0010549	0.987103	1	-31.4728	-31.7824	7	2	71.5904	0	0	FALSE
FBgn0010551	FBgn0010551	0.879099	1	-56.7395	-57.6279	7	2	5878.9	0	0	FALSE
FBgn0010575	FBgn0010575	0.0907765	0.438174	-50.6534	-55.4024	7	2	1714.21	0	0	FALSE
FBgn0010583	FBgn0010583	0.698287	1	-46.3562	-47.8617	7	2	1427.79	0	0	FALSE
FBgn0010590	FBgn0010590	0.955155	1	-58.8644	-59.4084	7	2	7409.16	0	0	FALSE
FBgn0010591	FBgn0010591	9.0233e-05	0.00279045	-54.4548	-67.4424	7	2	2753.1	0	0	FALSE
FBgn0010602	FBgn0010602	0.520966	1	-49.8234	-51.9235	7	2	2367.42	0	0	FALSE
FBgn0010607	FBgn0010607	0.354155	1	-38.9209	-41.6883	7	2	298.033	0	0	FALSE
FBgn0010611	FBgn0010611	1.52628e-13	2.81217e-11	-61.6907	-96.2749	7	2	9448.57	0	0	FALSE
FBgn0010612	FBgn0010612	0.0953926	0.452186	-60.0662	-64.7483	7	2	7323.11	0	0	FALSE
FBgn0010620	FBgn0010620	0.991275	1	-51.338	-51.5992	7	2	2531.41	0	0	FALSE
FBgn0010621	FBgn0010621	0.153579	0.628635	-53.5271	-57.5514	7	2	2292.68	0	0	FALSE
FBgn0010622	FBgn0010622	0.53304	1	-40.7182	-42.7755	7	2	442.263	0	0	FALSE
FBgn0010638	FBgn0010638	0.0845924	0.418673	-53.9174	-58.7611	7	2	3545.13	0	0	FALSE
FBgn0010651	FBgn0010651	1.91064e-08	1.54651e-06	-58.5633	-80.7692	7	2	3475.56	0	0	FALSE
FBgn0010660	FBgn0010660	0.580269	1	-48.6641	-50.5582	7	2	1068.77	0	0	FALSE
FBgn0010741	FBgn0010741	0.976035	1	-45.2552	-45.6629	7	2	1080.19	0	0	FALSE
FBgn0010747	FBgn0010747	0.522886	1	-55.1561	-57.2493	7	2	5070.27	0	0	FALSE
FBgn0010750	FBgn0010750	0.631941	1	-42.7657	-44.4875	7	2	667.795	0	0	FALSE
FBgn0010762	FBgn0010762	0.903856	1	-46.0388	-46.828	7	2	1172.25	0	0	FALSE
FBgn0010768	FBgn0010768	0.960536	1	-31.352	-31.8644	7	2	80.772	0	0	FALSE
FBgn0010770	FBgn0010770	0.69081	1	-38.8165	-40.3463	7	2	316.42	0	0	FALSE
FBgn0010772	FBgn0010772	0.0735411	0.381428	-53.1474	-58.1777	7	2	2861.39	0	0	FALSE
FBgn0010774	FBgn0010774	0.0197313	0.1487	-52.172	-58.8829	7	2	2611.35	0	0	FALSE
FBgn0010786	FBgn0010786	0.277897	0.905819	-72.24	-75.3912	7	2	17158.3	0	0	FALSE
FBgn0010803	FBgn0010803	0.977937	1	-45.2244	-45.6172	7	2	1068.88	0	0	FALSE
FBgn0010808	FBgn0010808	0.0966525	0.456467	-50.6694	-55.3337	7	2	2516.43	0	0	FALSE
FBgn0010812	FBgn0010812	0.238554	0.828724	-44.0411	-47.4246	7	2	876.239	0	0	FALSE
FBgn0010825	FBgn0010825	0.784256	1	-57.7466	-58.9708	7	2	2719.97	0	0	FALSE
FBgn0010830	FBgn0010830	0.119844	0.532416	-41.4678	-45.8384	7	2	708.291	0	0	FALSE
FBgn0010877	FBgn0010877	0.837559	1	-48.3462	-49.3876	7	2	1574.63	0	0	FALSE
FBgn0010894	FBgn0010894	0.776723	1	-44.9531	-46.2024	7	2	659.808	0	0	FALSE
FBgn0010905	FBgn0010905	0.604735	1	-54.6721	-56.484	7	2	2169.78	0	0	FALSE
FBgn0010909	FBgn0010909	0.475474	1	-57.7633	-60.0298	7	2	3204.09	0	0	FALSE
FBgn0010926	FBgn0010926	0.195581	0.738398	-42.2509	-45.9282	7	2	646.922	0	0	FALSE
FBgn0011016	FBgn0011016	0.00681547	0.0717033	-53.6139	-61.6189	7	2	3020.61	0	0	FALSE
FBgn0011020	FBgn0011020	0.976415	1	-36.9007	-37.3055	7	2	175.227	0	0	FALSE
FBgn0011202	FBgn0011202	0.443704	1	-55.2509	-57.6393	7	2	2660.58	0	0	FALSE
FBgn0011204	FBgn0011204	0.243969	0.840419	-59.7088	-63.0586	7	2	3828.25	0	0	FALSE
FBgn0011205	FBgn0011205	0.021065	0.155659	-63.7041	-70.3338	7	2	5868.29	0	0	FALSE
FBgn0011206	FBgn0011206	0.0445682	0.264333	-63.2979	-68.9814	7	2	7970.81	0	0	FALSE
FBgn0011207	FBgn0011207	0.733131	1	-47.6736	-49.0659	7	2	1448.76	0	0	FALSE
FBgn0011211	FBgn0011211	0.01084	0.0982472	-74.5838	-82.0292	7	2	48268.6	0	0	FALSE
FBgn0011217	FBgn0011217	0.986472	1	-63.6383	-63.9545	7	2	13890.4	0	0	FALSE
FBgn0011224	FBgn0011224	0.964118	1	-58.8299	-59.3202	7	2	2563.44	0	0	FALSE
FBgn0011225	FBgn0011225	0.982973	1	-61.5522	-61.9022	7	2	8936.32	0	0	FALSE
FBgn0011227	FBgn0011227	0.0995501	0.465909	-48.2925	-52.9168	7	2	1447.08	0	0	FALSE
FBgn0011230	FBgn0011230	0.694843	1	-65.1191	-66.6357	7	2	11633.9	0	0	FALSE
FBgn0011232	FBgn0011232	0.304553	0.953648	-45.5987	-48.6072	7	2	1164.74	0	0	FALSE
FBgn0011236	FBgn0011236	0.244325	0.841042	-43.7316	-47.0791	7	2	947.367	0	0	FALSE
FBgn0011239	FBgn0011239	0.0744154	0.384233	-46.5556	-51.5702	7	2	918.517	0	0	FALSE
FBgn0011241	FBgn0011241	0.967909	1	-38.4036	-38.8693	7	2	387.548	0	0	FALSE
FBgn0011244	FBgn0011244	0.0052579	0.0591377	-66.0951	-74.4101	7	2	10294.9	0	0	FALSE
FBgn0011259	FBgn0011259	0.942241	1	-37.4829	-38.0965	7	2	207.263	0	0	FALSE
FBgn0011260	FBgn0011260	0.868374	1	-47.4732	-48.4024	7	2	626.952	0	0	FALSE
FBgn0011270	FBgn0011270	0.0405167	0.247106	-57.532	-63.3378	7	2	3562.31	0	0	FALSE
FBgn0011272	FBgn0011272	0.699975	1	-73.2994	-74.7994	7	2	40440.5	0	0	FALSE
FBgn0011274	FBgn0011274	0.283729	0.916294	-57.2381	-60.3572	7	2	3304.06	0	0	FALSE
FBgn0011278	FBgn0011278	0.784559	1	-28.6524	-29.8756	7	2	41.696	0	0	FALSE
FBgn0011279	FBgn0011279	0.428626	1	-29.703	-32.1513	7	2	19.9208	0	0	FALSE
FBgn0011280	FBgn0011280	0.308606	0.961688	-50.669	-53.6567	7	2	335.473	0	0	FALSE
FBgn0011281	FBgn0011281	0.251126	0.855599	-30.4151	-33.7211	7	2	85.9587	0	0	FALSE
FBgn0011283	FBgn0011283	0.343332	1	-25.3586	-28.1763	7	2	22.7113	0	0	FALSE
FBgn0011284	FBgn0011284	0.820468	1	-74.3143	-75.4156	7	2	39999.9	0	0	FALSE
FBgn0011286	FBgn0011286	0.32915	1	-62.7124	-65.5979	7	2	3637.33	0	0	FALSE
FBgn0011288	FBgn0011288	0.999698	1	-35.3751	-35.4395	7	2	133.423	0	0	FALSE
FBgn0011289	FBgn0011289	0.342154	1	-54.2511	-57.0744	7	2	3675.84	0	0	FALSE
FBgn0011290	FBgn0011290	0.534822	1	-41.6143	-43.6653	7	2	607.894	0	0	FALSE
FBgn0011291	FBgn0011291	0.888408	1	-36.6991	-37.551	7	2	294.673	0	0	FALSE
FBgn0011293	FBgn0011293	0.755818	1	-32.2728	-33.591	7	2	58.4558	0	0	FALSE
FBgn0011294	FBgn0011294	0.919116	1	-22.0747	-22.7982	7	2	14.9557	0	0	FALSE
FBgn0011296	FBgn0011296	0.466896	1	-50.626	-52.9249	7	2	1961.37	0	0	FALSE
FBgn0011297	FBgn0011297	0.998878	1	-39.9805	-40.0907	7	2	442.809	0	0	FALSE
FBgn0011300	FBgn0011300	0.913859	1	-54.8279	-55.5745	7	2	1993.58	0	0	FALSE
FBgn0011305	FBgn0011305	0.522064	1	-47.6008	-49.6969	7	2	1082.27	0	0	FALSE
FBgn0011327	FBgn0011327	0.283017	0.914419	-54.6905	-57.8135	7	2	3097.66	0	0	FALSE
FBgn0011335	FBgn0011335	0.199854	0.747566	-38.3601	-42.0058	7	2	309.263	0	0	FALSE
FBgn0011336	FBgn0011336	0.0767571	0.392703	-57.7553	-62.7287	7	2	5745.77	0	0	FALSE
FBgn0011361	FBgn0011361	0.350553	1	-55.7219	-58.5059	7	2	4030.71	0	0	FALSE
FBgn0011455	FBgn0011455	0.723718	1	-54.7742	-56.1971	7	2	4518.1	0	0	FALSE
FBgn0011474	FBgn0011474	0.96323	1	-41.643	-42.1388	7	2	634.98	0	0	FALSE
FBgn0011476	FBgn0011476	0.0976953	0.459841	-36.4208	-41.0706	7	2	248.038	0	0	FALSE
FBgn0011481	FBgn0011481	0.850795	1	-50.861	-51.855	7	2	1430.09	0	0	FALSE
FBgn0011509	FBgn0011509	0.311072	0.966333	-47.909	-50.8843	7	2	1178.94	0	0	FALSE
FBgn0011554	FBgn0011554	4.50765e-05	0.00152465	-47.1287	-60.891	7	2	335.893	0	0	FALSE
FBgn0011555	FBgn0011555	0.443043	1	-63.9472	-66.3382	7	2	1456.63	0	0	FALSE
FBgn0011556	FBgn0011556	0.900201	1	-54.0184	-54.8227	7	2	339.381	0	0	FALSE
FBgn0011559	FBgn0011559	0.0238005	0.170562	-88.745	-95.2227	7	2	87134.3	0	0	FALSE
FBgn0011566	FBgn0011566	0.224203	0.802533	-40.0158	-43.492	7	2	434.528	0	0	FALSE
FBgn0011569	FBgn0011569	0.935809	1	-43.8117	-44.4575	7	2	209.121	0	0	FALSE
FBgn0011570	FBgn0011570	0.255922	0.865781	-50.6988	-53.9761	7	2	1503.64	0	0	FALSE
FBgn0011571	FBgn0011571	0.49551	1	-51.0457	-53.2379	7	2	1516.27	0	0	FALSE
FBgn0011573	FBgn0011573	0.994954	1	-51.2729	-51.4795	7	2	2560.01	0	0	FALSE
FBgn0011576	FBgn0011576	0.999999	1	-27.2146	-27.2218	7	2	22.709	0	0	FALSE
FBgn0011581	FBgn0011581	0.412859	1	-46.4555	-48.9679	7	2	685.175	0	0	FALSE
FBgn0011582	FBgn0011582	0.995526	1	-28.512	-28.7084	7	2	33.3684	0	0	FALSE
FBgn0011584	FBgn0011584	0.749588	1	-61.4077	-62.7464	7	2	8463.3	0	0	FALSE
FBgn0011586	FBgn0011586	0.997463	1	-45.7016	-45.8563	7	2	1271.15	0	0	FALSE
FBgn0011589	FBgn0011589	0.973811	1	-31.424	-31.8484	7	2	83.6076	0	0	FALSE
FBgn0011591	FBgn0011591	0.805619	1	-38.4783	-39.6305	7	2	240.973	0	0	FALSE
FBgn0011592	FBgn0011592	0.638021	1	-43.6316	-45.3334	7	2	534.656	0	0	FALSE
FBgn0011596	FBgn0011596	0.740379	1	-56.3109	-57.6797	7	2	1725.45	0	0	FALSE
FBgn0011603	FBgn0011603	0.000261088	0.00641407	-55.483	-67.2744	7	2	1858.89	0	0	FALSE
FBgn0011604	FBgn0011604	0.751671	1	-53.1965	-54.5283	7	2	1773.22	0	0	FALSE
FBgn0011606	FBgn0011606	0.19809	0.743291	-52.6011	-56.2598	7	2	2518.35	0	0	FALSE
FBgn0011638	FBgn0011638	0.540644	1	-48.2878	-50.3184	7	2	1616.61	0	0	FALSE
FBgn0011640	FBgn0011640	0.0830494	0.414152	-50.267	-55.1354	7	2	2602.41	0	0	FALSE
FBgn0011642	FBgn0011642	0.982444	1	-48.797	-49.1518	7	2	1361.01	0	0	FALSE
FBgn0011648	FBgn0011648	0.96175	1	-49.6922	-50.1973	7	2	1749.69	0	0	FALSE
FBgn0011655	FBgn0011655	0.00441215	0.0525815	-44.4682	-52.9915	7	2	1019.39	0	0	FALSE
FBgn0011656	FBgn0011656	0.67781	1	-52.9481	-54.5201	7	2	1875.7	0	0	FALSE
FBgn0011659	FBgn0011659	0.98291	1	-33.7181	-34.0686	7	2	142.78	0	0	FALSE
FBgn0011660	FBgn0011660	0.993154	1	-40.5237	-40.7591	7	2	292.865	0	0	FALSE
FBgn0011661	FBgn0011661	0.740916	1	-65.1364	-66.5034	7	2	8249.71	0	0	FALSE
FBgn0011666	FBgn0011666	0.982217	1	-43.4338	-43.7905	7	2	417.36	0	0	FALSE
FBgn0011668	FBgn0011668	2.7805e-05	0.00102461	-84.1932	-98.492	7	2	76523.1	0	0	FALSE
FBgn0011669	FBgn0011669	0.000662529	0.0129134	-87.7207	-98.4514	7	2	95701.1	0	0	FALSE
FBgn0011670	FBgn0011670	0.00020347	0.00528607	-71.5393	-83.6126	7	2	13683.3	0	0	FALSE
FBgn0011672	FBgn0011672	0.649192	1	-53.7452	-55.4104	7	2	2045.4	0	0	FALSE
FBgn0011674	FBgn0011674	0.0323367	0.211298	-43.6114	-49.704	7	2	399.25	0	0	FALSE
FBgn0011676	FBgn0011676	0.558948	1	-26.8017	-28.7687	7	2	25.2548	0	0	FALSE
FBgn0011692	FBgn0011692	0.986	1	-37.9727	-38.2937	7	2	126.507	0	0	FALSE
FBgn0011693	FBgn0011693	0.997688	1	-35.5384	-35.6872	7	2	59.7627	0	0	FALSE
FBgn0011694	FBgn0011694	0.09934	0.465081	-89.3286	-93.9557	7	2	68026.7	0	0	FALSE
FBgn0011695	FBgn0011695	0.698678	1	-74.3032	-75.8075	7	2	13708.1	0	0	FALSE
FBgn0011701	FBgn0011701	0.683284	1	-31.8209	-33.3751	7	2	88.8289	0	0	FALSE
FBgn0011703	FBgn0011703	0.58572	1	-39.9191	-41.7948	7	2	222.374	0	0	FALSE
FBgn0011704	FBgn0011704	0.339904	1	-44.5547	-47.3885	7	2	508.294	0	0	FALSE
FBgn0011705	FBgn0011705	0.907065	1	-39.3066	-40.0823	7	2	264.753	0	0	FALSE
FBgn0011706	FBgn0011706	0.969228	1	-28.0483	-28.5051	7	2	24.5522	0	0	FALSE
FBgn0011708	FBgn0011708	0.939419	1	-53.8003	-54.4282	7	2	3141.2	0	0	FALSE
FBgn0011710	FBgn0011710	0.63473	1	-47.5402	-49.2528	7	2	1252.14	0	0	FALSE
FBgn0011715	FBgn0011715	0.927187	1	-41.5596	-42.2463	7	2	598.316	0	0	FALSE
FBgn0011722	FBgn0011722	6.25983e-08	4.40485e-06	-53.1558	-74.0905	7	2	1557.54	0	0	FALSE
FBgn0011723	FBgn0011723	9.26792e-08	6.2695e-06	-37.1467	-57.66	7	2	103.587	0	0	FALSE
FBgn0011725	FBgn0011725	0.253736	0.861241	-64.1843	-67.4746	7	2	9509.92	0	0	FALSE
FBgn0011726	FBgn0011726	0.227561	0.809381	-61.1752	-64.6292	7	2	5173.13	0	0	FALSE
FBgn0011737	FBgn0011737	0.731077	1	-50.3505	-51.7495	7	2	1601.68	0	0	FALSE
FBgn0011739	FBgn0011739	0.391758	1	-52.2314	-54.8322	7	2	1811.13	0	0	FALSE
FBgn0011740	FBgn0011740	0.881246	1	-48.8972	-49.7772	7	2	1528.83	0	0	FALSE
FBgn0011741	FBgn0011741	0.475843	1	-45.3334	-47.5986	7	2	1035.73	0	0	FALSE
FBgn0011742	FBgn0011742	0.0105332	0.0962509	-52.3373	-59.8175	7	2	2177.7	0	0	FALSE
FBgn0011743	FBgn0011743	0.752734	1	-55.4283	-56.7567	7	2	1709.54	0	0	FALSE
FBgn0011745	FBgn0011745	0.869147	1	-51.491	-52.4172	7	2	2012.81	0	0	FALSE
FBgn0011746	FBgn0011746	0.979793	1	-46.8228	-47.2005	7	2	337.175	0	0	FALSE
FBgn0011747	FBgn0011747	0.992522	1	-63.0754	-63.3198	7	2	5684.96	0	0	FALSE
FBgn0011754	FBgn0011754	0.732488	1	-62.2638	-63.6583	7	2	5931.73	0	0	FALSE
FBgn0011758	FBgn0011758	0.999977	1	-30.0255	-30.0481	7	2	45.3872	0	0	FALSE
FBgn0011760	FBgn0011760	0.558467	1	-57.8771	-59.8458	7	2	6650.53	0	0	FALSE
FBgn0011761	FBgn0011761	0.963054	1	-31.2377	-31.7347	7	2	48.5131	0	0	FALSE
FBgn0011762	FBgn0011762	0.912035	1	-31.0543	-31.8088	7	2	61.8563	0	0	FALSE
FBgn0011763	FBgn0011763	0.356444	1	-50.5011	-53.258	7	2	2048.73	0	0	FALSE
FBgn0011764	FBgn0011764	0.14331	0.598769	-45.0343	-49.1561	7	2	1033.52	0	0	FALSE
FBgn0011766	FBgn0011766	0.916677	1	-59.1366	-59.8709	7	2	2482.2	0	0	FALSE
FBgn0011768	FBgn0011768	0.16422	0.657021	-60.2388	-64.1679	7	2	10430.2	0	0	FALSE
FBgn0011769	FBgn0011769	0.996027	1	-37.0765	-37.2633	7	2	248.295	0	0	FALSE
FBgn0011770	FBgn0011770	0.986318	1	-61.327	-61.6448	7	2	7430.57	0	0	FALSE
FBgn0011771	FBgn0011771	0.70312	1	-44.5849	-46.0747	7	2	882.625	0	0	FALSE
FBgn0011774	FBgn0011774	0.00392184	0.0482579	-38.9239	-47.5868	7	2	384.122	0	0	FALSE
FBgn0011785	FBgn0011785	0.14311	0.598202	-51.5651	-55.6889	7	2	1684.17	0	0	FALSE
FBgn0011787	FBgn0011787	0.954863	1	-42.1709	-42.7166	7	2	745.525	0	0	FALSE
FBgn0011802	FBgn0011802	0.984104	1	-39.3781	-39.7175	7	2	362.933	0	0	FALSE
FBgn0011817	FBgn0011817	0.764321	1	-52.0588	-53.349	7	2	1656.43	0	0	FALSE
FBgn0011818	FBgn0011818	0.618893	1	-48.1568	-49.9217	7	2	959.603	0	0	FALSE
FBgn0011822	FBgn0011822	3.72881e-06	0.000172325	-37.7415	-54.2516	7	2	92.6075	0	0	FALSE
FBgn0011824	FBgn0011824	0.947452	1	-44.7379	-45.3244	7	2	865.102	0	0	FALSE
FBgn0011826	FBgn0011826	0.717208	1	-58.8372	-60.2813	7	2	3171.45	0	0	FALSE
FBgn0011828	FBgn0011828	0.290095	0.925508	-47.082	-50.1666	7	2	555.161	0	0	FALSE
FBgn0011829	FBgn0011829	0.0871693	0.427841	-33.5974	-38.4009	7	2	69.3625	0	0	FALSE
FBgn0011834	FBgn0011834	0.593721	1	-35.7998	-37.6486	7	2	88.5344	0	0	FALSE
FBgn0011836	FBgn0011836	0.0442325	0.26301	-43.1361	-48.8294	7	2	626.81	0	0	FALSE
FBgn0011837	FBgn0011837	0.849112	1	-56.9986	-57.9987	7	2	2608.41	0	0	FALSE
FBgn0012034	FBgn0012034	0.0480483	0.279463	-76.4799	-82.0666	7	2	53193.1	0	0	FALSE
FBgn0012036	FBgn0012036	0.370167	1	-73.3313	-76.0263	7	2	44417.3	0	0	FALSE
FBgn0012037	FBgn0012037	0.178247	0.693126	-64.8751	-68.6868	7	2	5139.34	0	0	FALSE
FBgn0012042	FBgn0012042	0.951536	1	-59.148	-59.7124	7	2	652.141	0	0	FALSE
FBgn0012051	FBgn0012051	0.999804	1	-45.3814	-45.4354	7	2	1017.62	0	0	FALSE
FBgn0012058	FBgn0012058	0.978641	1	-51.3878	-51.775	7	2	2415.61	0	0	FALSE
FBgn0012344	FBgn0012344	0.977463	1	-37.2442	-37.6408	7	2	109.579	0	0	FALSE
FBgn0013263	FBgn0013263	0.0625372	0.3382	-44.6365	-49.8804	7	2	632.815	0	0	FALSE
FBgn0013269	FBgn0013269	0.992451	1	-47.3939	-47.6394	7	2	1131.71	0	0	FALSE
FBgn0013272	FBgn0013272	0.998293	1	-72.8526	-72.9837	7	2	27013.1	0	0	FALSE
FBgn0013275	FBgn0013275	4.40175e-14	8.44351e-12	-52.9295	-88.8108	7	2	886.784	0	0	FALSE
FBgn0013276	FBgn0013276	4.06967e-14	8.02643e-12	-52.9781	-88.9412	7	2	892.59	0	0	FALSE
FBgn0013277	FBgn0013277	1.46491e-17	4.77051e-15	-47.7416	-91.9357	7	2	631.838	0	0	FALSE
FBgn0013278	FBgn0013278	4.97741e-17	1.48295e-14	-48.1428	-91.0712	7	2	652.774	0	0	FALSE
FBgn0013279	FBgn0013279	1.44927e-18	5.07353e-16	-47.7001	-94.2848	7	2	648.461	0	0	FALSE
FBgn0013300	FBgn0013300	0.00897189	0.0864648	-57.8708	-65.5451	7	2	3208.59	0	0	FALSE
FBgn0013301	FBgn0013301	0.00314979	0.0411441	-58.4302	-67.3517	7	2	3863.23	0	0	FALSE
FBgn0013303	FBgn0013303	0.982803	1	-42.894	-43.2455	7	2	651.888	0	0	FALSE
FBgn0013305	FBgn0013305	0.901134	1	-63.591	-64.3915	7	2	5482.54	0	0	FALSE
FBgn0013307	FBgn0013307	0.000162151	0.00444345	-53.3463	-65.6756	7	2	1882.18	0	0	FALSE
FBgn0013308	FBgn0013308	0.452092	1	-37.2598	-39.6156	7	2	144.08	0	0	FALSE
FBgn0013323	FBgn0013323	0.983039	1	-34.5417	-34.8911	7	2	105.886	0	0	FALSE
FBgn0013325	FBgn0013325	0.533711	1	-71.2625	-73.3175	7	2	29511.6	0	0	FALSE
FBgn0013334	FBgn0013334	0.995881	1	-56.527	-56.7166	7	2	2642.83	0	0	FALSE
FBgn0013342	FBgn0013342	0.890248	1	-39.2972	-40.1418	7	2	305.596	0	0	FALSE
FBgn0013343	FBgn0013343	0.843283	1	-44.8913	-45.9124	7	2	343.467	0	0	FALSE
FBgn0013347	FBgn0013347	0.922336	1	-46.3434	-47.0524	7	2	1319.57	0	0	FALSE
FBgn0013348	FBgn0013348	0.0113729	0.10165	-49.8108	-57.1978	7	2	997.744	0	0	FALSE
FBgn0013432	FBgn0013432	0.928956	1	-41.1125	-41.791	7	2	582.729	0	0	FALSE
FBgn0013433	FBgn0013433	0.991433	1	-24.7544	-25.0136	7	2	17.9868	0	0	FALSE
FBgn0013435	FBgn0013435	0.980387	1	-36.6063	-36.979	7	2	181.478	0	0	FALSE
FBgn0013467	FBgn0013467	0.99932	1	-32.7912	-32.8809	7	2	103.755	0	0	FALSE
FBgn0013469	FBgn0013469	0.000113428	0.00335798	-45.0053	-57.7364	7	2	558.904	0	0	FALSE
FBgn0013531	FBgn0013531	0.65386	1	-36.6014	-38.2513	7	2	202.348	0	0	FALSE
FBgn0013548	FBgn0013548	0.0878759	0.430104	-35.8549	-40.6476	7	2	169.751	0	0	FALSE
FBgn0013563	FBgn0013563	0.970082	1	-45.4503	-45.9013	7	2	744.069	0	0	FALSE
FBgn0013576	FBgn0013576	0.188528	0.718942	-66.1902	-69.9209	7	2	10176.2	0	0	FALSE
FBgn0013672	FBgn0013672	0.86827	1	-79.3634	-80.293	7	2	73653.1	0	0	FALSE
FBgn0013673	FBgn0013673	0.674761	1	-50.8999	-52.4818	7	2	708.095	0	0	FALSE
FBgn0013674	FBgn0013674	0.952379	1	-93.4674	-94.0271	7	2	312958	0	0	FALSE
FBgn0013675	FBgn0013675	0.713314	1	-82.943	-84.3997	7	2	108671	0	0	FALSE
FBgn0013676	FBgn0013676	0.984499	1	-89.36	-89.6957	7	2	196955	0	0	FALSE
FBgn0013678	FBgn0013678	0.986218	1	-88.7854	-89.1042	7	2	154740	0	0	FALSE
FBgn0013679	FBgn0013679	0.863992	1	-75.3177	-76.2632	7	2	34266.6	0	0	FALSE
FBgn0013680	FBgn0013680	0.887155	1	-70.3156	-71.1725	7	2	10273.6	0	0	FALSE
FBgn0013681	FBgn0013681	0.0959655	0.453835	-66.4948	-71.1687	7	2	15493.6	0	0	FALSE
FBgn0013683	FBgn0013683	0.42532	1	-56.9022	-59.3638	7	2	2445.68	0	0	FALSE
FBgn0013684	FBgn0013684	0.965916	1	-78.3756	-78.8544	7	2	52669.1	0	0	FALSE
FBgn0013685	FBgn0013685	0.496489	1	-44.2369	-46.4255	7	2	715.073	0	0	FALSE
FBgn0013686	FBgn0013686	0.971188	1	-103.14	-103.583	7	2	1.47667e+06	0	0	FALSE
FBgn0013688	FBgn0013688	0.171805	0.678259	-54.8587	-58.7233	7	2	2781.77	0	0	FALSE
FBgn0013689	FBgn0013689	0.69599	1	-27.0958	-28.6088	7	2	27.1136	0	0	FALSE
FBgn0013690	FBgn0013690	0.891694	1	-23.6459	-24.4848	7	2	12.1303	0	0	FALSE
FBgn0013697	FBgn0013697	0.931839	1	-26.0643	-26.7292	7	2	17.4508	0	0	FALSE
FBgn0013699	FBgn0013699	0.903909	1	-21.965	-22.7539	7	2	8.74928	0	0	FALSE
FBgn0013704	FBgn0013704	0.967363	1	-25.1924	-25.6617	7	2	14.551	0	0	FALSE
FBgn0013710	FBgn0013710	0.404354	1	-29.7777	-32.3254	7	2	45.3417	0	0	FALSE
FBgn0013717	FBgn0013717	0.00510358	0.0579606	-41.0065	-49.3569	7	2	503.456	0	0	FALSE
FBgn0013718	FBgn0013718	0.569114	1	-53.9913	-55.9234	7	2	2681.93	0	0	FALSE
FBgn0013720	FBgn0013720	0.941391	1	-43.9073	-44.5252	7	2	884.83	0	0	FALSE
FBgn0013725	FBgn0013725	0.945798	1	-23.3192	-23.9144	7	2	10.9786	0	0	FALSE
FBgn0013726	FBgn0013726	0.268201	0.888274	-50.4982	-53.704	7	2	1225.04	0	0	FALSE
FBgn0013732	FBgn0013732	0.740168	1	-33.5927	-34.9622	7	2	106.624	0	0	FALSE
FBgn0013733	FBgn0013733	0.870974	1	-74.5942	-75.5136	7	2	13173.4	0	0	FALSE
FBgn0013746	FBgn0013746	0.872451	1	-44.3321	-45.2459	7	2	957.428	0	0	FALSE
FBgn0013749	FBgn0013749	0.982295	1	-48.4282	-48.7843	7	2	1896.36	0	0	FALSE
FBgn0013750	FBgn0013750	0.860189	1	-50.3743	-51.334	7	2	2243.39	0	0	FALSE
FBgn0013751	FBgn0013751	0.0285509	0.193513	-35.4307	-41.6804	7	2	170.348	0	0	FALSE
FBgn0013753	FBgn0013753	0.664752	1	-35.3657	-36.9802	7	2	184.614	0	0	FALSE
FBgn0013756	FBgn0013756	0.0248243	0.175895	-51.1757	-57.6007	7	2	1923.53	0	0	FALSE
FBgn0013759	FBgn0013759	0.982627	1	-51.0446	-51.3977	7	2	1129.46	0	0	FALSE
FBgn0013762	FBgn0013762	0.652946	1	-41.5788	-43.2317	7	2	563.733	0	0	FALSE
FBgn0013763	FBgn0013763	0.335851	1	-65.0172	-67.8703	7	2	15403.4	0	0	FALSE
FBgn0013764	FBgn0013764	0.983185	1	-49.469	-49.8171	7	2	1278.39	0	0	FALSE
FBgn0013765	FBgn0013765	0.912027	1	-58.3097	-59.0642	7	2	4025.97	0	0	FALSE
FBgn0013770	FBgn0013770	0.196116	0.739819	-69.3083	-72.9816	7	2	29218.8	0	0	FALSE
FBgn0013771	FBgn0013771	0.37287	1	-54.0345	-56.7175	7	2	2223.08	0	0	FALSE
FBgn0013772	FBgn0013772	1.9659e-10	2.27508e-08	-52.1128	-79.1804	7	2	749.375	0	0	FALSE
FBgn0013773	FBgn0013773	0.857878	1	-51.7214	-52.6895	7	2	1668.31	0	0	FALSE
FBgn0013799	FBgn0013799	0.992184	1	-45.194	-45.4432	7	2	1057.7	0	0	FALSE
FBgn0013809	FBgn0013809	0.701411	1	-47.4528	-48.9482	7	2	964.331	0	0	FALSE
FBgn0013810	FBgn0013810	0.0179341	0.13975	-48.0568	-54.8858	7	2	1241.8	0	0	FALSE
FBgn0013811	FBgn0013811	0.488727	1	-48.0044	-50.2216	7	2	840.443	0	0	FALSE
FBgn0013812	FBgn0013812	0.976383	1	-38.4849	-38.8899	7	2	140.46	0	0	FALSE
FBgn0013813	FBgn0013813	0.409455	1	-54.0268	-56.5532	7	2	1471.03	0	0	FALSE
FBgn0013949	FBgn0013949	0.901242	1	-48.9763	-49.7763	7	2	1131.39	0	0	FALSE
FBgn0013953	FBgn0013953	0.946377	1	-36.746	-37.3382	7	2	170.133	0	0	FALSE
FBgn0013954	FBgn0013954	0.991792	1	-59.7638	-60.0182	7	2	7208.33	0	0	FALSE
FBgn0013972	FBgn0013972	0.00019186	0.00504202	-40.1483	-52.2879	7	2	190.753	0	0	FALSE
FBgn0013973	FBgn0013973	0.997573	1	-31.0264	-31.1782	7	2	58.2075	0	0	FALSE
FBgn0013981	FBgn0013981	0.990849	1	-59.8585	-60.1252	7	2	8845.74	0	0	FALSE
FBgn0013983	FBgn0013983	0.86594	1	-45.2123	-46.1507	7	2	1141.62	0	0	FALSE
FBgn0013984	FBgn0013984	0.125163	0.549594	-52.232	-56.5426	7	2	864.154	0	0	FALSE
FBgn0013987	FBgn0013987	0.435019	1	-54.5777	-57.0005	7	2	3122.3	0	0	FALSE
FBgn0013995	FBgn0013995	0.740779	1	-58.1151	-59.4825	7	2	3654.22	0	0	FALSE
FBgn0013997	FBgn0013997	0.997955	1	-49.236	-49.3774	7	2	1682.34	0	0	FALSE
FBgn0014000	FBgn0014000	0.0333285	0.215665	-53.7147	-59.769	7	2	2712.03	0	0	FALSE
FBgn0014002	FBgn0014002	0.483632	1	-69.6505	-71.8865	7	2	26326	0	0	FALSE
FBgn0014006	FBgn0014006	0.506941	1	-50.7935	-52.944	7	2	1673.09	0	0	FALSE
FBgn0014007	FBgn0014007	0.283828	0.916404	-44.7397	-47.8582	7	2	1028.91	0	0	FALSE
FBgn0014009	FBgn0014009	0.987544	1	-56.6804	-56.9853	7	2	4310.75	0	0	FALSE
FBgn0014010	FBgn0014010	0.453381	1	-62.3472	-64.6979	7	2	7372.45	0	0	FALSE
FBgn0014011	FBgn0014011	0.0827981	0.413194	-50.9939	-55.8663	7	2	1574.69	0	0	FALSE
FBgn0014018	FBgn0014018	0.909918	1	-60.8199	-61.5834	7	2	6121.83	0	0	FALSE
FBgn0014019	FBgn0014019	0.887439	1	-34.4748	-35.3306	7	2	85.6926	0	0	FALSE
FBgn0014020	FBgn0014020	0.780826	1	-68.4826	-69.7182	7	2	15222.1	0	0	FALSE
FBgn0014022	FBgn0014022	0.735524	1	-38.3808	-39.7654	7	2	263.884	0	0	FALSE
FBgn0014023	FBgn0014023	0.994002	1	-39.4093	-39.6317	7	2	454.641	0	0	FALSE
FBgn0014024	FBgn0014024	0.183558	0.705796	-43.0941	-46.8634	7	2	841.24	0	0	FALSE
FBgn0014026	FBgn0014026	0.530712	1	-77.3162	-79.3817	7	2	58172.9	0	0	FALSE
FBgn0014028	FBgn0014028	0.251312	0.856026	-55.5308	-58.8357	7	2	5278.76	0	0	FALSE
FBgn0014029	FBgn0014029	0.2349	0.823448	-47.8779	-51.2846	7	2	1135.83	0	0	FALSE
FBgn0014031	FBgn0014031	0.895632	1	-62.4045	-63.2275	7	2	6764.63	0	0	FALSE
FBgn0014032	FBgn0014032	0.866511	1	-40.6411	-41.5773	7	2	468.603	0	0	FALSE
FBgn0014033	FBgn0014033	0.0310422	0.205039	-40.5773	-46.7215	7	2	254.343	0	0	FALSE
FBgn0014037	FBgn0014037	0.987987	1	-58.6115	-58.9117	7	2	5277.53	0	0	FALSE
FBgn0014073	FBgn0014073	0.160542	0.647842	-48.0302	-51.9916	7	2	723.466	0	0	FALSE
FBgn0014075	FBgn0014075	0.709259	1	-54.3496	-55.8195	7	2	3063.99	0	0	FALSE
FBgn0014092	FBgn0014092	0.843958	1	-39.8075	-40.8261	7	2	465.715	0	0	FALSE
FBgn0014127	FBgn0014127	0.695831	1	-46.7391	-48.2526	7	2	875.863	0	0	FALSE
FBgn0014133	FBgn0014133	0.0857757	0.423227	-54.4096	-59.2347	7	2	2419.46	0	0	FALSE
FBgn0014135	FBgn0014135	0.78854	1	-42.6422	-43.852	7	2	497.668	0	0	FALSE
FBgn0014141	FBgn0014141	0.516191	1	-59.8467	-61.9639	7	2	5371.2	0	0	FALSE
FBgn0014143	FBgn0014143	0.95595	1	-27.8562	-28.3957	7	2	26.1294	0	0	FALSE
FBgn0014163	FBgn0014163	0.493108	1	-55.8108	-58.0117	7	2	2741.07	0	0	FALSE
FBgn0014179	FBgn0014179	0.819176	1	-30.8965	-32.0022	7	2	70.7928	0	0	FALSE
FBgn0014184	FBgn0014184	0.987264	1	-77.2932	-77.6012	7	2	39250.3	0	0	FALSE
FBgn0014189	FBgn0014189	0.0340665	0.219575	-49.1921	-55.2187	7	2	1978.54	0	0	FALSE
FBgn0014269	FBgn0014269	0.572214	1	-41.6948	-43.6164	7	2	610.711	0	0	FALSE
FBgn0014340	FBgn0014340	0.164206	0.657021	-40.8784	-44.8076	7	2	398.631	0	0	FALSE
FBgn0014342	FBgn0014342	0.49845	1	-45.2541	-47.4355	7	2	625.164	0	0	FALSE
FBgn0014343	FBgn0014343	0.0361772	0.228444	-46.8412	-52.7914	7	2	640.509	0	0	FALSE
FBgn0014366	FBgn0014366	0.506955	1	-45.5967	-47.7471	7	2	916.276	0	0	FALSE
FBgn0014380	FBgn0014380	0.00959114	0.0903801	-52.9117	-60.5053	7	2	1527.67	0	0	FALSE
FBgn0014388	FBgn0014388	0.804237	1	-50.5812	-51.7381	7	2	889.925	0	0	FALSE
FBgn0014391	FBgn0014391	0.104222	0.481497	-51.3807	-55.9427	7	2	2540.44	0	0	FALSE
FBgn0014395	FBgn0014395	0.999163	1	-44.6978	-44.7955	7	2	435.936	0	0	FALSE
FBgn0014396	FBgn0014396	6.73922e-15	1.47452e-12	-63.4091	-101.245	7	2	5689.07	0	0	FALSE
FBgn0014411	FBgn0014411	0.0744666	0.384355	-50.007	-55.0206	7	2	2192.49	0	0	FALSE
FBgn0014417	FBgn0014417	0.116183	0.519447	-45.116	-49.5293	7	2	926.72	0	0	FALSE
FBgn0014427	FBgn0014427	0.604229	1	-56.9603	-58.774	7	2	4465.91	0	0	FALSE
FBgn0014454	FBgn0014454	0.920242	1	-31.7582	-32.4766	7	2	26.905	0	0	FALSE
FBgn0014455	FBgn0014455	0.996535	1	-56.7026	-56.8789	7	2	4867.8	0	0	FALSE
FBgn0014469	FBgn0014469	4.14581e-07	2.37233e-05	-59.7815	-78.6796	7	2	4545.34	0	0	FALSE
FBgn0014857	FBgn0014857	0.987568	1	-55.0651	-55.3698	7	2	3874.5	0	0	FALSE
FBgn0014859	FBgn0014859	0.570441	1	-41.5417	-43.4693	7	2	160.497	0	0	FALSE
FBgn0014861	FBgn0014861	0.800273	1	-35.0623	-36.2326	7	2	173.967	0	0	FALSE
FBgn0014863	FBgn0014863	0.0329883	0.213958	-61.9258	-67.9931	7	2	6821.54	0	0	FALSE
FBgn0014865	FBgn0014865	0.265113	0.884491	-38.2099	-41.4334	7	2	60.4277	0	0	FALSE
FBgn0014868	FBgn0014868	0.288457	0.922417	-54.9404	-58.0338	7	2	3534.99	0	0	FALSE
FBgn0014869	FBgn0014869	0.664792	1	-61.1731	-62.7873	7	2	8121.49	0	0	FALSE
FBgn0014870	FBgn0014870	0.401456	1	-50.123	-52.6828	7	2	1878.01	0	0	FALSE
FBgn0014877	FBgn0014877	0.93438	1	-54.0834	-54.7361	7	2	2495.32	0	0	FALSE
FBgn0014879	FBgn0014879	0.600905	1	-43.9207	-45.7454	7	2	802.575	0	0	FALSE
FBgn0014903	FBgn0014903	0.997014	1	-25.6528	-25.8184	7	2	14.4437	0	0	FALSE
FBgn0014906	FBgn0014906	0.0296327	0.198634	-52.9001	-59.1029	7	2	3204.23	0	0	FALSE
FBgn0014930	FBgn0014930	0.9687	1	-47.8685	-48.3289	7	2	1537.37	0	0	FALSE
FBgn0014931	FBgn0014931	0.923385	1	-32.8745	-33.5787	7	2	106.879	0	0	FALSE
FBgn0015000	FBgn0015000	0.0769672	0.392957	-45.8164	-50.7861	7	2	1240.2	0	0	FALSE
FBgn0015001	FBgn0015001	3.18218e-05	0.00114256	-45.2657	-59.4149	7	2	313.982	0	0	FALSE
FBgn0015008	FBgn0015008	0.015266	0.124015	-50.6964	-57.7237	7	2	1411.01	0	0	FALSE
FBgn0015010	FBgn0015010	0.986768	1	-68.8282	-69.1414	7	2	2869.58	0	0	FALSE
FBgn0015011	FBgn0015011	6.21281e-08	4.39384e-06	-45.8443	-66.7871	7	2	511.011	0	0	FALSE
FBgn0015019	FBgn0015019	0.088887	0.432797	-53.0023	-57.7796	7	2	2212.79	0	0	FALSE
FBgn0015024	FBgn0015024	0.90002	1	-61.4953	-62.3004	7	2	6229.24	0	0	FALSE
FBgn0015025	FBgn0015025	0.878325	1	-34.5765	-35.4678	7	2	163.32	0	0	FALSE
FBgn0015031	FBgn0015031	0.382534	1	-55.8542	-58.4948	7	2	4380.08	0	0	FALSE
FBgn0015032	FBgn0015032	0.995108	1	-27.6994	-27.9034	7	2	26.5386	0	0	FALSE
FBgn0015033	FBgn0015033	0.536143	1	-42.1537	-44.2001	7	2	501.436	0	0	FALSE
FBgn0015034	FBgn0015034	0.949305	1	-51.578	-52.1545	7	2	2234.28	0	0	FALSE
FBgn0015035	FBgn0015035	0.548157	1	-47.6166	-49.621	7	2	867.035	0	0	FALSE
FBgn0015036	FBgn0015036	0.636124	1	-28.1521	-29.8601	7	2	29.8249	0	0	FALSE
FBgn0015037	FBgn0015037	0.0077512	0.0784816	-54.167	-62.0176	7	2	2210.29	0	0	FALSE
FBgn0015038	FBgn0015038	0.912354	1	-39.5999	-40.353	7	2	322.36	0	0	FALSE
FBgn0015039	FBgn0015039	9.4076e-07	4.98995e-05	-69.457	-87.4674	7	2	7951.09	0	0	FALSE
FBgn0015040	FBgn0015040	0.884644	1	-28.9896	-29.8564	7	2	32.1643	0	0	FALSE
FBgn0015075	FBgn0015075	0.578204	1	-50.2972	-52.1984	7	2	1037.2	0	0	FALSE
FBgn0015218	FBgn0015218	0.999872	1	-55.7712	-55.8167	7	2	6160.89	0	0	FALSE
FBgn0015221	FBgn0015221	0.692388	1	-75.5816	-77.1063	7	2	35439.3	0	0	FALSE
FBgn0015222	FBgn0015222	0.446847	1	-80.3645	-82.7407	7	2	57063.9	0	0	FALSE
FBgn0015229	FBgn0015229	0.545909	1	-48.8581	-50.8703	7	2	1018.86	0	0	FALSE
FBgn0015230	FBgn0015230	0.297049	0.940869	-47.7998	-50.8475	7	2	892.829	0	0	FALSE
FBgn0015239	FBgn0015239	0.38846	1	-47.7681	-50.3831	7	2	1951.66	0	0	FALSE
FBgn0015240	FBgn0015240	0.929743	1	-46.3592	-47.034	7	2	988.606	0	0	FALSE
FBgn0015245	FBgn0015245	0.975194	1	-61.2575	-61.6716	7	2	9016.27	0	0	FALSE
FBgn0015247	FBgn0015247	0.763834	1	-52.0085	-53.3004	7	2	3145.48	0	0	FALSE
FBgn0015268	FBgn0015268	0.817012	1	-45.5313	-46.6445	7	2	946.144	0	0	FALSE
FBgn0015269	FBgn0015269	0.999618	1	-51.2785	-51.3494	7	2	1367.94	0	0	FALSE
FBgn0015270	FBgn0015270	0.995332	1	-31.3731	-31.573	7	2	52.6857	0	0	FALSE
FBgn0015271	FBgn0015271	0.99665	1	-36.8528	-37.0266	7	2	153.811	0	0	FALSE
FBgn0015277	FBgn0015277	0.448677	1	-46.7904	-49.1594	7	2	1251.63	0	0	FALSE
FBgn0015278	FBgn0015278	1	1	-54.0161	-54.0207	7	2	2836.96	0	0	FALSE
FBgn0015279	FBgn0015279	0.99703	1	-51.3662	-51.5315	7	2	1489.65	0	0	FALSE
FBgn0015282	FBgn0015282	0.868723	1	-60.117	-61.0449	7	2	6453.29	0	0	FALSE
FBgn0015283	FBgn0015283	0.818803	1	-58.1152	-59.2222	7	2	5843.51	0	0	FALSE
FBgn0015286	FBgn0015286	0.752964	1	-52.1488	-53.4764	7	2	2392.89	0	0	FALSE
FBgn0015288	FBgn0015288	0.948069	1	-72.6788	-73.2619	7	2	34254.9	0	0	FALSE
FBgn0015295	FBgn0015295	0.605233	1	-44.9721	-46.7823	7	2	682.12	0	0	FALSE
FBgn0015296	FBgn0015296	0.312518	0.969025	-46.6303	-49.5982	7	2	943.585	0	0	FALSE
FBgn0015298	FBgn0015298	0.277588	0.905474	-44.2698	-47.4227	7	2	1002.29	0	0	FALSE
FBgn0015299	FBgn0015299	0.991231	1	-39.6095	-39.8713	7	2	425.995	0	0	FALSE
FBgn0015300	FBgn0015300	0.691202	1	-47.3051	-48.8336	7	2	441.238	0	0	FALSE
FBgn0015316	FBgn0015316	0.406688	1	-39.303	-41.841	7	2	159.179	0	0	FALSE
FBgn0015320	FBgn0015320	0.975768	1	-52.9513	-53.3611	7	2	2979.77	0	0	FALSE
FBgn0015321	FBgn0015321	0.279719	0.909112	-53.0315	-56.1726	7	2	3589.54	0	0	FALSE
FBgn0015323	FBgn0015323	0.987911	1	-30.431	-30.732	7	2	48.6315	0	0	FALSE
FBgn0015324	FBgn0015324	0.795369	1	-69.593	-70.7799	7	2	16889	0	0	FALSE
FBgn0015331	FBgn0015331	0.743004	1	-44.7486	-46.1088	7	2	766.202	0	0	FALSE
FBgn0015336	FBgn0015336	1.05198e-13	1.96411e-11	-42.2594	-77.2321	7	2	336.93	0	0	FALSE
FBgn0015338	FBgn0015338	0.362759	1	-45.4313	-48.1594	7	2	1259.08	0	0	FALSE
FBgn0015351	FBgn0015351	0.237466	0.82728	-37.36	-40.7503	7	2	177.029	0	0	FALSE
FBgn0015359	FBgn0015359	0.911675	1	-46.0116	-46.7676	7	2	1321.17	0	0	FALSE
FBgn0015360	FBgn0015360	0.982353	1	-46.7008	-47.0564	7	2	989.203	0	0	FALSE
FBgn0015371	FBgn0015371	0.484978	1	-37.8272	-40.0582	7	2	222.572	0	0	FALSE
FBgn0015372	FBgn0015372	0.289001	0.923735	-44.8521	-47.9426	7	2	877.417	0	0	FALSE
FBgn0015376	FBgn0015376	0.919875	1	-35.6962	-36.4163	7	2	165.685	0	0	FALSE
FBgn0015379	FBgn0015379	0.999374	1	-44.4995	-44.5862	7	2	723.512	0	0	FALSE
FBgn0015380	FBgn0015380	0.268103	0.88824	-36.4062	-39.6126	7	2	156.781	0	0	FALSE
FBgn0015381	FBgn0015381	0.95623	1	-27.0424	-27.5803	7	2	24.7201	0	0	FALSE
FBgn0015391	FBgn0015391	0.922231	1	-36.2682	-36.9776	7	2	260.341	0	0	FALSE
FBgn0015393	FBgn0015393	0.998466	1	-41.1919	-41.3174	7	2	562.436	0	0	FALSE
FBgn0015396	FBgn0015396	0.960769	1	-37.7046	-38.2156	7	2	173.728	0	0	FALSE
FBgn0015399	FBgn0015399	0.966939	1	-38.1949	-38.667	7	2	143.24	0	0	FALSE
FBgn0015400	FBgn0015400	0.994876	1	-31.8486	-32.0566	7	2	46.7453	0	0	FALSE
FBgn0015402	FBgn0015402	0.538818	1	-45.5553	-47.5923	7	2	1175.45	0	0	FALSE
FBgn0015477	FBgn0015477	0.437271	1	-51.9838	-54.3977	7	2	1936.11	0	0	FALSE
FBgn0015509	FBgn0015509	0.91248	1	-54.3904	-55.1429	7	2	3658.53	0	0	FALSE
FBgn0015513	FBgn0015513	0.772296	1	-60.8023	-62.0662	7	2	2778.36	0	0	FALSE
FBgn0015519	FBgn0015519	0.942772	1	-23.018	-23.6289	7	2	9.80867	0	0	FALSE
FBgn0015520	FBgn0015520	0.994525	1	-53.8179	-54.0318	7	2	982.971	0	0	FALSE
FBgn0015521	FBgn0015521	0.719319	1	-63.7073	-65.1446	7	2	10464.4	0	0	FALSE
FBgn0015522	FBgn0015522	6.53388e-11	7.88741e-09	-44.7497	-72.9797	7	2	896.807	0	0	FALSE
FBgn0015524	FBgn0015524	0.000336644	0.00772732	-33.9891	-45.4923	7	2	72.569	0	0	FALSE
FBgn0015527	FBgn0015527	0.87078	1	-43.8076	-44.7277	7	2	754.866	0	0	FALSE
FBgn0015541	FBgn0015541	0.198038	0.743291	-56.1119	-59.771	7	2	2629.34	0	0	FALSE
FBgn0015544	FBgn0015544	0.959732	1	-46.8461	-47.3634	7	2	533.879	0	0	FALSE
FBgn0015546	FBgn0015546	0.594391	1	-39.8759	-41.7225	7	2	385.05	0	0	FALSE
FBgn0015553	FBgn0015553	0.340881	1	-33.5252	-36.3544	7	2	113.399	0	0	FALSE
FBgn0015558	FBgn0015558	0.0129415	0.111042	-46.4075	-53.6371	7	2	612.481	0	0	FALSE
FBgn0015568	FBgn0015568	0.371492	1	-53.5416	-56.2307	7	2	2575.83	0	0	FALSE
FBgn0015569	FBgn0015569	2.16827e-21	1.01208e-18	-52.9112	-106.198	7	2	2893.72	0	0	FALSE
FBgn0015570	FBgn0015570	4.33599e-11	5.51971e-09	-47.5752	-76.2372	7	2	1195.95	0	0	FALSE
FBgn0015571	FBgn0015571	0.785607	1	-57.8359	-59.0556	7	2	6991.16	0	0	FALSE
FBgn0015572	FBgn0015572	0.937168	1	-40.5855	-41.2245	7	2	311.684	0	0	FALSE
FBgn0015574	FBgn0015574	0.820074	1	-46.757	-47.8596	7	2	685.641	0	0	FALSE
FBgn0015575	FBgn0015575	0.092217	0.442745	-57.7366	-62.4643	7	2	7082.57	0	0	FALSE
FBgn0015576	FBgn0015576	0.141839	0.594842	-51.8891	-56.0254	7	2	1734.93	0	0	FALSE
FBgn0015577	FBgn0015577	0.00621895	0.0669991	-50.8016	-58.9162	7	2	1716.37	0	0	FALSE
FBgn0015582	FBgn0015582	0.311139	0.966333	-42.3146	-45.2894	7	2	569.622	0	0	FALSE
FBgn0015583	FBgn0015583	0.0363273	0.22914	-58.4472	-64.3922	7	2	2359.78	0	0	FALSE
FBgn0015584	FBgn0015584	0.0102055	0.0942039	-77.2945	-84.813	7	2	24601.5	0	0	FALSE
FBgn0015585	FBgn0015585	0.00298932	0.0396396	-58.7412	-67.7242	7	2	2600.9	0	0	FALSE
FBgn0015586	FBgn0015586	0.00420387	0.050791	-72.5048	-81.0855	7	2	9678.1	0	0	FALSE
FBgn0015589	FBgn0015589	0.306377	0.956994	-51.2725	-54.2717	7	2	1459.5	0	0	FALSE
FBgn0015591	FBgn0015591	0.0765259	0.391807	-40.9999	-45.9773	7	2	154.535	0	0	FALSE
FBgn0015600	FBgn0015600	0.0114538	0.101963	-63.0057	-70.3841	7	2	9249.5	0	0	FALSE
FBgn0015602	FBgn0015602	0.0917026	0.440906	-41.5855	-46.3208	7	2	598.133	0	0	FALSE
FBgn0015609	FBgn0015609	0.521953	1	-44.7386	-46.8352	7	2	521.821	0	0	FALSE
FBgn0015614	FBgn0015614	0.551128	1	-59.8563	-61.8503	7	2	6002.45	0	0	FALSE
FBgn0015615	FBgn0015615	0.365652	1	-42.5269	-45.2421	7	2	650.854	0	0	FALSE
FBgn0015618	FBgn0015618	0.97902	1	-35.2073	-35.5913	7	2	122.94	0	0	FALSE
FBgn0015621	FBgn0015621	0.842883	1	-39.1869	-40.2094	7	2	268.403	0	0	FALSE
FBgn0015622	FBgn0015622	0.398483	1	-58.3342	-60.9066	7	2	7065.18	0	0	FALSE
FBgn0015623	FBgn0015623	0.846704	1	-87.8848	-88.8936	7	2	160512	0	0	FALSE
FBgn0015625	FBgn0015625	0.920181	1	-47.2809	-47.9996	7	2	499.404	0	0	FALSE
FBgn0015663	FBgn0015663	0.991138	1	-41.7689	-42.0319	7	2	348.281	0	0	FALSE
FBgn0015664	FBgn0015664	0.0738128	0.382107	-42.0126	-47.038	7	2	585.626	0	0	FALSE
FBgn0015714	FBgn0015714	0.22505	0.803685	-54.816	-58.2866	7	2	3536.94	0	0	FALSE
FBgn0015721	FBgn0015721	0.999091	1	-35.6218	-35.7229	7	2	135.293	0	0	FALSE
FBgn0015737	FBgn0015737	0.740702	1	-66.1849	-67.5526	7	2	9043.36	0	0	FALSE
FBgn0015754	FBgn0015754	0.227792	0.809998	-53.0648	-56.5174	7	2	2736.95	0	0	FALSE
FBgn0015756	FBgn0015756	0.482102	1	-71.0009	-73.2426	7	2	28787.5	0	0	FALSE
FBgn0015765	FBgn0015765	0.170217	0.674271	-45.2556	-49.1335	7	2	802.501	0	0	FALSE
FBgn0015766	FBgn0015766	0.414398	1	-74.6954	-77.2015	7	2	37462.5	0	0	FALSE
FBgn0015770	FBgn0015770	0.00117497	0.0197279	-48.6874	-58.7587	7	2	962.264	0	0	FALSE
FBgn0015772	FBgn0015772	0.998865	1	-55.7601	-55.8708	7	2	2365.25	0	0	FALSE
FBgn0015773	FBgn0015773	0.241045	0.833214	-39.7251	-43.093	7	2	316.007	0	0	FALSE
FBgn0015774	FBgn0015774	0.996127	1	-40.2353	-40.4201	7	2	160.8	0	0	FALSE
FBgn0015776	FBgn0015776	0.941697	1	-68.927	-69.5434	7	2	10065.5	0	0	FALSE
FBgn0015777	FBgn0015777	0.578191	1	-55.254	-57.1553	7	2	3956.91	0	0	FALSE
FBgn0015778	FBgn0015778	0.99223	1	-58.7478	-58.9963	7	2	7560.66	0	0	FALSE
FBgn0015781	FBgn0015781	0.268511	0.888879	-47.0119	-50.2159	7	2	1103.7	0	0	FALSE
FBgn0015789	FBgn0015789	0.325343	0.992545	-59.4849	-62.3889	7	2	5335.57	0	0	FALSE
FBgn0015790	FBgn0015790	0.425876	1	-59.1827	-61.6421	7	2	6181.3	0	0	FALSE
FBgn0015791	FBgn0015791	0.984376	1	-51.3799	-51.7168	7	2	2444.99	0	0	FALSE
FBgn0015793	FBgn0015793	0.999623	1	-44.8731	-44.9435	7	2	968.695	0	0	FALSE
FBgn0015794	FBgn0015794	0.934442	1	-49.8414	-50.4937	7	2	1749.92	0	0	FALSE
FBgn0015795	FBgn0015795	0.073591	0.38143	-59.7438	-64.7731	7	2	7421.94	0	0	FALSE
FBgn0015797	FBgn0015797	0.739649	1	-53.5518	-54.9229	7	2	2095.33	0	0	FALSE
FBgn0015799	FBgn0015799	0.479276	1	-43.3557	-45.608	7	2	892.885	0	0	FALSE
FBgn0015801	FBgn0015801	0.0560061	0.313047	-49.0572	-54.4453	7	2	1469.45	0	0	FALSE
FBgn0015803	FBgn0015803	0.361187	1	-46.9843	-49.7196	7	2	1273.24	0	0	FALSE
FBgn0015805	FBgn0015805	0.408819	1	-45.5805	-48.1096	7	2	997.731	0	0	FALSE
FBgn0015806	FBgn0015806	0.410089	1	-60.9364	-63.4603	7	2	4248.63	0	0	FALSE
FBgn0015808	FBgn0015808	0.983132	1	-56.8503	-57.1988	7	2	6991.59	0	0	FALSE
FBgn0015818	FBgn0015818	0.900179	1	-40.7854	-41.5898	7	2	497.132	0	0	FALSE
FBgn0015828	FBgn0015828	0.78934	1	-43.8146	-45.0218	7	2	793.912	0	0	FALSE
FBgn0015829	FBgn0015829	0.974921	1	-42.1512	-42.5674	7	2	523.888	0	0	FALSE
FBgn0015831	FBgn0015831	0.758305	1	-49.7804	-51.0905	7	2	698.658	0	0	FALSE
FBgn0015834	FBgn0015834	0.918086	1	-59.0298	-59.7579	7	2	7515.31	0	0	FALSE
FBgn0015838	FBgn0015838	0.982553	1	-43.2803	-43.634	7	2	555.304	0	0	FALSE
FBgn0015872	FBgn0015872	0.983535	1	-54.9853	-55.3301	7	2	2157.01	0	0	FALSE
FBgn0015903	FBgn0015903	0.150126	0.618299	-43.0493	-47.1057	7	2	509.577	0	0	FALSE
FBgn0015904	FBgn0015904	0.999961	1	-31.1473	-31.1753	7	2	49.3617	0	0	FALSE
FBgn0015905	FBgn0015905	0.941025	1	-46.2157	-46.8355	7	2	715.815	0	0	FALSE
FBgn0015919	FBgn0015919	0.965632	1	-34.7375	-35.2181	7	2	86.2465	0	0	FALSE
FBgn0015924	FBgn0015924	0.540235	1	-54.9209	-56.9529	7	2	2911.54	0	0	FALSE
FBgn0015925	FBgn0015925	0.130017	0.562896	-44.0149	-48.2727	7	2	673.471	0	0	FALSE
FBgn0015926	FBgn0015926	0.991437	1	-24.6332	-24.8924	7	2	17.616	0	0	FALSE
FBgn0015929	FBgn0015929	0.993094	1	-37.5855	-37.8217	7	2	290.621	0	0	FALSE
FBgn0015949	FBgn0015949	0.85503	1	-51.0059	-51.9845	7	2	1832.68	0	0	FALSE
FBgn0016013	FBgn0016013	0.00371381	0.0464741	-49.7645	-58.4918	7	2	1304.87	0	0	FALSE
FBgn0016031	FBgn0016031	0.200347	0.748723	-60.8695	-64.5116	7	2	4131.55	0	0	FALSE
FBgn0016032	FBgn0016032	0.099306	0.465078	-41.9545	-46.5821	7	2	566.782	0	0	FALSE
FBgn0016034	FBgn0016034	0.99808	1	-48.299	-48.4367	7	2	430.32	0	0	FALSE
FBgn0016036	FBgn0016036	0.90883	1	-37.839	-38.6072	7	2	129.106	0	0	FALSE
FBgn0016038	FBgn0016038	0.898554	1	-49.0572	-49.8683	7	2	1493.8	0	0	FALSE
FBgn0016041	FBgn0016041	0.341939	1	-48.2532	-51.0774	7	2	1927.33	0	0	FALSE
FBgn0016047	FBgn0016047	0.0199421	0.149812	-32.544	-39.2417	7	2	90.5436	0	0	FALSE
FBgn0016054	FBgn0016054	0.997369	1	-34.026	-34.1831	7	2	130.014	0	0	FALSE
FBgn0016059	FBgn0016059	0.788424	1	-50.9495	-52.1597	7	2	2430.62	0	0	FALSE
FBgn0016061	FBgn0016061	0.79472	1	-37.9236	-39.1127	7	2	195.832	0	0	FALSE
FBgn0016070	FBgn0016070	0.409586	1	-49.3447	-51.8707	7	2	1391.18	0	0	FALSE
FBgn0016075	FBgn0016075	0.423929	1	-60.534	-63.0013	7	2	3426.02	0	0	FALSE
FBgn0016076	FBgn0016076	0.388187	1	-54.7862	-57.4023	7	2	2090.06	0	0	FALSE
FBgn0016078	FBgn0016078	0.919355	1	-46.9249	-47.6473	7	2	885.314	0	0	FALSE
FBgn0016080	FBgn0016080	0.038648	0.23957	-52.2804	-58.1465	7	2	2375.06	0	0	FALSE
FBgn0016081	FBgn0016081	0.994202	1	-60.1654	-60.3847	7	2	3993.84	0	0	FALSE
FBgn0016119	FBgn0016119	0.00822178	0.0813637	-55.2765	-63.0562	7	2	5375.92	0	0	FALSE
FBgn0016120	FBgn0016120	0.163421	0.655698	-60.0898	-64.0259	7	2	7491.74	0	0	FALSE
FBgn0016122	FBgn0016122	0.293787	0.933505	-59.9721	-63.037	7	2	8473.09	0	0	FALSE
FBgn0016123	FBgn0016123	8.88547e-05	0.00276108	-67.7436	-80.7484	7	2	7154.44	0	0	FALSE
FBgn0016126	FBgn0016126	0.525801	1	-67.0321	-69.115	7	2	10973.5	0	0	FALSE
FBgn0016131	FBgn0016131	0.970623	1	-36.0349	-36.4822	7	2	191.592	0	0	FALSE
FBgn0016641	FBgn0016641	0.351082	1	-48.1167	-50.8983	7	2	1138.76	0	0	FALSE
FBgn0016650	FBgn0016650	0.000610219	0.0120634	-43.3273	-54.1522	7	2	244.289	0	0	FALSE
FBgn0016660	FBgn0016660	0.129873	0.562862	-35.6185	-39.8779	7	2	119.909	0	0	FALSE
FBgn0016672	FBgn0016672	0.0770031	0.392957	-46.2588	-51.2279	7	2	1005.43	0	0	FALSE
FBgn0016675	FBgn0016675	0.4137	1	-66.4237	-68.9326	7	2	9600.55	0	0	FALSE
FBgn0016684	FBgn0016684	0.158871	0.642782	-65.3218	-69.298	7	2	5615.7	0	0	FALSE
FBgn0016685	FBgn0016685	0.659705	1	-50.868	-52.4989	7	2	2400.33	0	0	FALSE
FBgn0016687	FBgn0016687	0.249304	0.851879	-65.5817	-68.8987	7	2	17066.9	0	0	FALSE
FBgn0016691	FBgn0016691	0.0604907	0.331138	-59.1869	-64.4743	7	2	7728.98	0	0	FALSE
FBgn0016693	FBgn0016693	0.718059	1	-57.5661	-59.0075	7	2	7016.94	0	0	FALSE
FBgn0016694	FBgn0016694	0.214277	0.779398	-64.9296	-68.4729	7	2	6520.7	0	0	FALSE
FBgn0016696	FBgn0016696	0.231039	0.815578	-57.4904	-60.9218	7	2	4686.59	0	0	FALSE
FBgn0016697	FBgn0016697	0.877303	1	-60.1965	-61.0918	7	2	7935.18	0	0	FALSE
FBgn0016698	FBgn0016698	0.975835	1	-41.5407	-41.9499	7	2	596.663	0	0	FALSE
FBgn0016700	FBgn0016700	0.98908	1	-57.0698	-57.3577	7	2	4487.55	0	0	FALSE
FBgn0016701	FBgn0016701	0.705182	1	-52.1393	-53.6225	7	2	2555	0	0	FALSE
FBgn0016715	FBgn0016715	9.08692e-06	0.00038097	-51.3018	-66.8352	7	2	1503.85	0	0	FALSE
FBgn0016726	FBgn0016726	0.888284	1	-63.1007	-63.9531	7	2	10781.6	0	0	FALSE
FBgn0016754	FBgn0016754	0.561666	1	-47.9983	-49.956	7	2	1444.93	0	0	FALSE
FBgn0016756	FBgn0016756	0.982608	1	-64.1324	-64.4857	7	2	11402.4	0	0	FALSE
FBgn0016762	FBgn0016762	0.846821	1	-37.5374	-38.5458	7	2	325.628	0	0	FALSE
FBgn0016792	FBgn0016792	0.28922	0.924225	-42.4182	-45.5075	7	2	782.181	0	0	FALSE
FBgn0016794	FBgn0016794	0.360574	1	-46.3015	-49.0395	7	2	784.852	0	0	FALSE
FBgn0016797	FBgn0016797	0.488791	1	-49.8528	-52.0697	7	2	1308.44	0	0	FALSE
FBgn0016917	FBgn0016917	0.500653	1	-62.2275	-64.4009	7	2	6905.94	0	0	FALSE
FBgn0016919	FBgn0016919	0.0362852	0.228977	-52.5414	-58.4879	7	2	1282.23	0	0	FALSE
FBgn0016920	FBgn0016920	0.938233	1	-41.2747	-41.9085	7	2	172.852	0	0	FALSE
FBgn0016926	FBgn0016926	0.0180952	0.14044	-74.7476	-81.5656	7	2	21181.1	0	0	FALSE
FBgn0016930	FBgn0016930	0.919003	1	-49.3456	-50.0696	7	2	988.169	0	0	FALSE
FBgn0016970	FBgn0016970	0.979484	1	-38.5174	-38.8976	7	2	300.953	0	0	FALSE
FBgn0016974	FBgn0016974	0.0709473	0.37181	-46.515	-51.5928	7	2	819.362	0	0	FALSE
FBgn0016977	FBgn0016977	0.964827	1	-60.9237	-61.4095	7	2	2966.54	0	0	FALSE
FBgn0016978	FBgn0016978	0.168401	0.669418	-47.5308	-51.424	7	2	1532.94	0	0	FALSE
FBgn0016983	FBgn0016983	0.452393	1	-48.4741	-50.8287	7	2	1606.63	0	0	FALSE
FBgn0016984	FBgn0016984	0.250349	0.854199	-55.386	-58.6968	7	2	3310.41	0	0	FALSE
FBgn0017414	FBgn0017414	0.818228	1	-35.8008	-36.9098	7	2	230.118	0	0	FALSE
FBgn0017418	FBgn0017418	0.84601	1	-56.0028	-57.0141	7	2	1983.91	0	0	FALSE
FBgn0017429	FBgn0017429	0.966912	1	-46.3526	-46.8249	7	2	1133.78	0	0	FALSE
FBgn0017430	FBgn0017430	0.999026	1	-42.2144	-42.3184	7	2	389.077	0	0	FALSE
FBgn0017448	FBgn0017448	0.0494007	0.285143	-58.7982	-64.349	7	2	2740.25	0	0	FALSE
FBgn0017456	FBgn0017456	0.00200413	0.0292942	-46.992	-56.4433	7	2	1084.9	0	0	FALSE
FBgn0017457	FBgn0017457	0.990711	1	-44.4773	-44.7457	7	2	839.945	0	0	FALSE
FBgn0017482	FBgn0017482	0.972432	1	-43.5297	-43.9641	7	2	446.224	0	0	FALSE
FBgn0017545	FBgn0017545	0.720857	1	-75.2683	-76.7006	7	2	58272.7	0	0	FALSE
FBgn0017550	FBgn0017550	0.0341802	0.219957	-46.4865	-52.5088	7	2	1552.6	0	0	FALSE
FBgn0017551	FBgn0017551	0.892744	1	-41.8737	-42.7084	7	2	289.337	0	0	FALSE
FBgn0017556	FBgn0017556	0.0538156	0.305093	-49.9644	-55.4043	7	2	1131.74	0	0	FALSE
FBgn0017558	FBgn0017558	4.81737e-11	5.96971e-09	-65.175	-93.7261	7	2	10801.8	0	0	FALSE
FBgn0017561	FBgn0017561	0.000151758	0.00422479	-49.1024	-61.5063	7	2	1151.19	0	0	FALSE
FBgn0017566	FBgn0017566	0.568383	1	-61.1441	-63.0788	7	2	12523.2	0	0	FALSE
FBgn0017567	FBgn0017567	0.441062	1	-52.4972	-54.896	7	2	3127.8	0	0	FALSE
FBgn0017572	FBgn0017572	0.912158	1	-50.7873	-51.5412	7	2	2338.42	0	0	FALSE
FBgn0017577	FBgn0017577	0.568936	1	-33.4177	-35.3504	7	2	106.145	0	0	FALSE
FBgn0017578	FBgn0017578	0.746546	1	-42.1093	-43.4579	7	2	713.577	0	0	FALSE
FBgn0017579	FBgn0017579	0.436189	1	-69.4461	-71.8642	7	2	26024.3	0	0	FALSE
FBgn0017581	FBgn0017581	0.344564	1	-75.3471	-78.159	7	2	38194.4	0	0	FALSE
FBgn0017590	FBgn0017590	0.436371	1	-32.214	-34.6314	7	2	67.9681	0	0	FALSE
FBgn0019624	FBgn0019624	0.279756	0.909112	-64.393	-67.5339	7	2	13922.6	0	0	FALSE
FBgn0019637	FBgn0019637	0.131986	0.569025	-43.6333	-47.8702	7	2	758.777	0	0	FALSE
FBgn0019643	FBgn0019643	0.88005	1	-58.1876	-59.0723	7	2	3262.28	0	0	FALSE
FBgn0019644	FBgn0019644	0.153467	0.628364	-62.1028	-66.1281	7	2	12491.5	0	0	FALSE
FBgn0019650	FBgn0019650	0.949417	1	-31.8639	-32.4398	7	2	59.3515	0	0	FALSE
FBgn0019660	FBgn0019660	0.797017	1	-34.1514	-35.3327	7	2	158.418	0	0	FALSE
FBgn0019661	FBgn0019661	0.977605	1	-71.8576	-72.2531	7	2	18469.5	0	0	FALSE
FBgn0019662	FBgn0019662	0.333056	1	-47.39	-50.2566	7	2	870.172	0	0	FALSE
FBgn0019686	FBgn0019686	0.217206	0.786129	-40.4667	-43.9899	7	2	268.643	0	0	FALSE
FBgn0019828	FBgn0019828	0.000136321	0.00389573	-66.3309	-78.8555	7	2	11066.5	0	0	FALSE
FBgn0019830	FBgn0019830	0.00145742	0.0230862	-63.3398	-73.1617	7	2	11094.6	0	0	FALSE
FBgn0019886	FBgn0019886	0.626812	1	-59.8906	-61.6293	7	2	7849.68	0	0	FALSE
FBgn0019890	FBgn0019890	0.556901	1	-62.6766	-64.6507	7	2	5516.24	0	0	FALSE
FBgn0019925	FBgn0019925	0.28394	0.916555	-54.4021	-57.5201	7	2	3675.85	0	0	FALSE
FBgn0019928	FBgn0019928	0.798341	1	-55.4253	-56.6022	7	2	427.315	0	0	FALSE
FBgn0019929	FBgn0019929	0.356025	1	-52.812	-55.5707	7	2	2236.02	0	0	FALSE
FBgn0019932	FBgn0019932	0.889256	1	-43.9275	-44.7761	7	2	1119.87	0	0	FALSE
FBgn0019936	FBgn0019936	0.939296	1	-66.3407	-66.9692	7	2	15978.1	0	0	FALSE
FBgn0019938	FBgn0019938	0.471307	1	-43.6149	-45.8971	7	2	780.998	0	0	FALSE
FBgn0019947	FBgn0019947	0.252179	0.857937	-46.8629	-50.1626	7	2	1217.6	0	0	FALSE
FBgn0019948	FBgn0019948	0.224995	0.803685	-62.219	-65.69	7	2	6389.02	0	0	FALSE
FBgn0019949	FBgn0019949	0.742902	1	-42.1672	-43.5277	7	2	619.758	0	0	FALSE
FBgn0019952	FBgn0019952	2.79084e-07	1.67009e-05	-57.7941	-77.1199	7	2	3169.27	0	0	FALSE
FBgn0019957	FBgn0019957	0.171916	0.67837	-57.1315	-60.9952	7	2	7033.7	0	0	FALSE
FBgn0019960	FBgn0019960	0.504222	1	-58.6518	-60.8121	7	2	8363.02	0	0	FALSE
FBgn0019968	FBgn0019968	0.673766	1	-54.8973	-56.4824	7	2	3337.71	0	0	FALSE
FBgn0019972	FBgn0019972	0.00625342	0.0672555	-48.7724	-56.8804	7	2	1071.62	0	0	FALSE
FBgn0019982	FBgn0019982	0.741546	1	-53.4633	-54.8282	7	2	3033.25	0	0	FALSE
FBgn0019985	FBgn0019985	0.977907	1	-25.3612	-25.7543	7	2	21.6436	0	0	FALSE
FBgn0019990	FBgn0019990	0.178502	0.693551	-47.5488	-51.3584	7	2	1347.71	0	0	FALSE
FBgn0020018	FBgn0020018	0.999904	1	-51.5677	-51.6081	7	2	1686.21	0	0	FALSE
FBgn0020224	FBgn0020224	0.949846	1	-45.6762	-46.2498	7	2	1201.34	0	0	FALSE
FBgn0020235	FBgn0020235	0.0259361	0.180598	-62.9858	-69.356	7	2	14899.7	0	0	FALSE
FBgn0020236	FBgn0020236	6.30404e-11	7.67613e-09	-76.012	-104.28	7	2	68258.7	0	0	FALSE
FBgn0020238	FBgn0020238	0.282815	0.913976	-64.5571	-67.6812	7	2	13249.4	0	0	FALSE
FBgn0020248	FBgn0020248	0.68044	1	-31.8266	-33.39	7	2	52.4292	0	0	FALSE
FBgn0020249	FBgn0020249	0.679604	1	-51.1265	-52.6926	7	2	2015.23	0	0	FALSE
FBgn0020251	FBgn0020251	0.806015	1	-48.0878	-49.2387	7	2	1028.1	0	0	FALSE
FBgn0020255	FBgn0020255	0.99081	1	-56.4099	-56.6771	7	2	5543.13	0	0	FALSE
FBgn0020257	FBgn0020257	0.0232577	0.167962	-53.3201	-59.8265	7	2	1732.58	0	0	FALSE
FBgn0020258	FBgn0020258	0.894791	1	-31.221	-32.0474	7	2	81.2807	0	0	FALSE
FBgn0020261	FBgn0020261	0.522666	1	-49.7582	-51.8522	7	2	1407.79	0	0	FALSE
FBgn0020269	FBgn0020269	0.00014618	0.00410211	-36.8622	-49.3082	7	2	266.888	0	0	FALSE
FBgn0020270	FBgn0020270	0.099893	0.467045	-37.3171	-41.9367	7	2	304.852	0	0	FALSE
FBgn0020272	FBgn0020272	0.910537	1	-37.6908	-38.4517	7	2	264.421	0	0	FALSE
FBgn0020277	FBgn0020277	0.46919	1	-33.5647	-35.8549	7	2	71.3173	0	0	FALSE
FBgn0020278	FBgn0020278	0.0150743	0.122795	-49.2716	-56.3145	7	2	1623.84	0	0	FALSE
FBgn0020279	FBgn0020279	0.393621	1	-60.8819	-63.4748	7	2	5595.52	0	0	FALSE
FBgn0020280	FBgn0020280	0.708567	1	-47.3567	-48.8289	7	2	599.212	0	0	FALSE
FBgn0020294	FBgn0020294	0.0134065	0.113915	-50.5573	-57.7438	7	2	903.743	0	0	FALSE
FBgn0020299	FBgn0020299	0.999616	1	-44.7853	-44.8563	7	2	668.899	0	0	FALSE
FBgn0020300	FBgn0020300	1	1	-61.6364	-61.6397	7	2	6311.09	0	0	FALSE
FBgn0020304	FBgn0020304	0.507386	1	-56.3351	-58.484	7	2	4279.96	0	0	FALSE
FBgn0020305	FBgn0020305	0.69908	1	-38.9958	-40.4987	7	2	414.414	0	0	FALSE
FBgn0020306	FBgn0020306	0.50173	1	-58.4976	-60.667	7	2	4507.55	0	0	FALSE
FBgn0020307	FBgn0020307	0.166715	0.664344	-47.886	-51.7936	7	2	558.389	0	0	FALSE
FBgn0020309	FBgn0020309	0.99025	1	-62.2406	-62.5147	7	2	4066.04	0	0	FALSE
FBgn0020312	FBgn0020312	0.215111	0.780767	-42.7849	-46.3225	7	2	553.671	0	0	FALSE
FBgn0020369	FBgn0020369	0.26974	0.890843	-57.7428	-60.9398	7	2	6182.49	0	0	FALSE
FBgn0020370	FBgn0020370	0.207422	0.764906	-53.4721	-57.0633	7	2	3631.11	0	0	FALSE
FBgn0020371	FBgn0020371	0.0304941	0.20265	-51.9319	-58.0986	7	2	1661.45	0	0	FALSE
FBgn0020372	FBgn0020372	0.967138	1	-33.0057	-33.4765	7	2	64.8645	0	0	FALSE
FBgn0020377	FBgn0020377	0.644411	1	-31.1231	-32.804	7	2	57.3827	0	0	FALSE
FBgn0020378	FBgn0020378	0.908012	1	-30.5297	-31.3014	7	2	29.967	0	0	FALSE
FBgn0020379	FBgn0020379	0.134363	0.575024	-39.7671	-43.9792	7	2	506.086	0	0	FALSE
FBgn0020381	FBgn0020381	0.668593	1	-47.3706	-48.9725	7	2	1090.54	0	0	FALSE
FBgn0020385	FBgn0020385	0.0198775	0.149407	-67.2798	-73.9816	7	2	16144.8	0	0	FALSE
FBgn0020386	FBgn0020386	0.293599	0.933505	-62.4686	-65.5345	7	2	6523.78	0	0	FALSE
FBgn0020388	FBgn0020388	0.000309199	0.00730972	-50.5577	-62.1574	7	2	1679.51	0	0	FALSE
FBgn0020389	FBgn0020389	0.961791	1	-44.116	-44.6208	7	2	535.928	0	0	FALSE
FBgn0020391	FBgn0020391	0.914265	1	-32.8212	-33.566	7	2	97.8629	0	0	FALSE
FBgn0020392	FBgn0020392	0.722581	1	-46.9127	-48.3394	7	2	1231.15	0	0	FALSE
FBgn0020399	FBgn0020399	0.0640994	0.344827	-50.178	-55.3895	7	2	1248.99	0	0	FALSE
FBgn0020407	FBgn0020407	0.279979	0.909429	-37.5199	-40.6596	7	2	319.895	0	0	FALSE
FBgn0020412	FBgn0020412	0.986459	1	-51.6682	-51.9845	7	2	3030.54	0	0	FALSE
FBgn0020414	FBgn0020414	0.174006	0.682333	-61.0542	-64.9005	7	2	4911.11	0	0	FALSE
FBgn0020415	FBgn0020415	0.0593858	0.327069	-56.5743	-61.8858	7	2	3827.15	0	0	FALSE
FBgn0020416	FBgn0020416	1.38768e-07	8.79262e-06	-52.9741	-73.0531	7	2	1906.24	0	0	FALSE
FBgn0020429	FBgn0020429	0.992887	1	-24.1564	-24.3957	7	2	15.3426	0	0	FALSE
FBgn0020440	FBgn0020440	0.965887	1	-50.0998	-50.5787	7	2	1083.12	0	0	FALSE
FBgn0020443	FBgn0020443	0.313885	0.971774	-58.1679	-61.1289	7	2	5673.72	0	0	FALSE
FBgn0020445	FBgn0020445	0.956636	1	-38.6436	-39.1791	7	2	281.658	0	0	FALSE
FBgn0020493	FBgn0020493	0.967932	1	-52.6323	-53.0978	7	2	1295.49	0	0	FALSE
FBgn0020496	FBgn0020496	0.756242	1	-59.7166	-61.0335	7	2	4272.82	0	0	FALSE
FBgn0020497	FBgn0020497	0.867832	1	-56.1811	-57.1123	7	2	2652.14	0	0	FALSE
FBgn0020503	FBgn0020503	0.0210086	0.155485	-63.2861	-69.9192	7	2	14265.6	0	0	FALSE
FBgn0020506	FBgn0020506	0.862554	1	-48.8121	-49.763	7	2	180.76	0	0	FALSE
FBgn0020508	FBgn0020508	0.951868	1	-51.6533	-52.2158	7	2	247.523	0	0	FALSE
FBgn0020509	FBgn0020509	0.00116909	0.0196903	-67.9245	-78.0017	7	2	8754.07	0	0	FALSE
FBgn0020510	FBgn0020510	0.260864	0.87515	-49.3195	-52.5677	7	2	1508.39	0	0	FALSE
FBgn0020513	FBgn0020513	0.000136087	0.00389573	-67.8726	-80.3991	7	2	12219.3	0	0	FALSE
FBgn0020521	FBgn0020521	0.494937	1	-52.0489	-54.2431	7	2	1325.15	0	0	FALSE
FBgn0020545	FBgn0020545	6.06015e-11	7.44388e-09	-57.0711	-85.3804	7	2	4136.67	0	0	FALSE
FBgn0020616	FBgn0020616	0.625786	1	-40.257	-41.9991	7	2	543.976	0	0	FALSE
FBgn0020617	FBgn0020617	0.973282	1	-21.8911	-22.3194	7	2	7.7962	0	0	FALSE
FBgn0020618	FBgn0020618	0.390379	1	-74.6409	-77.2477	7	2	47427.1	0	0	FALSE
FBgn0020620	FBgn0020620	0.23105	0.815578	-48.9976	-52.4289	7	2	1893.26	0	0	FALSE
FBgn0020621	FBgn0020621	0.485071	1	-56.8539	-59.0846	7	2	3067.81	0	0	FALSE
FBgn0020622	FBgn0020622	0.0892581	0.434144	-55.3477	-60.1193	7	2	1665.29	0	0	FALSE
FBgn0020626	FBgn0020626	0.499115	1	-55.6339	-57.8129	7	2	4784.98	0	0	FALSE
FBgn0020633	FBgn0020633	0.935741	1	-26.2256	-26.8717	7	2	23.3702	0	0	FALSE
FBgn0020637	FBgn0020637	0.996315	1	-23.7569	-23.9378	7	2	13.6541	0	0	FALSE
FBgn0020638	FBgn0020638	0.941989	1	-23.061	-23.6759	7	2	11.6101	0	0	FALSE
FBgn0020647	FBgn0020647	0.178632	0.693867	-52.4693	-56.2779	7	2	3523.47	0	0	FALSE
FBgn0020653	FBgn0020653	0.421646	1	-64.6343	-67.1108	7	2	10862.3	0	0	FALSE
FBgn0020655	FBgn0020655	0.0263452	0.18272	-49.5326	-55.8832	7	2	2221.05	0	0	FALSE
FBgn0020660	FBgn0020660	0.843724	1	-57.9893	-59.0088	7	2	6137.16	0	0	FALSE
FBgn0020762	FBgn0020762	0.00453894	0.0532764	-46.4094	-54.8992	7	2	983.169	0	0	FALSE
FBgn0020764	FBgn0020764	0.00941241	0.0894179	-72.8407	-80.4571	7	2	37370.8	0	0	FALSE
FBgn0020765	FBgn0020765	0.619162	1	-27.6522	-29.4162	7	2	29.3379	0	0	FALSE
FBgn0020766	FBgn0020766	0.839521	1	-48.4708	-49.5053	7	2	1665.59	0	0	FALSE
FBgn0020767	FBgn0020767	0.0772836	0.393671	-49.3897	-54.354	7	2	1755.72	0	0	FALSE
FBgn0020880	FBgn0020880	0.0928974	0.445341	-20.5999	-25.3178	7	2	7.7351	0	0	FALSE
FBgn0020887	FBgn0020887	0.18185	0.700922	-46.9709	-50.7537	7	2	1072.8	0	0	FALSE
FBgn0020906	FBgn0020906	0.647501	1	-63.562	-65.2327	7	2	1389.62	0	0	FALSE
FBgn0020907	FBgn0020907	0.93978	1	-53.1475	-53.7736	7	2	558.323	0	0	FALSE
FBgn0020908	FBgn0020908	0.0254708	0.178245	-55.9217	-62.3146	7	2	2496.93	0	0	FALSE
FBgn0020909	FBgn0020909	0.890327	1	-38.3202	-39.1645	7	2	300.655	0	0	FALSE
FBgn0020910	FBgn0020910	0.571996	1	-77.0163	-78.9386	7	2	60953.6	0	0	FALSE
FBgn0020912	FBgn0020912	0.20152	0.750986	-49.9186	-53.5521	7	2	930.305	0	0	FALSE
FBgn0020930	FBgn0020930	0.97046	1	-45.8544	-46.3027	7	2	1428.29	0	0	FALSE
FBgn0021738	FBgn0021738	0.999853	1	-30.1753	-30.2234	7	2	50.6444	0	0	FALSE
FBgn0021750	FBgn0021750	0.353555	1	-40.3056	-43.0757	7	2	474.383	0	0	FALSE
FBgn0021760	FBgn0021760	0.109045	0.496032	-61.2994	-65.7997	7	2	9255.93	0	0	FALSE
FBgn0021761	FBgn0021761	0.0996905	0.466264	-42.3326	-46.955	7	2	653.929	0	0	FALSE
FBgn0021764	FBgn0021764	0.825201	1	-48.5552	-49.64	7	2	1141.52	0	0	FALSE
FBgn0021765	FBgn0021765	0.0279491	0.190856	-64.3819	-70.6584	7	2	10690.7	0	0	FALSE
FBgn0021767	FBgn0021767	0.984172	1	-46.2596	-46.5984	7	2	631.353	0	0	FALSE
FBgn0021768	FBgn0021768	0.98982	1	-54.4219	-54.7012	7	2	1760.52	0	0	FALSE
FBgn0021776	FBgn0021776	0.000278742	0.00671812	-38.8013	-50.5186	7	2	169.475	0	0	FALSE
FBgn0021795	FBgn0021795	0.0150987	0.122923	-52.8349	-59.8758	7	2	3975.04	0	0	FALSE
FBgn0021796	FBgn0021796	0.573864	1	-51.9869	-53.9029	7	2	1441.98	0	0	FALSE
FBgn0021800	FBgn0021800	0.983016	1	-43.8368	-44.1864	7	2	784.147	0	0	FALSE
FBgn0021814	FBgn0021814	0.49799	1	-50.321	-52.504	7	2	2137.41	0	0	FALSE
FBgn0021818	FBgn0021818	0.782706	1	-48.0235	-49.2528	7	2	1214.25	0	0	FALSE
FBgn0021825	FBgn0021825	0.671887	1	-48.9592	-50.5504	7	2	1473.27	0	0	FALSE
FBgn0021847	FBgn0021847	0.875359	1	-45.3494	-46.2521	7	2	1039.25	0	0	FALSE
FBgn0021856	FBgn0021856	0.907532	1	-41.4824	-42.2561	7	2	590.426	0	0	FALSE
FBgn0021872	FBgn0021872	0.212278	0.773896	-68.7166	-72.2738	7	2	28586.6	0	0	FALSE
FBgn0021874	FBgn0021874	0.958573	1	-39.3392	-39.8634	7	2	481.4	0	0	FALSE
FBgn0021875	FBgn0021875	0.919571	1	-41.4145	-42.1359	7	2	527.721	0	0	FALSE
FBgn0021895	FBgn0021895	0.925132	1	-52.4295	-53.1258	7	2	1487.26	0	0	FALSE
FBgn0021906	FBgn0021906	0.316672	0.975872	-60.6167	-63.5637	7	2	9308.17	0	0	FALSE
FBgn0021944	FBgn0021944	0.73119	1	-52.0206	-53.4193	7	2	2549.73	0	0	FALSE
FBgn0021967	FBgn0021967	0.176808	0.689502	-57.3412	-61.1645	7	2	4021.06	0	0	FALSE
FBgn0021979	FBgn0021979	0.312582	0.969025	-54.4915	-57.4591	7	2	3268.11	0	0	FALSE
FBgn0021995	FBgn0021995	0.774769	1	-42.8839	-44.1396	7	2	794.972	0	0	FALSE
FBgn0022023	FBgn0022023	0.911584	1	-59.9315	-60.6879	7	2	8422.25	0	0	FALSE
FBgn0022027	FBgn0022027	0.972472	1	-42.074	-42.5082	7	2	672.91	0	0	FALSE
FBgn0022029	FBgn0022029	0.0949642	0.450977	-46.0035	-50.6917	7	2	970.655	0	0	FALSE
FBgn0022069	FBgn0022069	0.907707	1	-46.4234	-47.1964	7	2	814.216	0	0	FALSE
FBgn0022097	FBgn0022097	0.669969	1	-58.0281	-59.6256	7	2	4944.31	0	0	FALSE
FBgn0022153	FBgn0022153	0.108715	0.494909	-49.5234	-54.0277	7	2	1534.01	0	0	FALSE
FBgn0022160	FBgn0022160	2.97817e-11	4.04887e-09	-58.8987	-87.9562	7	2	5811.93	0	0	FALSE
FBgn0022213	FBgn0022213	0.00120801	0.0201505	-45.1478	-55.1871	7	2	973.808	0	0	FALSE
FBgn0022224	FBgn0022224	0.84339	1	-35.6027	-36.6234	7	2	210.342	0	0	FALSE
FBgn0022238	FBgn0022238	0.678726	1	-52.7104	-54.2794	7	2	2660.04	0	0	FALSE
FBgn0022246	FBgn0022246	0.69236	1	-35.5785	-37.1032	7	2	175.455	0	0	FALSE
FBgn0022288	FBgn0022288	0.926026	1	-43.5591	-44.2513	7	2	811.205	0	0	FALSE
FBgn0022338	FBgn0022338	0.56481	1	-38.19	-40.1369	7	2	315.737	0	0	FALSE
FBgn0022343	FBgn0022343	0.974423	1	-49.9707	-50.3906	7	2	2257.41	0	0	FALSE
FBgn0022344	FBgn0022344	0.8751	1	-46.5949	-47.4986	7	2	1328.17	0	0	FALSE
FBgn0022349	FBgn0022349	0.9052	1	-56.1323	-56.9159	7	2	3111.15	0	0	FALSE
FBgn0022355	FBgn0022355	2.42584e-07	1.47692e-05	-80.0179	-99.495	7	2	60012.1	0	0	FALSE
FBgn0022359	FBgn0022359	0.0409229	0.248898	-37.9839	-43.7769	7	2	364.458	0	0	FALSE
FBgn0022361	FBgn0022361	0.976748	1	-52.8017	-53.2039	7	2	1923.94	0	0	FALSE
FBgn0022382	FBgn0022382	0.971076	1	-53.9976	-54.4417	7	2	3071.35	0	0	FALSE
FBgn0022699	FBgn0022699	0.921142	1	-42.1189	-42.8333	7	2	662.407	0	0	FALSE
FBgn0022700	FBgn0022700	1.91604e-14	3.94564e-12	-50.427	-87.1749	7	2	432.609	0	0	FALSE
FBgn0022702	FBgn0022702	0.164731	0.658313	-44.2378	-48.1626	7	2	372.419	0	0	FALSE
FBgn0022708	FBgn0022708	0.820606	1	-33.8881	-34.9889	7	2	127.61	0	0	FALSE
FBgn0022709	FBgn0022709	0.68588	1	-50.9061	-52.4518	7	2	3073.08	0	0	FALSE
FBgn0022710	FBgn0022710	0.126588	0.553076	-55.5453	-59.8402	7	2	1802.25	0	0	FALSE
FBgn0022720	FBgn0022720	0.557617	1	-45.7879	-47.7595	7	2	1219.1	0	0	FALSE
FBgn0022724	FBgn0022724	0.999975	1	-38.5407	-38.5643	7	2	272.084	0	0	FALSE
FBgn0022740	FBgn0022740	0.999169	1	-27.3827	-27.4801	7	2	30.4404	0	0	FALSE
FBgn0022764	FBgn0022764	0.374233	1	-60.2571	-62.9341	7	2	4149.38	0	0	FALSE
FBgn0022768	FBgn0022768	0.0114435	0.101936	-53.7103	-61.0898	7	2	3490.71	0	0	FALSE
FBgn0022770	FBgn0022770	0.956974	1	-36.978	-37.5116	7	2	145.151	0	0	FALSE
FBgn0022772	FBgn0022772	0.780565	1	-31.3239	-32.5604	7	2	55.811	0	0	FALSE
FBgn0022774	FBgn0022774	0.0185175	0.142414	-50.7881	-57.5776	7	2	1989.99	0	0	FALSE
FBgn0022786	FBgn0022786	0.318379	0.980267	-40.6331	-43.5716	7	2	543.506	0	0	FALSE
FBgn0022787	FBgn0022787	0.70124	1	-49.9976	-51.4936	7	2	1748.98	0	0	FALSE
FBgn0022800	FBgn0022800	0.987497	1	-40.5808	-40.8863	7	2	401.32	0	0	FALSE
FBgn0022893	FBgn0022893	0.000437463	0.00934693	-55.3298	-66.5348	7	2	2474.17	0	0	FALSE
FBgn0022935	FBgn0022935	0.173526	0.681336	-42.663	-46.5134	7	2	763.448	0	0	FALSE
FBgn0022936	FBgn0022936	0.938668	1	-37.3635	-37.9951	7	2	252.151	0	0	FALSE
FBgn0022942	FBgn0022942	0.236253	0.825803	-47.5123	-50.9103	7	2	1119.51	0	0	FALSE
FBgn0022943	FBgn0022943	0.968778	1	-44.8684	-45.3282	7	2	641.277	0	0	FALSE
FBgn0022959	FBgn0022959	0.999958	1	-58.2197	-58.2487	7	2	8496.89	0	0	FALSE
FBgn0022960	FBgn0022960	0.350429	1	-40.8867	-43.6713	7	2	430.192	0	0	FALSE
FBgn0022981	FBgn0022981	0.744508	1	-33.1426	-34.4979	7	2	90.0968	0	0	FALSE
FBgn0022984	FBgn0022984	0.836893	1	-47.572	-48.6158	7	2	1371.75	0	0	FALSE
FBgn0022985	FBgn0022985	0.996617	1	-49.3176	-49.4922	7	2	1550.88	0	0	FALSE
FBgn0022986	FBgn0022986	0.981581	1	-43.442	-43.8044	7	2	549.183	0	0	FALSE
FBgn0022987	FBgn0022987	0.904816	1	-46.0657	-46.8508	7	2	648.361	0	0	FALSE
FBgn0023000	FBgn0023000	0.726868	1	-40.9753	-42.3881	7	2	414.485	0	0	FALSE
FBgn0023001	FBgn0023001	0.0144649	0.118831	-42.6393	-49.7328	7	2	364.168	0	0	FALSE
FBgn0023023	FBgn0023023	0.00239839	0.033859	-46.6988	-55.9402	7	2	1114.91	0	0	FALSE
FBgn0023076	FBgn0023076	0.0397919	0.244428	-50.5487	-56.3775	7	2	1562.03	0	0	FALSE
FBgn0023081	FBgn0023081	0.838017	1	-50.2711	-51.3109	7	2	1060.01	0	0	FALSE
FBgn0023083	FBgn0023083	0.0575641	0.319236	-52.4057	-57.758	7	2	2576.21	0	0	FALSE
FBgn0023090	FBgn0023090	0.0288446	0.195221	-50.0721	-56.3089	7	2	1003.73	0	0	FALSE
FBgn0023091	FBgn0023091	0.990984	1	-25.4907	-25.7557	7	2	15.149	0	0	FALSE
FBgn0023094	FBgn0023094	0.75295	1	-44.6589	-45.9865	7	2	919.496	0	0	FALSE
FBgn0023095	FBgn0023095	0.228478	0.810994	-65.1839	-68.632	7	2	5801.16	0	0	FALSE
FBgn0023096	FBgn0023096	0.999257	1	-33.7677	-33.8607	7	2	125.62	0	0	FALSE
FBgn0023097	FBgn0023097	0.685494	1	-43.7997	-45.3467	7	2	687.743	0	0	FALSE
FBgn0023129	FBgn0023129	0.180783	0.698387	-67.162	-70.9534	7	2	8767.66	0	0	FALSE
FBgn0023130	FBgn0023130	0.0624602	0.338087	-37.4546	-42.7001	7	2	326.612	0	0	FALSE
FBgn0023143	FBgn0023143	0.0101412	0.0937337	-61.1173	-68.6434	7	2	9962.12	0	0	FALSE
FBgn0023167	FBgn0023167	0.826814	1	-49.8353	-50.9145	7	2	1457.93	0	0	FALSE
FBgn0023169	FBgn0023169	0.678319	1	-57.2482	-58.8185	7	2	5397.03	0	0	FALSE
FBgn0023170	FBgn0023170	0.419682	1	-60.2389	-62.7234	7	2	7230.8	0	0	FALSE
FBgn0023171	FBgn0023171	0.440806	1	-43.5299	-45.9298	7	2	909.812	0	0	FALSE
FBgn0023172	FBgn0023172	0.502888	1	-58.3935	-60.5587	7	2	3485.3	0	0	FALSE
FBgn0023174	FBgn0023174	0.759886	1	-60.4951	-61.8	7	2	8394.91	0	0	FALSE
FBgn0023175	FBgn0023175	0.617462	1	-60.2629	-62.0325	7	2	9136.05	0	0	FALSE
FBgn0023177	FBgn0023177	0.00302156	0.0400292	-44.9822	-53.9526	7	2	1182.12	0	0	FALSE
FBgn0023178	FBgn0023178	0.99889	1	-29.8482	-29.9579	7	2	16.5059	0	0	FALSE
FBgn0023179	FBgn0023179	0.809133	1	-36.3513	-37.4916	7	2	100.58	0	0	FALSE
FBgn0023180	FBgn0023180	0.764088	1	-30.4278	-31.7188	7	2	47.8452	0	0	FALSE
FBgn0023181	FBgn0023181	0.887331	1	-38.0454	-38.9016	7	2	304.57	0	0	FALSE
FBgn0023197	FBgn0023197	0.949077	1	-77.9349	-78.5127	7	2	7198.65	0	0	FALSE
FBgn0023212	FBgn0023212	0.00887178	0.086033	-56.9901	-64.6779	7	2	4379.33	0	0	FALSE
FBgn0023213	FBgn0023213	0.870544	1	-67.1667	-68.0877	7	2	9318.63	0	0	FALSE
FBgn0023214	FBgn0023214	0.286748	0.920104	-42.0383	-45.141	7	2	347.742	0	0	FALSE
FBgn0023215	FBgn0023215	0.857761	1	-50.5031	-51.4717	7	2	779.608	0	0	FALSE
FBgn0023216	FBgn0023216	0.990779	1	-41.6648	-41.9324	7	2	450.432	0	0	FALSE
FBgn0023388	FBgn0023388	0.928459	1	-47.6185	-48.2993	7	2	2011.31	0	0	FALSE
FBgn0023395	FBgn0023395	0.973773	1	-44.114	-44.5387	7	2	249.829	0	0	FALSE
FBgn0023407	FBgn0023407	0.000350893	0.00793789	-51.3419	-62.7979	7	2	1668.18	0	0	FALSE
FBgn0023415	FBgn0023415	0.132266	0.569587	-80.7679	-85.0019	7	2	28286.1	0	0	FALSE
FBgn0023416	FBgn0023416	0.986052	1	-30.5901	-30.9106	7	2	60.4805	0	0	FALSE
FBgn0023423	FBgn0023423	0.925229	1	-51.8596	-52.5554	7	2	3009.59	0	0	FALSE
FBgn0023441	FBgn0023441	0.720425	1	-73.1458	-74.5795	7	2	19196.5	0	0	FALSE
FBgn0023458	FBgn0023458	0.852926	1	-60.3216	-61.3078	7	2	3129.05	0	0	FALSE
FBgn0023477	FBgn0023477	0.287442	0.92056	-74.2839	-77.3828	7	2	40792.1	0	0	FALSE
FBgn0023479	FBgn0023479	0.721583	1	-63.4725	-64.9024	7	2	8458.71	0	0	FALSE
FBgn0023495	FBgn0023495	0.91772	1	-40.7755	-41.5051	7	2	63.4975	0	0	FALSE
FBgn0023496	FBgn0023496	0.999344	1	-33.4649	-33.5532	7	2	75.5196	0	0	FALSE
FBgn0023506	FBgn0023506	0.954163	1	-45.7094	-46.2591	7	2	578.072	0	0	FALSE
FBgn0023507	FBgn0023507	0.620651	1	-71.1108	-72.8698	7	2	19598.1	0	0	FALSE
FBgn0023508	FBgn0023508	0.0944857	0.450191	-47.7325	-52.4274	7	2	1431.72	0	0	FALSE
FBgn0023509	FBgn0023509	0.0421628	0.253711	-43.685	-49.4397	7	2	768.738	0	0	FALSE
FBgn0023510	FBgn0023510	0.90838	1	-56.582	-57.3521	7	2	2517	0	0	FALSE
FBgn0023511	FBgn0023511	0.161711	0.650701	-50.662	-54.613	7	2	2421.05	0	0	FALSE
FBgn0023512	FBgn0023512	0.984646	1	-43.9617	-44.296	7	2	844.847	0	0	FALSE
FBgn0023513	FBgn0023513	0.441929	1	-39.3409	-41.7363	7	2	386.01	0	0	FALSE
FBgn0023514	FBgn0023514	0.183317	0.70541	-44.7598	-48.531	7	2	902.963	0	0	FALSE
FBgn0023515	FBgn0023515	0.987241	1	-40.8949	-41.2031	7	2	322.538	0	0	FALSE
FBgn0023516	FBgn0023516	0.213952	0.778779	-53.7211	-57.2666	7	2	4322.12	0	0	FALSE
FBgn0023517	FBgn0023517	0.928409	1	-40.8057	-41.4867	7	2	519.414	0	0	FALSE
FBgn0023518	FBgn0023518	0.667721	1	-46.4507	-48.0555	7	2	768.737	0	0	FALSE
FBgn0023519	FBgn0023519	0.998535	1	-43.5998	-43.7228	7	2	876.603	0	0	FALSE
FBgn0023520	FBgn0023520	0.241353	0.833995	-46.3216	-49.6875	7	2	717.096	0	0	FALSE
FBgn0023521	FBgn0023521	0.806973	1	-41.208	-42.3556	7	2	480.16	0	0	FALSE
FBgn0023522	FBgn0023522	0.915491	1	-40.6667	-41.4062	7	2	598.017	0	0	FALSE
FBgn0023523	FBgn0023523	0.993066	1	-24.786	-25.0227	7	2	13.9219	0	0	FALSE
FBgn0023524	FBgn0023524	0.586738	1	-27.4627	-29.335	7	2	22.0342	0	0	FALSE
FBgn0023525	FBgn0023525	0.849371	1	-43.8969	-44.8961	7	2	713.795	0	0	FALSE
FBgn0023526	FBgn0023526	0.587004	1	-46.0549	-47.9263	7	2	1415.47	0	0	FALSE
FBgn0023527	FBgn0023527	0.665872	1	-42.0722	-43.683	7	2	502.717	0	0	FALSE
FBgn0023528	FBgn0023528	0.735694	1	-49.913	-51.297	7	2	1422.1	0	0	FALSE
FBgn0023529	FBgn0023529	0.0359034	0.227488	-62.391	-68.3509	7	2	6587.52	0	0	FALSE
FBgn0023530	FBgn0023530	0.574502	1	-45.2846	-47.1984	7	2	1048.23	0	0	FALSE
FBgn0023531	FBgn0023531	0.635678	1	-39.0667	-40.7762	7	2	232.108	0	0	FALSE
FBgn0023534	FBgn0023534	0.833393	1	-33.033	-34.0891	7	2	57.6142	0	0	FALSE
FBgn0023535	FBgn0023535	0.380942	1	-48.0222	-50.6697	7	2	1200.13	0	0	FALSE
FBgn0023536	FBgn0023536	0.979932	1	-41.5853	-41.9618	7	2	638.304	0	0	FALSE
FBgn0023537	FBgn0023537	0.275989	0.902329	-67.7144	-70.8763	7	2	17780.2	0	0	FALSE
FBgn0023540	FBgn0023540	0.329647	1	-50.4505	-53.3336	7	2	1897.1	0	0	FALSE
FBgn0023541	FBgn0023541	0.997505	1	-26.2919	-26.4455	7	2	16.5623	0	0	FALSE
FBgn0023542	FBgn0023542	0.961646	1	-46.0663	-46.572	7	2	1433.18	0	0	FALSE
FBgn0023545	FBgn0023545	0.996611	1	-41.7032	-41.8778	7	2	725.359	0	0	FALSE
FBgn0023549	FBgn0023549	0.972593	1	-54.7039	-55.1372	7	2	3455.74	0	0	FALSE
FBgn0023550	FBgn0023550	0.861408	1	-64.8394	-65.7945	7	2	14183	0	0	FALSE
FBgn0024150	FBgn0024150	0.993892	1	-43.5748	-43.799	7	2	425.167	0	0	FALSE
FBgn0024177	FBgn0024177	0.992579	1	-30.2778	-30.5215	7	2	29.5591	0	0	FALSE
FBgn0024179	FBgn0024179	0.448197	1	-47.7243	-50.0952	7	2	703.151	0	0	FALSE
FBgn0024183	FBgn0024183	0.892696	1	-60.8569	-61.6917	7	2	6934.43	0	0	FALSE
FBgn0024184	FBgn0024184	0.00046479	0.00975781	-50.1268	-61.2628	7	2	575.108	0	0	FALSE
FBgn0024187	FBgn0024187	0.667612	1	-55.0994	-56.7045	7	2	2464.65	0	0	FALSE
FBgn0024188	FBgn0024188	0.996971	1	-44.7691	-44.9357	7	2	930.916	0	0	FALSE
FBgn0024189	FBgn0024189	0.997052	1	-32.0309	-32.1956	7	2	59.6787	0	0	FALSE
FBgn0024191	FBgn0024191	0.111092	0.502462	-38.8521	-43.3269	7	2	387.418	0	0	FALSE
FBgn0024194	FBgn0024194	0.832888	1	-42.9268	-43.9848	7	2	585.031	0	0	FALSE
FBgn0024196	FBgn0024196	0.980666	1	-43.1376	-43.5079	7	2	663.5	0	0	FALSE
FBgn0024222	FBgn0024222	0.983624	1	-43.0699	-43.4138	7	2	609.094	0	0	FALSE
FBgn0024227	FBgn0024227	0.995926	1	-40.9866	-41.1753	7	2	139.01	0	0	FALSE
FBgn0024230	FBgn0024230	0.66027	1	-46.124	-47.753	7	2	788.306	0	0	FALSE
FBgn0024232	FBgn0024232	0.973651	1	-27.1043	-27.53	7	2	26.2587	0	0	FALSE
FBgn0024234	FBgn0024234	0.492879	1	-47.8481	-50.0499	7	2	1544.02	0	0	FALSE
FBgn0024236	FBgn0024236	0.991143	1	-52.0581	-52.3211	7	2	2035.75	0	0	FALSE
FBgn0024238	FBgn0024238	0.000253748	0.00628892	-56.6801	-68.5037	7	2	2683.74	0	0	FALSE
FBgn0024244	FBgn0024244	0.123121	0.54421	-54.9891	-59.3225	7	2	1405.13	0	0	FALSE
FBgn0024245	FBgn0024245	0.98762	1	-37.3432	-37.6473	7	2	272.252	0	0	FALSE
FBgn0024248	FBgn0024248	0.399728	1	-49.0403	-51.6073	7	2	1377.99	0	0	FALSE
FBgn0024250	FBgn0024250	0.111395	0.503404	-40.5493	-45.0204	7	2	240.503	0	0	FALSE
FBgn0024251	FBgn0024251	0.950749	1	-28.8579	-29.4265	7	2	44.6062	0	0	FALSE
FBgn0024273	FBgn0024273	0.00786578	0.0791837	-45.6041	-53.437	7	2	1187.8	0	0	FALSE
FBgn0024277	FBgn0024277	0.11356	0.510982	-51.8894	-56.3341	7	2	2172.68	0	0	FALSE
FBgn0024285	FBgn0024285	0.657463	1	-50.6378	-52.276	7	2	1712.66	0	0	FALSE
FBgn0024288	FBgn0024288	1.40003e-05	0.000554782	-41.1015	-56.159	7	2	176.456	0	0	FALSE
FBgn0024289	FBgn0024289	2.65185e-05	0.000982378	-77.5596	-91.911	7	2	54810.6	0	0	FALSE
FBgn0024291	FBgn0024291	0.997578	1	-51.2669	-51.4186	7	2	1710.68	0	0	FALSE
FBgn0024293	FBgn0024293	0.89066	1	-66.8916	-67.7346	7	2	15094.2	0	0	FALSE
FBgn0024294	FBgn0024294	0.972963	1	-31.5881	-32.0187	7	2	42.1472	0	0	FALSE
FBgn0024314	FBgn0024314	0.995053	1	-51.9193	-52.1242	7	2	3435.08	0	0	FALSE
FBgn0024315	FBgn0024315	0.0560233	0.313047	-67.7451	-73.1327	7	2	4774.25	0	0	FALSE
FBgn0024320	FBgn0024320	0.854727	1	-55.5002	-56.4799	7	2	3154.84	0	0	FALSE
FBgn0024321	FBgn0024321	0.270841	0.892156	-49.7816	-52.9724	7	2	949.559	0	0	FALSE
FBgn0024326	FBgn0024326	0.952773	1	-52.8838	-53.4412	7	2	1709.65	0	0	FALSE
FBgn0024329	FBgn0024329	0.206937	0.763769	-51.495	-55.0897	7	2	2269.67	0	0	FALSE
FBgn0024330	FBgn0024330	0.928174	1	-39.0443	-39.7265	7	2	374.985	0	0	FALSE
FBgn0024332	FBgn0024332	0.130202	0.562896	-34.8358	-39.0916	7	2	126.564	0	0	FALSE
FBgn0024352	FBgn0024352	0.732392	1	-54.7611	-56.1559	7	2	3353.67	0	0	FALSE
FBgn0024360	FBgn0024360	0.942876	1	-42.4483	-43.0587	7	2	606.559	0	0	FALSE
FBgn0024361	FBgn0024361	4.12927e-05	0.00141673	-56.3102	-70.17	7	2	1407.34	0	0	FALSE
FBgn0024362	FBgn0024362	0.878108	1	-51.802	-52.6942	7	2	1960.45	0	0	FALSE
FBgn0024364	FBgn0024364	0.965003	1	-43.5495	-44.0341	7	2	667.453	0	0	FALSE
FBgn0024365	FBgn0024365	0.0683543	0.361194	-52.6852	-57.8121	7	2	2158.91	0	0	FALSE
FBgn0024366	FBgn0024366	0.0195062	0.147407	-42.0458	-48.7709	7	2	459.737	0	0	FALSE
FBgn0024371	FBgn0024371	0.918507	1	-44.0084	-44.7345	7	2	689.774	0	0	FALSE
FBgn0024432	FBgn0024432	0.953096	1	-51.4724	-52.028	7	2	2369.56	0	0	FALSE
FBgn0024491	FBgn0024491	0.966106	1	-39.166	-39.6435	7	2	275.564	0	0	FALSE
FBgn0024509	FBgn0024509	0.741635	1	-51.488	-52.8526	7	2	3158.69	0	0	FALSE
FBgn0024510	FBgn0024510	0.465385	1	-38.8163	-41.121	7	2	244.537	0	0	FALSE
FBgn0024542	FBgn0024542	0.990863	1	-46.9181	-47.1846	7	2	677.804	0	0	FALSE
FBgn0024555	FBgn0024555	0.652561	1	-54.5711	-56.2253	7	2	2615.12	0	0	FALSE
FBgn0024556	FBgn0024556	0.0903482	0.437162	-53.33	-58.0854	7	2	3488.67	0	0	FALSE
FBgn0024558	FBgn0024558	0.946978	1	-43.0697	-43.6586	7	2	801.451	0	0	FALSE
FBgn0024689	FBgn0024689	0.108061	0.493215	-45.5073	-50.02	7	2	1315.89	0	0	FALSE
FBgn0024698	FBgn0024698	0.718575	1	-42.77	-44.2096	7	2	561.472	0	0	FALSE
FBgn0024728	FBgn0024728	0.882516	1	-46.896	-47.7711	7	2	1372.41	0	0	FALSE
FBgn0024732	FBgn0024732	1.3011e-05	0.000522637	-43.5364	-58.6746	7	2	663.36	0	0	FALSE
FBgn0024733	FBgn0024733	0.861794	1	-74.6831	-75.6368	7	2	46734.5	0	0	FALSE
FBgn0024734	FBgn0024734	0.19659	0.74061	-61.4256	-65.0954	7	2	5143.1	0	0	FALSE
FBgn0024740	FBgn0024740	0.0468628	0.274224	-39.1926	-44.8115	7	2	268.229	0	0	FALSE
FBgn0024754	FBgn0024754	0.780529	1	-48.4857	-49.7223	7	2	1625.73	0	0	FALSE
FBgn0024804	FBgn0024804	0.966914	1	-47.1863	-47.6586	7	2	1223.74	0	0	FALSE
FBgn0024806	FBgn0024806	0.721478	1	-53.5348	-54.9651	7	2	1897.72	0	0	FALSE
FBgn0024807	FBgn0024807	0.100445	0.468944	-65.9167	-70.5289	7	2	11157.2	0	0	FALSE
FBgn0024811	FBgn0024811	0.914422	1	-49.2359	-49.9801	7	2	1519.5	0	0	FALSE
FBgn0024814	FBgn0024814	0.575622	1	-55.1758	-57.0857	7	2	4476.43	0	0	FALSE
FBgn0024833	FBgn0024833	0.285667	0.918898	-46.5512	-49.6597	7	2	1460.27	0	0	FALSE
FBgn0024836	FBgn0024836	0.99956	1	-26.6582	-26.7333	7	2	18.0243	0	0	FALSE
FBgn0024841	FBgn0024841	0.774176	1	-44.0814	-45.3391	7	2	964.705	0	0	FALSE
FBgn0024846	FBgn0024846	0.611023	1	-47.1572	-48.9482	7	2	1229.45	0	0	FALSE
FBgn0024887	FBgn0024887	0.996201	1	-43.2632	-43.4465	7	2	751.189	0	0	FALSE
FBgn0024889	FBgn0024889	0.777744	1	-53.399	-54.6449	7	2	3641.37	0	0	FALSE
FBgn0024897	FBgn0024897	0.767607	1	-32.055	-33.3345	7	2	56.0088	0	0	FALSE
FBgn0024909	FBgn0024909	0.989028	1	-40.4584	-40.7469	7	2	513.548	0	0	FALSE
FBgn0024912	FBgn0024912	0.426793	1	-35.8187	-38.2744	7	2	207.388	0	0	FALSE
FBgn0024913	FBgn0024913	0.0371185	0.232352	-31.6568	-37.5743	7	2	100.835	0	0	FALSE
FBgn0024920	FBgn0024920	0.593347	1	-33.4539	-35.304	7	2	93.8958	0	0	FALSE
FBgn0024921	FBgn0024921	0.9907	1	-54.5724	-54.841	7	2	1948.93	0	0	FALSE
FBgn0024941	FBgn0024941	0.953094	1	-29.1798	-29.7354	7	2	40.5386	0	0	FALSE
FBgn0024943	FBgn0024943	0.0554441	0.311176	-31.0299	-36.431	7	2	41.2163	0	0	FALSE
FBgn0024944	FBgn0024944	0.00142818	0.0228248	-38.0166	-47.862	7	2	266.75	0	0	FALSE
FBgn0024945	FBgn0024945	0.804142	1	-48.5817	-49.7389	7	2	1825	0	0	FALSE
FBgn0024947	FBgn0024947	0.191934	0.728163	-58.6441	-62.3488	7	2	3709.93	0	0	FALSE
FBgn0024956	FBgn0024956	0.591399	1	-42.3817	-44.2383	7	2	606.603	0	0	FALSE
FBgn0024957	FBgn0024957	0.853105	1	-71.3913	-72.377	7	2	23573.7	0	0	FALSE
FBgn0024958	FBgn0024958	0.556529	1	-49.2088	-51.1842	7	2	1744.81	0	0	FALSE
FBgn0024963	FBgn0024963	0.445134	1	-42.6474	-45.0303	7	2	521.84	0	0	FALSE
FBgn0024973	FBgn0024973	0.316103	0.974838	-50.3985	-53.3484	7	2	2304.79	0	0	FALSE
FBgn0024975	FBgn0024975	0.983723	1	-35.861	-36.204	7	2	192.78	0	0	FALSE
FBgn0024977	FBgn0024977	0.961609	1	-27.3442	-27.8501	7	2	25.6747	0	0	FALSE
FBgn0024980	FBgn0024980	0.967975	1	-43.3874	-43.8526	7	2	537.862	0	0	FALSE
FBgn0024983	FBgn0024983	0.68428	1	-45.1751	-46.7261	7	2	775.835	0	0	FALSE
FBgn0024985	FBgn0024985	0.13498	0.576431	-50.8621	-55.0677	7	2	1931.19	0	0	FALSE
FBgn0024986	FBgn0024986	0.78931	1	-48.0165	-49.2237	7	2	1189.23	0	0	FALSE
FBgn0024987	FBgn0024987	0.195146	0.737349	-50.1956	-53.8761	7	2	1531.29	0	0	FALSE
FBgn0024989	FBgn0024989	0.6066	1	-32.9712	-34.7769	7	2	125.301	0	0	FALSE
FBgn0024991	FBgn0024991	0.958154	1	-41.5558	-42.0825	7	2	497.178	0	0	FALSE
FBgn0024992	FBgn0024992	0.850044	1	-48.6844	-49.6811	7	2	1946.68	0	0	FALSE
FBgn0024993	FBgn0024993	0.92651	1	-37.6994	-38.3893	7	2	165.042	0	0	FALSE
FBgn0024994	FBgn0024994	0.468384	1	-50.3743	-52.6676	7	2	930.129	0	0	FALSE
FBgn0024995	FBgn0024995	0.258543	0.870702	-56.4849	-59.7468	7	2	1816.35	0	0	FALSE
FBgn0024996	FBgn0024996	0.708999	1	-43.1869	-44.6577	7	2	920.057	0	0	FALSE
FBgn0024997	FBgn0024997	0.556288	1	-52.3094	-54.2856	7	2	672.367	0	0	FALSE
FBgn0024998	FBgn0024998	0.463555	1	-40.9179	-43.2296	7	2	440.514	0	0	FALSE
FBgn0025109	FBgn0025109	0.989878	1	-41.7513	-42.0299	7	2	751.669	0	0	FALSE
FBgn0025111	FBgn0025111	0.225212	0.803685	-58.2331	-61.7026	7	2	3613.69	0	0	FALSE
FBgn0025115	FBgn0025115	0.0111681	0.100134	-44.5841	-51.9932	7	2	802.154	0	0	FALSE
FBgn0025117	FBgn0025117	0.95734	1	-58.4155	-58.947	7	2	7422.88	0	0	FALSE
FBgn0025185	FBgn0025185	0.986518	1	-33.9232	-34.2389	7	2	147.802	0	0	FALSE
FBgn0025186	FBgn0025186	0.696627	1	-44.3193	-45.8302	7	2	922.327	0	0	FALSE
FBgn0025286	FBgn0025286	0.886823	1	-68.6079	-69.4661	7	2	24703.1	0	0	FALSE
FBgn0025334	FBgn0025334	0.942176	1	-23.191	-23.8049	7	2	11.4248	0	0	FALSE
FBgn0025335	FBgn0025335	0.0403624	0.246504	-49.2314	-55.042	7	2	2092.69	0	0	FALSE
FBgn0025336	FBgn0025336	0.809793	1	-43.4239	-44.5618	7	2	879.562	0	0	FALSE
FBgn0025352	FBgn0025352	0.0529789	0.300959	-58.7888	-64.249	7	2	6907.25	0	0	FALSE
FBgn0025360	FBgn0025360	0.754967	1	-45.6325	-46.9535	7	2	512.974	0	0	FALSE
FBgn0025366	FBgn0025366	0.997759	1	-61.392	-61.5389	7	2	7519.75	0	0	FALSE
FBgn0025373	FBgn0025373	0.949163	1	-51.8127	-52.39	7	2	1770.07	0	0	FALSE
FBgn0025378	FBgn0025378	0.681078	1	-43.6392	-45.2006	7	2	465.316	0	0	FALSE
FBgn0025381	FBgn0025381	0.000138051	0.00393713	-54.2221	-66.7325	7	2	4442.71	0	0	FALSE
FBgn0025382	FBgn0025382	0.954063	1	-26.7009	-27.2512	7	2	28.4266	0	0	FALSE
FBgn0025383	FBgn0025383	0.989605	1	-20.9188	-21.2007	7	2	6.74049	0	0	FALSE
FBgn0025387	FBgn0025387	0.137168	0.582227	-53.8897	-58.0729	7	2	2206.85	0	0	FALSE
FBgn0025388	FBgn0025388	0.220758	0.795491	-55.6091	-59.1083	7	2	2835.96	0	0	FALSE
FBgn0025390	FBgn0025390	0.929943	1	-47.4936	-48.1675	7	2	510.552	0	0	FALSE
FBgn0025391	FBgn0025391	0.661506	1	-51.1455	-52.7705	7	2	1582.74	0	0	FALSE
FBgn0025394	FBgn0025394	0.329066	1	-50.2368	-53.1227	7	2	1652.14	0	0	FALSE
FBgn0025454	FBgn0025454	0.124814	0.548404	-76.2207	-80.5352	7	2	35848.2	0	0	FALSE
FBgn0025455	FBgn0025455	0.608565	1	-53.9893	-55.7884	7	2	4151.41	0	0	FALSE
FBgn0025456	FBgn0025456	0.600511	1	-61.5195	-63.3456	7	2	6594.39	0	0	FALSE
FBgn0025457	FBgn0025457	0.928369	1	-42.2932	-42.9745	7	2	500.506	0	0	FALSE
FBgn0025463	FBgn0025463	0.489654	1	-45.8943	-48.108	7	2	1273.39	0	0	FALSE
FBgn0025469	FBgn0025469	0.356124	1	-47.1153	-49.8736	7	2	934.089	0	0	FALSE
FBgn0025519	FBgn0025519	0.142909	0.597637	-42.5512	-46.677	7	2	554.681	0	0	FALSE
FBgn0025525	FBgn0025525	4.06709e-05	0.00140198	-59.825	-73.7016	7	2	2396.11	0	0	FALSE
FBgn0025549	FBgn0025549	0.669724	1	-43.4444	-45.0426	7	2	791.034	0	0	FALSE
FBgn0025558	FBgn0025558	0.844199	1	-32.2174	-33.2352	7	2	89.8935	0	0	FALSE
FBgn0025571	FBgn0025571	0.0018903	0.0283404	-50.5243	-60.0437	7	2	2523.42	0	0	FALSE
FBgn0025573	FBgn0025573	0.276425	0.903179	-46.9406	-50.1	7	2	675.058	0	0	FALSE
FBgn0025574	FBgn0025574	0.00025708	0.00636024	-49.9769	-61.7858	7	2	903.606	0	0	FALSE
FBgn0025582	FBgn0025582	0.951225	1	-57.4705	-58.0366	7	2	6567.16	0	0	FALSE
FBgn0025583	FBgn0025583	0.0992029	0.464991	-61.4566	-66.0856	7	2	5310.27	0	0	FALSE
[truncated: 12,004 more rows]

## Sheet: Table S3C SOC
	Gene	p	padj	loglik_full	loglik_red	df_full	df_red	mean	converge_impulse	converge_const	allZero
FBgn0000003	FBgn0000003	0.772478	1	-48.6238	-49.8871	7	2	363.157	0	0	FALSE
FBgn0000008	FBgn0000008	0.961539	1	-51.3531	-51.8595	7	2	879.871	0	0	FALSE
FBgn0000014	FBgn0000014	0.160928	0.443566	-46.8192	-50.7772	7	2	1048.79	0	0	FALSE
FBgn0000015	FBgn0000015	0.0450537	0.19788	-49.6373	-55.307	7	2	750.463	0	0	FALSE
FBgn0000017	FBgn0000017	0.846359	1	-54.7949	-55.8049	7	2	3171.94	0	0	FALSE
FBgn0000018	FBgn0000018	0.970115	1	-40.5661	-41.0168	7	2	500.616	0	0	FALSE
FBgn0000024	FBgn0000024	0.139713	0.402937	-42.4233	-46.5807	7	2	233.089	0	0	FALSE
FBgn0000028	FBgn0000028	0.0855268	0.291445	-40.9302	-45.7591	7	2	181.989	0	0	FALSE
FBgn0000032	FBgn0000032	0.875651	1	-41.9576	-42.8592	7	2	791.019	0	0	FALSE
FBgn0000036	FBgn0000036	0.555498	0.945778	-27.0251	-29.004	7	2	23.9837	0	0	FALSE
FBgn0000037	FBgn0000037	0.673014	1	-28.6587	-30.2462	7	2	71.6861	0	0	FALSE
FBgn0000038	FBgn0000038	0.156167	0.434636	-30.5116	-34.5123	7	2	58.5451	0	0	FALSE
FBgn0000042	FBgn0000042	0.0964517	0.315875	-78.0944	-82.7616	7	2	25586.8	0	0	FALSE
FBgn0000043	FBgn0000043	0.00161011	0.0305899	-62.2163	-71.9225	7	2	4318.16	0	0	FALSE
FBgn0000044	FBgn0000044	0.00659218	0.0740206	-77.0766	-85.1215	7	2	33495	0	0	FALSE
FBgn0000045	FBgn0000045	0.652755	1	-72.6076	-74.2612	7	2	10462.7	0	0	FALSE
FBgn0000046	FBgn0000046	0.437784	0.831176	-63.19	-65.6018	7	2	10050.7	0	0	FALSE
FBgn0000047	FBgn0000047	0.20574	0.52273	-52.7501	-56.3533	7	2	945.99	0	0	FALSE
FBgn0000052	FBgn0000052	2.56775e-07	2.1401e-05	-61.0752	-80.4909	7	2	4499.38	0	0	FALSE
FBgn0000053	FBgn0000053	0.000160039	0.00539967	-70.193	-82.537	7	2	9507.88	0	0	FALSE
FBgn0000054	FBgn0000054	1.06294e-05	0.000545178	-44.5176	-59.8786	7	2	838.599	0	0	FALSE
FBgn0000055	FBgn0000055	0.667696	1	-54.6722	-56.277	7	2	1338.31	0	0	FALSE
FBgn0000057	FBgn0000057	0.599099	0.981458	-53.064	-54.8948	7	2	2456.38	0	0	FALSE
FBgn0000061	FBgn0000061	0.847392	1	-20.9436	-21.9499	7	2	7.55286	0	0	FALSE
FBgn0000063	FBgn0000063	0.0357298	0.174124	-40.1801	-46.1461	7	2	174.655	0	0	FALSE
FBgn0000064	FBgn0000064	0.706711	1	-85.0707	-86.5488	7	2	64600.2	0	0	FALSE
FBgn0000071	FBgn0000071	0.802054	1	-20.7861	-21.9504	7	2	6.70556	0	0	FALSE
FBgn0000075	FBgn0000075	0.936073	1	-23.8944	-24.5388	7	2	22.1615	0	0	FALSE
FBgn0000077	FBgn0000077	0.405857	0.794852	-44.042	-46.5834	7	2	456.622	0	0	FALSE
FBgn0000078	FBgn0000078	0.973151	1	-84.7024	-85.1317	7	2	14935.1	0	0	FALSE
FBgn0000079	FBgn0000079	0.979123	1	-89.0246	-89.4078	7	2	25477.5	0	0	FALSE
FBgn0000083	FBgn0000083	0.0709932	0.260973	-61.1422	-66.2191	7	2	5658.45	0	0	FALSE
FBgn0000084	FBgn0000084	0.856488	1	-54.7705	-55.7438	7	2	3019.82	0	0	FALSE
FBgn0000092	FBgn0000092	0.585792	0.970912	-27.5878	-29.4633	7	2	29.9478	0	0	FALSE
FBgn0000094	FBgn0000094	0.048204	0.206043	-66.269	-71.8515	7	2	8175.41	0	0	FALSE
FBgn0000097	FBgn0000097	0.0237432	0.141583	-47.873	-54.3537	7	2	1104.1	0	0	FALSE
FBgn0000099	FBgn0000099	5.20558e-21	3.83624e-18	-43.7844	-96.1707	7	2	949.952	0	0	FALSE
FBgn0000100	FBgn0000100	0.720283	1	-79.6343	-81.0685	7	2	48787	0	0	FALSE
FBgn0000108	FBgn0000108	0.0912965	0.304583	-38.9669	-43.7082	7	2	229.731	0	0	FALSE
FBgn0000109	FBgn0000109	0.981858	1	-45.4292	-45.7892	7	2	637.353	0	0	FALSE
FBgn0000114	FBgn0000114	0.122311	0.368767	-69.3724	-73.7149	7	2	7220.99	0	0	FALSE
FBgn0000115	FBgn0000115	0.403964	0.792977	-48.0733	-50.6226	7	2	1280.28	0	0	FALSE
FBgn0000116	FBgn0000116	0.638687	1	-76.284	-77.9837	7	2	30469.7	0	0	FALSE
FBgn0000117	FBgn0000117	0.669659	1	-57.6601	-59.2585	7	2	5643.76	0	0	FALSE
FBgn0000119	FBgn0000119	0.29006	0.649284	-46.9679	-50.0527	7	2	1134.56	0	0	FALSE
FBgn0000137	FBgn0000137	0.767078	1	-18.8357	-20.1168	7	2	4.54191	0	0	FALSE
FBgn0000139	FBgn0000139	0.945956	1	-47.0917	-47.6861	7	2	1297.66	0	0	FALSE
FBgn0000140	FBgn0000140	0.092467	0.30717	-50.5202	-55.2444	7	2	539.251	0	0	FALSE
FBgn0000146	FBgn0000146	0.840341	1	-44.6642	-45.6958	7	2	190.52	0	0	FALSE
FBgn0000147	FBgn0000147	0.0170668	0.120746	-49.0086	-55.8988	7	2	461.835	0	0	FALSE
FBgn0000150	FBgn0000150	0.893241	1	-77.5138	-78.3465	7	2	24411.4	0	0	FALSE
FBgn0000152	FBgn0000152	0.805822	1	-36.7781	-37.9297	7	2	166.652	0	0	FALSE
FBgn0000153	FBgn0000153	0.000598969	0.0155888	-49.8705	-60.7167	7	2	736.056	0	0	FALSE
FBgn0000157	FBgn0000157	0.484125	0.879487	-34.4667	-36.7009	7	2	112.384	0	0	FALSE
FBgn0000158	FBgn0000158	0.936363	1	-32.39	-33.033	7	2	40.5426	0	0	FALSE
FBgn0000163	FBgn0000163	0.841089	1	-55.4167	-56.4456	7	2	3643.54	0	0	FALSE
FBgn0000166	FBgn0000166	0.926811	1	-27.1881	-27.8767	7	2	26.1941	0	0	FALSE
FBgn0000173	FBgn0000173	0.150479	0.424306	-58.5493	-62.6024	7	2	3592	0	0	FALSE
FBgn0000179	FBgn0000179	0.979333	1	-28.7265	-29.108	7	2	45.5511	0	0	FALSE
FBgn0000180	FBgn0000180	0.986949	1	-35.2933	-35.6045	7	2	83.0161	0	0	FALSE
FBgn0000181	FBgn0000181	0.747427	1	-66.993	-68.3387	7	2	18121.6	0	0	FALSE
FBgn0000182	FBgn0000182	0.094535	0.312115	-35.7728	-40.4671	7	2	100.481	0	0	FALSE
FBgn0000183	FBgn0000183	0.000213678	0.00664872	-47.5679	-59.5859	7	2	1643.8	0	0	FALSE
FBgn0000206	FBgn0000206	0.947615	1	-26.935	-27.5205	7	2	30.2066	0	0	FALSE
FBgn0000210	FBgn0000210	0.906246	1	-31.601	-32.3802	7	2	84.7322	0	0	FALSE
FBgn0000212	FBgn0000212	7.4979e-05	0.00291627	-50.3404	-63.5351	7	2	2149.62	0	0	FALSE
FBgn0000221	FBgn0000221	0.912463	1	-37.124	-37.8767	7	2	272.789	0	0	FALSE
FBgn0000228	FBgn0000228	0.184274	0.486536	-51.2916	-55.0554	7	2	1368.61	0	0	FALSE
FBgn0000229	FBgn0000229	0.797012	1	-45.3499	-46.5313	7	2	908.381	0	0	FALSE
FBgn0000233	FBgn0000233	0.48135	0.876444	-24.078	-26.3225	7	2	14.1664	0	0	FALSE
FBgn0000239	FBgn0000239	0.634328	1	-53.1795	-54.8934	7	2	3260.61	0	0	FALSE
FBgn0000241	FBgn0000241	0.182105	0.482661	-26.2153	-29.9962	7	2	28.8831	0	0	FALSE
FBgn0000244	FBgn0000244	0.565103	0.954703	-59.2869	-61.2327	7	2	4502.65	0	0	FALSE
FBgn0000246	FBgn0000246	0.278412	0.634079	-34.7349	-37.8833	7	2	116.781	0	0	FALSE
FBgn0000247	FBgn0000247	0.153528	0.429683	-48.8063	-52.8311	7	2	1809.5	0	0	FALSE
FBgn0000250	FBgn0000250	0.863404	1	-54.0034	-54.9511	7	2	3512.04	0	0	FALSE
FBgn0000251	FBgn0000251	0.996545	1	-54.57	-54.7461	7	2	1860.64	0	0	FALSE
FBgn0000253	FBgn0000253	0.465345	0.861076	-69.644	-71.9488	7	2	13964.3	0	0	FALSE
FBgn0000256	FBgn0000256	0.195419	0.504754	-64.1703	-67.8487	7	2	6091.85	0	0	FALSE
FBgn0000257	FBgn0000257	0.268748	0.618187	-43.6811	-46.8838	7	2	785.51	0	0	FALSE
FBgn0000259	FBgn0000259	0.086121	0.292872	-52.9007	-57.7204	7	2	2497.19	0	0	FALSE
FBgn0000261	FBgn0000261	0.000147137	0.0050372	-87.2134	-99.6521	7	2	136534	0	0	FALSE
FBgn0000273	FBgn0000273	0.0413009	0.189047	-58.9166	-64.6979	7	2	3880.94	0	0	FALSE
FBgn0000274	FBgn0000274	0.0506655	0.211199	-53.5009	-59.019	7	2	883.789	0	0	FALSE
FBgn0000276	FBgn0000276	3.46184e-05	0.00149607	-58.9226	-72.9783	7	2	3087.05	0	0	FALSE
FBgn0000277	FBgn0000277	8.06753e-08	7.53077e-06	-48.758	-69.4203	7	2	766.462	0	0	FALSE
FBgn0000279	FBgn0000279	0.00592738	0.0697851	-26.6235	-34.7955	7	2	19.5762	0	0	FALSE
FBgn0000283	FBgn0000283	0.000105348	0.00378227	-48.3403	-61.1543	7	2	2129.19	0	0	FALSE
FBgn0000286	FBgn0000286	0.0224538	0.13767	-60.2511	-66.8014	7	2	3402.46	0	0	FALSE
FBgn0000287	FBgn0000287	0.144924	0.413032	-55.8205	-59.9266	7	2	1587.29	0	0	FALSE
FBgn0000289	FBgn0000289	2.94835e-06	0.000187649	-48.6816	-65.4484	7	2	2156.48	0	0	FALSE
FBgn0000299	FBgn0000299	0.000276151	0.0082445	-64.9533	-76.6811	7	2	7586.42	0	0	FALSE
FBgn0000303	FBgn0000303	0.838919	1	-26.7	-27.7366	7	2	31.244	0	0	FALSE
FBgn0000307	FBgn0000307	0.0141788	0.109504	-48.5117	-55.6296	7	2	1098.04	0	0	FALSE
FBgn0000308	FBgn0000308	0.65219	1	-61.9982	-63.6536	7	2	7455.66	0	0	FALSE
FBgn0000316	FBgn0000316	0.574017	0.961803	-45.5123	-47.4277	7	2	698.861	0	0	FALSE
FBgn0000317	FBgn0000317	0.192815	0.501168	-55.061	-58.759	7	2	1492.03	0	0	FALSE
FBgn0000318	FBgn0000318	0.516916	0.910651	-47.4821	-49.5966	7	2	1988.1	0	0	FALSE
FBgn0000319	FBgn0000319	0.0141301	0.109504	-66.5291	-73.6513	7	2	9588.2	0	0	FALSE
FBgn0000320	FBgn0000320	0.102137	0.328085	-44.3967	-48.9861	7	2	268.688	0	0	FALSE
FBgn0000326	FBgn0000326	0.607197	0.988832	-49.4647	-51.2684	7	2	1152.97	0	0	FALSE
FBgn0000330	FBgn0000330	0.531375	0.924607	-39.426	-41.4891	7	2	433.435	0	0	FALSE
FBgn0000339	FBgn0000339	0.648823	1	-49.3825	-51.0489	7	2	1489.59	0	0	FALSE
FBgn0000346	FBgn0000346	0.015797	0.116517	-48.6566	-55.642	7	2	599.551	0	0	FALSE
FBgn0000351	FBgn0000351	0.98427	1	-26.3147	-26.6526	7	2	36.934	0	0	FALSE
FBgn0000352	FBgn0000352	0.521281	0.914675	-39.9622	-42.0612	7	2	459.371	0	0	FALSE
FBgn0000357	FBgn0000357	0.832848	1	-25.8884	-26.9465	7	2	20.1068	0	0	FALSE
FBgn0000370	FBgn0000370	0.222169	0.548161	-75.1221	-78.6119	7	2	29848.4	0	0	FALSE
FBgn0000376	FBgn0000376	0.194826	0.504057	-39.6653	-43.3482	7	2	368.178	0	0	FALSE
FBgn0000377	FBgn0000377	0.144329	0.411839	-44.6515	-48.7634	7	2	929.8	0	0	FALSE
FBgn0000382	FBgn0000382	0.0481727	0.206022	-53.805	-59.3883	7	2	2523.02	0	0	FALSE
FBgn0000384	FBgn0000384	0.585272	0.970394	-46.6227	-48.4999	7	2	940.67	0	0	FALSE
FBgn0000394	FBgn0000394	0.637918	1	-44.7448	-46.447	7	2	619.324	0	0	FALSE
FBgn0000395	FBgn0000395	3.85818e-06	0.000241171	-47.5823	-64.0551	7	2	1175.19	0	0	FALSE
FBgn0000404	FBgn0000404	0.0184284	0.124655	-47.2102	-54.0056	7	2	508.899	0	0	FALSE
FBgn0000405	FBgn0000405	0.00828348	0.0840622	-55.0678	-62.8384	7	2	1060.13	0	0	FALSE
FBgn0000406	FBgn0000406	0.477783	0.872399	-82.8297	-85.0875	7	2	34948.2	0	0	FALSE
FBgn0000409	FBgn0000409	0.977245	1	-70.7138	-71.1122	7	2	9831.25	0	0	FALSE
FBgn0000411	FBgn0000411	0.07749	0.274983	-41.2728	-46.2336	7	2	179.455	0	0	FALSE
FBgn0000412	FBgn0000412	0.531259	0.924607	-55.5958	-57.6594	7	2	3210.59	0	0	FALSE
FBgn0000413	FBgn0000413	0.882439	1	-46.2547	-47.1301	7	2	1799.8	0	0	FALSE
FBgn0000414	FBgn0000414	0.992669	1	-51.0055	-51.2479	7	2	1609.47	0	0	FALSE
FBgn0000416	FBgn0000416	0.0208981	0.13319	-77.9367	-84.5763	7	2	48486.7	0	0	FALSE
FBgn0000422	FBgn0000422	0.935114	1	-50.6421	-51.2912	7	2	1061.69	0	0	FALSE
FBgn0000426	FBgn0000426	0.926089	1	-39.4358	-40.1276	7	2	307.592	0	0	FALSE
FBgn0000427	FBgn0000427	0.436838	0.830225	-26.2961	-28.7116	7	2	17.8323	0	0	FALSE
FBgn0000442	FBgn0000442	5.98691e-05	0.00236137	-30.6755	-44.1216	7	2	68.4704	0	0	FALSE
FBgn0000447	FBgn0000447	0.119275	0.362275	-59.8231	-64.2003	7	2	3151.92	0	0	FALSE
FBgn0000448	FBgn0000448	0.440186	0.833858	-22.6818	-25.0841	7	2	15.2479	0	0	FALSE
FBgn0000451	FBgn0000451	0.413702	0.804192	-38.7142	-41.2231	7	2	116.28	0	0	FALSE
FBgn0000454	FBgn0000454	0.649593	1	-55.6202	-57.2841	7	2	4162.73	0	0	FALSE
FBgn0000455	FBgn0000455	0.0315615	0.16404	-53.3973	-59.5205	7	2	2662.19	0	0	FALSE
FBgn0000459	FBgn0000459	0.797986	1	-33.0333	-34.2114	7	2	76.0897	0	0	FALSE
FBgn0000463	FBgn0000463	0.97898	1	-33.542	-33.9264	7	2	143.595	0	0	FALSE
FBgn0000464	FBgn0000464	0.346552	0.725535	-43.5514	-46.354	7	2	665.871	0	0	FALSE
FBgn0000473	FBgn0000473	1.44638e-06	0.000102284	-58.7842	-76.3272	7	2	5144.4	0	0	FALSE
FBgn0000477	FBgn0000477	0.125351	0.374476	-52.7502	-57.0587	7	2	1321.92	0	0	FALSE
FBgn0000479	FBgn0000479	0.0129626	0.105721	-55.198	-62.4256	7	2	2312.83	0	0	FALSE
FBgn0000482	FBgn0000482	0.885869	1	-44.0797	-44.9417	7	2	741.097	0	0	FALSE
FBgn0000489	FBgn0000489	0.462422	0.858445	-56.9889	-59.3049	7	2	2743.46	0	0	FALSE
FBgn0000490	FBgn0000490	0.031	0.162284	-46.2614	-52.4074	7	2	640.019	0	0	FALSE
FBgn0000492	FBgn0000492	2.35514e-05	0.00108476	-44.9251	-59.4079	7	2	619.174	0	0	FALSE
FBgn0000497	FBgn0000497	0.4035	0.792801	-38.5921	-41.1433	7	2	205.93	0	0	FALSE
FBgn0000499	FBgn0000499	0.705501	1	-53.6171	-55.0992	7	2	1591.28	0	0	FALSE
FBgn0000500	FBgn0000500	0.274006	0.626082	-26.1674	-29.3404	7	2	17.9874	0	0	FALSE
FBgn0000504	FBgn0000504	7.06956e-11	1.28556e-08	-56.5263	-84.6733	7	2	2832.62	0	0	FALSE
FBgn0000520	FBgn0000520	0.154131	0.430596	-38.5362	-42.5554	7	2	400.283	0	0	FALSE
FBgn0000524	FBgn0000524	0.0165633	0.118933	-40.5855	-47.5126	7	2	429.225	0	0	FALSE
FBgn0000527	FBgn0000527	0.0326534	0.166777	-40.9926	-47.0729	7	2	276.709	0	0	FALSE
FBgn0000529	FBgn0000529	0.140683	0.40515	-29.8837	-34.0315	7	2	41.65	0	0	FALSE
FBgn0000533	FBgn0000533	0.738092	1	-40.6198	-41.996	7	2	267.019	0	0	FALSE
FBgn0000535	FBgn0000535	0.561768	0.951824	-28.8159	-30.7732	7	2	34.9778	0	0	FALSE
FBgn0000536	FBgn0000536	0.654927	1	-62.9397	-64.5861	7	2	6138.51	0	0	FALSE
FBgn0000541	FBgn0000541	0.429207	0.821228	-58.9109	-61.3569	7	2	3114.26	0	0	FALSE
FBgn0000542	FBgn0000542	0.364897	0.746536	-36.9573	-39.6758	7	2	208.524	0	0	FALSE
FBgn0000543	FBgn0000543	0.206087	0.523139	-45.919	-49.5197	7	2	882.067	0	0	FALSE
FBgn0000546	FBgn0000546	0.000169536	0.00555934	-48.5982	-60.8774	7	2	715.223	0	0	FALSE
FBgn0000547	FBgn0000547	0.00989645	0.092012	-51.3626	-58.9184	7	2	1368.3	0	0	FALSE
FBgn0000551	FBgn0000551	0.881349	1	-20.0043	-20.884	7	2	6.99859	0	0	FALSE
FBgn0000556	FBgn0000556	0.212673	0.532709	-95.9216	-99.476	7	2	366905	0	0	FALSE
FBgn0000557	FBgn0000557	3.67854e-06	0.000230973	-50.3778	-66.9027	7	2	1764.36	0	0	FALSE
FBgn0000559	FBgn0000559	0.365401	0.74713	-88.1195	-90.8358	7	2	141194	0	0	FALSE
FBgn0000560	FBgn0000560	0.166625	0.454643	-32.3646	-36.273	7	2	57.2507	0	0	FALSE
FBgn0000562	FBgn0000562	0.130235	0.383496	-54.6948	-58.9502	7	2	2440.19	0	0	FALSE
FBgn0000565	FBgn0000565	6.36688e-08	6.1225e-06	-44.3046	-65.2211	7	2	690.356	0	0	FALSE
FBgn0000566	FBgn0000566	0.113987	0.351418	-54.0645	-58.504	7	2	2594.58	0	0	FALSE
FBgn0000567	FBgn0000567	0.00668699	0.0743736	-45.9504	-53.9782	7	2	772.066	0	0	FALSE
FBgn0000568	FBgn0000568	0.9701	1	-62.297	-62.7478	7	2	3714.29	0	0	FALSE
FBgn0000575	FBgn0000575	0.362586	0.744252	-61.6584	-64.3873	7	2	3352.91	0	0	FALSE
FBgn0000576	FBgn0000576	0.973249	1	-26.522	-26.9505	7	2	28.9904	0	0	FALSE
FBgn0000577	FBgn0000577	0.971872	1	-46.733	-47.1715	7	2	325.59	0	0	FALSE
FBgn0000578	FBgn0000578	0.154525	0.431351	-41.9659	-45.9814	7	2	578.648	0	0	FALSE
FBgn0000579	FBgn0000579	0.496522	0.891434	-82.3908	-84.5792	7	2	51315.4	0	0	FALSE
FBgn0000581	FBgn0000581	0.113994	0.351418	-48.5418	-52.9813	7	2	2623.9	0	0	FALSE
FBgn0000588	FBgn0000588	0.904304	1	-33.2961	-34.0834	7	2	97.7086	0	0	FALSE
FBgn0000592	FBgn0000592	0.0663535	0.250022	-80.7088	-85.8749	7	2	35757.6	0	0	FALSE
FBgn0000611	FBgn0000611	0.0177916	0.122658	-55.8122	-62.6511	7	2	2479.77	0	0	FALSE
FBgn0000615	FBgn0000615	0.044119	0.19506	-77.4437	-83.1403	7	2	17683	0	0	FALSE
FBgn0000617	FBgn0000617	0.944171	1	-40.1504	-40.754	7	2	418.444	0	0	FALSE
FBgn0000618	FBgn0000618	0.996769	1	-36.9112	-37.0824	7	2	258.512	0	0	FALSE
FBgn0000625	FBgn0000625	0.907325	1	-37.8492	-38.6238	7	2	191.343	0	0	FALSE
FBgn0000629	FBgn0000629	0.855943	1	-41.4171	-42.3924	7	2	727.706	0	0	FALSE
FBgn0000633	FBgn0000633	0.945396	1	-26.0654	-26.6627	7	2	20.6287	0	0	FALSE
FBgn0000635	FBgn0000635	0.0991541	0.321886	-55.5614	-60.1911	7	2	2653.55	0	0	FALSE
FBgn0000636	FBgn0000636	0.0349749	0.172291	-48.4943	-54.4875	7	2	1071.94	0	0	FALSE
FBgn0000644	FBgn0000644	0.804029	1	-23.463	-24.6206	7	2	13.6169	0	0	FALSE
FBgn0000658	FBgn0000658	0.287805	0.646119	-30.707	-33.804	7	2	62.3091	0	0	FALSE
FBgn0000659	FBgn0000659	0.00904102	0.0880527	-53.2613	-60.9264	7	2	1065.69	0	0	FALSE
FBgn0000662	FBgn0000662	0.0797361	0.279606	-51.6164	-56.5391	7	2	1541.44	0	0	FALSE
FBgn0000667	FBgn0000667	0.101892	0.327716	-60.9306	-65.5233	7	2	4646.34	0	0	FALSE
FBgn0000709	FBgn0000709	0.0566217	0.225809	-48.5116	-53.8854	7	2	1367.02	0	0	FALSE
FBgn0000711	FBgn0000711	0.635493	1	-51.6031	-53.3132	7	2	1296.23	0	0	FALSE
FBgn0000719	FBgn0000719	0.376562	0.760073	-48.8679	-51.5346	7	2	675.337	0	0	FALSE
FBgn0000721	FBgn0000721	0.092066	0.306328	-68.8701	-73.6001	7	2	8019.91	0	0	FALSE
FBgn0000723	FBgn0000723	0.000712104	0.0175544	-47.6648	-58.3128	7	2	1722.19	0	0	FALSE
FBgn0000808	FBgn0000808	0.916616	1	-30.3229	-31.0574	7	2	66.3776	0	0	FALSE
FBgn0000810	FBgn0000810	0.616188	0.995607	-41.0614	-42.8352	7	2	595.806	0	0	FALSE
FBgn0000826	FBgn0000826	0.826311	1	-28.8766	-29.9576	7	2	26.9324	0	0	FALSE
FBgn0000927	FBgn0000927	0.73297	1	-27.8305	-29.2234	7	2	41.901	0	0	FALSE
FBgn0000928	FBgn0000928	0.0889385	0.299499	-34.3706	-39.1471	7	2	68.7843	0	0	FALSE
FBgn0000964	FBgn0000964	0.824949	1	-27.6153	-28.701	7	2	21.5299	0	0	FALSE
FBgn0000996	FBgn0000996	0.972889	1	-41.5176	-41.9488	7	2	343.275	0	0	FALSE
FBgn0001075	FBgn0001075	0.907749	1	-34.289	-35.0618	7	2	120.96	0	0	FALSE
FBgn0001077	FBgn0001077	0.235154	0.567891	-26.8763	-30.2813	7	2	25.8732	0	0	FALSE
FBgn0001078	FBgn0001078	0.01394	0.108948	-47.2203	-54.3591	7	2	688.091	0	0	FALSE
FBgn0001079	FBgn0001079	0.0985248	0.320303	-40.4766	-45.1149	7	2	331.642	0	0	FALSE
FBgn0001083	FBgn0001083	0.0173435	0.121269	-31.9682	-38.8385	7	2	93.2933	0	0	FALSE
FBgn0001084	FBgn0001084	0.965317	1	-31.5041	-31.9867	7	2	97.2085	0	0	FALSE
FBgn0001085	FBgn0001085	0.696895	1	-33.836	-35.346	7	2	109.103	0	0	FALSE
FBgn0001086	FBgn0001086	0.00778568	0.0818431	-47.6351	-55.4803	7	2	404.59	0	0	FALSE
FBgn0001087	FBgn0001087	0.128616	0.380415	-46.4699	-50.7427	7	2	976.392	0	0	FALSE
FBgn0001089	FBgn0001089	0.363315	0.744712	-53.185	-55.9106	7	2	670.905	0	0	FALSE
FBgn0001090	FBgn0001090	0.0154397	0.115028	-50.8238	-57.8372	7	2	1761.18	0	0	FALSE
FBgn0001091	FBgn0001091	0.954588	1	-79.8789	-80.4262	7	2	32938.7	0	0	FALSE
FBgn0001092	FBgn0001092	0.241328	0.577422	-77.8371	-81.2033	7	2	28528.4	0	0	FALSE
FBgn0001098	FBgn0001098	0.70273	1	-64.1539	-65.645	7	2	7317.62	0	0	FALSE
FBgn0001099	FBgn0001099	0.0400683	0.186639	-44.9086	-50.7286	7	2	345.306	0	0	FALSE
FBgn0001104	FBgn0001104	0.0157201	0.116319	-49.0649	-56.0562	7	2	1023.15	0	0	FALSE
FBgn0001105	FBgn0001105	0.000832552	0.0197919	-60.1811	-70.6497	7	2	5602.11	0	0	FALSE
FBgn0001108	FBgn0001108	0.286603	0.644557	-48.669	-51.7724	7	2	2128.94	0	0	FALSE
FBgn0001112	FBgn0001112	0.0327847	0.166969	-70.505	-76.5802	7	2	8291.27	0	0	FALSE
FBgn0001114	FBgn0001114	0.190893	0.49793	-70.2146	-73.9271	7	2	9184.56	0	0	FALSE
FBgn0001122	FBgn0001122	0.473104	0.867409	-49.4799	-51.7554	7	2	852.866	0	0	FALSE
FBgn0001123	FBgn0001123	0.345292	0.723335	-51.0276	-53.8361	7	2	1469.34	0	0	FALSE
FBgn0001124	FBgn0001124	0.0333781	0.168661	-72.9258	-78.9783	7	2	19696.6	0	0	FALSE
FBgn0001125	FBgn0001125	0.0619322	0.239023	-77.8224	-83.0791	7	2	24385.1	0	0	FALSE
FBgn0001128	FBgn0001128	0.00120097	0.0255279	-79.1921	-89.2382	7	2	34096.4	0	0	FALSE
FBgn0001133	FBgn0001133	0.249083	0.589331	-42.1872	-45.5056	7	2	620.203	0	0	FALSE
FBgn0001134	FBgn0001134	0.861238	1	-40.4788	-41.4346	7	2	282.977	0	0	FALSE
FBgn0001137	FBgn0001137	0.003009	0.0467614	-42.0433	-51.0186	7	2	709.976	0	0	FALSE
FBgn0001138	FBgn0001138	0.84033	1	-24.6944	-25.726	7	2	14.1885	0	0	FALSE
FBgn0001139	FBgn0001139	0.127075	0.377779	-49.6428	-53.9324	7	2	2452.83	0	0	FALSE
FBgn0001142	FBgn0001142	0.00767161	0.0811313	-66.3781	-74.2411	7	2	9101.7	0	0	FALSE
FBgn0001145	FBgn0001145	0.567099	0.956114	-63.1197	-65.0588	7	2	8621.1	0	0	FALSE
FBgn0001147	FBgn0001147	0.592284	0.975784	-47.8283	-49.682	7	2	325.64	0	0	FALSE
FBgn0001148	FBgn0001148	0.567453	0.956294	-41.5284	-43.4662	7	2	145.322	0	0	FALSE
FBgn0001149	FBgn0001149	0.000151316	0.00516764	-65.6147	-78.0219	7	2	13859.4	0	0	FALSE
FBgn0001150	FBgn0001150	0.995831	1	-23.6695	-23.8601	7	2	18.518	0	0	FALSE
FBgn0001168	FBgn0001168	0.224052	0.55091	-57.8619	-61.3391	7	2	3045.13	0	0	FALSE
FBgn0001169	FBgn0001169	0.290399	0.649548	-44.4556	-47.5386	7	2	1047.83	0	0	FALSE
FBgn0001170	FBgn0001170	0.981936	1	-20.7132	-21.0724	7	2	5.73929	0	0	FALSE
FBgn0001179	FBgn0001179	0.952144	1	-41.6385	-42.1995	7	2	405.189	0	0	FALSE
FBgn0001180	FBgn0001180	0.661643	1	-39.7184	-41.343	7	2	212.668	0	0	FALSE
FBgn0001185	FBgn0001185	0.794321	1	-40.7084	-41.8988	7	2	480.915	0	0	FALSE
FBgn0001186	FBgn0001186	0.667792	1	-67.3339	-68.9384	7	2	12286.6	0	0	FALSE
FBgn0001187	FBgn0001187	0.96332	1	-75.1827	-75.678	7	2	15383.9	0	0	FALSE
FBgn0001189	FBgn0001189	0.588689	0.973179	-54.9228	-56.7886	7	2	2165.7	0	0	FALSE
FBgn0001197	FBgn0001197	0.460635	0.856207	-45.5193	-47.8421	7	2	956.672	0	0	FALSE
FBgn0001202	FBgn0001202	0.922217	1	-44.8726	-45.5821	7	2	824.924	0	0	FALSE
FBgn0001206	FBgn0001206	0.996368	1	-39.1769	-39.3567	7	2	245.242	0	0	FALSE
FBgn0001208	FBgn0001208	0.332376	0.706744	-65.3977	-68.2676	7	2	5726.54	0	0	FALSE
FBgn0001215	FBgn0001215	0.6094	0.991036	-66.2785	-68.0749	7	2	8166.53	0	0	FALSE
FBgn0001216	FBgn0001216	0.13535	0.393516	-59.565	-63.7668	7	2	2426.28	0	0	FALSE
FBgn0001217	FBgn0001217	0.0193936	0.12815	-67.0198	-73.7521	7	2	5555.05	0	0	FALSE
FBgn0001218	FBgn0001218	0.0210669	0.133777	-74.9913	-81.6209	7	2	23523.6	0	0	FALSE
FBgn0001220	FBgn0001220	0.496262	0.8912	-61.5889	-63.7783	7	2	9787.23	0	0	FALSE
FBgn0001222	FBgn0001222	0.0253696	0.14642	-45.2376	-51.6355	7	2	1422.25	0	0	FALSE
FBgn0001224	FBgn0001224	0.0100306	0.0925581	-50.3702	-57.9096	7	2	820.928	0	0	FALSE
FBgn0001225	FBgn0001225	0.0468197	0.202977	-60.7497	-66.3698	7	2	2131.42	0	0	FALSE
FBgn0001226	FBgn0001226	0.26224	0.608113	-59.2869	-62.5271	7	2	2152.39	0	0	FALSE
FBgn0001227	FBgn0001227	0.607792	0.989455	-28.1977	-29.9994	7	2	25.2588	0	0	FALSE
FBgn0001228	FBgn0001228	0.0475739	0.204648	-37.4745	-43.074	7	2	159.358	0	0	FALSE
FBgn0001229	FBgn0001229	0.978463	1	-30.1807	-30.5694	7	2	73.3663	0	0	FALSE
FBgn0001230	FBgn0001230	0.617972	0.996412	-58.1478	-59.9157	7	2	1524.1	0	0	FALSE
FBgn0001233	FBgn0001233	0.021271	0.134161	-79.2999	-85.9175	7	2	33537.1	0	0	FALSE
FBgn0001234	FBgn0001234	5.50225e-13	1.54085e-10	-59.8765	-93.1209	7	2	5739.98	0	0	FALSE
FBgn0001235	FBgn0001235	0.00466152	0.0614022	-49.9231	-58.3812	7	2	1164.57	0	0	FALSE
FBgn0001247	FBgn0001247	0.717038	1	-50.5458	-51.9905	7	2	2211.13	0	0	FALSE
FBgn0001248	FBgn0001248	0.525711	0.918821	-79.0976	-81.1808	7	2	62470.9	0	0	FALSE
FBgn0001250	FBgn0001250	0.0642884	0.244877	-61.6653	-66.873	7	2	3471.79	0	0	FALSE
FBgn0001255	FBgn0001255	0.943611	1	-26.9935	-27.6001	7	2	29.9749	0	0	FALSE
FBgn0001257	FBgn0001257	0.0714251	0.261986	-70.11	-75.1788	7	2	10154.7	0	0	FALSE
FBgn0001258	FBgn0001258	5.3233e-06	0.000315834	-52.9981	-69.1185	7	2	1613.19	0	0	FALSE
FBgn0001259	FBgn0001259	0.280509	0.636874	-30.2419	-33.3786	7	2	83.0366	0	0	FALSE
FBgn0001269	FBgn0001269	0.777484	1	-45.3694	-46.6161	7	2	412.632	0	0	FALSE
FBgn0001276	FBgn0001276	0.248102	0.588003	-35.5939	-38.9182	7	2	177.054	0	0	FALSE
FBgn0001280	FBgn0001280	0.0182447	0.123711	-49.4746	-56.2824	7	2	1223.7	0	0	FALSE
FBgn0001281	FBgn0001281	0.00995191	0.092254	-56.5661	-64.1151	7	2	1522.81	0	0	FALSE
FBgn0001285	FBgn0001285	0.271287	0.621903	-40.4266	-43.6148	7	2	81.1136	0	0	FALSE
FBgn0001291	FBgn0001291	0.525424	0.91882	-48.6772	-50.7614	7	2	1600.18	0	0	FALSE
FBgn0001296	FBgn0001296	0.045777	0.200115	-48.5931	-54.2422	7	2	942.391	0	0	FALSE
FBgn0001297	FBgn0001297	0.200384	0.513126	-65.3648	-69.0067	7	2	6422.44	0	0	FALSE
FBgn0001301	FBgn0001301	0.926973	1	-55.357	-56.0448	7	2	2180.71	0	0	FALSE
FBgn0001308	FBgn0001308	0.00826247	0.0840622	-58.033	-65.8067	7	2	4059.41	0	0	FALSE
FBgn0001311	FBgn0001311	0.072876	0.2651	-37.5011	-42.5433	7	2	132.268	0	0	FALSE
FBgn0001313	FBgn0001313	0.0755451	0.270856	-38.2795	-43.274	7	2	166.762	0	0	FALSE
FBgn0001316	FBgn0001316	0.343105	0.720696	-56.5321	-59.3508	7	2	2708.67	0	0	FALSE
FBgn0001319	FBgn0001319	0.972921	1	-24.729	-25.16	7	2	19.4926	0	0	FALSE
FBgn0001320	FBgn0001320	0.104205	0.332289	-37.6978	-42.26	7	2	228.89	0	0	FALSE
FBgn0001321	FBgn0001321	0.540155	0.932469	-31.8431	-33.8754	7	2	65.9623	0	0	FALSE
FBgn0001323	FBgn0001323	0.184429	0.486599	-37.7461	-41.5086	7	2	246.554	0	0	FALSE
FBgn0001324	FBgn0001324	0.989175	1	-50.1338	-50.4206	7	2	1494.4	0	0	FALSE
FBgn0001325	FBgn0001325	0.919271	1	-26.0401	-26.7629	7	2	27.1754	0	0	FALSE
FBgn0001330	FBgn0001330	0.378203	0.761956	-38.2077	-40.8672	7	2	342.171	0	0	FALSE
FBgn0001332	FBgn0001332	0.141257	0.406137	-48.731	-52.8731	7	2	1499.41	0	0	FALSE
FBgn0001341	FBgn0001341	0.849749	1	-37.196	-38.1939	7	2	348.388	0	0	FALSE
FBgn0001404	FBgn0001404	5.54335e-12	1.29363e-09	-53.7979	-84.6223	7	2	3394.78	0	0	FALSE
FBgn0001491	FBgn0001491	0.899183	1	-41.0636	-41.8721	7	2	573.084	0	0	FALSE
FBgn0001565	FBgn0001565	0.734484	1	-60.0537	-61.4416	7	2	5064.3	0	0	FALSE
FBgn0001612	FBgn0001612	0.84852	1	-40.0543	-41.0565	7	2	286.323	0	0	FALSE
FBgn0001624	FBgn0001624	0.0241271	0.142917	-57.1599	-63.6206	7	2	2711.36	0	0	FALSE
FBgn0001941	FBgn0001941	0.401292	0.789946	-56.8729	-59.4334	7	2	2527.63	0	0	FALSE
FBgn0001942	FBgn0001942	0.270083	0.620357	-77.6255	-80.8206	7	2	45765.9	0	0	FALSE
FBgn0001961	FBgn0001961	0.644045	1	-51.5815	-53.2636	7	2	3674.98	0	0	FALSE
FBgn0001965	FBgn0001965	0.13766	0.398658	-45.7755	-49.9537	7	2	1157.81	0	0	FALSE
FBgn0001970	FBgn0001970	0.584181	0.969963	-22.7764	-24.6573	7	2	14.5804	0	0	FALSE
FBgn0001974	FBgn0001974	0.895414	1	-39.4363	-40.2602	7	2	418.735	0	0	FALSE
FBgn0001977	FBgn0001977	0.50473	0.899138	-47.6281	-49.7866	7	2	1261.45	0	0	FALSE
FBgn0001978	FBgn0001978	0.732236	1	-52.8572	-54.2525	7	2	2819.12	0	0	FALSE
FBgn0001981	FBgn0001981	0.728158	1	-41.0733	-42.4818	7	2	131.713	0	0	FALSE
FBgn0001986	FBgn0001986	0.843567	1	-48.8398	-49.8599	7	2	1030.53	0	0	FALSE
FBgn0001987	FBgn0001987	0.246395	0.585543	-52.2162	-55.551	7	2	993.836	0	0	FALSE
FBgn0001989	FBgn0001989	0.975598	1	-57.8284	-58.2395	7	2	3029.43	0	0	FALSE
FBgn0001990	FBgn0001990	0.959573	1	-41.8019	-42.3201	7	2	373.655	0	0	FALSE
FBgn0001991	FBgn0001991	0.665303	1	-51.0962	-52.7088	7	2	2216.94	0	0	FALSE
FBgn0001992	FBgn0001992	0.979026	1	-28.6513	-29.0353	7	2	66.464	0	0	FALSE
FBgn0001994	FBgn0001994	8.11843e-06	0.000435534	-52.4405	-68.0978	7	2	2018.02	0	0	FALSE
FBgn0001995	FBgn0001995	0.108955	0.341848	-40.118	-44.6194	7	2	638.295	0	0	FALSE
FBgn0002021	FBgn0002021	0.952599	1	-45.8498	-46.4083	7	2	1071.42	0	0	FALSE
FBgn0002022	FBgn0002022	0.993012	1	-52.6489	-52.8864	7	2	2575.56	0	0	FALSE
FBgn0002023	FBgn0002023	0.0376523	0.179592	-39.4622	-45.3616	7	2	188.847	0	0	FALSE
FBgn0002031	FBgn0002031	0.9998	1	-54.7546	-54.8091	7	2	4894.59	0	0	FALSE
FBgn0002036	FBgn0002036	0.0606655	0.235824	-57.4395	-62.7232	7	2	2162.55	0	0	FALSE
FBgn0002044	FBgn0002044	0.00339923	0.0502112	-50.0254	-58.8571	7	2	2427.5	0	0	FALSE
FBgn0002069	FBgn0002069	0.00806745	0.0831814	-46.6685	-54.4709	7	2	670.954	0	0	FALSE
FBgn0002121	FBgn0002121	0.0637739	0.243856	-59.4291	-64.6473	7	2	2670.38	0	0	FALSE
FBgn0002174	FBgn0002174	0.0104579	0.0939871	-57.6691	-65.158	7	2	4165.11	0	0	FALSE
FBgn0002183	FBgn0002183	0.621577	0.998635	-49.016	-50.772	7	2	1421.57	0	0	FALSE
FBgn0002283	FBgn0002283	0.422014	0.812779	-42.7998	-45.2748	7	2	669.7	0	0	FALSE
FBgn0002284	FBgn0002284	0.583476	0.969483	-63.1328	-65.0161	7	2	9419.28	0	0	FALSE
FBgn0002306	FBgn0002306	0.181493	0.482031	-54.3497	-58.1354	7	2	1336.83	0	0	FALSE
FBgn0002354	FBgn0002354	0.998076	1	-38.7776	-38.9154	7	2	258.687	0	0	FALSE
FBgn0002413	FBgn0002413	0.000708649	0.0175309	-51.1132	-61.7668	7	2	3009.07	0	0	FALSE
FBgn0002431	FBgn0002431	0.040358	0.187801	-59.5586	-65.3693	7	2	5064.36	0	0	FALSE
FBgn0002441	FBgn0002441	0.209434	0.528093	-46.7632	-50.3402	7	2	1699.11	0	0	FALSE
FBgn0002466	FBgn0002466	0.14002	0.403738	-43.2707	-47.4251	7	2	243.449	0	0	FALSE
FBgn0002521	FBgn0002521	0.937666	1	-44.8913	-45.5279	7	2	1050.56	0	0	FALSE
FBgn0002522	FBgn0002522	0.213622	0.534225	-30.5236	-34.0715	7	2	68.1699	0	0	FALSE
FBgn0002524	FBgn0002524	0.0045224	0.0601287	-49.6995	-58.1936	7	2	1306.56	0	0	FALSE
FBgn0002525	FBgn0002525	0.834893	1	-50.3049	-51.3558	7	2	1814.33	0	0	FALSE
FBgn0002526	FBgn0002526	0.0629697	0.241534	-50.4857	-55.7205	7	2	1012.35	0	0	FALSE
FBgn0002531	FBgn0002531	0.129411	0.38196	-28.3039	-32.5682	7	2	19.4714	0	0	FALSE
FBgn0002542	FBgn0002542	0.0531364	0.217676	-48.6436	-54.1	7	2	483.792	0	0	FALSE
FBgn0002543	FBgn0002543	0.0245547	0.143856	-40.0271	-46.4658	7	2	180.331	0	0	FALSE
FBgn0002552	FBgn0002552	0.208254	0.526444	-43.9969	-47.5822	7	2	994.929	0	0	FALSE
FBgn0002562	FBgn0002562	0.111616	0.346607	-22.5252	-26.9935	7	2	11.2308	0	0	FALSE
FBgn0002563	FBgn0002563	0.801656	1	-54.4759	-55.6415	7	2	1056.28	0	0	FALSE
FBgn0002564	FBgn0002564	0.883076	1	-28.4825	-29.3555	7	2	16.292	0	0	FALSE
FBgn0002565	FBgn0002565	0.258407	0.602542	-34.9496	-38.2123	7	2	73.6641	0	0	FALSE
FBgn0002566	FBgn0002566	0.793167	1	-49.7638	-50.9581	7	2	1438.11	0	0	FALSE
FBgn0002567	FBgn0002567	0.847281	1	-48.0315	-49.0383	7	2	1677.19	0	0	FALSE
FBgn0002569	FBgn0002569	0.104787	0.333414	-62.0404	-66.595	7	2	1357.75	0	0	FALSE
FBgn0002570	FBgn0002570	0.778166	1	-86.4129	-87.6574	7	2	22202.4	0	0	FALSE
FBgn0002571	FBgn0002571	0.180056	0.479579	-60.6566	-64.4538	7	2	1112.62	0	0	FALSE
FBgn0002573	FBgn0002573	0.16432	0.450256	-28.4683	-32.3965	7	2	43.8163	0	0	FALSE
FBgn0002576	FBgn0002576	0.485719	0.880507	-23.3362	-25.5645	7	2	17.9871	0	0	FALSE
FBgn0002578	FBgn0002578	0.679855	1	-44.7411	-46.3064	7	2	123.392	0	0	FALSE
FBgn0002579	FBgn0002579	0.6884	1	-72.7983	-74.3359	7	2	21413.3	0	0	FALSE
FBgn0002590	FBgn0002590	0.446572	0.840669	-75.1246	-77.5019	7	2	28109.2	0	0	FALSE
FBgn0002592	FBgn0002592	0.447963	0.841929	-22.0572	-24.429	7	2	10.5113	0	0	FALSE
FBgn0002593	FBgn0002593	0.457059	0.852486	-79.6744	-82.0109	7	2	47281.2	0	0	FALSE
FBgn0002607	FBgn0002607	0.772938	1	-78.65	-79.9118	7	2	43834.6	0	0	FALSE
FBgn0002609	FBgn0002609	0.30482	0.66982	-37.3766	-40.3838	7	2	55.9216	0	0	FALSE
FBgn0002622	FBgn0002622	0.659759	1	-77.943	-79.5737	7	2	41510.4	0	0	FALSE
FBgn0002626	FBgn0002626	0.548552	0.93973	-74.8149	-76.8179	7	2	26433.6	0	0	FALSE
FBgn0002638	FBgn0002638	0.321117	0.693564	-49.6158	-52.5407	7	2	1387.29	0	0	FALSE
FBgn0002641	FBgn0002641	0.0360461	0.175188	-45.5576	-51.5125	7	2	677.712	0	0	FALSE
FBgn0002643	FBgn0002643	0.0507371	0.211435	-51.2467	-56.7631	7	2	1656.92	0	0	FALSE
FBgn0002645	FBgn0002645	0.00458593	0.0606348	-57.8914	-66.3689	7	2	3143.81	0	0	FALSE
FBgn0002673	FBgn0002673	0.0179923	0.123313	-54.3354	-61.1604	7	2	963.527	0	0	FALSE
FBgn0002707	FBgn0002707	0.415348	0.80561	-36.7045	-39.2067	7	2	187.11	0	0	FALSE
FBgn0002709	FBgn0002709	0.972821	1	-27.3598	-27.7914	7	2	31.599	0	0	FALSE
FBgn0002715	FBgn0002715	0.0114764	0.0988117	-50.8632	-58.2392	7	2	745.901	0	0	FALSE
FBgn0002716	FBgn0002716	0.468111	0.863684	-28.2891	-30.5835	7	2	45.7764	0	0	FALSE
FBgn0002719	FBgn0002719	5.45771e-08	5.41978e-06	-84.3793	-105.461	7	2	83588.5	0	0	FALSE
FBgn0002723	FBgn0002723	0.137551	0.398507	-48.6173	-52.7965	7	2	795.92	0	0	FALSE
FBgn0002732	FBgn0002732	0.506528	0.900237	-29.8946	-32.0466	7	2	22.724	0	0	FALSE
FBgn0002733	FBgn0002733	0.0917727	0.305662	-34.2096	-38.9439	7	2	84.3809	0	0	FALSE
FBgn0002736	FBgn0002736	0.687676	1	-40.3948	-41.9347	7	2	658.257	0	0	FALSE
FBgn0002772	FBgn0002772	0.658303	1	-64.1771	-65.8125	7	2	5737.75	0	0	FALSE
FBgn0002773	FBgn0002773	0.635579	1	-77.4013	-79.1111	7	2	27604.9	0	0	FALSE
FBgn0002774	FBgn0002774	0.45634	0.85189	-49.6608	-52.0001	7	2	1717.38	0	0	FALSE
FBgn0002775	FBgn0002775	0.957373	1	-41.3454	-41.8766	7	2	511.742	0	0	FALSE
FBgn0002778	FBgn0002778	0.121009	0.365993	-53.5341	-57.8914	7	2	1169.42	0	0	FALSE
FBgn0002780	FBgn0002780	0.648256	1	-57.9655	-59.6338	7	2	3727.04	0	0	FALSE
FBgn0002781	FBgn0002781	0.0590806	0.231722	-49.0535	-54.3718	7	2	1663.31	0	0	FALSE
FBgn0002783	FBgn0002783	0.0266797	0.150539	-47.7755	-54.1103	7	2	1552.11	0	0	FALSE
FBgn0002787	FBgn0002787	0.456365	0.85189	-55.5522	-57.8915	7	2	5358.16	0	0	FALSE
FBgn0002789	FBgn0002789	0.0614971	0.237871	-67.7395	-73.0053	7	2	9458.91	0	0	FALSE
FBgn0002791	FBgn0002791	0.24996	0.590308	-47.0262	-50.3393	7	2	643.982	0	0	FALSE
FBgn0002838	FBgn0002838	0.0406433	0.188066	-36.5307	-42.3325	7	2	108.687	0	0	FALSE
FBgn0002842	FBgn0002842	0.0441349	0.195068	-45.0809	-50.777	7	2	257.623	0	0	FALSE
FBgn0002855	FBgn0002855	0.986917	1	-81.932	-82.2436	7	2	29399.7	0	0	FALSE
FBgn0002856	FBgn0002856	0.961125	1	-66.4599	-66.9688	7	2	7247.58	0	0	FALSE
FBgn0002862	FBgn0002862	0.147998	0.419736	-69.6065	-73.6831	7	2	5987.5	0	0	FALSE
FBgn0002865	FBgn0002865	0.0207723	0.132749	-75.9582	-82.6053	7	2	15407.2	0	0	FALSE
FBgn0002868	FBgn0002868	0.31723	0.687808	-63.2913	-66.2355	7	2	9436.46	0	0	FALSE
FBgn0002869	FBgn0002869	0.00171425	0.0323055	-31.2355	-40.8688	7	2	39.1929	0	0	FALSE
FBgn0002872	FBgn0002872	0.344944	0.722952	-41.8876	-44.6978	7	2	238.533	0	0	FALSE
FBgn0002873	FBgn0002873	0.0145241	0.111028	-62.3508	-69.4392	7	2	2591.56	0	0	FALSE
FBgn0002878	FBgn0002878	0.944158	1	-41.8721	-42.4759	7	2	452.173	0	0	FALSE
FBgn0002887	FBgn0002887	0.757342	1	-43.6702	-44.9834	7	2	401.547	0	0	FALSE
FBgn0002891	FBgn0002891	0.493986	0.889963	-42.1133	-44.311	7	2	383.034	0	0	FALSE
FBgn0002899	FBgn0002899	0.208844	0.527364	-36.1062	-39.6873	7	2	134.156	0	0	FALSE
FBgn0002901	FBgn0002901	0.438879	0.832456	-42.1673	-44.5748	7	2	268.738	0	0	FALSE
FBgn0002905	FBgn0002905	0.93635	1	-40.2969	-40.9399	7	2	418.123	0	0	FALSE
FBgn0002906	FBgn0002906	0.184371	0.486536	-51.258	-55.021	7	2	678.782	0	0	FALSE
FBgn0002914	FBgn0002914	0.900314	1	-52.6808	-53.4847	7	2	1990.6	0	0	FALSE
FBgn0002917	FBgn0002917	0.987316	1	-33.9236	-34.231	7	2	93.5019	0	0	FALSE
FBgn0002921	FBgn0002921	0.0321104	0.165292	-72.8461	-78.9476	7	2	25450.6	0	0	FALSE
FBgn0002922	FBgn0002922	0.215969	0.537887	-25.3627	-28.8944	7	2	23.2422	0	0	FALSE
FBgn0002924	FBgn0002924	0.168683	0.458176	-43.5507	-47.4415	7	2	304.677	0	0	FALSE
FBgn0002926	FBgn0002926	0.259743	0.604542	-26.8595	-30.1143	7	2	24.1448	0	0	FALSE
FBgn0002930	FBgn0002930	0.748308	1	-66.951	-68.2939	7	2	6947.66	0	0	FALSE
FBgn0002931	FBgn0002931	0.469641	0.865107	-43.1983	-45.4868	7	2	306.193	0	0	FALSE
FBgn0002932	FBgn0002932	0.670846	1	-39.4475	-41.0421	7	2	256.325	0	0	FALSE
FBgn0002939	FBgn0002939	0.00269912	0.0433905	-32.8883	-41.9913	7	2	41.7594	0	0	FALSE
FBgn0002941	FBgn0002941	0.228934	0.558456	-28.3095	-31.7546	7	2	38.8764	0	0	FALSE
FBgn0002945	FBgn0002945	0.125595	0.374883	-41.0427	-45.3485	7	2	387.88	0	0	FALSE
FBgn0002948	FBgn0002948	0.146668	0.416898	-35.9994	-40.0886	7	2	246.2	0	0	FALSE
FBgn0002962	FBgn0002962	0.718295	1	-29.6468	-31.0874	7	2	31.7694	0	0	FALSE
FBgn0002973	FBgn0002973	0.341408	0.719034	-56.6127	-59.4395	7	2	2736.77	0	0	FALSE
FBgn0002985	FBgn0002985	0.404231	0.793245	-45.3883	-47.9365	7	2	373.22	0	0	FALSE
FBgn0002989	FBgn0002989	0.957971	1	-36.3277	-36.8554	7	2	217.095	0	0	FALSE
FBgn0003002	FBgn0003002	0.895625	1	-26.0401	-26.8631	7	2	24.1203	0	0	FALSE
FBgn0003008	FBgn0003008	0.99791	1	-39.1967	-39.3393	7	2	412.228	0	0	FALSE
FBgn0003009	FBgn0003009	0.0721259	0.26334	-49.3355	-54.3915	7	2	481.002	0	0	FALSE
FBgn0003011	FBgn0003011	0.108106	0.340539	-21.7543	-26.2663	7	2	10.3055	0	0	FALSE
FBgn0003015	FBgn0003015	0.0414091	0.189233	-18.7233	-24.5011	7	2	7.59137	0	0	FALSE
FBgn0003016	FBgn0003016	0.236873	0.570074	-51.9878	-55.382	7	2	1627.32	0	0	FALSE
FBgn0003023	FBgn0003023	0.310825	0.678763	-27.9219	-30.8984	7	2	32.391	0	0	FALSE
FBgn0003028	FBgn0003028	0.350762	0.73097	-40.2611	-43.0441	7	2	195.939	0	0	FALSE
FBgn0003034	FBgn0003034	0.660739	1	-69.3118	-70.9393	7	2	8330.98	0	0	FALSE
FBgn0003041	FBgn0003041	0.995072	1	-40.3744	-40.579	7	2	604.774	0	0	FALSE
FBgn0003042	FBgn0003042	0.503727	0.89861	-37.5897	-39.7519	7	2	201.283	0	0	FALSE
FBgn0003044	FBgn0003044	0.919752	1	-46.0201	-46.7407	7	2	611.837	0	0	FALSE
FBgn0003046	FBgn0003046	0.90925	1	-23.6141	-24.3805	7	2	10.2059	0	0	FALSE
FBgn0003048	FBgn0003048	0.0141637	0.109504	-52.632	-59.7513	7	2	1640.7	0	0	FALSE
FBgn0003053	FBgn0003053	4.21207e-08	4.27373e-06	-57.8657	-79.2254	7	2	3301.97	0	0	FALSE
FBgn0003060	FBgn0003060	0.945589	1	-31.679	-32.2753	7	2	33.646	0	0	FALSE
FBgn0003062	FBgn0003062	0.997546	1	-51.5721	-51.7246	7	2	1476.12	0	0	FALSE
FBgn0003068	FBgn0003068	0.00220563	0.0383683	-43.6388	-52.9782	7	2	465.188	0	0	FALSE
FBgn0003071	FBgn0003071	0.00103487	0.0231917	-61.234	-71.452	7	2	8677.79	0	0	FALSE
FBgn0003074	FBgn0003074	0.298734	0.661115	-81.7047	-84.7435	7	2	44878.7	0	0	FALSE
FBgn0003076	FBgn0003076	0.663094	1	-85.9003	-87.5202	7	2	58401.6	0	0	FALSE
FBgn0003079	FBgn0003079	0.370444	0.753152	-43.5562	-46.2499	7	2	778.587	0	0	FALSE
FBgn0003082	FBgn0003082	0.998686	1	-53.0929	-53.2106	7	2	2547.5	0	0	FALSE
FBgn0003087	FBgn0003087	0.0134781	0.107631	-41.746	-48.9259	7	2	209.959	0	0	FALSE
FBgn0003089	FBgn0003089	0.961756	1	-26.6383	-27.1433	7	2	18.8796	0	0	FALSE
FBgn0003090	FBgn0003090	0.267258	0.615891	-41.1422	-44.3534	7	2	313.573	0	0	FALSE
FBgn0003091	FBgn0003091	0.674551	1	-47.3094	-48.892	7	2	613.071	0	0	FALSE
FBgn0003093	FBgn0003093	3.18818e-05	0.00139503	-52.4942	-66.6413	7	2	1919.7	0	0	FALSE
FBgn0003114	FBgn0003114	0.312652	0.68168	-23.0573	-26.0245	7	2	10.8673	0	0	FALSE
FBgn0003116	FBgn0003116	0.74445	1	-55.3333	-56.6888	7	2	1581.52	0	0	FALSE
FBgn0003117	FBgn0003117	0.622839	0.999177	-29.1894	-30.9413	7	2	48.0592	0	0	FALSE
FBgn0003118	FBgn0003118	0.261802	0.607516	-46.4151	-49.6578	7	2	555.329	0	0	FALSE
FBgn0003124	FBgn0003124	0.00759905	0.0806686	-57.6389	-65.5133	7	2	1499.09	0	0	FALSE
FBgn0003129	FBgn0003129	0.0822298	0.284784	-36.8601	-41.7417	7	2	102.092	0	0	FALSE
FBgn0003132	FBgn0003132	0.0622994	0.23998	-56.1191	-61.368	7	2	1231.47	0	0	FALSE
FBgn0003134	FBgn0003134	0.739316	1	-66.0133	-67.3855	7	2	6400.17	0	0	FALSE
FBgn0003137	FBgn0003137	0.617771	0.996412	-57.3579	-59.1265	7	2	2443.69	0	0	FALSE
FBgn0003139	FBgn0003139	0.114637	0.35247	-44.6986	-49.1303	7	2	794.152	0	0	FALSE
FBgn0003140	FBgn0003140	0.0313457	0.16347	-45.732	-51.8639	7	2	392.545	0	0	FALSE
FBgn0003141	FBgn0003141	0.276725	0.630958	-46.0649	-49.2226	7	2	1033.06	0	0	FALSE
FBgn0003145	FBgn0003145	0.947702	1	-54.0828	-54.668	7	2	1513.91	0	0	FALSE
FBgn0003149	FBgn0003149	0.0371408	0.178281	-69.3712	-75.288	7	2	12426.7	0	0	FALSE
FBgn0003159	FBgn0003159	0.410258	0.800398	-58.2337	-60.7568	7	2	3364.71	0	0	FALSE
FBgn0003162	FBgn0003162	0.000260265	0.00783705	-52.5439	-64.3388	7	2	1704	0	0	FALSE
FBgn0003165	FBgn0003165	0.0768118	0.273976	-46.663	-51.6355	7	2	958.398	0	0	FALSE
FBgn0003169	FBgn0003169	0.201182	0.514606	-48.8773	-52.5133	7	2	1373.02	0	0	FALSE
FBgn0003174	FBgn0003174	0.642617	1	-31.3954	-33.0821	7	2	73.2461	0	0	FALSE
FBgn0003175	FBgn0003175	0.794944	1	-55.858	-57.0463	7	2	2368.76	0	0	FALSE
FBgn0003187	FBgn0003187	0.00268887	0.0433751	-58.7967	-67.9041	7	2	2549.01	0	0	FALSE
FBgn0003189	FBgn0003189	0.00578424	0.0689284	-47.6141	-55.8154	7	2	1307.72	0	0	FALSE
FBgn0003204	FBgn0003204	0.327385	0.700764	-53.2036	-56.0976	7	2	2165.03	0	0	FALSE
FBgn0003205	FBgn0003205	0.00157189	0.0301316	-50.9917	-60.7258	7	2	1678.21	0	0	FALSE
FBgn0003206	FBgn0003206	0.25971	0.604542	-47.6499	-50.9048	7	2	1423.08	0	0	FALSE
FBgn0003209	FBgn0003209	0.481873	0.877168	-57.4807	-59.7233	7	2	2503.88	0	0	FALSE
FBgn0003210	FBgn0003210	0.209554	0.528299	-49.0373	-52.6134	7	2	1511.98	0	0	FALSE
FBgn0003218	FBgn0003218	0.297061	0.659183	-57.1166	-60.1642	7	2	2568.72	0	0	FALSE
FBgn0003227	FBgn0003227	0.83219	1	-26.8155	-27.8759	7	2	33.8724	0	0	FALSE
FBgn0003231	FBgn0003231	0.729856	1	-75.3521	-76.7552	7	2	28844.9	0	0	FALSE
FBgn0003250	FBgn0003250	0.001141	0.0246548	-30.4628	-40.5681	7	2	60.0776	0	0	FALSE
FBgn0003254	FBgn0003254	0.0685728	0.255089	-47.7708	-52.8935	7	2	367.913	0	0	FALSE
FBgn0003255	FBgn0003255	0.00140295	0.0280229	-37.1197	-46.9857	7	2	148.895	0	0	FALSE
FBgn0003256	FBgn0003256	0.357196	0.737569	-55.8674	-58.6209	7	2	2682.42	0	0	FALSE
FBgn0003257	FBgn0003257	5.00104e-12	1.20732e-09	-56.2864	-87.2189	7	2	1787	0	0	FALSE
FBgn0003261	FBgn0003261	0.0301126	0.160361	-74.9972	-81.1798	7	2	30340.4	0	0	FALSE
FBgn0003267	FBgn0003267	0.97315	1	-22.7477	-23.177	7	2	12.3753	0	0	FALSE
FBgn0003268	FBgn0003268	0.106222	0.336575	-37.8666	-42.4027	7	2	223.06	0	0	FALSE
FBgn0003274	FBgn0003274	0.900467	1	-81.1792	-81.9825	7	2	52877.3	0	0	FALSE
FBgn0003275	FBgn0003275	0.21044	0.529285	-49.4014	-52.9714	7	2	957.43	0	0	FALSE
FBgn0003277	FBgn0003277	0.0102786	0.0931146	-54.8051	-62.3149	7	2	2139.23	0	0	FALSE
FBgn0003278	FBgn0003278	0.684746	1	-43.1389	-44.6883	7	2	326.166	0	0	FALSE
FBgn0003279	FBgn0003279	0.506696	0.900296	-80.0674	-82.2187	7	2	56105.7	0	0	FALSE
FBgn0003285	FBgn0003285	0.820298	1	-31.5358	-32.6377	7	2	75.6625	0	0	FALSE
FBgn0003292	FBgn0003292	0.483208	0.878571	-24.6935	-26.9311	7	2	29.5522	0	0	FALSE
FBgn0003295	FBgn0003295	0.999144	1	-22.0987	-22.1972	7	2	8.85853	0	0	FALSE
FBgn0003300	FBgn0003300	0.736577	1	-21.2516	-22.6327	7	2	8.87012	0	0	FALSE
FBgn0003301	FBgn0003301	0.170732	0.46204	-47.0116	-50.8852	7	2	943.812	0	0	FALSE
FBgn0003302	FBgn0003302	0.0144323	0.110732	-50.8356	-57.9318	7	2	756.162	0	0	FALSE
FBgn0003308	FBgn0003308	0.0711784	0.261379	-51.0713	-56.1447	7	2	1537.84	0	0	FALSE
FBgn0003310	FBgn0003310	0.640794	1	-43.6033	-45.296	7	2	817.441	0	0	FALSE
FBgn0003312	FBgn0003312	0.988315	1	-28.1446	-28.4412	7	2	30.654	0	0	FALSE
FBgn0003317	FBgn0003317	0.877371	1	-43.855	-44.75	7	2	990.664	0	0	FALSE
FBgn0003319	FBgn0003319	0.993457	1	-20.0445	-20.2754	7	2	6.20181	0	0	FALSE
FBgn0003321	FBgn0003321	0.579277	0.965946	-49.5958	-51.4934	7	2	2515.69	0	0	FALSE
FBgn0003328	FBgn0003328	0.0854151	0.291135	-57.9543	-62.785	7	2	2024.47	0	0	FALSE
FBgn0003330	FBgn0003330	0.998263	1	-38.2968	-38.4289	7	2	318.353	0	0	FALSE
FBgn0003334	FBgn0003334	0.00262281	0.0426982	-45.9222	-55.0588	7	2	1166.37	0	0	FALSE
FBgn0003345	FBgn0003345	0.180325	0.480141	-49.8703	-53.6653	7	2	1462.62	0	0	FALSE
FBgn0003346	FBgn0003346	0.195456	0.504754	-52.3554	-56.0336	7	2	1215.09	0	0	FALSE
FBgn0003353	FBgn0003353	0.919425	1	-41.3699	-42.092	7	2	348.066	0	0	FALSE
FBgn0003356	FBgn0003356	0.971822	1	-89.2996	-89.7384	7	2	26918.9	0	0	FALSE
FBgn0003357	FBgn0003357	0.973557	1	-88.8173	-89.2436	7	2	25318.6	0	0	FALSE
FBgn0003358	FBgn0003358	0.981339	1	-68.4437	-68.8082	7	2	1960.06	0	0	FALSE
FBgn0003360	FBgn0003360	0.936472	1	-82.2573	-82.8998	7	2	48238.8	0	0	FALSE
FBgn0003366	FBgn0003366	0.0308837	0.162143	-67.9179	-74.0686	7	2	12245.7	0	0	FALSE
FBgn0003371	FBgn0003371	0.034245	0.170822	-65.9786	-71.9985	7	2	7165.11	0	0	FALSE
FBgn0003372	FBgn0003372	0.842681	1	-19.1247	-20.1479	7	2	4.1492	0	0	FALSE
FBgn0003380	FBgn0003380	0.133113	0.389031	-42.123	-46.348	7	2	262.117	0	0	FALSE
FBgn0003382	FBgn0003382	0.386332	0.771672	-22.5173	-25.1415	7	2	15.7392	0	0	FALSE
FBgn0003386	FBgn0003386	0.958213	1	-36.9369	-37.4632	7	2	215.852	0	0	FALSE
FBgn0003388	FBgn0003388	0.566426	0.955439	-34.3312	-36.2725	7	2	114.601	0	0	FALSE
FBgn0003390	FBgn0003390	9.31458e-15	3.1053e-12	-45.8096	-83.3083	7	2	648.762	0	0	FALSE
FBgn0003391	FBgn0003391	0.184	0.486015	-48.1547	-51.9206	7	2	1108.78	0	0	FALSE
FBgn0003392	FBgn0003392	0.93913	1	-55.1153	-55.7446	7	2	2820.25	0	0	FALSE
FBgn0003396	FBgn0003396	0.00485808	0.0629259	-52.4269	-60.8359	7	2	2592.19	0	0	FALSE
FBgn0003401	FBgn0003401	0.589135	0.973456	-30.8126	-32.6768	7	2	58.5758	0	0	FALSE
FBgn0003410	FBgn0003410	0.902859	1	-53.4044	-54.1977	7	2	2151.53	0	0	FALSE
FBgn0003415	FBgn0003415	0.0504367	0.210724	-53.6285	-59.1525	7	2	1904.05	0	0	FALSE
FBgn0003416	FBgn0003416	0.0443107	0.195498	-42.924	-48.615	7	2	407.94	0	0	FALSE
FBgn0003423	FBgn0003423	0.75883	1	-53.4741	-54.7824	7	2	2087.82	0	0	FALSE
FBgn0003429	FBgn0003429	0.0234387	0.140676	-46.2067	-52.7035	7	2	697.893	0	0	FALSE
FBgn0003430	FBgn0003430	0.758609	1	-28.6054	-29.9145	7	2	54.9377	0	0	FALSE
FBgn0003435	FBgn0003435	0.0773649	0.274731	-72.2054	-77.1683	7	2	10504.3	0	0	FALSE
FBgn0003444	FBgn0003444	0.0162684	0.118086	-40.8356	-47.7847	7	2	421.376	0	0	FALSE
FBgn0003447	FBgn0003447	0.62328	0.999447	-38.0986	-39.8489	7	2	196.024	0	0	FALSE
FBgn0003449	FBgn0003449	0.970097	1	-44.6471	-45.0979	7	2	934.689	0	0	FALSE
FBgn0003450	FBgn0003450	0.945809	1	-25.0246	-25.6197	7	2	20.5828	0	0	FALSE
FBgn0003459	FBgn0003459	0.687045	1	-43.4071	-44.9491	7	2	584.569	0	0	FALSE
FBgn0003460	FBgn0003460	0.999244	1	-37.0257	-37.1193	7	2	198.647	0	0	FALSE
FBgn0003462	FBgn0003462	0.234502	0.566707	-78.2573	-81.6665	7	2	43098.7	0	0	FALSE
FBgn0003463	FBgn0003463	2.00007e-07	1.69727e-05	-48.92	-68.6052	7	2	1260.58	0	0	FALSE
FBgn0003464	FBgn0003464	0.799646	1	-46.8204	-47.9929	7	2	1491.48	0	0	FALSE
FBgn0003475	FBgn0003475	0.0498751	0.209666	-60.2521	-65.7906	7	2	3148.53	0	0	FALSE
FBgn0003479	FBgn0003479	0.201834	0.515613	-38.8527	-42.484	7	2	359.653	0	0	FALSE
FBgn0003480	FBgn0003480	0.858502	1	-28.4355	-29.4014	7	2	59.226	0	0	FALSE
FBgn0003482	FBgn0003482	0.966822	1	-20.3104	-20.7832	7	2	7.82575	0	0	FALSE
FBgn0003483	FBgn0003483	0.128177	0.379707	-38.8135	-43.0911	7	2	151.905	0	0	FALSE
FBgn0003495	FBgn0003495	2.97694e-08	3.2064e-06	-40.4435	-62.1749	7	2	404.648	0	0	FALSE
FBgn0003499	FBgn0003499	0.335514	0.711581	-33.9164	-36.7712	7	2	93.7559	0	0	FALSE
FBgn0003502	FBgn0003502	0.030365	0.160846	-47.0319	-53.204	7	2	1335.66	0	0	FALSE
FBgn0003507	FBgn0003507	0.87437	1	-57.6382	-58.5446	7	2	2132.63	0	0	FALSE
FBgn0003510	FBgn0003510	0.832347	1	-23.3259	-24.3858	7	2	17.9688	0	0	FALSE
FBgn0003512	FBgn0003512	0.975163	1	-41.6822	-42.0966	7	2	758.17	0	0	FALSE
FBgn0003513	FBgn0003513	0.546787	0.938479	-28.3562	-30.3654	7	2	50.8335	0	0	FALSE
FBgn0003514	FBgn0003514	0.139278	0.402015	-56.641	-60.8028	7	2	2994.66	0	0	FALSE
FBgn0003515	FBgn0003515	3.66679e-05	0.00155583	-47.3904	-61.3822	7	2	961.497	0	0	FALSE
FBgn0003517	FBgn0003517	0.836337	1	-80.2946	-81.3404	7	2	53513.1	0	0	FALSE
FBgn0003520	FBgn0003520	0.0434189	0.193917	-45.4464	-51.1635	7	2	1130.39	0	0	FALSE
FBgn0003525	FBgn0003525	0.948865	1	-26.9317	-27.5106	7	2	31.9209	0	0	FALSE
FBgn0003527	FBgn0003527	0.0409761	0.188534	-44.4655	-50.2569	7	2	280.38	0	0	FALSE
FBgn0003545	FBgn0003545	0.0141454	0.109504	-48.2558	-55.3766	7	2	433.747	0	0	FALSE
FBgn0003557	FBgn0003557	7.79597e-06	0.000424744	-54.2948	-69.9966	7	2	2646.64	0	0	FALSE
FBgn0003559	FBgn0003559	0.924256	1	-43.3439	-44.0441	7	2	770.398	0	0	FALSE
FBgn0003567	FBgn0003567	0.050595	0.210968	-42.9946	-48.5145	7	2	1012.86	0	0	FALSE
FBgn0003575	FBgn0003575	0.0381371	0.181077	-50.8473	-56.7303	7	2	2024.46	0	0	FALSE
FBgn0003598	FBgn0003598	0.281528	0.638064	-41.5276	-44.6588	7	2	685.209	0	0	FALSE
FBgn0003607	FBgn0003607	0.835184	1	-45.7729	-46.8228	7	2	1385.95	0	0	FALSE
FBgn0003612	FBgn0003612	0.999989	1	-50.7714	-50.7883	7	2	1598.73	0	0	FALSE
FBgn0003638	FBgn0003638	0.89284	1	-69.6846	-70.5189	7	2	14303.5	0	0	FALSE
FBgn0003651	FBgn0003651	5.83717e-06	0.000333642	-59.8855	-75.9049	7	2	3601.18	0	0	FALSE
FBgn0003654	FBgn0003654	0.116714	0.356273	-67.0432	-71.4502	7	2	8433.17	0	0	FALSE
FBgn0003655	FBgn0003655	0.286429	0.644269	-31.4001	-34.5045	7	2	47.0182	0	0	FALSE
FBgn0003656	FBgn0003656	0.733491	1	-58.9852	-60.3764	7	2	6776.09	0	0	FALSE
FBgn0003660	FBgn0003660	0.491725	0.88726	-58.4257	-60.6317	7	2	4456.34	0	0	FALSE
FBgn0003676	FBgn0003676	0.756826	1	-49.5629	-50.8778	7	2	1883.93	0	0	FALSE
FBgn0003687	FBgn0003687	0.0938161	0.310372	-36.9096	-41.6142	7	2	318.624	0	0	FALSE
FBgn0003701	FBgn0003701	0.0220178	0.136292	-43.0482	-49.6229	7	2	227.103	0	0	FALSE
FBgn0003710	FBgn0003710	0.55996	0.950255	-31.8138	-33.7774	7	2	86.5626	0	0	FALSE
FBgn0003714	FBgn0003714	0.997678	1	-41.2979	-41.4469	7	2	362.009	0	0	FALSE
FBgn0003716	FBgn0003716	0.0492049	0.208021	-55.9742	-61.5302	7	2	1994.4	0	0	FALSE
FBgn0003719	FBgn0003719	0.0778049	0.275734	-34.1632	-39.1185	7	2	96.8097	0	0	FALSE
FBgn0003721	FBgn0003721	0.349671	0.729345	-67.1511	-69.9391	7	2	9873.14	0	0	FALSE
FBgn0003731	FBgn0003731	0.900996	1	-66.5116	-67.3126	7	2	4933.5	0	0	FALSE
FBgn0003732	FBgn0003732	0.532526	0.925804	-52.8315	-54.8906	7	2	1786.38	0	0	FALSE
FBgn0003733	FBgn0003733	0.767876	1	-40.5516	-41.8301	7	2	448.212	0	0	FALSE
FBgn0003741	FBgn0003741	0.00192667	0.0349238	-35.3831	-44.8803	7	2	242.039	0	0	FALSE
FBgn0003742	FBgn0003742	0.439917	0.833858	-47.1299	-49.5333	7	2	797.662	0	0	FALSE
FBgn0003744	FBgn0003744	0.110123	0.344339	-49.1542	-53.6409	7	2	1444.04	0	0	FALSE
FBgn0003748	FBgn0003748	2.4206e-07	2.04176e-05	-65.0958	-84.5753	7	2	14488.7	0	0	FALSE
FBgn0003751	FBgn0003751	0.917536	1	-22.4057	-23.1361	7	2	13.1257	0	0	FALSE
FBgn0003861	FBgn0003861	0.931592	1	-21.622	-22.2881	7	2	6.35229	0	0	FALSE
FBgn0003862	FBgn0003862	0.274711	0.627386	-57.0557	-60.2247	7	2	1991.16	0	0	FALSE
FBgn0003863	FBgn0003863	0.946887	1	-92.3353	-92.9248	7	2	40141.7	0	0	FALSE
FBgn0003866	FBgn0003866	0.668266	1	-44.3962	-45.9992	7	2	677.169	0	0	FALSE
FBgn0003867	FBgn0003867	0.156148	0.434636	-57.3586	-61.3594	7	2	1836.72	0	0	FALSE
FBgn0003870	FBgn0003870	0.000469156	0.0127062	-53.561	-64.6863	7	2	2447.91	0	0	FALSE
FBgn0003882	FBgn0003882	0.737564	1	-47.5097	-48.8876	7	2	1128.21	0	0	FALSE
FBgn0003884	FBgn0003884	0.59751	0.980697	-73.4524	-75.2884	7	2	33290.4	0	0	FALSE
FBgn0003885	FBgn0003885	0.0543859	0.22092	-64.267	-69.6932	7	2	6059.7	0	0	FALSE
FBgn0003886	FBgn0003886	0.0690765	0.256265	-45.8286	-50.9417	7	2	303.232	0	0	FALSE
FBgn0003887	FBgn0003887	0.213473	0.534045	-67.7554	-71.3042	7	2	10032.9	0	0	FALSE
FBgn0003888	FBgn0003888	6.98861e-06	0.000385254	-57.4782	-73.3001	7	2	4503.58	0	0	FALSE
FBgn0003889	FBgn0003889	0.00934579	0.0897529	-75.6275	-83.2525	7	2	15243.9	0	0	FALSE
FBgn0003890	FBgn0003890	0.14177	0.40711	-58.5691	-62.7061	7	2	3300.14	0	0	FALSE
FBgn0003891	FBgn0003891	0.0729732	0.265129	-71.0868	-76.1273	7	2	10587.2	0	0	FALSE
FBgn0003892	FBgn0003892	0.980248	1	-40.169	-40.5428	7	2	370.957	0	0	FALSE
FBgn0003896	FBgn0003896	0.449923	0.844368	-40.3175	-42.6817	7	2	303.448	0	0	FALSE
FBgn0003900	FBgn0003900	0.792823	1	-40.0134	-41.2088	7	2	257.362	0	0	FALSE
FBgn0003916	FBgn0003916	0.823192	1	-26.1029	-27.1948	7	2	26.7632	0	0	FALSE
FBgn0003920	FBgn0003920	0.792886	1	-28.2798	-29.4751	7	2	46.8708	0	0	FALSE
FBgn0003922	FBgn0003922	0.774393	1	-28.3547	-29.6116	7	2	46.8312	0	0	FALSE
FBgn0003923	FBgn0003923	0.158845	0.439121	-21.8175	-25.794	7	2	12.6513	0	0	FALSE
FBgn0003933	FBgn0003933	0.816564	1	-23.0784	-24.1931	7	2	9.76585	0	0	FALSE
FBgn0003934	FBgn0003934	0.875589	1	-23.2877	-24.1895	7	2	10.7902	0	0	FALSE
FBgn0003935	FBgn0003935	0.776417	1	-23.8288	-25.079	7	2	12.2662	0	0	FALSE
FBgn0003936	FBgn0003936	0.915424	1	-24.103	-24.8427	7	2	9.55185	0	0	FALSE
FBgn0003938	FBgn0003938	0.984041	1	-25.1219	-25.462	7	2	10.5401	0	0	FALSE
FBgn0003941	FBgn0003941	0.610696	0.991991	-74.5391	-76.3312	7	2	29551.3	0	0	FALSE
FBgn0003942	FBgn0003942	0.722652	1	-77.4653	-78.8918	7	2	36185.6	0	0	FALSE
FBgn0003943	FBgn0003943	0.976187	1	-97.266	-97.6726	7	2	273053	0	0	FALSE
FBgn0003944	FBgn0003944	0.00638586	0.072342	-56.0726	-64.1556	7	2	1356.51	0	0	FALSE
FBgn0003950	FBgn0003950	0.226124	0.553724	-42.5724	-46.0359	7	2	173.593	0	0	FALSE
FBgn0003961	FBgn0003961	2.16772e-09	2.8907e-07	-66.4804	-91.0053	7	2	5980.36	0	0	FALSE
FBgn0003963	FBgn0003963	0.686914	1	-37.516	-39.0584	7	2	297.438	0	0	FALSE
FBgn0003964	FBgn0003964	0.00503551	0.064144	-53.0394	-61.4057	7	2	2014.44	0	0	FALSE
FBgn0003965	FBgn0003965	0.427188	0.818848	-54.5806	-57.0347	7	2	1243.41	0	0	FALSE
FBgn0003969	FBgn0003969	0.203028	0.517438	-47.9283	-51.5509	7	2	807.547	0	0	FALSE
FBgn0003975	FBgn0003975	0.902902	1	-27.1371	-27.9303	7	2	23.3272	0	0	FALSE
FBgn0003977	FBgn0003977	0.319888	0.691594	-46.0637	-48.9947	7	2	1046.92	0	0	FALSE
FBgn0003978	FBgn0003978	0.896978	1	-37.2645	-38.082	7	2	238.528	0	0	FALSE
FBgn0003984	FBgn0003984	0.00480302	0.0626182	-38.4791	-46.9017	7	2	229.276	0	0	FALSE
FBgn0003996	FBgn0003996	1.15238e-08	1.33352e-06	-44.897	-67.6429	7	2	899.467	0	0	FALSE
FBgn0003997	FBgn0003997	0.371765	0.754523	-40.2691	-42.9569	7	2	353.539	0	0	FALSE
FBgn0004003	FBgn0004003	0.940017	1	-53.846	-54.4709	7	2	986.73	0	0	FALSE
FBgn0004009	FBgn0004009	0.255293	0.597762	-26.895	-30.176	7	2	23.8192	0	0	FALSE
FBgn0004028	FBgn0004028	0.584686	0.97026	-67.5464	-69.4256	7	2	8410.32	0	0	FALSE
FBgn0004047	FBgn0004047	0.158083	0.438485	-28.9326	-32.916	7	2	55.0525	0	0	FALSE
FBgn0004049	FBgn0004049	0.327801	0.701321	-42.4694	-45.3614	7	2	979.101	0	0	FALSE
FBgn0004050	FBgn0004050	0.990138	1	-42.7056	-42.9811	7	2	773.026	0	0	FALSE
FBgn0004052	FBgn0004052	0.642558	1	-27.2064	-28.8933	7	2	18.9708	0	0	FALSE
FBgn0004055	FBgn0004055	0.0160545	0.117738	-47.1218	-54.0872	7	2	1139.02	0	0	FALSE
FBgn0004057	FBgn0004057	0.0221133	0.136749	-67.4109	-73.9802	7	2	10323.3	0	0	FALSE
FBgn0004066	FBgn0004066	0.765304	1	-63.4253	-64.7123	7	2	7911.15	0	0	FALSE
FBgn0004087	FBgn0004087	0.975739	1	-39.2087	-39.6187	7	2	267.474	0	0	FALSE
FBgn0004101	FBgn0004101	0.495478	0.890869	-41.5261	-43.7183	7	2	390.857	0	0	FALSE
FBgn0004102	FBgn0004102	0.104059	0.332019	-38.3291	-42.8932	7	2	112.07	0	0	FALSE
FBgn0004103	FBgn0004103	0.607016	0.988652	-59.9316	-61.7359	7	2	5371.01	0	0	FALSE
FBgn0004106	FBgn0004106	0.283512	0.640591	-42.7216	-45.8418	7	2	190.203	0	0	FALSE
FBgn0004107	FBgn0004107	0.410124	0.800398	-27.4463	-29.97	7	2	53.4348	0	0	FALSE
FBgn0004108	FBgn0004108	0.0861582	0.292884	-38.1338	-42.9529	7	2	192.838	0	0	FALSE
FBgn0004110	FBgn0004110	0.844207	1	-26.7113	-27.7291	7	2	16.7221	0	0	FALSE
FBgn0004117	FBgn0004117	0.403927	0.792977	-68.4023	-70.9518	7	2	10428.3	0	0	FALSE
FBgn0004118	FBgn0004118	0.99632	1	-28.1521	-28.3329	7	2	23.9775	0	0	FALSE
FBgn0004132	FBgn0004132	0.0478939	0.205589	-47.7126	-53.3034	7	2	872.952	0	0	FALSE
FBgn0004133	FBgn0004133	0.760193	1	-53.8404	-55.1443	7	2	1354.65	0	0	FALSE
FBgn0004167	FBgn0004167	0.303452	0.668611	-72.9649	-75.9792	7	2	12072.8	0	0	FALSE
FBgn0004168	FBgn0004168	0.995111	1	-24.775	-24.9789	7	2	16.4729	0	0	FALSE
FBgn0004169	FBgn0004169	0.566059	0.955098	-71.0954	-73.038	7	2	15318.4	0	0	FALSE
FBgn0004171	FBgn0004171	0.0331825	0.168098	-71.9882	-78.0481	7	2	9184.9	0	0	FALSE
FBgn0004172	FBgn0004172	0.0418497	0.190006	-59.169	-64.9333	7	2	1804.16	0	0	FALSE
FBgn0004173	FBgn0004173	0.0505615	0.210968	-67.5266	-73.0474	7	2	4862.34	0	0	FALSE
FBgn0004174	FBgn0004174	0.0833412	0.28693	-65.4603	-70.3239	7	2	3669.49	0	0	FALSE
FBgn0004175	FBgn0004175	0.0179621	0.123278	-62.3054	-69.1325	7	2	2819.61	0	0	FALSE
FBgn0004177	FBgn0004177	0.2631	0.609114	-63.3864	-66.6216	7	2	8232.7	0	0	FALSE
FBgn0004179	FBgn0004179	0.247771	0.587534	-54.004	-57.3304	7	2	2755.09	0	0	FALSE
FBgn0004181	FBgn0004181	0.901859	1	-104.999	-105.797	7	2	256749	0	0	FALSE
FBgn0004183	FBgn0004183	0.527575	0.920627	-20.8369	-22.9135	7	2	11.3664	0	0	FALSE
FBgn0004186	FBgn0004186	0.823192	1	-26.1029	-27.1948	7	2	26.7632	0	0	FALSE
FBgn0004187	FBgn0004187	0.9087	1	-24.6343	-25.4031	7	2	20.8031	0	0	FALSE
FBgn0004188	FBgn0004188	0.00552581	0.0670608	-38.3557	-46.6115	7	2	277.57	0	0	FALSE
FBgn0004189	FBgn0004189	0.00552581	0.0670608	-38.3557	-46.6115	7	2	277.57	0	0	FALSE
FBgn0004190	FBgn0004190	0.00552581	0.0670608	-38.3557	-46.6115	7	2	277.57	0	0	FALSE
FBgn0004191	FBgn0004191	0.707961	1	-28.183	-29.6571	7	2	56.4925	0	0	FALSE
FBgn0004192	FBgn0004192	0.917224	1	-28.1603	-28.8921	7	2	49.1338	0	0	FALSE
FBgn0004197	FBgn0004197	0.189035	0.494915	-41.6376	-45.3644	7	2	215.381	0	0	FALSE
FBgn0004198	FBgn0004198	0.0049582	0.0638095	-48.5978	-56.9826	7	2	1003.26	0	0	FALSE
FBgn0004227	FBgn0004227	0.33835	0.714674	-52.2377	-55.079	7	2	1694.46	0	0	FALSE
FBgn0004228	FBgn0004228	0.193998	0.503122	-48.996	-52.6851	7	2	360.78	0	0	FALSE
FBgn0004237	FBgn0004237	0.724208	1	-54.7718	-56.1932	7	2	4455.19	0	0	FALSE
FBgn0004240	FBgn0004240	0.803814	1	-63.4028	-64.5611	7	2	1167.65	0	0	FALSE
FBgn0004242	FBgn0004242	0.0901115	0.301924	-37.3095	-42.0684	7	2	128.939	0	0	FALSE
FBgn0004244	FBgn0004244	0.996932	1	-34.5836	-34.7511	7	2	133.892	0	0	FALSE
FBgn0004359	FBgn0004359	0.0219918	0.13624	-49.0073	-55.5835	7	2	1086.07	0	0	FALSE
FBgn0004360	FBgn0004360	0.6161	0.995607	-36.0587	-37.8328	7	2	100.564	0	0	FALSE
FBgn0004362	FBgn0004362	0.721639	1	-45.8861	-47.3159	7	2	944.216	0	0	FALSE
FBgn0004363	FBgn0004363	0.71236	1	-72.5093	-73.9692	7	2	18177.3	0	0	FALSE
FBgn0004364	FBgn0004364	0.00172838	0.0324407	-54.5812	-64.205	7	2	1445.38	0	0	FALSE
FBgn0004367	FBgn0004367	0.534952	0.927887	-36.611	-38.6615	7	2	222.353	0	0	FALSE
FBgn0004368	FBgn0004368	0.000161636	0.00540251	-49.007	-61.3399	7	2	1321.38	0	0	FALSE
FBgn0004369	FBgn0004369	0.503878	0.898729	-49.1744	-51.336	7	2	1038.66	0	0	FALSE
FBgn0004370	FBgn0004370	0.941428	1	-51.0408	-51.6586	7	2	1502.44	0	0	FALSE
FBgn0004372	FBgn0004372	0.124626	0.373426	-42.5102	-46.8268	7	2	164.669	0	0	FALSE
FBgn0004373	FBgn0004373	0.782357	1	-54.2201	-55.4506	7	2	3840.32	0	0	FALSE
FBgn0004374	FBgn0004374	0.00218395	0.0381292	-55.8631	-65.2141	7	2	1542.88	0	0	FALSE
FBgn0004378	FBgn0004378	0.120607	0.364976	-41.757	-46.1188	7	2	208.276	0	0	FALSE
FBgn0004379	FBgn0004379	0.0602793	0.234844	-52.2498	-57.5418	7	2	663.693	0	0	FALSE
FBgn0004380	FBgn0004380	0.148338	0.420452	-49.1758	-53.2491	7	2	1096.94	0	0	FALSE
FBgn0004381	FBgn0004381	0.0235934	0.141238	-39.2035	-45.6921	7	2	423.749	0	0	FALSE
FBgn0004387	FBgn0004387	0.0337501	0.169501	-50.046	-56.0844	7	2	1900.57	0	0	FALSE
FBgn0004390	FBgn0004390	0.0807513	0.281614	-47.7672	-52.673	7	2	748.68	0	0	FALSE
FBgn0004391	FBgn0004391	0.93169	1	-44.508	-45.1736	7	2	673.861	0	0	FALSE
FBgn0004394	FBgn0004394	0.750771	1	-36.8428	-38.1776	7	2	42.9885	0	0	FALSE
FBgn0004395	FBgn0004395	0.816085	1	-45.8073	-46.9237	7	2	762.705	0	0	FALSE
FBgn0004396	FBgn0004396	0.303919	0.668743	-56.0044	-59.0162	7	2	2011.07	0	0	FALSE
FBgn0004397	FBgn0004397	0.000652098	0.0165411	-54.0793	-64.8282	7	2	2377.47	0	0	FALSE
FBgn0004400	FBgn0004400	0.708655	1	-27.3412	-28.8131	7	2	22.4932	0	0	FALSE
FBgn0004401	FBgn0004401	0.536447	0.928429	-54.3781	-56.4234	7	2	5713.65	0	0	FALSE
FBgn0004403	FBgn0004403	0.451372	0.846085	-77.3059	-79.6645	7	2	35854.7	0	0	FALSE
FBgn0004404	FBgn0004404	0.505879	0.899971	-73.567	-75.7213	7	2	22153.3	0	0	FALSE
FBgn0004406	FBgn0004406	0.845457	1	-41.1839	-42.1971	7	2	377.19	0	0	FALSE
FBgn0004414	FBgn0004414	0.917783	1	-72.431	-73.1604	7	2	9282.07	0	0	FALSE
FBgn0004419	FBgn0004419	0.982401	1	-48.2443	-48.5995	7	2	2257.24	0	0	FALSE
FBgn0004425	FBgn0004425	0.506403	0.900237	-63.0357	-65.1881	7	2	2570.28	0	0	FALSE
FBgn0004426	FBgn0004426	0.662646	1	-57.1954	-58.8167	7	2	633.747	0	0	FALSE
FBgn0004427	FBgn0004427	0.52597	0.918821	-61.8934	-63.9757	7	2	2153.2	0	0	FALSE
FBgn0004428	FBgn0004428	0.526176	0.918873	-60.4982	-62.5798	7	2	2312.37	0	0	FALSE
FBgn0004429	FBgn0004429	0.494593	0.890369	-56.506	-58.7015	7	2	851.135	0	0	FALSE
FBgn0004430	FBgn0004430	0.720542	1	-34.3181	-35.7514	7	2	50.503	0	0	FALSE
FBgn0004431	FBgn0004431	0.0387566	0.182779	-31.8565	-37.719	7	2	40.5133	0	0	FALSE
FBgn0004432	FBgn0004432	0.102334	0.328312	-75.0387	-79.6255	7	2	24840.7	0	0	FALSE
FBgn0004435	FBgn0004435	0.717473	1	-48.0475	-49.4907	7	2	1010.66	0	0	FALSE
FBgn0004436	FBgn0004436	0.930456	1	-55.1168	-55.7882	7	2	3755.36	0	0	FALSE
FBgn0004449	FBgn0004449	0.364407	0.746115	-57.6505	-60.3712	7	2	2227.91	0	0	FALSE
FBgn0004456	FBgn0004456	0.979305	1	-57.219	-57.6008	7	2	2400.89	0	0	FALSE
FBgn0004462	FBgn0004462	0.460325	0.855973	-42.2561	-44.5802	7	2	636.769	0	0	FALSE
FBgn0004463	FBgn0004463	0.333917	0.709361	-40.4867	-43.3491	7	2	521.699	0	0	FALSE
FBgn0004465	FBgn0004465	0.994801	1	-46.9454	-47.1547	7	2	965.981	0	0	FALSE
FBgn0004507	FBgn0004507	0.046897	0.203051	-79.3325	-84.9505	7	2	30073.4	0	0	FALSE
FBgn0004509	FBgn0004509	0.0277304	0.153368	-56.9978	-63.2841	7	2	2550.03	0	0	FALSE
FBgn0004510	FBgn0004510	0.742015	1	-39.9319	-41.2953	7	2	303.552	0	0	FALSE
FBgn0004512	FBgn0004512	0.0462329	0.201229	-61.3593	-66.9957	7	2	3992.33	0	0	FALSE
FBgn0004513	FBgn0004513	0.503339	0.898146	-37.067	-39.2306	7	2	174.361	0	0	FALSE
FBgn0004514	FBgn0004514	0.670077	1	-28.9628	-30.5599	7	2	51.3609	0	0	FALSE
FBgn0004516	FBgn0004516	0.378505	0.762353	-27.1715	-29.8297	7	2	19.4039	0	0	FALSE
FBgn0004552	FBgn0004552	0.179988	0.479537	-30.314	-34.1117	7	2	35.6835	0	0	FALSE
FBgn0004554	FBgn0004554	0.00774006	0.0816087	-18.1973	-26.0496	7	2	7.7792	0	0	FALSE
FBgn0004556	FBgn0004556	0.977478	1	-40.259	-40.6555	7	2	262.773	0	0	FALSE
FBgn0004567	FBgn0004567	0.643267	1	-25.5626	-27.2472	7	2	28.1939	0	0	FALSE
FBgn0004569	FBgn0004569	0.0893922	0.30066	-37.2613	-42.031	7	2	269.578	0	0	FALSE
FBgn0004573	FBgn0004573	0.743254	1	-33.3313	-34.6907	7	2	69.261	0	0	FALSE
FBgn0004574	FBgn0004574	0.624823	1	-54.163	-55.9082	7	2	2638.44	0	0	FALSE
FBgn0004575	FBgn0004575	0.0441698	0.195161	-34.9247	-40.6198	7	2	117.977	0	0	FALSE
FBgn0004580	FBgn0004580	0.956002	1	-36.7704	-37.3096	7	2	123.613	0	0	FALSE
FBgn0004581	FBgn0004581	0.114337	0.352215	-53.0456	-57.4809	7	2	755.683	0	0	FALSE
FBgn0004583	FBgn0004583	0.3692	0.751271	-47.1308	-49.83	7	2	1630.8	0	0	FALSE
FBgn0004584	FBgn0004584	0.472694	0.867329	-43.0206	-45.2976	7	2	512.047	0	0	FALSE
FBgn0004587	FBgn0004587	2.43864e-07	2.04466e-05	-57.3221	-76.7935	7	2	5282.12	0	0	FALSE
FBgn0004589	FBgn0004589	0.823301	1	-24.4299	-25.5214	7	2	8.75306	0	0	FALSE
FBgn0004593	FBgn0004593	0.578766	0.965898	-18.9988	-20.8981	7	2	6.54799	0	0	FALSE
FBgn0004595	FBgn0004595	0.381156	0.765372	-41.9469	-44.5935	7	2	271.839	0	0	FALSE
FBgn0004597	FBgn0004597	0.928155	1	-38.5642	-39.2465	7	2	406.523	0	0	FALSE
FBgn0004598	FBgn0004598	0.171523	0.463643	-58.574	-62.441	7	2	2379.71	0	0	FALSE
FBgn0004606	FBgn0004606	0.196813	0.507416	-41.7808	-45.4489	7	2	349.24	0	0	FALSE
FBgn0004607	FBgn0004607	0.0295152	0.158646	-37.1853	-43.3932	7	2	137.784	0	0	FALSE
FBgn0004611	FBgn0004611	0.928667	1	-58.4786	-59.1585	7	2	2227.34	0	0	FALSE
FBgn0004619	FBgn0004619	0.9374	1	-23.2215	-23.8594	7	2	9.33021	0	0	FALSE
FBgn0004620	FBgn0004620	0.85115	1	-43.138	-44.1307	7	2	539.728	0	0	FALSE
FBgn0004622	FBgn0004622	0.929081	1	-29.954	-30.6319	7	2	33.7213	0	0	FALSE
FBgn0004629	FBgn0004629	0.249378	0.58963	-33.0006	-36.3173	7	2	132.85	0	0	FALSE
FBgn0004635	FBgn0004635	5.74838e-05	0.00228661	-32.4997	-45.9911	7	2	147.232	0	0	FALSE
FBgn0004636	FBgn0004636	0.00354742	0.0515794	-61.29	-70.0714	7	2	4374.68	0	0	FALSE
FBgn0004638	FBgn0004638	0.373563	0.756309	-48.5969	-51.2768	7	2	2132.05	0	0	FALSE
FBgn0004643	FBgn0004643	0.900768	1	-42.3263	-43.1283	7	2	809.066	0	0	FALSE
FBgn0004644	FBgn0004644	0.237201	0.570569	-35.1279	-38.52	7	2	71.9553	0	0	FALSE
FBgn0004646	FBgn0004646	0.587664	0.97243	-60.0564	-61.9255	7	2	3186.23	0	0	FALSE
FBgn0004647	FBgn0004647	0.954453	1	-43.1423	-43.6903	7	2	399.8	0	0	FALSE
FBgn0004648	FBgn0004648	0.354448	0.734494	-62.6589	-65.4249	7	2	4550.66	0	0	FALSE
FBgn0004649	FBgn0004649	0.625888	1	-21.4822	-23.224	7	2	9.40893	0	0	FALSE
FBgn0004650	FBgn0004650	0.307158	0.673582	-46.5663	-49.5614	7	2	349.741	0	0	FALSE
FBgn0004652	FBgn0004652	0.749643	1	-40.1114	-41.4499	7	2	458.025	0	0	FALSE
FBgn0004654	FBgn0004654	0.00322799	0.0490193	-75.7946	-84.6872	7	2	21700.8	0	0	FALSE
FBgn0004655	FBgn0004655	0.0254507	0.14665	-48.4587	-54.8526	7	2	1273.94	0	0	FALSE
FBgn0004656	FBgn0004656	0.0587275	0.230926	-58.9432	-64.2693	7	2	3045.9	0	0	FALSE
FBgn0004657	FBgn0004657	0.108747	0.34164	-60.5371	-65.0411	7	2	3676.46	0	0	FALSE
FBgn0004666	FBgn0004666	0.392912	0.780361	-37.3058	-39.9018	7	2	170.325	0	0	FALSE
FBgn0004687	FBgn0004687	0.455362	0.850924	-58.7085	-61.0516	7	2	3797.86	0	0	FALSE
FBgn0004698	FBgn0004698	0.952442	1	-50.9947	-51.554	7	2	1709.82	0	0	FALSE
FBgn0004777	FBgn0004777	0.943857	1	-28.6429	-29.2482	7	2	40.0211	0	0	FALSE
FBgn0004780	FBgn0004780	0.989417	1	-34.1861	-34.4701	7	2	104.78	0	0	FALSE
FBgn0004781	FBgn0004781	0.563501	0.953492	-29.6134	-31.5648	7	2	46.3606	0	0	FALSE
FBgn0004782	FBgn0004782	0.98179	1	-28.1551	-28.5157	7	2	31.0176	0	0	FALSE
FBgn0004783	FBgn0004783	0.90869	1	-27.7897	-28.5585	7	2	37.6845	0	0	FALSE
FBgn0004795	FBgn0004795	0.720642	1	-57.4042	-58.8372	7	2	1556.52	0	0	FALSE
FBgn0004797	FBgn0004797	0.829592	1	-55.6736	-56.7431	7	2	1467.68	0	0	FALSE
FBgn0004811	FBgn0004811	0.878485	1	-42.7255	-43.6162	7	2	753.003	0	0	FALSE
FBgn0004828	FBgn0004828	0.322811	0.695578	-67.0653	-69.9818	7	2	11029.9	0	0	FALSE
FBgn0004832	FBgn0004832	0.520089	0.913871	-42.2996	-44.4028	7	2	319.342	0	0	FALSE
FBgn0004837	FBgn0004837	0.949592	1	-41.1796	-41.7545	7	2	414.199	0	0	FALSE
FBgn0004838	FBgn0004838	0.0285485	0.156025	-69.3319	-75.5817	7	2	13537	0	0	FALSE
FBgn0004839	FBgn0004839	0.0318684	0.16484	-41.3087	-47.4197	7	2	592.778	0	0	FALSE
FBgn0004841	FBgn0004841	0.926009	1	-26.3961	-27.0883	7	2	13.0319	0	0	FALSE
FBgn0004842	FBgn0004842	0.908136	1	-29.2708	-30.042	7	2	16.4021	0	0	FALSE
FBgn0004852	FBgn0004852	0.00331362	0.0496228	-58.5491	-67.4109	7	2	3797.6	0	0	FALSE
FBgn0004854	FBgn0004854	0.72784	1	-32.183	-33.5926	7	2	74.3783	0	0	FALSE
FBgn0004855	FBgn0004855	0.24346	0.58055	-41.4813	-44.8342	7	2	646.729	0	0	FALSE
FBgn0004856	FBgn0004856	0.75083	1	-51.345	-52.6796	7	2	1571.92	0	0	FALSE
FBgn0004858	FBgn0004858	0.416312	0.806698	-44.0019	-46.5002	7	2	782.409	0	0	FALSE
FBgn0004859	FBgn0004859	0.00696053	0.0762609	-50.8745	-58.8542	7	2	923.502	0	0	FALSE
FBgn0004860	FBgn0004860	0.0331605	0.168098	-45.1991	-51.2599	7	2	692.93	0	0	FALSE
FBgn0004861	FBgn0004861	0.144046	0.411368	-47.3445	-51.4591	7	2	888.104	0	0	FALSE
FBgn0004862	FBgn0004862	0.0204386	0.131881	-27.6273	-34.2945	7	2	48.9393	0	0	FALSE
FBgn0004863	FBgn0004863	0.964927	1	-30.1993	-30.6845	7	2	46.0475	0	0	FALSE
FBgn0004864	FBgn0004864	0.0880251	0.297446	-43.6751	-48.4655	7	2	841.198	0	0	FALSE
FBgn0004865	FBgn0004865	0.617038	0.996169	-32.2766	-34.0477	7	2	64.6545	0	0	FALSE
FBgn0004867	FBgn0004867	0.923542	1	-78.0178	-78.7213	7	2	37565.8	0	0	FALSE
FBgn0004868	FBgn0004868	0.356675	0.736853	-67.8478	-70.6036	7	2	11387	0	0	FALSE
FBgn0004870	FBgn0004870	0.68502	1	-29.571	-31.1196	7	2	64.575	0	0	FALSE
FBgn0004872	FBgn0004872	0.208069	0.526444	-33.3081	-36.8947	7	2	71.0246	0	0	FALSE
FBgn0004875	FBgn0004875	0.969935	1	-52.5198	-52.9718	7	2	2512.4	0	0	FALSE
FBgn0004876	FBgn0004876	8.55024e-05	0.00319255	-55.7979	-68.8457	7	2	3565.84	0	0	FALSE
FBgn0004880	FBgn0004880	0.432433	0.8248	-25.2654	-27.6984	7	2	31.8246	0	0	FALSE
FBgn0004882	FBgn0004882	0.098507	0.320303	-68.2492	-72.8878	7	2	5368.37	0	0	FALSE
FBgn0004885	FBgn0004885	0.530782	0.924264	-54.1206	-56.1859	7	2	1570.94	0	0	FALSE
FBgn0004888	FBgn0004888	0.968424	1	-73.5989	-74.0611	7	2	15499	0	0	FALSE
FBgn0004889	FBgn0004889	0.535248	0.927887	-51.6441	-53.6936	7	2	2596.5	0	0	FALSE
FBgn0004892	FBgn0004892	0.945798	1	-42.7522	-43.3474	7	2	189.657	0	0	FALSE
FBgn0004893	FBgn0004893	0.738802	1	-48.9644	-50.3382	7	2	1171.15	0	0	FALSE
FBgn0004901	FBgn0004901	0.347518	0.726802	-40.4038	-43.2018	7	2	541.824	0	0	FALSE
FBgn0004903	FBgn0004903	0.439242	0.832986	-53.6628	-56.0689	7	2	1709.44	0	0	FALSE
FBgn0004907	FBgn0004907	0.232345	0.563634	-72.4125	-75.8355	7	2	21195.2	0	0	FALSE
FBgn0004908	FBgn0004908	0.0641388	0.244717	-38.4526	-43.6632	7	2	262.202	0	0	FALSE
FBgn0004910	FBgn0004910	0.0481602	0.206022	-47.4176	-53.0013	7	2	784.858	0	0	FALSE
FBgn0004911	FBgn0004911	0.942308	1	-27.4167	-28.03	7	2	16.4354	0	0	FALSE
FBgn0004913	FBgn0004913	0.333748	0.709126	-49.4257	-52.289	7	2	1256.37	0	0	FALSE
FBgn0004914	FBgn0004914	0.0136436	0.108136	-64.0743	-71.2393	7	2	8292.06	0	0	FALSE
FBgn0004915	FBgn0004915	0.254684	0.597005	-47.4274	-50.7121	7	2	970.138	0	0	FALSE
FBgn0004919	FBgn0004919	0.0758997	0.271872	-35.9064	-40.8947	7	2	251.453	0	0	FALSE
FBgn0004921	FBgn0004921	0.654331	1	-60.5513	-62.1997	7	2	6550.96	0	0	FALSE
FBgn0004924	FBgn0004924	0.000177632	0.00573437	-53.8137	-66.0402	7	2	3415.85	0	0	FALSE
FBgn0004926	FBgn0004926	0.996403	1	-59.2359	-59.415	7	2	5147.14	0	0	FALSE
FBgn0004956	FBgn0004956	0.0817185	0.283785	-41.8863	-46.7763	7	2	186.88	0	0	FALSE
FBgn0004957	FBgn0004957	0.911519	1	-35.964	-36.7207	7	2	328.073	0	0	FALSE
FBgn0005198	FBgn0005198	0.415991	0.806501	-48.661	-51.1606	7	2	1499.82	0	0	FALSE
FBgn0005278	FBgn0005278	0.000139592	0.00484741	-65.7618	-78.2597	7	2	8512.79	0	0	FALSE
FBgn0005322	FBgn0005322	0.650995	1	-50.9321	-52.5914	7	2	2057.27	0	0	FALSE
FBgn0005355	FBgn0005355	0.533635	0.926389	-44.2524	-46.3076	7	2	860.036	0	0	FALSE
FBgn0005386	FBgn0005386	0.89319	1	-52.7421	-53.575	7	2	1674.41	0	0	FALSE
FBgn0005390	FBgn0005390	0.206488	0.523358	-25.5941	-29.192	7	2	21.207	0	0	FALSE
FBgn0005411	FBgn0005411	0.994207	1	-46.3012	-46.5204	7	2	1838	0	0	FALSE
FBgn0005427	FBgn0005427	0.0586411	0.230806	-50.1379	-55.466	7	2	1033.25	0	0	FALSE
FBgn0005533	FBgn0005533	0.661804	1	-75.1571	-76.7811	7	2	25856	0	0	FALSE
FBgn0005536	FBgn0005536	2.60686e-05	0.00118897	-56.1706	-70.5409	7	2	4438.59	0	0	FALSE
FBgn0005558	FBgn0005558	0.952925	1	-23.6852	-24.2418	7	2	14.0104	0	0	FALSE
FBgn0005561	FBgn0005561	0.957552	1	-30.6996	-31.2298	7	2	88.3981	0	0	FALSE
FBgn0005564	FBgn0005564	0.967848	1	-33.9043	-34.3704	7	2	149.626	0	0	FALSE
FBgn0005585	FBgn0005585	0.916591	1	-74.3454	-75.0801	7	2	20516.9	0	0	FALSE
FBgn0005586	FBgn0005586	0.839747	1	-35.1832	-36.2169	7	2	120.537	0	0	FALSE
FBgn0005592	FBgn0005592	0.659061	1	-37.1725	-38.8054	7	2	137.243	0	0	FALSE
FBgn0005593	FBgn0005593	0.767434	1	-79.6131	-80.8931	7	2	47349.9	0	0	FALSE
FBgn0005596	FBgn0005596	0.771594	1	-47.106	-48.3723	7	2	633.17	0	0	FALSE
FBgn0005612	FBgn0005612	0.004236	0.0574651	-57.4959	-66.0675	7	2	2458.68	0	0	FALSE
FBgn0005613	FBgn0005613	0.238491	0.573082	-31.2534	-34.6373	7	2	85.8058	0	0	FALSE
FBgn0005614	FBgn0005614	0.966288	1	-27.3884	-27.8648	7	2	30.4822	0	0	FALSE
FBgn0005616	FBgn0005616	0.00452619	0.0601287	-45.3522	-53.8453	7	2	887.315	0	0	FALSE
FBgn0005617	FBgn0005617	0.00876484	0.0869159	-45.8715	-53.574	7	2	857.339	0	0	FALSE
FBgn0005619	FBgn0005619	0.998085	1	-22.0222	-22.1598	7	2	8.34781	0	0	FALSE
FBgn0005624	FBgn0005624	0.108751	0.34164	-35.4459	-39.9499	7	2	224.72	0	0	FALSE
FBgn0005626	FBgn0005626	0.807564	1	-55.7935	-56.9391	7	2	1246.65	0	0	FALSE
FBgn0005630	FBgn0005630	0.198531	0.510248	-59.6422	-63.2976	7	2	5838.39	0	0	FALSE
FBgn0005631	FBgn0005631	0.699507	1	-40.2643	-41.7658	7	2	611.597	0	0	FALSE
FBgn0005632	FBgn0005632	0.00875911	0.0869159	-62.1115	-69.8148	7	2	5324.77	0	0	FALSE
FBgn0005633	FBgn0005633	0.96097	1	-31.5574	-32.0672	7	2	25.9992	0	0	FALSE
FBgn0005636	FBgn0005636	0.875871	1	-40.2406	-41.1414	7	2	240.393	0	0	FALSE
FBgn0005638	FBgn0005638	0.821395	1	-27.3649	-28.463	7	2	33.4428	0	0	FALSE
FBgn0005640	FBgn0005640	0.00112977	0.0244876	-46.5006	-56.6173	7	2	1154.12	0	0	FALSE
FBgn0005642	FBgn0005642	0.345635	0.723838	-43.0753	-45.8821	7	2	855.897	0	0	FALSE
FBgn0005648	FBgn0005648	0.222414	0.548394	-45.7716	-49.2597	7	2	1023.4	0	0	FALSE
FBgn0005649	FBgn0005649	0.00011049	0.00393658	-59.3934	-72.154	7	2	5572.88	0	0	FALSE
FBgn0005655	FBgn0005655	0.000609114	0.0157899	-34.6484	-45.4754	7	2	192.582	0	0	FALSE
FBgn0005658	FBgn0005658	0.872951	1	-23.858	-24.7699	7	2	13.9557	0	0	FALSE
FBgn0005659	FBgn0005659	0.18497	0.487751	-51.5606	-55.3189	7	2	1131.95	0	0	FALSE
FBgn0005660	FBgn0005660	0.00430784	0.0580543	-34.5802	-43.1319	7	2	150.593	0	0	FALSE
FBgn0005664	FBgn0005664	0.336617	0.712519	-46.2132	-49.0627	7	2	189.252	0	0	FALSE
FBgn0005666	FBgn0005666	0.0705962	0.260145	-71.7628	-76.8471	7	2	11091.4	0	0	FALSE
FBgn0005670	FBgn0005670	0.971432	1	-47.5541	-47.9956	7	2	418.665	0	0	FALSE
FBgn0005671	FBgn0005671	0.00252042	0.0417367	-66.9749	-76.1581	7	2	18364.2	0	0	FALSE
FBgn0005672	FBgn0005672	0.775323	1	-46.1843	-47.4382	7	2	1041.64	0	0	FALSE
FBgn0005674	FBgn0005674	0.473795	0.868107	-53.6536	-55.9264	7	2	2269.38	0	0	FALSE
FBgn0005677	FBgn0005677	0.356087	0.736272	-37.9458	-40.7043	7	2	89.6462	0	0	FALSE
FBgn0005683	FBgn0005683	0.937562	1	-39.9993	-40.6364	7	2	222.967	0	0	FALSE
FBgn0005694	FBgn0005694	5.58294e-05	0.00222713	-46.44	-59.9639	7	2	1495.25	0	0	FALSE
FBgn0005695	FBgn0005695	4.74e-05	0.00195204	-43.5719	-57.2782	7	2	748.065	0	0	FALSE
FBgn0005696	FBgn0005696	0.816324	1	-28.6619	-29.7775	7	2	58.3731	0	0	FALSE
FBgn0005771	FBgn0005771	5.51939e-06	0.000324716	-46.0621	-62.1428	7	2	881.075	0	0	FALSE
FBgn0005775	FBgn0005775	0.994595	1	-24.4843	-24.6971	7	2	21.374	0	0	FALSE
FBgn0005777	FBgn0005777	0.707367	1	-48.3386	-49.8147	7	2	1543.8	0	0	FALSE
FBgn0005778	FBgn0005778	0.0679501	0.253649	-48.9963	-54.131	7	2	416.894	0	0	FALSE
FBgn0005779	FBgn0005779	0.00783737	0.0821399	-40.8112	-48.6485	7	2	204.779	0	0	FALSE
FBgn0008635	FBgn0008635	0.617289	0.996172	-61.0195	-62.7897	7	2	4623.76	0	0	FALSE
FBgn0008636	FBgn0008636	0.94932	1	-21.0527	-21.6292	7	2	6.97279	0	0	FALSE
FBgn0008646	FBgn0008646	0.765747	1	-25.2409	-26.5264	7	2	28.5402	0	0	FALSE
FBgn0008651	FBgn0008651	0.744123	1	-45.3118	-46.6683	7	2	238.323	0	0	FALSE
FBgn0010014	FBgn0010014	0.960812	1	-24.7201	-25.2308	7	2	19.1032	0	0	FALSE
FBgn0010015	FBgn0010015	0.326485	0.700282	-43.1779	-46.0764	7	2	371.875	0	0	FALSE
FBgn0010019	FBgn0010019	0.00397997	0.055511	-113.866	-122.511	7	2	3.50061e+06	0	0	FALSE
FBgn0010038	FBgn0010038	0.142984	0.408834	-42.2338	-46.3589	7	2	164.232	0	0	FALSE
FBgn0010039	FBgn0010039	0.0820675	0.284363	-42.87	-47.7543	7	2	279.039	0	0	FALSE
FBgn0010040	FBgn0010040	0.268762	0.618187	-16.878	-20.0806	7	2	4.84693	0	0	FALSE
FBgn0010041	FBgn0010041	5.92516e-05	0.00234362	-48.1135	-61.5711	7	2	616.428	0	0	FALSE
FBgn0010042	FBgn0010042	0.658218	1	-36.0596	-37.6953	7	2	41.5938	0	0	FALSE
FBgn0010043	FBgn0010043	0.794394	1	-34.3899	-35.5801	7	2	37.3459	0	0	FALSE
FBgn0010044	FBgn0010044	0.538581	0.930553	-44.0645	-46.1024	7	2	113.255	0	0	FALSE
FBgn0010051	FBgn0010051	0.0256807	0.14749	-61.7571	-68.1397	7	2	3227.8	0	0	FALSE
FBgn0010052	FBgn0010052	0.0101023	0.0927828	-31.2834	-38.8142	7	2	80.1967	0	0	FALSE
FBgn0010053	FBgn0010053	0.0270941	0.151511	-56.3703	-62.6857	7	2	3707.1	0	0	FALSE
FBgn0010078	FBgn0010078	0.722178	1	-76.6176	-78.0456	7	2	32574	0	0	FALSE
FBgn0010097	FBgn0010097	0.685814	1	-22.4838	-24.0297	7	2	10.1461	0	0	FALSE
FBgn0010100	FBgn0010100	0.416872	0.807223	-74.4415	-76.9374	7	2	21316.3	0	0	FALSE
FBgn0010105	FBgn0010105	0.6682	1	-39.2837	-40.8869	7	2	237.035	0	0	FALSE
FBgn0010113	FBgn0010113	0.787777	1	-44.982	-46.1943	7	2	853.461	0	0	FALSE
FBgn0010114	FBgn0010114	0.884091	1	-30.3334	-31.2024	7	2	65.6208	0	0	FALSE
FBgn0010173	FBgn0010173	0.18547	0.488604	-49.6548	-53.4091	7	2	1867.05	0	0	FALSE
FBgn0010194	FBgn0010194	0.589416	0.97369	-32.2416	-34.1049	7	2	128.139	0	0	FALSE
FBgn0010197	FBgn0010197	0.954917	1	-22.7316	-23.2769	7	2	14.9938	0	0	FALSE
FBgn0010198	FBgn0010198	0.781987	1	-76.0603	-77.292	7	2	29554.2	0	0	FALSE
FBgn0010213	FBgn0010213	0.938526	1	-60.6447	-61.2771	7	2	4261.1	0	0	FALSE
FBgn0010215	FBgn0010215	0.556862	0.94695	-50.3543	-52.3285	7	2	1715.56	0	0	FALSE
FBgn0010217	FBgn0010217	0.846585	1	-81.8058	-82.8151	7	2	42523.8	0	0	FALSE
FBgn0010220	FBgn0010220	0.978218	1	-43.1483	-43.5388	7	2	595.729	0	0	FALSE
FBgn0010222	FBgn0010222	0.198375	0.510035	-46.3948	-50.0514	7	2	524.871	0	0	FALSE
FBgn0010223	FBgn0010223	2.01999e-05	0.000971953	-42.2801	-56.9328	7	2	305.181	0	0	FALSE
FBgn0010225	FBgn0010225	0.275894	0.629369	-71.7194	-74.8818	7	2	12614	0	0	FALSE
FBgn0010226	FBgn0010226	0.0115849	0.0992728	-68.3401	-75.7046	7	2	7310.92	0	0	FALSE
FBgn0010228	FBgn0010228	0.0012741	0.0263905	-59.2428	-69.2205	7	2	3984.8	0	0	FALSE
FBgn0010235	FBgn0010235	0.225717	0.553584	-52.5841	-56.0503	7	2	1845.98	0	0	FALSE
FBgn0010238	FBgn0010238	0.0399317	0.186237	-52.1622	-57.9865	7	2	2037.74	0	0	FALSE
FBgn0010240	FBgn0010240	0.969066	1	-21.4	-21.8579	7	2	10.4557	0	0	FALSE
FBgn0010241	FBgn0010241	0.202286	0.516297	-51.0154	-54.6434	7	2	416.13	0	0	FALSE
FBgn0010246	FBgn0010246	0.151641	0.426188	-67.5639	-71.6061	7	2	2808.99	0	0	FALSE
FBgn0010247	FBgn0010247	0.16642	0.454409	-46.1509	-50.061	7	2	891.196	0	0	FALSE
FBgn0010258	FBgn0010258	0.153401	0.429413	-50.7215	-54.7475	7	2	447.987	0	0	FALSE
FBgn0010263	FBgn0010263	0.455239	0.850909	-54.0894	-56.433	7	2	2942.38	0	0	FALSE
FBgn0010265	FBgn0010265	0.491539	0.88726	-72.0316	-74.2384	7	2	21813.4	0	0	FALSE
FBgn0010269	FBgn0010269	0.397408	0.78506	-45.5572	-48.134	7	2	656.019	0	0	FALSE
FBgn0010278	FBgn0010278	0.878573	1	-45.7655	-46.6559	7	2	897.417	0	0	FALSE
FBgn0010280	FBgn0010280	0.968347	1	-51.1671	-51.6299	7	2	2806.91	0	0	FALSE
FBgn0010282	FBgn0010282	0.0955659	0.314097	-46.107	-50.7866	7	2	1322.16	0	0	FALSE
FBgn0010287	FBgn0010287	0.668514	1	-39.1079	-40.7101	7	2	213.572	0	0	FALSE
FBgn0010288	FBgn0010288	0.159584	0.440512	-57.9582	-61.9281	7	2	2526.79	0	0	FALSE
FBgn0010292	FBgn0010292	0.999918	1	-43.4696	-43.5075	7	2	521.174	0	0	FALSE
FBgn0010300	FBgn0010300	0.508639	0.9022	-45.2488	-47.3932	7	2	616.525	0	0	FALSE
FBgn0010303	FBgn0010303	0.0586493	0.230806	-52.3462	-57.674	7	2	1590.48	0	0	FALSE
FBgn0010309	FBgn0010309	0.189857	0.496152	-46.4688	-50.1892	7	2	430.918	0	0	FALSE
FBgn0010313	FBgn0010313	0.0136248	0.108136	-50.9846	-58.1512	7	2	1760.7	0	0	FALSE
FBgn0010314	FBgn0010314	0.0816391	0.28358	-35.3051	-40.1963	7	2	81.6887	0	0	FALSE
FBgn0010315	FBgn0010315	0.000915082	0.0213194	-39.4438	-49.8036	7	2	449.956	0	0	FALSE
FBgn0010316	FBgn0010316	0.942942	1	-37.4484	-38.0584	7	2	427.399	0	0	FALSE
FBgn0010317	FBgn0010317	0.335973	0.711801	-27.9732	-30.8258	7	2	24.3376	0	0	FALSE
FBgn0010328	FBgn0010328	0.123239	0.370617	-49.2227	-53.5547	7	2	1633.76	0	0	FALSE
FBgn0010329	FBgn0010329	0.414059	0.804192	-26.8114	-29.3189	7	2	29.7258	0	0	FALSE
FBgn0010333	FBgn0010333	0.494553	0.890369	-54.1006	-56.2963	7	2	2493.33	0	0	FALSE
FBgn0010339	FBgn0010339	0.393706	0.781564	-44.0275	-46.6201	7	2	993.574	0	0	FALSE
FBgn0010340	FBgn0010340	0.976278	1	-37.0754	-37.4813	7	2	314.662	0	0	FALSE
FBgn0010341	FBgn0010341	0.0126117	0.104182	-59.0287	-66.2897	7	2	4019.12	0	0	FALSE
FBgn0010342	FBgn0010342	0.30452	0.669369	-36.1503	-39.159	7	2	267.621	0	0	FALSE
FBgn0010348	FBgn0010348	0.587356	0.97217	-67.6277	-69.4979	7	2	10700.3	0	0	FALSE
FBgn0010350	FBgn0010350	0.0407936	0.18845	-53.3275	-59.1245	7	2	2929.13	0	0	FALSE
FBgn0010352	FBgn0010352	0.35307	0.733452	-78.0109	-80.7832	7	2	28605.3	0	0	FALSE
FBgn0010355	FBgn0010355	0.074059	0.267795	-53.9539	-58.9748	7	2	2535.98	0	0	FALSE
FBgn0010356	FBgn0010356	0.260133	0.605248	-42.3192	-45.5717	7	2	572.822	0	0	FALSE
FBgn0010357	FBgn0010357	0.955772	1	-73.9487	-74.4892	7	2	3997.86	0	0	FALSE
FBgn0010358	FBgn0010358	0.95205	1	-82.9273	-83.4888	7	2	12291.7	0	0	FALSE
FBgn0010359	FBgn0010359	0.952072	1	-82.9278	-83.4891	7	2	12292.8	0	0	FALSE
FBgn0010379	FBgn0010379	0.340349	0.717814	-57.0099	-59.8416	7	2	3045.07	0	0	FALSE
FBgn0010380	FBgn0010380	0.271807	0.622582	-53.8872	-57.0725	7	2	2542.8	0	0	FALSE
FBgn0010381	FBgn0010381	7.0327e-07	5.26587e-05	-64.1085	-82.4345	7	2	3983.11	0	0	FALSE
FBgn0010382	FBgn0010382	0.119464	0.362616	-39.0902	-43.4651	7	2	250.456	0	0	FALSE
FBgn0010383	FBgn0010383	0.00172421	0.0324292	-50.2481	-59.8747	7	2	669.733	0	0	FALSE
FBgn0010385	FBgn0010385	0.215873	0.537839	-57.0401	-60.5724	7	2	698.48	0	0	FALSE
FBgn0010387	FBgn0010387	0.0530909	0.217553	-77.6975	-83.155	7	2	34804.4	0	0	FALSE
FBgn0010388	FBgn0010388	0.146554	0.416661	-51.6423	-55.7326	7	2	387.59	0	0	FALSE
FBgn0010389	FBgn0010389	0.99032	1	-38.1711	-38.4444	7	2	236.437	0	0	FALSE
FBgn0010391	FBgn0010391	0.458746	0.854512	-54.8632	-57.1933	7	2	4054.03	0	0	FALSE
FBgn0010395	FBgn0010395	0.530714	0.924262	-52.1935	-54.259	7	2	1024.44	0	0	FALSE
FBgn0010397	FBgn0010397	0.0164465	0.118635	-53.0601	-59.9959	7	2	2635.63	0	0	FALSE
FBgn0010398	FBgn0010398	0.39888	0.786858	-35.6115	-38.1822	7	2	160.603	0	0	FALSE
FBgn0010399	FBgn0010399	0.983436	1	-27.4193	-27.765	7	2	31.1031	0	0	FALSE
FBgn0010401	FBgn0010401	0.375038	0.758089	-26.0269	-28.7003	7	2	68.3085	0	0	FALSE
FBgn0010403	FBgn0010403	0.858032	1	-33.6855	-34.6531	7	2	49.2437	0	0	FALSE
FBgn0010406	FBgn0010406	0.967629	1	-48.4476	-48.9152	7	2	1450.63	0	0	FALSE
FBgn0010407	FBgn0010407	0.615566	0.995054	-25.2284	-27.0043	7	2	21.8677	0	0	FALSE
FBgn0010408	FBgn0010408	0.890162	1	-71.9935	-72.8385	7	2	17108.8	0	0	FALSE
FBgn0010409	FBgn0010409	0.633345	1	-75.7331	-77.4503	7	2	29471.9	0	0	FALSE
FBgn0010411	FBgn0010411	0.815007	1	-76.2157	-77.3358	7	2	31989	0	0	FALSE
FBgn0010412	FBgn0010412	0.612927	0.992965	-75.4192	-77.2038	7	2	26859.8	0	0	FALSE
FBgn0010414	FBgn0010414	0.948148	1	-39.4063	-39.9891	7	2	115.675	0	0	FALSE
FBgn0010415	FBgn0010415	0.106263	0.336626	-65.645	-70.1805	7	2	6497.93	0	0	FALSE
FBgn0010416	FBgn0010416	0.353696	0.734133	-43.7789	-46.5484	7	2	817.682	0	0	FALSE
FBgn0010417	FBgn0010417	0.819497	1	-47.075	-48.1797	7	2	1074.28	0	0	FALSE
FBgn0010421	FBgn0010421	0.970033	1	-41.5356	-41.9869	7	2	511.471	0	0	FALSE
FBgn0010422	FBgn0010422	0.563078	0.953246	-46.6398	-48.5926	7	2	990.546	0	0	FALSE
FBgn0010423	FBgn0010423	0.988358	1	-49.5148	-49.8109	7	2	562.479	0	0	FALSE
FBgn0010424	FBgn0010424	0.389682	0.776369	-47.35	-49.9598	7	2	561.58	0	0	FALSE
FBgn0010425	FBgn0010425	0.991698	1	-62.8322	-63.088	7	2	945.679	0	0	FALSE
FBgn0010431	FBgn0010431	0.0638115	0.243856	-32.4073	-37.6247	7	2	57.8823	0	0	FALSE
FBgn0010434	FBgn0010434	0.00636176	0.0723073	-59.4299	-67.5174	7	2	5289.95	0	0	FALSE
FBgn0010435	FBgn0010435	0.557651	0.947486	-63.981	-65.9525	7	2	11514.9	0	0	FALSE
FBgn0010438	FBgn0010438	0.907226	1	-28.4159	-29.1909	7	2	55.1208	0	0	FALSE
FBgn0010441	FBgn0010441	0.094938	0.313076	-42.3337	-47.0222	7	2	597.168	0	0	FALSE
FBgn0010452	FBgn0010452	0.55933	0.949763	-33.7952	-35.7609	7	2	150.312	0	0	FALSE
FBgn0010453	FBgn0010453	0.336953	0.712891	-30.1721	-33.02	7	2	46.8293	0	0	FALSE
FBgn0010470	FBgn0010470	0.330338	0.704339	-67.4781	-70.3578	7	2	9050	0	0	FALSE
FBgn0010473	FBgn0010473	0.00487847	0.0630467	-35.569	-43.973	7	2	211.501	0	0	FALSE
FBgn0010482	FBgn0010482	0.00635592	0.0723073	-59.7818	-67.8704	7	2	2870.43	0	0	FALSE
FBgn0010488	FBgn0010488	0.127376	0.378265	-66.3031	-70.5894	7	2	14541.1	0	0	FALSE
FBgn0010497	FBgn0010497	0.957006	1	-54.3883	-54.9217	7	2	787.531	0	0	FALSE
FBgn0010501	FBgn0010501	0.131112	0.385273	-36.1461	-40.3922	7	2	140.11	0	0	FALSE
FBgn0010504	FBgn0010504	0.0181422	0.123554	-57.3236	-64.1384	7	2	1960.07	0	0	FALSE
FBgn0010516	FBgn0010516	0.909846	1	-69.4378	-70.2017	7	2	9031.99	0	0	FALSE
FBgn0010520	FBgn0010520	0.403712	0.792815	-38.9447	-41.4951	7	2	284.283	0	0	FALSE
FBgn0010531	FBgn0010531	0.149219	0.422435	-49.3146	-53.3796	7	2	1361.84	0	0	FALSE
FBgn0010548	FBgn0010548	0.000815917	0.0194957	-68.9465	-79.4382	7	2	14087.4	0	0	FALSE
FBgn0010549	FBgn0010549	0.0290098	0.157135	-32.352	-38.5816	7	2	64.3828	0	0	FALSE
FBgn0010551	FBgn0010551	0.988363	1	-54.8458	-55.1419	7	2	5633.36	0	0	FALSE
FBgn0010575	FBgn0010575	0.037888	0.180322	-50.3569	-56.2483	7	2	1846.53	0	0	FALSE
FBgn0010583	FBgn0010583	0.45971	0.855557	-49.1226	-51.449	7	2	1364.11	0	0	FALSE
FBgn0010590	FBgn0010590	0.666862	1	-59.5545	-61.1621	7	2	7168.07	0	0	FALSE
FBgn0010591	FBgn0010591	3.3395e-10	5.56662e-08	-56.3333	-82.8408	7	2	3014.51	0	0	FALSE
FBgn0010602	FBgn0010602	0.996236	1	-50.4993	-50.6819	7	2	2267.44	0	0	FALSE
FBgn0010607	FBgn0010607	0.0761316	0.272493	-38.073	-43.0572	7	2	258.08	0	0	FALSE
FBgn0010611	FBgn0010611	0.663868	1	-67.5499	-69.1672	7	2	9466.04	0	0	FALSE
FBgn0010612	FBgn0010612	0.939359	1	-66.0134	-66.6416	7	2	7355.3	0	0	FALSE
FBgn0010620	FBgn0010620	0.84061	1	-58.2098	-59.2405	7	2	2758.97	0	0	FALSE
FBgn0010621	FBgn0010621	0.52032	0.913871	-51.1816	-53.284	7	2	2322.9	0	0	FALSE
FBgn0010622	FBgn0010622	0.337861	0.713857	-42.1581	-45.0017	7	2	456.088	0	0	FALSE
FBgn0010638	FBgn0010638	0.181843	0.482412	-56.2976	-60.0805	7	2	3465.26	0	0	FALSE
FBgn0010651	FBgn0010651	7.10716e-20	3.82748e-17	-58.6502	-108.345	7	2	4287.04	0	0	FALSE
FBgn0010660	FBgn0010660	0.673455	1	-47.9322	-49.5183	7	2	1111.01	0	0	FALSE
FBgn0010741	FBgn0010741	0.753521	1	-44.1196	-45.4454	7	2	987.298	0	0	FALSE
FBgn0010747	FBgn0010747	0.979485	1	-54.9118	-55.292	7	2	4857.78	0	0	FALSE
FBgn0010750	FBgn0010750	0.57605	0.963248	-41.3402	-43.2487	7	2	608.234	0	0	FALSE
FBgn0010762	FBgn0010762	0.999648	1	-47.9286	-47.9971	7	2	1121.28	0	0	FALSE
FBgn0010768	FBgn0010768	0.918667	1	-31.9131	-32.6386	7	2	72.2851	0	0	FALSE
FBgn0010770	FBgn0010770	0.995584	1	-39.6392	-39.8345	7	2	321.819	0	0	FALSE
FBgn0010772	FBgn0010772	0.00488092	0.0630467	-54.9406	-63.3441	7	2	2828.57	0	0	FALSE
FBgn0010774	FBgn0010774	0.00532183	0.0658271	-52.2996	-60.6001	7	2	2497.91	0	0	FALSE
FBgn0010786	FBgn0010786	0.12945	0.381993	-72.5695	-76.8334	7	2	17739.7	0	0	FALSE
FBgn0010803	FBgn0010803	0.707372	1	-48.051	-49.527	7	2	1001.39	0	0	FALSE
FBgn0010808	FBgn0010808	0.938764	1	-56.8733	-57.5044	7	2	2471.25	0	0	FALSE
FBgn0010812	FBgn0010812	0.0233184	0.140371	-42.3535	-48.8568	7	2	866.209	0	0	FALSE
FBgn0010825	FBgn0010825	0.0184214	0.124655	-58.4785	-65.2744	7	2	2988.35	0	0	FALSE
FBgn0010830	FBgn0010830	0.562516	0.952631	-41.7298	-43.6846	7	2	671.244	0	0	FALSE
FBgn0010877	FBgn0010877	0.889434	1	-47.2308	-48.0786	7	2	1413.48	0	0	FALSE
FBgn0010894	FBgn0010894	0.480667	0.875657	-40.2434	-42.4904	7	2	701.47	0	0	FALSE
FBgn0010905	FBgn0010905	0.000403407	0.0113687	-54.3343	-65.6317	7	2	2370.41	0	0	FALSE
[truncated: 12,955 more rows]

## Sheet: Table S3D SOR
	Gene	p	padj	loglik_full	loglik_red	df_full	df_red	mean	converge_impulse	converge_const	allZero
[truncated: 14,003 more rows]

[truncated: 4 more sheets: Table S3E OOC-OOR, Table S3F SOC-SOR, Table S3G OOC-SOC, Table S3H OOR-SOR]
