# Supplementary material for: Mitochondrial genotype alters the impact of rapamycin on the transcriptional response to nutrients in Drosophila
Source: BMC Genomics. 2021 Mar 24;22:213. doi: 10.1186/s12864-021-07516-2 (PMC7992956; doi:10.1186/s12864-021-07516-2)
Supplement: Supplementary file 4 — Additional file 4: Table S4. MBCluster.seq heatmap data and cluster assignment. Output file from the model-based clustering generated by MBCluster.seq including the relative expression used for the heatmap and cluster assignment for individual genes. [file 12864_2021_7516_MOESM4_ESM.xls]

## Sheet: Table S5
	OOC0H	OOC1H	OOC2H	OOC4H	OOR0H	OOR1H	OOR2H	OOR4H	SOC0H	SOC1H	SOC2H	SOC4H	SOR0H	SOR1H	SOR2H	SOR4H	Cluster
FBgn0000247	-0.0779558	-0.331421	-0.110463	-0.00218352	-0.0779558	-0.0643442	-0.0617697	0.0996653	-0.049045	-0.0159318	0.187294	0.185496	-0.049045	0.103775	0.126515	0.137369	5
FBgn0000307	-0.106019	-0.28434	-0.238167	0.1544	-0.106019	-0.0991382	-0.0866264	0.0763819	-0.19857	0.0133664	0.321492	0.23076	-0.19857	0.17394	0.253068	0.0940422	5
FBgn0000395	-0.338727	-0.271882	-0.0775722	0.203941	-0.338727	0.0976773	-0.0470276	-0.0283139	-0.355646	0.186312	0.34116	0.0564469	-0.355646	0.477373	0.289315	0.161317	3
FBgn0000578	-0.2685	-0.202919	-0.0928959	0.226953	-0.2685	0.0129961	0.00232513	0.12411	-0.152768	0.0562935	0.230261	0.106191	-0.152768	0.289274	0.176113	-0.0861655	5
FBgn0000581	-0.0956928	-0.34174	-0.0959957	0.0109758	-0.0956928	-0.0555652	-0.0822154	0.0814024	0.0324988	0.0318365	0.199571	0.208623	0.0324988	-0.000870729	0.0995442	0.0708221	5
FBgn0001108	-0.098769	-0.168355	-0.112288	0.14615	-0.098769	-0.0636913	-0.0972885	0.105308	-0.0813712	-0.0271087	0.131273	0.102012	-0.0813712	0.135613	0.160634	0.0480214	5
FBgn0001139	-0.0939418	-0.145741	-0.0680956	0.142751	-0.0939418	-0.0279929	-0.0614647	0.0996116	-0.0853909	-0.0126818	0.131716	0.15319	-0.0853909	0.0391683	0.0734063	0.0347976	5
FBgn0001169	-0.106128	-0.144907	-0.091096	-0.0151245	-0.106128	-0.000717114	-0.0186265	0.0382652	-0.0537884	0.00920399	0.191028	0.152356	-0.0537884	0.0624244	0.0869985	0.0500284	5
FBgn0001965	-0.106151	-0.208002	-0.122777	0.0952246	-0.106151	-0.0713205	-0.0424999	0.10546	-0.107118	0.102234	0.214429	0.130709	-0.107118	0.133597	0.0918269	-0.00234242	5
FBgn0001994	-0.017412	-0.503272	-0.366956	0.381689	-0.017412	-0.270578	-0.201616	0.356376	-0.154605	-0.236098	0.259388	0.371717	-0.154605	0.019559	0.257824	0.276002	3
FBgn0002413	-0.166422	-0.148497	-0.0467426	0.171989	-0.166422	-0.107417	-0.129744	0.116107	-0.12934	-0.0452133	0.187436	0.19497	-0.12934	0.0823317	0.172355	0.143949	5
FBgn0002643	0.0989138	-0.366616	-0.387639	0.251078	0.0989138	-0.10534	-0.419752	0.174245	-0.0791893	-0.0101222	0.241133	0.320551	-0.0791893	0.0981769	0.0103533	0.154483	5
FBgn0002783	-0.0973544	-0.276124	-0.163958	0.242542	-0.0973544	-0.141372	-0.135484	0.199442	-0.0893719	-0.0536865	0.16521	0.226692	-0.0893719	0.0592911	0.0938184	0.157081	5
FBgn0003048	-0.157369	-0.47693	-0.292845	0.111481	-0.157369	-0.0443543	-0.179189	0.124762	-0.0959353	-0.0201015	0.408709	0.331155	-0.0959353	0.1731	0.251352	0.119471	5
FBgn0003255	-0.049376	-0.0861563	0.00928184	0.296705	-0.049376	0.0412138	-0.411481	0.102909	-0.270756	0.228635	0.585807	-0.348626	-0.270756	0.242311	0.0296936	-0.0500277	5
FBgn0003463	-0.106611	-0.450664	-0.22613	0.277021	-0.106611	-0.153841	-0.0807106	0.0762325	-0.338219	-0.0464828	0.431292	0.336673	-0.338219	0.21432	0.269612	0.242337	3
FBgn0003598	-0.100702	-0.225829	-0.190976	0.161145	-0.100702	-0.043266	-0.0754546	0.204808	-0.0634594	-0.0516694	0.149993	0.152048	-0.0634594	-0.0189768	0.0909324	0.175568	5
FBgn0003676	-0.148762	0.0230607	0.0305139	0.279077	-0.148762	-0.0584316	-0.090781	0.0760318	-0.0290086	0.043547	0.127809	-0.0159835	-0.0290086	-0.023074	0.0652674	-0.101497	5
FBgn0003748	-0.211403	-0.0605759	-0.0554434	0.222615	-0.211403	-0.0042102	-0.0737588	0.183306	-0.317553	0.0377124	0.213628	0.212095	-0.317553	0.154659	0.157452	0.0704341	3
FBgn0003862	-0.00829533	-0.316356	-0.2651	-0.103801	-0.00829533	0.0371941	-0.114873	-0.0510179	-0.0823492	-0.0121617	0.415067	0.200869	-0.0823492	0.0796152	0.289814	0.0220396	5
FBgn0003870	-0.076512	-0.333701	-0.134445	0.268084	-0.076512	-0.163666	-0.131055	0.116721	-0.190415	-0.1082	0.278402	0.269516	-0.190415	0.0795605	0.277749	0.114889	3
FBgn0003888	-0.208425	-0.226718	-0.131282	0.287712	-0.208425	-0.0710566	-0.0210633	0.32557	-0.365576	0.0618728	0.263898	-0.0114711	-0.365576	0.29097	0.295065	0.0845068	3
FBgn0004860	-0.021816	-0.411964	-0.241472	0.258836	-0.021816	-0.182586	-0.172374	0.116121	-0.138993	-0.0629047	0.294633	0.27487	-0.138993	0.121359	0.18939	0.13771	5
FBgn0004875	-0.089941	-0.336158	-0.140643	-0.0877345	-0.089941	-0.0509305	-0.083494	0.0518052	0.133781	0.0699845	0.144314	0.155497	0.133781	0.00783608	0.0487803	0.133064	5
FBgn0004924	-0.09551	-0.333941	-0.103316	0.15904	-0.09551	-0.112746	-0.105091	0.078005	-0.142377	-0.0245018	0.26055	0.261455	-0.142377	0.111028	0.180864	0.104427	5
FBgn0005198	-0.00155378	-0.228876	-0.187946	0.112949	-0.00155378	-0.0655213	-0.105507	0.107802	-0.0991344	0.00356216	0.176361	0.088103	-0.0991344	0.164105	0.132872	0.00347235	5
FBgn0005386	-0.0382813	-0.275007	-0.215963	-0.171986	-0.0382813	-0.0150548	-0.0303162	0.10212	0.168046	0.0155306	0.122953	0.121469	0.168046	-0.104368	-0.0176097	0.208702	4
FBgn0005660	-0.445135	0.020544	-0.114672	0.149378	-0.445135	0.244958	0.186726	0.18897	-0.0114873	0.187164	0.146554	-0.505849	-0.0114873	0.443001	0.321935	-0.355465	2
FBgn0010397	-0.134577	0.0179858	-0.0790212	0.226086	-0.134577	-0.126392	-0.0958936	0.0997831	-0.206049	0.0325884	0.223867	0.0256172	-0.206049	0.204109	0.165714	-0.0131922	5
FBgn0010434	-0.129451	-0.286306	-0.190295	0.289904	-0.129451	-0.0277246	-0.0721549	0.169416	-0.269646	0.0997916	0.184752	0.134131	-0.269646	0.242113	0.189138	0.0654277	5
FBgn0010575	-0.065902	-0.404754	-0.170832	0.132126	-0.065902	-0.116467	-0.152982	0.177594	-0.0197066	-0.0273464	0.102344	0.317716	-0.0197066	0.0217779	0.0890319	0.203009	5
FBgn0010905	-0.0737926	-0.257641	-0.165513	0.285581	-0.0737926	-0.080541	-0.154841	0.113011	-0.313835	0.147161	0.342508	0.139943	-0.313835	0.319696	0.210032	-0.12414	5
FBgn0011230	-0.0545022	-0.315944	-0.144044	0.000434156	-0.0545022	-0.0551164	-0.156269	0.0442013	-0.0489247	-0.0149332	0.275317	0.178854	-0.0489247	0.102927	0.169684	0.121743	5
FBgn0011286	-0.159982	-0.614476	-0.241888	0.19241	-0.159982	-0.141791	-0.31138	0.149971	-0.170173	0.0526144	0.259546	0.47322	-0.170173	0.225968	0.227871	0.388244	3
FBgn0011785	-0.169696	-0.357322	-0.120285	0.198444	-0.169696	-0.113644	-0.138634	0.159737	-0.187823	0.0225139	0.281903	0.244213	-0.187823	0.126436	0.271887	0.139791	3
FBgn0013672	0.226365	0.522712	0.419637	0.280999	0.226365	0.223273	0.265583	0.170199	-0.574049	-0.424591	-0.266666	-0.235513	-0.574049	-0.0716315	-0.0552689	-0.133364	2
FBgn0013674	0.360073	0.509632	0.39496	0.409328	0.360073	0.372934	0.336415	0.286198	-0.71182	-0.527533	-0.19966	-0.293679	-0.71182	-0.04589	-0.121424	-0.417787	2
FBgn0013675	0.218818	0.487874	0.363727	0.301218	0.218818	0.260699	0.199887	0.125366	-0.581448	-0.411582	-0.185883	-0.178282	-0.581448	-0.00979026	-0.012132	-0.215843	2
FBgn0013676	0.472831	0.677422	0.567967	0.531308	0.472831	0.466078	0.463525	0.418917	-0.832187	-0.677231	-0.416153	-0.413089	-0.832187	-0.237002	-0.194331	-0.468698	2
FBgn0013678	0.365647	0.558757	0.419962	0.422026	0.365647	0.360096	0.371366	0.311406	-0.752425	-0.547834	-0.276836	-0.297589	-0.752425	-0.108138	-0.106923	-0.332736	2
FBgn0013679	0.117308	0.393935	0.325716	0.35476	0.117308	0.231643	0.214996	0.145156	-0.533577	-0.384851	-0.151977	-0.125545	-0.533577	0.0962684	0.0162824	-0.283847	2
FBgn0013681	0.473431	0.7691	0.656148	0.562163	0.473431	0.531187	0.429601	0.290349	-0.815121	-0.609711	-0.484091	-0.37153	-0.815121	-0.352976	-0.232343	-0.504517	2
FBgn0013683	0.880131	1.0604	0.943443	0.834606	0.880131	0.947853	0.867746	0.664865	-1.1714	-1.07538	-0.820265	-0.731267	-1.1714	-0.625288	-0.625412	-0.858757	2
FBgn0013684	0.382411	0.602864	0.507383	0.455247	0.382411	0.402964	0.363866	0.327595	-0.736398	-0.612334	-0.337204	-0.403952	-0.736398	-0.0959466	-0.123153	-0.379355	2
FBgn0013697	0.538806	1.35554	1.14635	1.24917	0.538806	1.11254	1.08993	0.869169	-1.11123	-1.8681	-1.30735	-0.446205	-1.11123	-0.115375	-0.997133	-0.943688	2
FBgn0013704	3.01005	3.25175	2.94136	3.01551	3.01005	2.82398	2.47762	2.98983	-2.94002	-2.94002	-2.94002	-2.94002	-2.94002	-2.94002	-2.94002	-2.94002	2
FBgn0013733	-0.159387	-0.470715	-0.2656	0.22374	-0.159387	-0.0723883	-0.228954	0.0806557	-0.347598	0.0561734	0.550388	0.408637	-0.347598	0.247079	0.325969	0.158987	3
FBgn0013756	-0.0847151	-0.313143	-0.196959	0.162126	-0.0847151	-0.141028	-0.169437	0.189673	0.0348736	-0.073149	0.161986	0.230446	0.0348736	0.0392526	0.091972	0.117944	5
FBgn0014037	-0.0148679	-0.228482	-0.174132	-0.102719	-0.0148679	-0.0418068	-0.0904395	0.00155885	0.0263784	0.0319891	0.238849	0.0586965	0.0263784	0.0765218	0.155345	0.0515976	5
FBgn0014141	-0.110216	-0.322129	-0.0163129	0.291458	-0.110216	-0.114148	-0.184662	0.056419	-0.101626	-0.0319135	0.245551	0.264304	-0.101626	0.129684	0.0574419	0.0479908	5
FBgn0015019	-0.213856	-0.0430143	-0.0116718	0.278659	-0.213856	-0.0989216	-0.0649707	0.140286	-0.0653309	0.0279107	0.186846	0.0257346	-0.0653309	0.0113909	0.143684	-0.0375582	5
FBgn0015269	0.0172608	-0.277143	-0.141579	-0.263085	0.0172608	0.0133847	0.0496419	0.0427123	0.0682674	-0.0223368	0.238194	0.112312	0.0682674	-0.095443	0.116742	0.0555439	4
FBgn0015737	-0.0786575	-0.132017	-0.177754	0.149161	-0.0786575	-0.129754	-0.176658	0.0526792	-0.185275	-0.0756457	0.26501	0.0857	-0.185275	0.274428	0.213402	0.179312	5
FBgn0015793	0.0132233	0.156041	-0.0122639	-0.140454	0.0132233	0.0165792	0.0270481	0.0199513	0.101335	-0.00125325	-0.183833	0.0755462	0.101335	-0.103406	-0.120323	0.0372506	4
FBgn0015924	-0.105927	0.00161148	-0.0660328	0.254867	-0.105927	-0.0857325	-0.0433507	0.11256	-0.27419	-0.0167086	0.198182	0.0401832	-0.27419	0.230052	0.183209	-0.0486061	5
FBgn0016031	-0.295178	-0.164141	-0.00886573	0.351154	-0.295178	-0.0164922	-0.15605	0.106748	-0.449373	0.0790943	0.403551	0.188661	-0.449373	0.38999	0.270634	0.0448196	3
FBgn0016977	-0.0185481	-0.355988	-0.277669	-0.0384762	-0.0185481	0.0563848	-0.12205	-0.0464024	-0.167934	0.0140223	0.522114	0.273415	-0.167934	0.0318152	0.354359	-0.0385595	5
FBgn0019990	-0.00512591	-0.290433	-0.24599	0.0216909	-0.00512591	-0.0106851	-0.0781346	0.209609	-0.0463378	-0.0527247	0.0402805	0.107784	-0.0463378	0.073443	0.124824	0.203264	5
FBgn0020306	-0.107589	-0.338732	-0.0704953	0.0772296	-0.107589	-0.0373949	-0.111743	0.115412	-0.0940141	0.0493744	0.193389	0.197142	-0.0940141	0.128543	0.170542	0.0299384	5
FBgn0020626	-0.103491	-0.173949	-0.0604364	0.113256	-0.103491	-0.0401777	-0.109666	0.0689101	-0.0942223	0.0220989	0.171243	0.126984	-0.0942223	0.116005	0.114452	0.046706	5
FBgn0022787	-0.14981	-0.167608	-0.0539179	0.0229605	-0.14981	-0.0323779	-0.00609816	0.0240738	-0.0277894	0.0605714	0.160022	0.121093	-0.0277894	0.0833338	0.104254	0.0388918	5
FBgn0023081	-0.0750608	-0.300532	-0.214439	0.157013	-0.0750608	-0.131823	-0.0612704	0.102486	-0.233692	-0.0596004	0.295433	0.264108	-0.233692	0.167377	0.20213	0.196624	5
FBgn0023143	-0.144026	-0.124542	-0.0859518	0.0794009	-0.144026	-0.0569292	-0.0355669	0.16241	-0.0352718	-0.0263598	0.11476	0.0856719	-0.0352718	0.0709697	0.0894837	0.08525	5
FBgn0025639	-0.155088	-0.419368	-0.192585	0.201209	-0.155088	-0.128427	-0.0892526	0.169173	-0.235331	0.0391296	0.274737	0.325626	-0.235331	0.174225	0.229416	0.196954	3
FBgn0026059	-0.0411511	-0.324538	-0.194948	0.197375	-0.0411511	-0.0911137	-0.234849	0.0788414	-0.080648	0.0470468	0.14595	0.314046	-0.080648	0.0840593	0.0645745	0.157155	5
FBgn0026317	-0.0235442	-0.233244	-0.131627	0.0300216	-0.0235442	-0.024928	-0.170592	0.0272913	0.0531938	-0.0459425	0.0987305	0.119987	0.0531938	0.0828858	0.101249	0.0868702	5
FBgn0026370	-0.0758963	-0.13863	-0.127203	-0.0946296	-0.0758963	-0.00628389	-0.00931292	0.0764017	0.0193676	-0.0373087	0.170141	0.0661557	0.0193676	0.0528446	0.0844674	0.0764151	5
FBgn0026418	-0.140183	-0.140551	0.00481267	0.161582	-0.140183	-0.126592	-0.0886101	0.0988814	-0.061913	-0.0596311	0.195189	0.0870685	-0.061913	0.0118644	0.14715	0.113027	5
FBgn0026575	-0.142351	-0.426106	-0.246895	0.112323	-0.142351	0.10204	-0.113432	-0.035696	-0.371475	0.212318	0.509258	0.262544	-0.371475	0.34839	0.316455	-0.0135478	3
FBgn0026577	-0.0966831	-0.335999	-0.251663	0.000463514	-0.0966831	-0.110876	-0.201218	0.128738	0.0412415	0.0257477	0.259653	0.237123	0.0412415	0.0623292	0.12027	0.176315	5
FBgn0028426	-0.0894397	-0.103541	-0.0509478	0.469675	-0.0894397	-0.143359	-0.120638	0.349218	-0.348644	-0.0322341	0.254222	0.0715907	-0.348644	0.0317604	0.20655	-0.0561303	3
FBgn0029728	0.160763	0.237902	0.127536	-2.32509	0.160763	0.293828	0.444965	0.22044	0.764742	0.168199	0.259241	-0.0541568	0.764742	-1.00232	-0.322059	0.100512	1
FBgn0029899	-0.142759	-0.560568	-0.320175	0.248437	-0.142759	-0.154299	-0.106945	0.23726	-0.209507	-0.133699	0.341079	0.3767	-0.209507	0.173106	0.380179	0.223458	3
FBgn0029941	-0.128897	-0.210941	-0.12043	0.108228	-0.128897	-0.045145	-0.0744797	0.100285	-0.117374	0.0884873	0.179982	0.184457	-0.117374	0.137665	0.0925651	0.051871	5
FBgn0030086	-0.170323	-0.0386059	0.0408874	0.339887	-0.170323	-0.0957101	-0.0590264	0.141651	-0.131137	-0.0525516	0.188494	0.107501	-0.131137	-0.0321439	0.133245	-0.0707063	5
FBgn0030266	-0.101908	-0.469492	-0.139467	-0.0102656	-0.101908	-0.0758467	-0.162262	0.0855042	0.120346	0.0623654	0.181615	0.19349	0.120346	-0.0080522	0.121773	0.183762	5
FBgn0030328	-0.127278	-0.287112	-0.255367	0.209517	-0.127278	-0.122403	-0.164199	0.143885	-0.165655	-0.0276157	0.247908	0.258185	-0.165655	0.197719	0.218711	0.16664	5
FBgn0030798	-0.00435707	-0.415546	-0.321069	0.100303	-0.00435707	-0.0616823	-0.229622	0.0390555	-0.100294	-0.0504372	0.197803	0.222124	-0.100294	0.188989	0.316998	0.222387	5
FBgn0030812	-0.133154	-0.295863	-0.143073	0.0922376	-0.133154	-0.0465898	-0.0835081	0.0931723	-0.104678	0.0299887	0.263545	0.189521	-0.104678	0.133022	0.177371	0.0658405	5
FBgn0031023	-0.25345	-0.303348	-0.074043	-0.0135025	-0.25345	0.0320151	-0.0252036	-0.0274161	-0.217792	0.129009	0.33312	0.201395	-0.217792	0.350706	0.270592	0.0691598	5
FBgn0031107	-0.107739	-0.471824	-0.17991	0.0731635	-0.107739	-0.079346	-0.208181	0.071946	0.0158802	0.062503	0.223565	0.239292	0.0158802	0.156458	0.162036	0.134016	5
FBgn0031184	0.265166	-0.00575725	-0.273234	-0.28292	0.265166	0.0344432	-0.29742	-0.370828	0.0887303	0.180008	0.116315	-0.133155	0.0887303	0.348911	0.0728258	-0.0969806	4
FBgn0031374	0.137247	-0.0702935	-0.331422	-0.0361256	0.137247	0.0332445	-0.22978	0.0259962	-0.00691491	0.0967521	0.0352028	0.0448468	-0.00691491	0.140546	0.00375601	0.0266124	5
FBgn0031461	-0.670804	0.0472492	0.283988	0.294455	-0.670804	0.205704	0.14054	-0.083724	-1.02405	0.401386	0.881224	0.100879	-1.02405	0.519753	0.37872	0.219532	3
FBgn0031759	-0.0647157	-0.282831	-0.201725	0.1111	-0.0647157	-0.0445588	-0.151796	0.118797	-0.165478	0.00432384	0.278421	0.173494	-0.165478	0.186282	0.17931	0.089569	5
FBgn0031981	0.0378913	-0.254943	-0.222994	-0.018638	0.0378913	0.0170872	-0.20054	0.0550009	-0.118093	-0.106242	0.37464	0.19364	-0.118093	0.129298	0.16329	0.0308047	5
FBgn0032388	0.0214187	-0.156286	-0.197179	0.022167	0.0214187	-0.0349577	-0.142281	0.0649406	0.0121696	0.0217015	0.13129	0.0858199	0.0121696	0.102971	0.0161053	0.0185319	5
FBgn0032702	-0.0394726	-0.0873674	-0.198847	0.231265	-0.0394726	-0.111792	-0.0533699	0.134037	-0.232931	-0.127129	0.19362	0.16189	-0.232931	0.120411	0.212153	0.0699366	5
FBgn0032753	-0.274911	-0.391269	-0.00542896	1.08638	-0.274911	0.0358594	-0.460741	-0.826676	0.774172	0.975558	0.742449	-0.342371	0.774172	0.100129	-1.34959	-0.562827	4
FBgn0032798	-0.143781	-0.304178	0.0873308	0.234434	-0.143781	-0.0152273	-0.0743715	0.0584051	-0.156274	0.0587561	0.156666	0.165153	-0.156274	0.0577529	0.0594029	0.115987	5
FBgn0032817	-0.0923815	-0.408197	-0.25061	0.0472714	-0.0923815	-0.0952133	-0.0787516	0.105056	0.0576154	0.0108001	0.196325	0.244322	0.0576154	0.0168599	0.150802	0.130867	5
FBgn0032974	-0.0600916	-0.221692	-0.0813654	0.0150333	-0.0600916	-0.0154822	-0.029924	0.0824677	-0.0684718	0.0478071	0.167674	0.100959	-0.0684718	0.0452895	0.117236	0.029124	5
FBgn0033194	-0.0291496	-0.341776	-0.122477	0.0630554	-0.0291496	-0.0846339	-0.145628	0.00273703	-0.0532533	-0.00875521	0.340216	0.191233	-0.0532533	0.0953609	0.167158	0.00831488	5
FBgn0033252	-0.135391	-0.34831	-0.0986557	0.406347	-0.135391	-0.203001	-0.183413	0.245876	-0.35417	-0.0601654	0.384407	0.183874	-0.35417	0.22918	0.251249	0.171735	3
FBgn0033482	-0.0640653	-0.0919712	-0.0936303	0.0727295	-0.0640653	-0.0571932	-0.0895285	0.10641	-0.0912361	-0.0860286	0.162057	0.0474553	-0.0912361	0.15205	0.129951	0.0583017	5
FBgn0033623	0.289403	0.355262	0.399311	-1.1025	0.289403	0.269428	0.390513	-0.230245	0.291747	0.0551002	-0.378616	-0.427104	0.291747	-0.421435	-0.163199	0.0911874	1
FBgn0033661	-0.00698773	-0.420494	-0.101057	0.0719113	-0.00698773	-0.0574137	-0.192954	0.065925	-0.105802	-0.107427	0.448848	0.256688	-0.105802	-0.0254118	0.292983	-0.00601855	5
FBgn0033665	0.0727302	0.0245774	-0.0164031	0.335032	0.0727302	-0.18503	-0.0283236	0.0678341	-0.225124	-0.0278667	0.0172338	0.144339	-0.225124	0.0623311	0.0478815	-0.136817	5
FBgn0033755	-0.110877	-0.0740278	-0.191912	0.247816	-0.110877	-0.0890395	-0.148104	0.0900904	-0.151022	-0.0407277	0.28965	0.0666	-0.151022	0.213057	0.175191	-0.0147944	5
FBgn0033766	0.00346903	-0.211167	-0.198454	0.218762	0.00346903	-0.117798	-0.171863	0.269566	-0.147208	-0.156058	0.237665	0.202858	-0.147208	-0.109042	0.195492	0.127517	5
FBgn0033782	-0.659491	0.105847	0.345694	0.236811	-0.659491	0.332223	0.17952	0.168746	-1.32721	0.545206	0.887594	-0.0319948	-1.32721	0.449388	0.545381	0.208981	3
FBgn0033998	-0.0737691	-0.245595	-0.116493	0.205492	-0.0737691	-0.111519	-0.146419	0.152396	-0.141632	-0.0128744	0.188119	0.158941	-0.141632	0.145793	0.151599	0.0613626	5
FBgn0034181	-0.0572478	-0.103022	-0.115819	0.0627697	-0.0572478	-0.0106078	-0.0685646	0.122327	-0.0247758	-0.0323472	0.0498069	0.0799048	-0.0247758	0.0194513	0.00915097	0.150998	5
FBgn0034240	-0.0801651	-0.402887	-0.157777	0.0794938	-0.0801651	-0.0713198	-0.0219589	0.114313	-0.0667954	-0.111598	0.264834	0.154696	-0.0667954	0.141076	0.243814	0.061235	5
FBgn0034282	0.0382111	-0.12937	-0.379005	0.0712073	0.0382111	-0.125054	-0.1289	0.126972	-0.00961814	-0.0937414	0.0756962	0.234457	-0.00961814	-0.00908548	0.0715103	0.228128	5
FBgn0034570	-0.065622	-0.354633	-0.265925	0.073721	-0.065622	-0.0657079	-0.141947	0.0858996	-0.0576947	-0.00347555	0.227826	0.254001	-0.0576947	0.116971	0.142664	0.17724	5
FBgn0034590	-0.141529	-0.233223	-0.170716	0.115812	-0.141529	-0.10828	-0.129623	0.107447	0.0943851	0.107651	0.215264	0.116899	0.0943851	0.0674929	-0.00426478	0.00982803	5
FBgn0034618	-0.0809894	-0.866837	-0.219749	0.400751	-0.0809894	-0.348806	-0.490056	0.163871	-0.425773	-0.0994512	0.633183	0.417795	-0.425773	0.535265	0.429635	0.457925	3
FBgn0034975	-0.0822494	-0.316806	-0.17508	0.1237	-0.0822494	-0.122023	-0.125597	0.0592171	-0.0724076	-0.0335494	0.236738	0.167363	-0.0724076	0.188291	0.20211	0.104949	5
FBgn0035016	-0.0700522	-0.222033	-0.123045	0.114936	-0.0700522	-0.0313987	-0.0448352	0.0916089	-0.230327	0.00662649	0.202795	0.149303	-0.230327	0.0493873	0.231011	0.176403	5
FBgn0035237	-0.0897803	-0.322507	-0.120797	0.136397	-0.0897803	-0.0465296	-0.142216	0.0393864	-0.184487	0.0737396	0.251284	0.14706	-0.184487	0.211357	0.197741	0.123618	5
FBgn0035411	-0.0544633	-0.240304	-0.123916	-0.132661	-0.0544633	-0.0592181	0.0562645	0.0817879	0.104036	-0.0567326	0.229655	0.0965888	0.104036	-0.0511736	0.032398	0.0681645	5
FBgn0035542	-0.268557	-0.243571	-0.15081	0.585748	-0.268557	-0.399441	-0.178071	0.362925	-0.320062	-0.323076	0.270425	0.537197	-0.320062	-0.0407539	0.244843	0.511822	3
FBgn0035617	-0.0408953	-0.29954	-0.337528	-0.0371108	-0.0408953	-0.0564572	-0.088052	0.181254	0.0130484	-0.00545062	0.143863	0.167634	0.0130484	0.0377919	0.174601	0.174689	5
FBgn0035793	-0.0541003	-0.119893	-0.127768	0.154174	-0.0541003	-0.0780084	-0.0714153	0.0852738	-0.0727026	-0.0228096	0.16922	0.0975185	-0.0727026	0.0712746	0.0743875	0.0216523	5
FBgn0036165	-0.195273	-0.140929	-0.0637754	0.194549	-0.195273	-0.0789916	0.0187114	0.0673735	-0.336523	-0.0835265	0.441568	0.255218	-0.336523	0.0994251	0.352722	0.00124699	3
FBgn0036194	0.318533	0.202495	-0.120477	-0.0591846	0.318533	-0.170139	-0.079467	-0.0227253	0.106489	-0.239997	-0.0641954	-0.103681	0.106489	-0.245695	0.0825624	-0.0295406	4
FBgn0036374	-0.131034	-0.354705	-0.187671	0.175888	-0.131034	-0.0115505	-0.159241	0.126624	-0.152127	0.0295194	0.270449	0.300118	-0.152127	0.133808	0.114941	0.128141	5
FBgn0036398	-0.055524	-0.334328	-0.180935	-0.0713423	-0.055524	-0.00512057	-0.0802917	0.0486779	-0.0188743	-0.0330162	0.297296	0.274393	-0.0188743	-0.0840317	0.205116	0.112379	5
FBgn0036448	-0.108161	-0.302725	-0.183442	0.2612	-0.108161	-0.145884	-0.129958	0.218561	-0.127367	-0.0466214	0.243166	0.18889	-0.127367	0.121195	0.176988	0.0696865	5
FBgn0036451	-0.0881169	-0.425789	-0.210297	0.175107	-0.0881169	-0.144679	-0.119747	0.103852	-0.197941	-0.0435136	0.371358	0.254797	-0.197941	0.169743	0.268802	0.172483	3
FBgn0036454	-0.19788	-0.375535	-0.161838	0.158166	-0.19788	-0.226251	-0.19524	0.0456503	-0.212009	-0.0118054	0.344608	0.288062	-0.212009	0.286359	0.411453	0.25615	3
FBgn0036576	-0.855841	-0.647609	0.00692516	0.716037	-0.855841	-0.00371327	0.203248	0.426007	-1.14721	-0.115507	0.911372	0.638422	-1.14721	0.640845	0.722037	0.508031	3
FBgn0036668	-0.0469789	-0.257626	-0.198234	0.00604248	-0.0469789	-0.0780886	-0.0326443	0.140552	-0.00706065	-0.0621247	0.178856	0.125381	-0.00706065	0.0715028	0.111461	0.103002	5
FBgn0037010	-0.212541	-0.323382	-0.0070613	0.23019	-0.212541	-0.235159	-0.0457735	0.159007	-0.159415	-0.129578	0.265433	0.214903	-0.159415	-0.0161385	0.346287	0.285184	3
FBgn0037026	-0.0582045	-0.129906	-0.14334	0.155229	-0.0582045	-0.116031	-0.149711	0.100971	-0.0585721	0.000410392	0.215258	0.0934907	-0.0585721	0.0661057	0.0466678	0.0944089	5
FBgn0037327	-0.159783	-0.215018	-0.0950506	0.141132	-0.159783	-0.102687	0.00493968	0.150723	-0.134903	-0.0538953	0.290507	0.116262	-0.134903	0.115758	0.191147	0.0455554	5
FBgn0037344	-0.0767222	-0.359848	-0.129496	0.155499	-0.0767222	-0.0903815	-0.170238	0.103704	-0.086512	-0.0158781	0.251166	0.233509	-0.086512	0.0891526	0.180224	0.0790567	5
FBgn0037541	-0.113997	-0.319654	-0.152825	0.335119	-0.113997	-0.206836	-0.205856	0.156014	-0.194333	-0.0603233	0.250156	0.374457	-0.194333	0.103128	0.174416	0.168866	3
FBgn0037614	-0.0425774	-0.369563	-0.219186	0.0909884	-0.0425774	-0.127382	-0.0828845	0.123367	-0.105243	-0.117614	0.287801	0.188723	-0.105243	0.120647	0.215362	0.185382	5
FBgn0037659	-0.121379	-0.192406	-0.145382	0.0788623	-0.121379	0.0325979	-0.128187	0.0186556	-0.146036	0.154965	0.211753	0.0760467	-0.146036	0.286734	0.0931467	0.0480435	5
FBgn0037757	-0.0724353	-0.247126	-0.182615	0.288592	-0.0724353	-0.0848692	-0.153024	0.198862	-0.125146	-0.0667608	0.262646	0.102418	-0.125146	0.121455	0.109526	0.0460593	5
FBgn0037760	-0.152888	-0.242423	-0.179199	-0.06449	-0.152888	-0.0220686	-0.0185977	0.144289	-0.0234908	-0.00664267	0.242834	0.153299	-0.0234908	0.116504	0.138682	0.0905704	5
FBgn0037918	-0.0375686	-0.240826	-0.151745	0.0634641	-0.0375686	-0.099959	-0.0504843	0.143238	0.011697	-0.0375645	0.092003	0.208939	0.011697	-0.0437055	0.0339472	0.134436	5
FBgn0037979	-0.0581436	-0.172116	-0.219403	-0.00242965	-0.0581436	-0.0209984	-0.0610237	0.146736	-0.016942	-0.0222483	0.128639	0.0410392	-0.016942	0.127936	0.101352	0.102688	5
FBgn0038108	-0.0860278	-0.316793	-0.109231	0.0423574	-0.0860278	-0.0649218	-0.0398608	0.120387	0.00165682	0.0205563	0.126137	0.147384	0.00165682	0.0630434	0.0917624	0.0879204	5
FBgn0039075	-0.150724	-0.387193	-0.0267249	0.125014	-0.150724	-0.103876	0.0294516	0.0540384	-0.397321	-0.127795	0.526991	0.104007	-0.397321	0.244253	0.50053	0.157394	3
FBgn0039120	-0.0686434	-0.228329	-0.10636	-0.0871893	-0.0686434	-0.0435181	-0.0230891	0.148103	0.0803868	0.042479	0.0737552	0.068742	0.0803868	0.00370924	0.0176907	0.11052	5
FBgn0039214	-0.0757091	-0.343965	-0.129897	-0.152998	-0.0757091	0.0143453	-0.0819731	0.0451248	0.0807614	0.022436	0.250155	0.123072	0.0807614	0.0279141	0.110259	0.105423	5
FBgn0039302	-0.166055	-0.409082	-0.152095	0.137214	-0.166055	-0.129523	-0.134998	0.20023	-0.045649	-0.040562	0.226524	0.253795	-0.045649	0.0736264	0.198329	0.19995	5
FBgn0039338	-0.0906052	-0.286984	-0.190298	0.0698439	-0.0906052	-0.103959	-0.103807	0.154237	0.00301664	-0.0171948	0.227089	0.18066	0.00301664	0.0420809	0.0723253	0.131184	5
FBgn0039466	0.059155	-0.133919	-0.303548	0.0683568	0.059155	0.00471688	-0.0906051	0.059139	-0.245566	-0.0161494	0.303356	0.169171	-0.245566	0.140049	0.216577	-0.044323	5
FBgn0039590	-0.0751125	-0.438068	-0.277119	0.0522379	-0.0751125	-0.0556032	-0.142211	0.185259	-0.0713179	0.0240855	0.275945	0.142631	-0.0713179	0.124411	0.2872	0.114093	5
FBgn0039633	-0.0811748	-0.301847	-0.178814	-0.0811215	-0.0811748	-0.0336323	-0.00665034	0.0470798	0.0209468	0.0425696	0.308949	0.178948	0.0209468	0.00168095	0.1079	0.0353946	5
FBgn0039709	0.0164404	-0.361729	-0.100863	0.228822	0.0164404	-0.0193871	-0.271014	0.0991353	-0.274427	0.0435522	0.0893859	0.261811	-0.274427	0.216835	0.240542	0.0888833	5
FBgn0040080	-0.151661	-0.159616	-0.230623	0.158612	-0.151661	-0.0122559	0.0320365	0.0817078	-0.197551	-0.0733521	0.249357	0.0867378	-0.197551	0.218913	0.248124	0.098782	5
FBgn0040089	-0.238953	-0.328984	-0.0294042	0.474715	-0.238953	-0.265569	-0.0733334	0.248151	-0.309568	-0.193096	0.28194	0.360486	-0.309568	-0.0357855	0.323616	0.334306	3
FBgn0040609	-2.29768	0.567114	0.891742	0.524679	-2.29768	0.661682	0.485819	-0.225347	-1.93166	1.30325	1.40668	0.175692	-1.93166	1.21307	1.21914	0.235176	3
FBgn0041188	-0.23666	-0.235813	-0.145197	0.0266197	-0.23666	0.0209267	-0.064573	-0.00994644	-0.170133	0.0719304	0.327627	0.105722	-0.170133	0.306729	0.229549	0.180013	5
FBgn0041342	-0.506368	-0.185865	0.197137	0.277077	-0.506368	-0.0856241	0.170724	0.0326024	-0.552982	-0.00419746	0.602979	0.230304	-0.552982	0.31457	0.430155	0.138838	3
FBgn0041582	-0.114074	-0.214582	-0.114835	0.191893	-0.114074	-0.0703022	-0.0359235	0.108411	-0.154082	-0.0270512	0.21667	0.0768932	-0.154082	0.126152	0.207645	0.0713425	5
FBgn0042134	-0.0799071	-0.164466	-0.167064	0.116726	-0.0799071	-0.0318946	-0.0864873	0.143218	0.0358849	-0.0481497	0.179154	0.114512	0.0358849	0.030887	-0.00397798	0.00558771	5
FBgn0043884	-0.0906928	-0.439639	-0.21024	-0.0152886	-0.0906928	-0.0305816	-0.152853	0.0336738	-0.0703714	0.0417407	0.397243	0.22803	-0.0703714	0.121625	0.223323	0.125095	5
FBgn0043903	-0.100864	-0.200799	-0.187083	0.127564	-0.100864	-0.00835213	-0.0296119	0.131114	-0.00635009	0.0795586	0.174498	-0.0409508	-0.00635009	0.138651	0.0952241	-0.0653842	5
FBgn0050069	-0.172044	-0.673378	-0.305638	0.0851896	-0.172044	-0.0491139	-0.150616	-0.106919	-0.330047	0.0695286	0.724665	0.392032	-0.330047	0.317076	0.533079	0.168277	3
FBgn0050122	-0.139562	-0.27824	-0.126953	0.108904	-0.139562	-0.0316294	-0.0708679	0.133404	-0.108726	0.0626574	0.212204	0.18022	-0.108726	0.0956232	0.106251	0.105002	5
FBgn0051140	-0.136572	-0.414958	-0.142909	0.118579	-0.136572	0.0611541	0.0177038	0.0677038	-0.329683	0.121353	0.532192	0.0500299	-0.329683	0.142	0.275219	0.104442	3
FBgn0051158	-0.0534542	-0.211816	-0.165921	-0.0344659	-0.0534542	-0.00488906	-0.0543187	0.0656722	-0.0671967	0.0624611	0.251484	0.135059	-0.0671967	0.0583742	0.0525425	0.0871199	5
FBgn0051450	0.083289	0.185417	0.0627519	-0.0920117	0.083289	-0.00719302	-0.1112	0.000439048	0.179187	-0.208172	-0.202534	0.0274415	0.179187	-0.188747	-0.122769	0.131626	4
FBgn0051678	-0.120149	-0.0340432	-0.121071	-0.19818	-0.120149	0.0986244	-0.0889479	-0.0208952	0.0840194	0.222633	0.215822	-0.0477302	0.0840194	0.14702	-0.0800077	-0.0209646	4
FBgn0051739	-0.135664	-0.214058	-0.11075	0.182529	-0.135664	-0.135453	-0.0466582	0.1689	-0.00108387	-0.113595	0.178004	0.171213	-0.00108387	0.000838166	0.126107	0.0664188	5
FBgn0052133	-0.154423	-0.339848	-0.193462	0.218765	-0.154423	-0.0599236	-0.158061	0.0964593	-0.288242	0.0171347	0.404994	0.260582	-0.288242	0.253427	0.251237	0.134027	3
FBgn0052190	-0.0877731	-0.179532	-0.171371	0.213294	-0.0877731	-0.0554497	-0.208736	0.0652853	-0.133238	-0.0191156	0.2883	0.0989395	-0.133238	0.197783	0.196679	0.0159446	5
FBgn0052311	-0.114604	-0.491388	-0.205765	0.268464	-0.114604	-0.158556	-0.231787	0.185323	-0.188611	-0.0366367	0.20924	0.387489	-0.188611	0.0994541	0.18725	0.393343	3
FBgn0052451	0.0529745	-0.343485	-0.0999498	0.291147	0.0529745	-0.14896	-0.232329	0.117399	-0.145995	-0.127051	0.240958	0.172006	-0.145995	0.050863	0.160506	0.104938	5
FBgn0052685	-0.0512203	-0.283045	-0.224985	0.0794344	-0.0512203	-0.0528768	-0.145964	0.101951	-0.0332288	0.028383	0.248868	0.219076	-0.0332288	0.0499296	0.0796976	0.06843	5
FBgn0052767	0.0270321	-0.23489	-0.195436	-0.227244	0.0270321	0.019907	-0.0580915	0.0435797	0.0627734	0.0359975	0.259688	0.124444	0.0627734	-0.101671	0.0824324	0.0716749	4
FBgn0053196	-0.0551057	-0.62029	-0.253245	0.22846	-0.0551057	-0.121594	-0.38027	0.0694146	-0.216645	-0.107424	0.568543	0.549172	-0.216645	0.020596	0.361535	0.228603	3
FBgn0054025	0.237084	0.302986	0.248064	-1.92681	0.237084	0.163019	0.29271	0.230782	0.616065	0.146333	-0.46612	-0.30502	0.616065	-0.539285	-0.0691964	0.216238	1
FBgn0082831	-0.0986734	-0.348353	-0.154186	0.0673979	-0.0986734	-0.0844618	-0.0912718	0.19096	0.0247796	0.0164188	0.127593	0.175365	0.0247796	0.0822146	0.108637	0.0574741	5
FBgn0085376	-0.0407898	-0.139755	-0.438226	0.169436	-0.0407898	0.135795	-0.0389337	0.14565	-0.217101	0.180671	0.29248	0.206663	-0.217101	-0.0251048	0.0466594	-0.0195533	5
FBgn0086346	-0.093258	-0.0400767	-0.0624519	0.0797383	-0.093258	-0.0657453	0.0184669	0.107901	-0.120054	0.025142	0.0814425	-0.0731851	-0.120054	0.204009	0.152659	-0.00127456	5
FBgn0086676	-0.635412	-0.608865	0.19863	0.464081	-0.635412	-0.167343	0.225165	0.101894	-0.657587	-0.0506692	0.767991	0.42397	-0.657587	0.427007	0.619384	0.184753	3
FBgn0086680	-0.18885	-0.250441	0.0128046	0.158439	-0.18885	-0.0341574	-0.0875332	0.00233584	-0.460188	-0.0140644	0.500086	0.107675	-0.460188	0.32695	0.44347	0.132511	3
FBgn0086707	-0.0254493	-0.281394	-0.264197	0.126121	-0.0254493	-0.000764008	-0.197166	0.00849543	0.0753936	-0.00162913	0.177131	0.179399	0.0753936	0.0443096	0.0613086	0.0484972	5
FBgn0087008	-0.19549	-0.325238	-0.114137	0.184147	-0.19549	-0.00273129	-0.125348	0.119961	-0.164368	0.0327898	0.302454	0.192166	-0.164368	0.191651	0.169963	0.0940386	5
FBgn0250786	-0.0922226	-0.264167	-0.112877	0.0685968	-0.0922226	-0.0618856	-0.0833473	0.0877357	-0.069737	-0.0156085	0.182795	0.113123	-0.069737	0.164756	0.137622	0.107176	5
FBgn0250788	-0.164149	-0.29508	-0.139733	0.260012	-0.164149	-0.0774264	-0.11812	0.176165	-0.216416	0.0634158	0.232212	0.148413	-0.216416	0.21664	0.221255	0.0733774	5
FBgn0259685	-0.0764913	-0.181765	-0.0671802	0.239114	-0.0764913	-0.0543667	-0.10519	0.0419139	-0.175905	0.0680763	0.180796	0.0930092	-0.175905	0.17623	0.161016	-0.0468609	5
FBgn0259735	-0.155359	-0.237701	-0.104066	-0.0569519	-0.155359	0.114411	-0.0880288	-0.0470015	-0.176803	0.132713	0.449158	-0.04524	-0.176803	0.297866	0.335848	-0.0866822	5
FBgn0260442	-0.0757862	-0.346483	-0.168355	0.142634	-0.0757862	-0.0648737	-0.126051	0.0898442	-0.145978	0.0440119	0.232548	0.167375	-0.145978	0.178003	0.20087	0.0940044	5
FBgn0260936	-0.0390747	-0.2008	-0.0717229	-0.0228114	-0.0390747	-0.00349893	-0.0916574	0.06674	0.0257668	0.0311979	0.00274615	0.0392163	0.0257668	0.0752586	0.103824	0.0981243	5
FBgn0260943	0.0487793	-0.494423	-0.164581	0.0640162	0.0487793	-0.136632	-0.0504467	0.058188	-0.11896	-0.0531449	0.355205	0.1349	-0.11896	0.194286	0.228907	0.00408759	5
FBgn0260945	0.380058	-0.308744	-0.608154	0.101061	0.380058	-0.355301	-0.313664	0.14772	0.230033	-0.27399	0.0884377	0.162575	0.230033	-0.0594484	0.149833	0.049493	4
FBgn0260965	-0.0110813	-0.095102	-0.073593	-0.373498	-0.0110813	0.0411215	0.114665	0.0180612	0.0629895	0.0153329	0.450777	-0.0260814	0.0629895	-0.194422	0.0455894	-0.0266664	4
FBgn0261244	-0.0327104	-0.403358	-0.131986	0.264229	-0.0327104	-0.261312	-0.155943	0.13087	-0.221588	-0.127852	0.306096	0.273587	-0.221588	0.0724018	0.329487	0.212379	3
FBgn0261258	-0.197678	-0.333715	-0.164826	0.425505	-0.197678	0.00188793	-0.0946513	0.168522	-0.422923	-0.0236157	0.465939	0.17167	-0.422923	0.404531	0.171685	0.0482704	3
FBgn0261260	-0.0135381	-0.414542	-0.109304	0.159822	-0.0135381	-0.11218	-0.259349	-0.124137	-0.047437	-0.00944182	0.538827	0.21307	-0.047437	0.151941	0.208493	-0.121247	5
FBgn0261617	-0.153436	-0.467306	-0.21706	0.064366	-0.153436	-0.0703702	-0.165531	0.0687095	-0.0498756	0.058444	0.435859	0.378679	-0.0498756	-0.00663527	0.237453	0.0900156	5
FBgn0261710	-0.247408	-0.517708	-0.186462	0.276514	-0.247408	-0.162395	-0.206695	0.168986	-0.230298	0.0708123	0.408953	0.346987	-0.230298	0.260084	0.337351	0.158982	3
FBgn0261788	0.00490342	-0.182656	-0.0556666	-0.238609	0.00490342	0.0233127	-0.003692	0.0253367	-0.0279081	-0.0137991	0.222983	0.157449	-0.0279081	-0.153454	0.201819	0.062985	5
FBgn0261797	-0.170001	-0.493529	-0.229526	0.377958	-0.170001	-0.148529	-0.278858	0.25786	-0.218204	-0.00596741	0.361735	0.427548	-0.218204	0.135221	0.217384	0.155113	3
FBgn0261836	-0.0485777	-0.485673	-0.246376	-0.0555221	-0.0485777	0.0400018	-0.127307	0.0142505	-0.121298	0.0461124	0.42683	0.242284	-0.121298	0.0927067	0.279595	0.112849	5
FBgn0261885	-0.109844	-0.378727	-0.156433	0.130574	-0.109844	-0.0626811	-0.118149	0.133754	-0.105155	-0.0154431	0.27895	0.243532	-0.105155	0.106573	0.180918	0.087131	5
FBgn0262109	0.0246414	-0.310425	-0.252499	0.17905	0.0246414	-0.0191805	-0.0906391	0.230091	-0.227462	0.00591829	0.113086	0.281931	-0.227462	0.0426959	0.0420915	0.18352	5
FBgn0262519	-0.116473	-0.316451	-0.205603	0.23607	-0.116473	-0.118801	-0.152493	0.131153	-0.085431	0.0153586	0.194357	0.264287	-0.085431	0.118372	0.145012	0.0925458	5
FBgn0262617	-0.0906378	-0.309769	-0.128474	-0.0649241	-0.0906378	-0.0156596	-0.00323447	0.170672	0.0665922	0.0659679	0.0362458	0.124902	0.0665922	-0.0355376	0.0395672	0.168334	5
FBgn0262871	-0.105776	-0.290381	-0.0101668	0.157945	-0.105776	-0.128001	-0.180146	0.0259773	-0.269409	-0.078123	0.431746	0.0555838	-0.269409	0.310185	0.354545	0.101207	5
FBgn0263108	-0.122172	-0.176683	-0.0337238	0.0770206	-0.122172	-0.0124605	-0.0319072	0.0761159	-0.095489	0.0254738	0.116099	0.116379	-0.095489	0.0972295	0.0937153	0.088064	5
FBgn0263599	-0.0714613	-0.278283	-0.19141	0.194847	-0.0714613	-0.100848	-0.197694	0.130522	-0.161755	0.0243438	0.281318	0.197633	-0.161755	0.155064	0.159648	0.0912911	5
FBgn0263603	-0.0804396	-0.208416	-0.0504373	0.232247	-0.0804396	-0.0755905	-0.143858	0.176854	-0.106077	-0.00101773	0.165312	0.204576	-0.106077	-0.00257869	0.00179479	0.0741475	5
FBgn0263706	-0.0970415	-0.402786	-0.163895	0.267318	-0.0970415	-0.160646	-0.14369	0.204411	-0.194785	-0.164598	0.335934	0.281367	-0.194785	0.0706153	0.2767	0.182924	3
FBgn0263929	-0.000728393	-0.0146698	-0.115621	-0.0836453	-0.000728393	0.0745675	-0.105457	-0.0133075	-0.0145165	0.0759509	0.170427	-0.0210817	-0.0145165	0.0991162	0.080855	-0.116645	5
FBgn0263968	-0.105266	-0.33353	-0.108414	0.0478858	-0.105266	-0.0831593	-0.111104	0.106325	0.0115486	0.0190315	0.129572	0.211935	0.0115486	0.0594178	0.126024	0.123451	5
FBgn0263995	0.072237	-0.27983	-0.261274	0.182676	0.072237	-0.0420771	-0.176758	0.0772317	-0.194068	-0.0190457	0.371709	0.152299	-0.194068	0.0987358	0.212687	-0.0726911	5
FBgn0264310	0.240231	0.534562	0.171484	-2.00418	0.240231	0.321404	0.329	-0.062337	0.589332	0.114365	-0.406181	-0.0763414	0.589332	-0.270761	-0.490758	0.180615	1
FBgn0264324	-0.136125	-0.306132	-0.200379	0.152008	-0.136125	-0.0365734	-0.0481962	0.164504	-0.271253	0.00603701	0.277124	0.21741	-0.271253	0.106739	0.181769	0.300447	3
FBgn0264386	0.089168	-0.363881	-0.313972	0.169205	0.089168	-0.0725638	-0.405416	0.0624602	-0.101041	-0.0323023	0.271406	0.287852	-0.101041	0.066823	0.188825	0.165309	5
FBgn0264561	-0.0650792	-0.152755	-0.155532	0.164228	-0.0650792	-0.0977945	-0.184281	0.0827405	-0.109499	-0.0256229	0.175055	0.116667	-0.109499	0.212257	0.139966	0.0742278	5
FBgn0264567	0.196251	0.316182	0.371197	-0.853903	0.196251	0.245269	0.277638	-0.010402	0.413569	0.0811449	-0.542769	-0.348057	0.413569	-0.491985	-0.43308	0.169124	1
FBgn0264975	-0.114641	-0.199609	-0.093602	0.180853	-0.114641	-0.0661641	-0.0916381	0.0415057	-0.200234	0.0263321	0.306307	0.117849	-0.200234	0.179111	0.172007	0.0567993	5
FBgn0265551	0.19379	0.20061	0.463527	-1.14171	0.19379	0.395821	0.265007	-0.0968784	0.50316	0.108484	-0.699197	-0.36789	0.50316	-0.299581	-0.430363	0.20827	1
FBgn0266097	0.184529	0.368667	0.217733	-1.19613	0.184529	0.307102	0.438396	-0.0269533	0.410252	0.182491	-0.571819	-0.160497	0.410252	-0.52511	-0.304136	0.0806994	1
FBgn0266557	-0.0886534	-0.405806	-0.193391	0.0542932	-0.0886534	-0.0401009	-0.160942	0.0406912	-0.167043	0.0107908	0.437691	0.27695	-0.167043	0.127622	0.307427	0.0561673	5
FBgn0267001	-0.0870614	-0.278117	-0.167238	-0.0122964	-0.0870614	0.0397537	-0.340591	-0.118602	-0.183618	0.058541	0.450322	0.129207	-0.183618	0.292378	0.34843	0.139573	5
FBgn0000017	-0.0529714	-0.158943	-0.00909299	0.0296861	-0.0529714	-0.0914241	-0.167854	-0.107813	-0.0286961	-0.0420144	0.107447	0.0942649	-0.0286961	0.110833	0.259761	0.138484	5
FBgn0000038	-0.0246545	0.0292279	-0.462707	-0.823136	-0.0246545	0.174425	0.487219	0.807769	0.42038	0.0375611	0.0207716	-0.306559	0.42038	-0.848405	-0.0533493	0.14573	1
FBgn0000044	-0.109779	-0.309386	-0.0881946	0.462708	-0.109779	-0.336656	-0.389451	0.0741502	-0.204631	-0.173344	0.213007	0.326564	-0.204631	0.173136	0.270552	0.405734	3
FBgn0000045	0.0791275	-0.292692	-0.177104	0.126735	0.0791275	-0.263865	-0.513786	-0.0956286	-0.0566523	-0.173647	0.0337683	0.286238	-0.0566523	0.205006	0.447831	0.372194	5
FBgn0000046	-0.0272877	-0.258571	0.00945672	0.310609	-0.0272877	-0.140212	-0.251836	0.126215	-0.0882236	-0.0684398	0.138332	0.00619979	-0.0882236	0.0759758	0.127368	0.155925	5
FBgn0000063	0.125649	0.0304827	0.055745	-0.870313	0.125649	0.137168	0.207459	0.162422	0.517401	0.175106	-0.224648	-0.280273	0.517401	-0.32133	-0.443936	0.0860184	1
FBgn0000064	0.0807765	-0.0114587	-0.0270339	-0.0973329	0.0807765	-0.0959364	-0.203545	-0.151317	-0.122645	0.0184135	0.224954	-0.0563867	-0.122645	0.351887	0.207628	-0.076135	2
FBgn0000077	-0.0439366	0.0250233	-0.0564348	0.249307	-0.0439366	-0.153212	-0.191433	0.0967681	-0.264456	0.00820026	0.154327	0.116423	-0.264456	0.148808	0.132268	0.0867401	5
FBgn0000083	-0.262771	0.00407102	0.111081	0.450937	-0.262771	-0.119068	-0.0400187	0.083118	-0.233105	-0.0168739	0.202766	0.100503	-0.233105	0.17442	0.164052	-0.123236	5
FBgn0000084	-0.11768	-0.0197497	0.00371634	0.315685	-0.11768	-0.082762	-0.147117	-0.00367537	-0.103747	-0.0114364	0.088374	0.0528967	-0.103747	0.137795	0.0825052	0.0266208	5
FBgn0000100	-0.0337554	0.0900459	0.0266725	0.188473	-0.0337554	-0.0546224	-0.154563	0.0474281	-0.181467	-0.10204	0.0946133	0.00231353	-0.181467	0.229986	0.120244	-0.058106	5
FBgn0000109	0.000311988	0.203373	0.0427306	0.123072	0.000311988	-0.0648077	-0.267519	-0.12083	-0.0877365	-0.0043065	0.0865768	0.00168942	-0.0877365	0.177174	0.0778502	-0.0801542	5
FBgn0000114	0.162776	-0.0751367	0.18954	-0.720571	0.162776	0.168157	0.189423	-0.0348985	0.308926	0.20642	-0.180494	-0.251915	0.308926	-0.243646	-0.301693	0.11141	1
FBgn0000116	-0.0517931	-0.0602753	-0.0789394	0.168001	-0.0517931	-0.079026	-0.148679	-0.0263869	-0.160419	-0.0308601	0.0684527	0.148713	-0.160419	0.135111	0.192466	0.135846	5
FBgn0000140	0.0998484	0.0420959	0.0500217	-1.3094	0.0998484	0.176694	0.307988	0.135369	0.576232	0.244657	-0.179416	-0.189107	0.576232	-0.508864	-0.293425	0.17123	1
FBgn0000146	0.2694	0.331369	0.133077	-1.57139	0.2694	0.301168	0.346043	0.0646389	0.560831	0.213955	0.250147	0.0343562	0.560831	-1.07744	-0.653209	-0.0331862	1
FBgn0000147	0.158413	0.241055	0.121441	-1.20451	0.158413	0.224372	0.291381	0.195807	0.589598	0.133644	-0.338112	-0.343258	0.589598	-0.482239	-0.438185	0.102583	1
FBgn0000150	0.0239677	0.0674308	-0.052465	0.205294	0.0239677	-0.106722	-0.235094	0.00459193	-0.157991	-0.0779381	0.141371	-0.0217593	-0.157991	0.248073	0.121598	-0.0263329	5
FBgn0000153	-0.534133	-0.395413	0.127926	0.496798	-0.534133	-0.404618	-0.0660654	0.360438	-0.336004	-0.251874	0.392775	0.579193	-0.336004	0.142439	0.413231	0.345444	3
FBgn0000158	0.203952	0.211753	0.229131	-1.51955	0.203952	0.438009	0.454663	0.234171	0.400775	0.25586	0.0734869	-0.0152467	0.400775	-1.10956	-0.417323	-0.0448432	1
FBgn0000173	-0.0847119	-0.00111228	0.00190481	0.147922	-0.0847119	-0.0905544	-0.14657	0.0478015	-0.242982	-0.057487	0.177712	0.107778	-0.242982	0.198154	0.192213	0.077626	5
FBgn0000182	0.150684	-0.102681	0.264087	-0.989422	0.150684	0.23381	0.321073	-0.147396	0.430978	0.183705	-0.386977	-0.0596457	0.430978	-0.320974	-0.405358	0.246453	1
FBgn0000212	-0.0983559	-0.259552	-0.0954932	0.303157	-0.0983559	-0.165234	-0.167869	0.227188	-0.200982	-0.0654633	0.200934	0.257078	-0.200982	0.0990348	0.162944	0.101952	3
FBgn0000244	0.0115695	0.0073719	-0.0609776	0.12668	0.0115695	-0.0409349	-0.134534	0.0629764	-0.174526	0.00877579	0.0393259	0.116515	-0.174526	0.14549	0.0327366	0.0224868	5
FBgn0000253	-0.0986187	0.0341092	-0.0563099	-0.0312461	-0.0986187	0.0520733	-0.069947	-0.0968219	-0.142084	0.118054	0.112198	-0.0620273	-0.142084	0.34182	0.244893	-0.10539	2
FBgn0000256	0.0550494	-0.140274	0.0732127	-0.462126	0.0550494	0.14481	0.152364	0.0285026	0.169167	0.119981	-0.124764	-0.132108	0.169167	-0.0516466	-0.132498	0.0761134	4
FBgn0000261	-0.0982723	-0.0725161	-0.010394	0.0962528	-0.0982723	-0.157486	-0.220488	0.0261822	-0.369473	0.0105498	0.353357	0.111521	-0.369473	0.287769	0.286307	0.224437	5
FBgn0000273	-0.0937714	-0.186212	-0.137487	0.188903	-0.0937714	-0.0380128	-0.200898	0.0132676	-0.215165	-0.0236113	0.274864	0.159877	-0.215165	0.248883	0.225926	0.0923738	5
FBgn0000274	0.176168	0.0810934	0.281717	-0.745924	0.176168	0.220297	0.273642	0.0651759	0.304758	0.171672	-0.401328	-0.367889	0.304758	-0.283484	-0.364646	0.107822	1
FBgn0000283	-0.0876687	-0.241184	-0.178608	0.176717	-0.0876687	-0.0667522	-0.127355	0.174748	-0.147368	-0.0470803	0.137284	0.247581	-0.147368	0.108983	0.164417	0.121322	5
FBgn0000287	0.103514	-0.213298	0.139124	-0.545424	0.103514	0.107335	0.109962	0.00171168	0.276192	0.131971	-0.155803	-0.185347	0.276192	-0.158254	-0.190601	0.199212	1
FBgn0000299	-0.225513	-0.407655	-0.10593	0.350818	-0.225513	-0.0890393	-0.338348	-0.0589103	-0.354194	0.153967	0.277828	0.386067	-0.354194	0.395971	0.233405	0.361241	3
FBgn0000317	0.0641541	-0.2897	-0.221172	0.121719	0.0641541	-0.0865703	-0.209193	0.0210585	-0.255475	-0.0414504	0.308385	0.220823	-0.255475	0.252621	0.215074	0.0910474	5
FBgn0000319	-0.130395	-0.115589	-0.0577347	0.188902	-0.130395	-0.0811789	-0.0429222	0.0550496	-0.261424	-0.0077428	0.31906	0.108979	-0.261424	0.258366	0.201547	-0.0430993	5
FBgn0000326	-0.0171282	-0.00796	-0.0480274	0.147124	-0.0171282	-0.0770861	-0.189891	-0.0260428	-0.178763	-0.0326197	0.121599	0.0689914	-0.178763	0.176124	0.167812	0.091759	5
FBgn0000346	0.101123	0.0345471	-0.0691333	-0.670724	0.101123	0.147909	0.210825	0.137538	0.448672	0.138099	-0.232108	-0.241066	0.448672	-0.396975	-0.268003	0.1095	1
FBgn0000370	-0.0610801	-0.042636	-0.0483642	0.144305	-0.0610801	-0.0836181	-0.129206	0.0240959	-0.175946	-0.107596	0.187653	0.0773438	-0.175946	0.219295	0.18731	0.0454704	5
FBgn0000377	-0.0853754	-0.0846765	-0.0619229	0.270966	-0.0853754	-0.116217	-0.19545	0.131707	-0.135218	-0.0775455	0.085374	0.172199	-0.135218	0.0914372	0.121024	0.104294	5
FBgn0000404	0.14783	0.18363	0.0217025	-1.01217	0.14783	0.229648	0.180244	0.153174	0.433036	0.229737	-0.165175	-0.261581	0.433036	-0.478657	-0.359775	0.117492	1
FBgn0000405	0.041885	0.212184	0.112937	-1.03378	0.041885	0.209924	0.335829	0.139877	0.534043	0.15185	-0.443241	-0.294014	0.534043	-0.409008	-0.272315	0.137898	1
FBgn0000406	0.0249965	0.216235	-0.0326394	-0.148864	0.0249965	-0.116676	-0.0604332	-0.165493	-0.244189	0.0593811	0.295217	-0.150742	-0.244189	0.390111	0.194783	-0.0424955	2
FBgn0000409	0.0849464	0.137855	0.0551556	0.106226	0.0849464	-0.112303	-0.292346	-0.322149	-0.0644144	-0.106328	0.12177	-0.0145098	-0.0644144	0.257754	0.234545	-0.106734	2
FBgn0000416	-0.081736	-0.00866624	-0.0800767	0.112637	-0.081736	-0.0891475	-0.0326641	0.111787	-0.250376	-0.0866854	0.218179	0.0590569	-0.250376	0.234576	0.188529	0.0366979	5
FBgn0000447	0.148289	0.0211154	0.146741	-0.283916	0.148289	0.156805	0.0727136	-0.0615196	0.151114	0.136069	-0.20263	-0.198675	0.151114	-0.15246	-0.217448	-0.0156017	4
FBgn0000454	-0.141024	0.0528595	0.0379821	0.0628827	-0.141024	-0.064698	-0.00427165	0.107541	-0.0978244	0.0786175	0.0865632	0.0504873	-0.0978244	0.236692	0.080795	-0.247754	5
FBgn0000455	-0.104638	0.188843	0.0458941	0.143526	-0.104638	-0.0497633	-0.0404526	0.0624258	-0.260773	0.0974151	0.0392323	0.0855832	-0.260773	0.185825	0.111847	-0.139553	5
FBgn0000473	-0.337703	0.0088647	-0.0317932	0.262186	-0.337703	-0.189323	0.073408	0.206117	-0.322327	-0.210718	0.241561	0.198956	-0.322327	0.334861	0.203198	0.222744	3
FBgn0000477	-0.0746198	0.0178151	0.107556	0.147676	-0.0746198	-0.271072	-0.0594355	0.161662	-0.246848	-0.147034	0.236731	0.187036	-0.246848	0.106153	0.200695	-0.0448493	5
FBgn0000479	-0.0641638	-0.203123	-0.108189	0.161943	-0.0641638	-0.0672063	-0.145469	0.0731282	-0.300371	-0.0233766	0.217352	0.23347	-0.300371	0.177468	0.287924	0.125149	5
FBgn0000504	0.383805	-0.728625	-0.497942	0.512272	0.383805	-0.51822	-0.59992	0.365598	0.357959	-0.459686	-0.0501181	0.594356	0.357959	-0.281534	-0.0518503	0.232141	5
FBgn0000527	0.195085	-0.067318	0.159612	-0.652625	0.195085	0.311628	-0.363912	-0.660253	0.0156231	0.436537	0.0976618	-0.232772	0.0156231	0.473909	0.430327	-0.354211	2
FBgn0000559	0.00765845	-0.0458779	-0.0111671	0.13197	0.00765845	-0.0473484	-0.126787	0.0154994	-0.161379	-0.153229	0.163725	0.0140842	-0.161379	0.227334	0.14642	-0.0071814	5
FBgn0000562	-0.0649565	-0.0842237	-0.110815	0.191655	-0.0649565	-0.102017	-0.0337551	0.117223	-0.258122	-0.0278787	0.154412	0.073611	-0.258122	0.274318	0.182135	0.0114928	5
FBgn0000566	-0.0463476	0.135433	0.137655	0.0963182	-0.0463476	-0.00856909	-0.233004	-0.0629496	-0.201404	0.0880932	0.156603	-0.0197929	-0.201404	0.230487	0.115213	-0.139982	2
FBgn0000579	-0.0517167	-0.056663	0.00345229	0.0584292	-0.0517167	-0.128658	-0.181004	-0.0586605	-0.195786	-0.0414288	0.22835	0.0350705	-0.195786	0.345069	0.243953	0.0470959	5
FBgn0000592	0.0538553	-0.0769389	-0.231902	0.259196	0.0538553	-0.187726	-0.473262	0.311237	0.054379	-0.0829218	0.492443	-0.095383	0.054379	0.132681	0.200459	-0.464351	5
FBgn0000615	0.206753	0.0986682	0.209819	-0.980406	0.206753	0.253505	0.296327	-0.0473461	0.413692	0.193219	-0.262279	-0.33428	0.413692	-0.37884	-0.35048	0.0612019	1
FBgn0000667	-0.0432573	-0.376435	-0.160835	0.291938	-0.0432573	-0.194562	-0.276747	0.089436	-0.153988	-0.083299	0.16316	0.270279	-0.153988	0.156132	0.199603	0.31582	5
FBgn0000721	-0.0966923	-0.200171	-0.168775	0.331709	-0.0966923	-0.175241	-0.229703	0.0722135	-0.257504	-0.087902	0.334717	0.309788	-0.257504	0.215477	0.212572	0.0937086	3
FBgn0000723	-0.141478	-0.0625246	0.00290868	0.235644	-0.141478	-0.0930565	-0.0445844	0.231057	-0.292834	-0.0159107	0.0699134	0.12133	-0.292834	0.16902	0.147555	0.107274	5
FBgn0001086	0.0739144	0.318833	0.0521295	-1.14215	0.0739144	0.250348	0.36676	0.156279	0.611831	0.159483	-0.39218	-0.322498	0.611831	-0.594975	-0.358884	0.13537	1
FBgn0001089	0.239261	0.438475	0.216083	-0.277465	0.239261	0.502879	0.10201	0.0810545	-0.600932	0.139848	0.0715998	0.162876	-0.600932	0.205641	-0.179619	-0.740041	2
FBgn0001091	0.0248917	0.0166917	0.00101651	-0.0127332	0.0248917	-0.123671	-0.30226	-0.152516	-0.110651	-0.0443456	0.133777	-0.0255562	-0.110651	0.402495	0.260463	0.0181569	5
FBgn0001092	-0.121182	0.00042073	0.0446465	0.12542	-0.121182	-0.134432	-0.16533	-0.0413635	-0.302415	-0.0383563	0.216496	0.0948826	-0.302415	0.375505	0.312276	0.0570291	5
FBgn0001099	0.206922	0.14794	0.352102	-0.755006	0.206922	0.18133	0.167369	-0.124196	0.270754	0.106806	-0.414408	-0.336103	0.270754	-0.190012	-0.209093	0.117917	1
FBgn0001105	-0.133737	-0.12702	-0.0905291	0.239004	-0.133737	-0.112842	-0.151952	0.122821	-0.260577	-0.0290051	0.248912	0.231028	-0.260577	0.1122	0.176709	0.169302	3
FBgn0001112	-0.110642	-0.219564	-0.447376	0.714929	-0.110642	-0.152424	-0.445353	0.453142	-0.157376	-0.0319031	0.666287	0.110627	-0.157376	0.0573638	0.185742	-0.355435	3
FBgn0001114	-0.0793398	-0.232815	-0.188121	0.210779	-0.0793398	-0.217114	-0.23657	0.0829618	-0.28179	-0.0460002	0.238907	0.304619	-0.28179	0.333697	0.206548	0.265368	3
FBgn0001124	0.0670892	0.14478	0.0378446	-0.248809	0.0670892	0.0042051	-0.0607706	-0.226125	-0.165652	0.0693832	0.223632	-0.255319	-0.165652	0.481677	0.173486	-0.146857	2
FBgn0001125	0.276044	0.31192	-4.64768e-05	-0.406506	0.276044	0.110277	-0.210399	-0.454946	0.0626436	0.157709	0.144593	-0.443065	0.0626436	0.469197	0.102176	-0.458286	2
FBgn0001128	-0.263004	-0.127997	0.0718668	0.385935	-0.263004	-0.231798	-0.136587	0.0654668	-0.411898	-0.0877493	0.319108	0.398045	-0.411898	0.240114	0.25239	0.201008	3
FBgn0001142	0.0143142	0.10529	0.174051	-0.0203504	0.0143142	-0.16846	-0.15007	-0.187083	-0.232065	0.0806571	0.289402	-0.196315	-0.232065	0.320941	0.246626	-0.0591867	2
FBgn0001145	0.011212	-0.0256705	-0.0311632	0.0508844	0.011212	-0.00983414	0.000513719	-0.0874488	-0.149213	0.0788765	-0.0153096	0.0425136	-0.149213	0.284131	0.18669	-0.198182	2
FBgn0001168	0.156311	0.015622	-0.104832	0.309166	0.156311	-0.136561	-0.213739	0.173399	-0.305634	-0.129671	0.121223	0.00570664	-0.305634	-0.0224409	0.153474	0.127299	5
FBgn0001187	0.261005	0.182268	-0.133152	-0.0742242	0.261005	-0.00193927	-0.391267	-0.30212	0.0673428	0.0368214	0.000993616	-0.101959	0.0673428	0.34625	-0.000636434	-0.217731	2
FBgn0001189	-0.0292709	-0.0583121	-0.127662	0.15105	-0.0292709	-0.111857	-0.0772992	0.0625558	-0.16617	-0.084131	0.122851	0.0926011	-0.16617	0.232883	0.145987	0.0422153	5
FBgn0001208	0.0043838	0.293588	-0.0414361	-0.00858348	0.0043838	-0.0989679	-0.0324266	-0.0628491	-0.344463	0.00659755	0.109168	0.107837	-0.344463	0.301029	0.0860373	0.0201665	2
FBgn0001216	0.168148	-0.0640358	0.213028	-0.542578	0.168148	0.179899	0.114605	-0.0597157	0.246618	0.142678	-0.217852	-0.207278	0.246618	-0.202377	-0.194821	0.00891793	1
FBgn0001217	0.192781	-0.0335843	0.210659	-0.668497	0.192781	0.219721	0.185045	-0.0436017	0.314255	0.251753	-0.326142	-0.314609	0.314255	-0.282725	-0.314481	0.102389	1
FBgn0001218	-0.278824	-0.187719	-0.0722896	0.297069	-0.278824	-0.0205253	-0.173741	0.129279	-0.221131	-0.0832347	0.324947	0.279361	-0.221131	0.151012	0.283652	0.0720992	3
FBgn0001225	0.102001	0.365681	0.10997	-0.831561	0.102001	0.0802777	0.178173	0.2153	0.544358	0.157395	-0.131153	-0.28229	0.544358	-0.690885	-0.390762	-0.0728625	1
FBgn0001226	0.0614156	0.175831	0.0343456	-0.806955	0.0614156	0.0875692	0.242089	0.126633	0.361873	0.112538	0.0780168	-0.190419	0.361873	-0.558019	-0.211991	0.063782	1
FBgn0001228	0.258368	0.177114	0.296833	-0.939233	0.258368	0.267113	0.183004	-0.114947	0.229018	0.104269	-0.306865	-0.368874	0.229018	-0.209543	-0.199705	0.136063	1
FBgn0001234	-0.298277	-0.131237	0.237417	0.297503	-0.298277	-0.176641	0.148107	0.144263	-0.536475	-0.11225	0.341387	0.292863	-0.536475	0.158397	0.34426	0.125435	3
FBgn0001248	0.0875381	0.058879	-0.0449539	-0.0260795	0.0875381	-0.0773546	-0.197957	-0.164758	-0.0770575	0.0109571	0.0824148	-0.127728	-0.0770575	0.284586	0.220374	-0.0393422	2
FBgn0001250	-0.0292616	-0.272242	-0.138117	0.3914	-0.0292616	-0.212943	-0.29278	0.114682	-0.252222	-0.162398	0.263222	0.321577	-0.252222	0.139653	0.15124	0.259673	3
FBgn0001281	0.265565	0.173582	0.361423	-0.760518	0.265565	0.265157	0.255561	-0.118264	0.267726	0.193365	-0.328253	-0.478686	0.267726	-0.311094	-0.329064	0.0102098	1
FBgn0001297	-0.138943	-0.208165	-0.12925	0.225064	-0.138943	-0.032248	-0.106432	0.159734	-0.287361	-0.0622145	0.181286	0.161012	-0.287361	0.247519	0.30471	0.111594	3
FBgn0001308	-0.165081	-0.1654	-0.0787999	0.305209	-0.165081	-0.0833169	-0.170063	0.156598	-0.2462	0.0321228	0.240608	0.195701	-0.2462	0.157687	0.182458	0.0497561	3
FBgn0001313	0.357479	0.0173815	0.27983	-1.24208	0.357479	0.174272	0.328138	-0.148475	0.460294	0.0499225	-0.058407	-0.180718	0.460294	-0.499514	-0.380426	0.0245282	1
FBgn0001404	-0.283592	-0.20796	-0.0169669	0.241578	-0.283592	-0.105699	0.0663426	0.187207	-0.380607	-0.0807196	0.360074	0.150194	-0.380607	0.278637	0.406383	0.0493273	3
FBgn0001565	0.107376	0.0532366	-0.0221778	0.111343	0.107376	-0.0931166	-0.16106	0.0719856	-0.155971	-0.126664	0.0643472	0.00629099	-0.155971	0.149006	0.032305	0.0116928	5
FBgn0001942	-0.0510559	0.0234464	-0.00892044	0.205147	-0.0510559	-0.0414384	-0.0912055	0.0816279	-0.20359	-0.0956565	0.130092	0.0475078	-0.20359	0.163275	0.107819	-0.0124021	5
FBgn0001989	0.0308442	0.106269	0.0424497	0.0642452	0.0308442	-0.0911407	-0.171513	-0.06973	-0.109212	-0.0558846	0.0639629	0.0250117	-0.109212	0.12798	0.141543	-0.026459	5
FBgn0002022	-0.0641284	0.026638	-0.0414326	0.0507252	-0.0641284	-0.0258426	-0.100879	0.0279264	-0.053465	-0.035991	0.0450557	0.0407863	-0.053465	0.134036	0.106745	0.00741878	5
FBgn0002023	0.100516	0.114361	0.0225237	-0.433583	0.100516	0.0968485	0.352101	0.11958	0.340835	0.107854	-0.219929	-0.37576	0.340835	-0.437054	-0.222829	-0.00681457	1
FBgn0002036	0.169011	-0.053747	0.20566	-0.380326	0.169011	0.185605	0.125682	-0.0390473	0.206489	0.131541	-0.228147	-0.244827	0.206489	-0.195284	-0.26069	0.00258202	4
FBgn0002044	-0.123966	-0.167745	-0.0760959	0.19579	-0.123966	-0.0810689	-0.119657	0.0476546	-0.161265	-0.035158	0.17033	0.164235	-0.161265	0.173959	0.191431	0.106788	5
FBgn0002284	-0.0535475	0.127093	0.037091	0.0470895	-0.0535475	-0.106133	-0.119099	-0.0313169	-0.147579	-0.0527655	0.0921721	-0.0270857	-0.147579	0.168305	0.161036	0.105867	5
FBgn0002466	0.185582	0.000641684	-0.125433	-1.4166	0.185582	0.232329	0.331762	0.194499	0.583998	0.194012	-0.0145703	-0.117994	0.583998	-0.55617	-0.376055	0.114417	1
FBgn0002524	-0.141351	0.0583891	0.0172985	0.18059	-0.141351	-0.0740649	-0.0580065	0.108384	-0.327372	-0.0406562	0.262667	0.0174273	-0.327372	0.315769	0.269184	-0.119535	5
FBgn0002525	-0.163425	-0.158807	-0.0453032	-0.0682826	-0.163425	-0.0502843	0.147883	0.0790993	0.0930001	-0.012646	0.129058	0.12197	0.0930001	-0.189426	0.129016	0.058573	5
FBgn0002542	0.066288	0.132554	-0.0394395	-0.915948	0.066288	0.154045	0.283804	0.184624	0.499048	0.114486	-0.269234	-0.204007	0.499048	-0.415418	-0.266952	0.110814	1
FBgn0002563	-0.266036	0.0652557	0.107846	-0.317993	-0.266036	-0.611884	-0.0202132	-0.105694	-0.166122	0.169663	0.225217	0.0438475	-0.166122	0.641365	0.589045	0.0778598	2
FBgn0002565	0.337811	-0.0615802	-0.361439	-0.54342	0.337811	-0.648169	0.609471	-0.0237038	-0.480137	-0.221584	0.380905	-0.275714	-0.480137	0.488193	0.497452	0.44424	5
FBgn0002569	-0.27233	1.18063	0.430593	-0.315623	-0.27233	0.67381	0.654851	0.431067	-1.07191	0.72822	-0.175288	-0.0140811	-1.07191	0.935072	0.826107	-2.66689	2
FBgn0002570	-0.0998439	1.06867	0.176894	-0.14107	-0.0998439	0.940355	0.749032	0.544615	-1.44111	0.770955	-0.228215	0.256859	-1.44111	1.12297	0.748416	-2.92756	2
FBgn0002571	-0.167645	1.55834	0.932032	-0.221324	-0.167645	0.601169	0.478978	-0.140945	-1.28118	1.35947	-0.270954	0.653584	-1.28118	-0.136081	0.799446	-2.71606	2
FBgn0002579	-0.0767269	0.131281	0.0674646	0.16994	-0.0767269	-0.0461993	-0.131544	0.0190357	-0.191044	-0.0789903	0.0668014	0.0587047	-0.191044	0.143623	0.125177	0.0102463	5
FBgn0002590	-0.0361247	0.0917133	0.0458897	0.183863	-0.0361247	-0.066446	-0.166528	0.0455849	-0.225545	-0.0798122	0.111936	0.0467679	-0.225545	0.171145	0.120891	0.0183362	5
FBgn0002593	-0.0531224	0.106725	0.0302708	0.159068	-0.0531224	-0.0586663	-0.151037	0.0308333	-0.243903	-0.110273	0.0863939	0.0559084	-0.243903	0.215465	0.171907	0.0574551	5
FBgn0002607	-0.0713231	0.118743	0.0483757	0.177035	-0.0713231	-0.0412863	-0.128767	0.00830957	-0.172096	-0.135424	0.0623255	0.0179973	-0.172096	0.216661	0.165686	-0.0228172	5
FBgn0002622	-0.0754308	0.0297243	0.00970026	0.19079	-0.0754308	-0.0655307	-0.142341	0.0441863	-0.168361	-0.0887592	0.105532	0.0410467	-0.168361	0.211538	0.161702	-0.0100053	5
FBgn0002626	-0.06385	0.147545	0.0462005	0.219005	-0.06385	-0.0587629	-0.132012	0.08853	-0.242181	-0.102281	0.056563	0.047725	-0.242181	0.173103	0.125612	0.000834143	5
FBgn0002673	0.205122	0.180689	0.143358	-1.00173	0.205122	0.232914	0.286155	0.0711143	0.487615	0.206002	-0.398121	-0.286245	0.487615	-0.501206	-0.425524	0.107122	1
FBgn0002715	0.162437	0.0965497	0.223448	-0.746061	0.162437	0.200652	0.190847	-0.0619172	0.336097	0.245853	-0.375077	-0.323287	0.336097	-0.309011	-0.235651	0.0965862	1
FBgn0002719	-0.409501	-0.274854	0.116584	0.321965	-0.409501	-0.315886	0.0144	0.110726	-0.487431	-0.0695933	0.450629	0.434088	-0.487431	0.262046	0.399177	0.344583	3
FBgn0002772	0.0321442	-0.107619	-0.0581281	0.173274	0.0321442	-0.230775	-0.357126	-0.0808394	-0.0888651	-0.11443	0.0479016	0.192262	-0.0888651	0.128382	0.236756	0.283785	5
FBgn0002773	-0.00200684	-0.141252	-0.0627669	0.231368	-0.00200684	-0.225168	-0.358697	-0.0489481	-0.105957	-0.139564	0.0867489	0.188479	-0.105957	0.154154	0.258701	0.272874	5
FBgn0002781	-0.057291	-0.167094	-0.109669	0.297391	-0.057291	-0.0684553	-0.137961	0.20089	-0.159947	-0.055507	0.0965128	0.188354	-0.159947	0.0755824	0.0590064	0.0554273	5
FBgn0002789	-0.0381947	-0.130163	-0.0669312	0.40261	-0.0381947	-0.197503	-0.27413	0.0521535	-0.152969	-0.13948	0.017396	0.337017	-0.152969	-0.0461317	0.121321	0.306169	5
FBgn0002862	0.262118	0.219315	0.395169	-0.860937	0.262118	0.347013	0.234159	-0.148522	0.174349	0.190957	-0.270662	-0.496568	0.174349	-0.232551	-0.317194	0.0668864	1
FBgn0002865	0.227014	0.0888786	0.301402	-0.770529	0.227014	0.247582	0.255189	-0.0344862	0.312815	0.228215	-0.37492	-0.401587	0.312815	-0.328419	-0.347121	0.0561386	1
FBgn0002872	-0.0154601	-0.0846075	-0.210546	-0.404957	-0.0154601	0.00359418	0.172917	0.153653	0.416365	0.00903007	-0.0381857	0.018897	0.416365	-0.414602	-0.2608	0.253798	4
FBgn0002873	0.18083	0.0804876	-0.0457485	-1.40989	0.18083	0.238133	0.324042	0.0169549	0.656936	0.191666	-0.180825	-0.244314	0.656936	-0.501722	-0.260557	0.116236	1
FBgn0002906	0.0941941	0.0136097	0.0142723	-0.627412	0.0941941	0.175582	0.143858	0.0798263	0.392661	0.126104	-0.224457	-0.149771	0.392661	-0.479996	-0.210644	0.165317	1
FBgn0002924	0.0409765	0.0343816	0.0724793	-0.56677	0.0409765	0.179536	0.221121	0.0977761	0.35112	0.125735	-0.135123	-0.193922	0.35112	-0.415149	-0.261832	0.0575714	1
FBgn0002930	-0.0138471	0.0899065	-0.0413831	0.118461	-0.0138471	-0.136374	-0.135625	-0.0589016	-0.188059	-0.0180719	0.175995	0.0411922	-0.188059	0.306037	0.117491	-0.0549161	5
FBgn0002962	0.344316	0.314841	0.128034	-1.81065	0.344316	-0.0819508	0.785405	0.323908	0.405922	0.39277	0.188871	-0.23979	0.405922	-0.415942	-1.12097	0.0350047	1
FBgn0002985	-0.0785396	0.21722	-0.0297212	0.356625	-0.0785396	0.0335002	0.0651833	0.162955	-0.3455	0.164061	0.129006	-0.134478	-0.3455	0.0983627	0.0765943	-0.291228	2
FBgn0003009	0.207011	0.13941	0.173521	-1.1029	0.207011	0.259719	0.333457	-0.0437777	0.450526	0.18069	-0.279672	-0.335157	0.450526	-0.378499	-0.334929	0.0730602	1
FBgn0003016	0.0842259	-0.242934	-0.239824	0.132584	0.0842259	-0.183543	-0.222799	0.0641123	-0.105206	-0.049003	0.219899	0.205978	-0.105206	0.115865	0.179614	0.0620114	5
FBgn0003023	0.184757	-0.0273212	-0.134848	-0.950095	0.184757	0.386548	0.328958	0.0484477	0.420516	0.314266	-0.12842	-0.294719	0.420516	-0.431405	-0.499781	0.177824	1
FBgn0003044	-0.0596238	-0.104379	-0.100014	-0.273257	-0.0596238	0.110338	0.149512	0.134308	0.152506	0.0465353	0.0622812	0.00402279	0.152506	-0.232608	-0.0673016	0.0847967	4
FBgn0003053	-0.346203	-0.290527	-0.0231316	-0.132079	-0.346203	0.00333341	0.10315	0.0996204	-0.443085	0.0997261	0.548514	0.0024543	-0.443085	0.322384	0.726368	0.118764	3
FBgn0003068	-0.174946	-0.386261	0.0203218	0.453891	-0.174946	-0.242061	-0.0657582	0.248228	-0.327657	-0.132821	0.257203	0.371165	-0.327657	0.126495	0.19375	0.161054	3
FBgn0003074	-0.0366222	-0.0167812	0.045741	-0.0944508	-0.0366222	-0.0668727	-0.16501	-0.143311	-0.212637	-0.0101623	0.270419	-0.0834125	-0.212637	0.487655	0.285554	-0.0108512	2
FBgn0003076	0.134843	-0.0118	-0.0431963	-0.0576519	0.134843	-0.0628923	-0.276926	-0.138762	-0.205987	-0.0897399	0.239887	-0.0605213	-0.205987	0.444807	0.141898	0.057184	5
FBgn0003093	-0.178846	-0.203272	-0.0612189	0.190288	-0.178846	-0.075874	-0.0387944	0.0433825	-0.3489	-0.0371388	0.314577	0.268313	-0.3489	0.25553	0.236935	0.162764	3
FBgn0003124	0.164242	0.166038	0.0610562	-1.14107	0.164242	0.220642	0.328064	0.119754	0.545011	0.252055	-0.389727	-0.264046	0.545011	-0.47718	-0.422902	0.128811	1
FBgn0003132	0.217868	0.153845	0.226047	-0.975273	0.217868	0.233721	0.289761	-0.0506996	0.381397	0.163132	-0.263295	-0.349023	0.381397	-0.391425	-0.296952	0.0616324	1
FBgn0003139	-0.0585602	-0.0152217	-0.0591292	0.179009	-0.0585602	-0.0744806	-0.135577	0.114556	-0.261473	-0.0599855	0.10942	0.080736	-0.261473	0.207788	0.221256	0.0716952	5
FBgn0003140	0.260268	0.17581	0.300953	-0.704642	0.260268	0.239854	0.258829	-0.130219	0.264515	0.174849	-0.357729	-0.368164	0.264515	-0.380006	-0.33982	0.0807192	1
FBgn0003141	-0.00239016	0.0258006	0.0258617	0.144079	-0.00239016	-0.144853	-0.273254	0.0851827	-0.170539	-0.0830423	0.068779	0.121225	-0.170539	0.116391	0.0937814	0.165908	5
FBgn0003149	-0.0377919	-0.378062	-0.15571	0.335388	-0.0377919	-0.236626	-0.350361	0.0863131	-0.175251	-0.105554	0.213474	0.314207	-0.175251	0.156695	0.208849	0.337472	3
FBgn0003162	-0.23609	-0.0544454	0.167016	0.252479	-0.23609	-0.0402227	-0.185334	-0.178145	-0.375095	0.0234144	0.294608	0.285956	-0.375095	0.302552	0.252695	0.101796	3
FBgn0003169	-0.0309954	0.0189022	-0.0919941	0.0700861	-0.0309954	-0.0626874	0.0061055	0.126047	-0.220473	-0.0695539	0.0970703	0.0892252	-0.220473	0.184641	0.0936586	0.0414374	5
FBgn0003204	-0.0760038	0.0176859	0.0599026	0.174931	-0.0760038	-0.0527477	-0.09971	0.0807255	-0.211363	0.0516266	0.0805186	0.0777505	-0.211363	0.142432	0.0708765	-0.0292566	5
FBgn0003250	0.179591	0.296259	0.238503	-0.561806	0.179591	0.384106	0.298701	-0.0781787	0.369151	0.251646	-0.632646	-0.522309	0.369151	-0.434611	-0.349676	0.0125297	1
FBgn0003254	0.184578	0.0521291	0.200414	-1.26656	0.184578	0.211778	0.211325	-0.0202661	0.549883	0.270982	-0.320394	-0.238888	0.549883	-0.404405	-0.296378	0.131341	1
FBgn0003257	-0.601681	-0.551294	0.196513	1.16279	-0.601681	-0.481311	-0.281956	0.246987	-0.618596	-0.41024	0.676628	1.01197	-0.618596	-0.0767148	0.551687	0.395497	3
FBgn0003268	0.0414112	0.0366571	-0.146997	-0.562306	0.0414112	0.148461	0.123197	0.139122	0.351776	0.0734651	-0.0174414	-0.0757618	0.351776	-0.424227	-0.0992886	0.0187473	4
FBgn0003274	-0.0514291	0.0982612	0.0274439	0.170095	-0.0514291	-0.0450486	-0.158703	-0.0368462	-0.134821	-0.0978329	0.0655131	0.0627173	-0.134821	0.193894	0.123413	-0.0304065	5
FBgn0003275	0.0857611	0.0925084	0.196219	-0.128068	0.0857611	0.0987611	0.0924599	0.0171131	0.0749262	0.0827292	-0.214735	-0.18084	0.0749262	-0.152896	-0.16951	-0.0551168	4
FBgn0003277	-0.0992819	-0.379045	-0.225406	0.264215	-0.0992819	-0.169049	-0.115274	0.238093	-0.237015	-0.0505881	0.338836	0.213154	-0.237015	0.190537	0.237079	0.130041	3
FBgn0003278	-0.035561	-0.179303	0.107221	0.187371	-0.035561	-0.178541	-0.0766932	0.149219	-0.193913	-0.0318147	0.202234	0.137884	-0.193913	0.0545155	0.246986	-0.16013	5
FBgn0003279	-0.0361137	0.0571065	0.0336579	0.192412	-0.0361137	-0.0679768	-0.143048	0.0508833	-0.19686	-0.13147	0.0923244	0.0301776	-0.19686	0.201829	0.152612	-0.00255939	5
FBgn0003302	0.187127	0.0989458	0.187973	-0.699861	0.187127	0.242958	0.186191	-0.00864955	0.338785	0.184448	-0.389228	-0.290937	0.338785	-0.36158	-0.284408	0.082323	1
FBgn0003346	0.0783083	0.043537	-0.0163828	-0.397262	0.0783083	0.128609	0.102389	-0.00550068	0.242056	0.0949425	-0.10663	-0.142424	0.242056	-0.244636	-0.153816	0.0564461	4
FBgn0003360	0.0638253	0.0277375	-0.0521813	0.0110271	0.0638253	-0.0463798	-0.205508	-0.150806	-0.121871	-0.0770909	0.122185	-0.0268681	-0.121871	0.325119	0.203356	-0.0144983	5
FBgn0003366	-0.148484	-0.198625	-0.0824482	-0.00365219	-0.148484	-0.00797852	-0.191974	-0.0339266	-0.191954	0.106253	0.319249	0.0600174	-0.191954	0.355947	0.24399	0.114024	5
FBgn0003371	-0.092571	-0.292468	-0.149226	0.17756	-0.092571	-0.113868	-0.137389	0.0261969	-0.245384	-0.0270798	0.329893	0.282918	-0.245384	0.244313	0.227832	0.107227	5
FBgn0003435	0.154976	0.0483315	0.139028	-0.881246	0.154976	0.200829	0.208333	-0.136732	0.393367	0.174196	-0.161145	-0.220039	0.393367	-0.337634	-0.238045	0.107437	1
FBgn0003462	-0.104977	0.0508844	0.0231468	0.141001	-0.104977	-0.154251	-0.188706	-0.0303093	-0.219824	-0.0573494	0.133283	0.131893	-0.219824	0.212271	0.186646	0.201093	5
FBgn0003475	0.115098	-0.0591356	0.12094	-0.433542	0.115098	0.152949	0.133093	-0.0656542	0.224286	0.160079	-0.206222	-0.225706	0.224286	-0.134685	-0.1715	0.0506161	4
FBgn0003483	0.116074	0.315909	0.0257903	-1.14003	0.116074	0.233699	0.515576	0.213037	0.437963	0.199816	0.0177851	-0.308063	0.437963	-0.795624	-0.356747	-0.0292248	1
FBgn0003545	0.211034	0.295624	-0.00715893	-1.24166	0.211034	0.233069	0.363926	0.175095	0.562776	0.120654	-0.387254	-0.32466	0.562776	-0.492325	-0.402636	0.119703	1
FBgn0003557	-0.158886	-0.0447688	0.0684287	0.143393	-0.158886	-0.0411002	0.0379453	0.0258502	-0.368447	0.123283	0.334372	0.107794	-0.368447	0.306164	0.191627	-0.198325	5
FBgn0003651	0.103505	-0.600748	-0.237097	0.614904	0.103505	-0.504612	-0.390986	0.397094	-0.110105	-0.42954	0.216491	0.512533	-0.110105	-0.186807	0.194227	0.427742	3
FBgn0003654	0.0690597	0.0113938	0.0402313	-0.36832	0.0690597	0.0929883	0.106238	0.00357915	0.193546	0.1033	-0.162833	-0.153169	0.193546	-0.156297	-0.130465	0.0881412	4
FBgn0003701	0.0704332	0.153963	0.0174622	-1.39082	0.0704332	0.219043	0.37633	0.273292	0.669432	0.111325	-0.230141	-0.211889	0.669432	-0.607785	-0.33144	0.140926	1
FBgn0003716	-0.141624	-0.069155	-0.146453	0.315897	-0.141624	-0.0679418	-0.0330495	0.268277	-0.349183	-0.0959595	0.1646	0.242327	-0.349183	0.137323	0.284734	-0.018986	3
FBgn0003721	-0.0431486	-0.117092	-0.0557842	0.212441	-0.0431486	-0.113465	-0.24443	0.0291038	-0.189993	-0.0598088	0.128389	0.161221	-0.189993	0.165622	0.241668	0.118417	5
FBgn0003731	0.0120646	-0.1839	-0.215938	0.163167	0.0120646	-0.0195211	-0.274501	-0.00514448	-0.112486	-0.00520787	0.137533	0.23044	-0.112486	0.355297	0.0564806	-0.0378619	5
FBgn0003733	0.0561222	-0.0462399	-0.0813183	-0.0186187	0.0561222	-0.0890326	-0.188964	-0.046409	-0.127513	-0.0378363	0.120685	0.0154927	-0.127513	0.25445	0.120664	0.139909	5
FBgn0003744	-0.0885042	-0.119895	-0.0618859	0.137744	-0.0885042	-0.105663	-0.158309	0.0185575	-0.163058	0.00044383	0.185397	0.16706	-0.163058	0.158932	0.180129	0.100614	5
FBgn0003882	0.0419151	-0.138239	-0.181845	0.10868	0.0419151	-0.0371488	-0.182643	0.0516009	-0.0779822	-0.150738	0.0159792	0.0672045	-0.0779822	0.192562	0.17993	0.146792	5
FBgn0003886	0.256487	0.0252867	0.304296	-0.942594	0.256487	0.233218	0.236817	-0.351458	0.459536	0.209908	-0.12779	-0.464479	0.459536	-0.343694	-0.186188	-0.0253681	1
FBgn0003887	-0.142192	-0.0567775	-0.112318	0.439441	-0.142192	-0.113826	-0.159176	0.156179	-0.27052	-0.0374696	0.184555	0.0608085	-0.27052	0.231506	0.186864	0.045637	5
FBgn0003889	0.25872	0.137243	0.245105	-0.981135	0.25872	0.223777	0.264355	-0.122253	0.449714	0.230524	-0.342126	-0.31401	0.449714	-0.439862	-0.393463	0.0749774	1
FBgn0003890	-0.101943	0.0314865	-0.00153419	0.308671	-0.101943	-0.143895	-0.173536	0.077445	-0.284544	-0.0216552	0.0964442	0.178322	-0.284544	0.188203	0.14663	0.0863933	5
FBgn0003941	-0.0576718	0.107495	0.0524091	0.159093	-0.0576718	-0.026186	-0.150471	-0.0078781	-0.200253	-0.0892312	0.0705857	0.0235068	-0.200253	0.220912	0.163369	-0.00775387	5
FBgn0003942	-0.0435774	0.0813629	0.0463916	0.13468	-0.0435774	-0.0661637	-0.165846	-0.0179174	-0.181303	-0.0693363	0.0883616	0.0584381	-0.181303	0.206459	0.14803	0.00530179	5
FBgn0003944	-0.197356	-0.294988	0.0233345	0.497133	-0.197356	-0.261002	-0.220797	0.193684	-0.383716	-0.32932	0.361061	0.483051	-0.383716	0.101912	0.252867	0.355207	3
FBgn0003950	0.0754248	-0.0269117	0.0340347	-1.40395	0.0754248	0.212605	0.280964	0.0683928	0.696714	0.320471	-0.00400676	-0.130958	0.696714	-0.537333	-0.544767	0.18718	1
FBgn0003964	-0.113457	-0.145923	-0.0578637	0.338993	-0.113457	-0.137284	-0.145763	0.197434	-0.245082	-0.162311	0.165375	0.239619	-0.245082	0.105135	0.173778	0.145888	3
FBgn0003977	-0.0448238	-0.204084	-0.144126	0.154216	-0.0448238	-0.128267	-0.128732	0.105543	-0.0793193	-0.023833	0.200654	0.122935	-0.0793193	0.192783	0.108674	-0.00747602	5
FBgn0004028	-0.00458938	-0.0883859	-0.0314474	0.185519	-0.00458938	-0.171267	-0.291418	-0.104714	-0.136643	-0.106693	0.0867849	0.196083	-0.136643	0.127742	0.240273	0.239987	5
FBgn0004055	0.03751	-0.22088	0.0113902	0.378124	0.03751	-0.239708	-0.288561	0.179785	-0.180493	-0.131343	0.230498	0.0861137	-0.180493	0.0861956	0.0826398	0.111711	5
FBgn0004057	-0.189505	-0.114174	0.0594952	0.198436	-0.189505	-0.129986	-0.111427	0.0246995	-0.317397	-0.0411721	0.247754	0.113047	-0.317397	0.314672	0.309211	0.14325	3
FBgn0004066	-0.075245	0.0725689	0.0240981	0.0621582	-0.075245	-0.0813276	-0.164207	-0.0925646	-0.103243	-0.0185069	0.131908	0.00898053	-0.103243	0.218044	0.149682	0.0461419	5
FBgn0004101	-0.083926	-0.120816	-0.0838882	0.200525	-0.083926	-0.0900235	-0.0955846	0.1132	-0.2154	-0.00720581	0.116383	0.122239	-0.2154	0.159468	0.135343	0.149011	5
FBgn0004103	-0.0644824	-0.0370633	-0.0715194	0.117483	-0.0644824	-0.0367238	-0.100821	0.0744784	-0.154862	0.0124754	0.101948	0.0469399	-0.154862	0.171589	0.152743	0.00715939	5
FBgn0004106	0.179774	0.425551	0.0656101	-1.26779	0.179774	0.271172	0.343376	0.0163614	0.547923	0.0492411	-0.0257835	-0.17204	0.547923	-0.738882	-0.340842	-0.0813711	1
FBgn0004117	-0.00668362	-0.209068	-0.0902588	0.277787	-0.00668362	-0.179739	-0.357672	-0.00326155	-0.116989	-0.108724	0.0888262	0.226495	-0.116989	0.0935681	0.22257	0.286822	5
FBgn0004132	-0.125368	0.00239782	-0.025303	0.311058	-0.125368	-0.17352	-0.180465	0.0328484	-0.264275	-0.0133336	0.164602	0.260482	-0.264275	0.0935079	0.12434	0.182672	5
FBgn0004167	-0.121064	-0.278488	-0.224276	0.227263	-0.121064	0.0204732	-0.291652	0.122202	-0.286255	0.0901849	0.323676	0.144954	-0.286255	0.421253	0.385988	-0.126939	5
FBgn0004169	0.0245913	-0.310772	-0.187644	0.10242	0.0245913	-0.1544	-0.441952	-0.134479	-0.0430468	-0.0241824	0.150233	0.25186	-0.0430468	0.14749	0.296914	0.341425	5
FBgn0004171	0.245859	0.127206	0.311308	-0.789324	0.245859	0.262426	0.253061	-0.025046	0.291312	0.229065	-0.3618	-0.396545	0.291312	-0.352505	-0.380119	0.0479309	1
FBgn0004172	0.304058	0.100611	0.375617	-0.793099	0.304058	0.305918	0.244225	-0.155397	0.229201	0.24562	-0.374374	-0.438345	0.229201	-0.338473	-0.341208	0.102385	1
FBgn0004173	0.28135	0.278468	0.391521	-0.719397	0.28135	0.273421	0.285171	-0.144927	0.257023	0.143694	-0.32286	-0.545062	0.257023	-0.345594	-0.332888	-0.038292	1
FBgn0004174	0.273258	0.178128	0.406457	-0.673316	0.273258	0.284625	0.251198	-0.1101	0.223651	0.191712	-0.323709	-0.494852	0.223651	-0.340167	-0.346773	-0.017022	1
FBgn0004175	0.299589	0.200911	0.418561	-0.708209	0.299589	0.276938	0.270533	-0.115851	0.232998	0.168095	-0.335579	-0.567654	0.232998	-0.340104	-0.327246	-0.00556818	1
FBgn0004177	-0.0717564	-0.131731	-0.154117	0.154694	-0.0717564	-0.0669769	-0.155188	0.0206149	-0.153338	0.0142528	0.159009	0.13995	-0.153338	0.198755	0.17141	0.0995156	5
FBgn0004363	-0.060062	0.00453668	0.00436472	0.148279	-0.060062	-0.113618	-0.146339	-0.0429776	-0.155284	-0.0250758	0.148599	0.0666486	-0.155284	0.220488	0.15129	0.0144971	5
FBgn0004364	-0.235704	-0.250204	-0.116926	0.452426	-0.235704	-0.0707016	-0.278005	0.0655421	-0.334947	-0.0976391	0.175315	0.56732	-0.334947	0.215383	0.200964	0.277827	3
FBgn0004368	-0.257456	-0.26088	0.0254421	0.233552	-0.257456	-0.1096	-0.057792	-0.0388698	-0.258268	0.0136411	0.351012	0.267397	-0.258268	0.242233	0.289865	0.0754485	3
FBgn0004378	0.0744949	0.180648	-0.0020352	-1.06075	0.0744949	0.169265	0.298788	0.226427	0.48039	0.137711	0.0445912	-0.304053	0.48039	-0.62829	-0.284021	0.111946	1
FBgn0004379	0.0563817	0.137332	0.0482744	-0.920167	0.0563817	0.230829	0.27313	0.178113	0.505084	0.165478	-0.359031	-0.265506	0.505084	-0.453478	-0.256797	0.0988915	1
FBgn0004380	-0.0505286	-0.178128	-0.175388	0.272725	-0.0505286	-0.154451	-0.13942	0.199786	-0.194558	-0.114983	0.102299	0.212373	-0.194558	0.115815	0.1666	0.182946	5
FBgn0004403	-0.0624662	0.121803	0.0524878	0.207086	-0.0624662	-0.051945	-0.145429	0.0600309	-0.243228	-0.102647	0.0931493	0.0437695	-0.243228	0.19763	0.133841	0.00161105	5
FBgn0004404	-0.0586036	0.119471	0.049265	0.207851	-0.0586036	-0.0398029	-0.132736	0.0427697	-0.23713	-0.0952222	0.0925625	0.0398763	-0.23713	0.199626	0.124699	-0.0168917	5
FBgn0004432	-0.102463	0.0816696	0.0455803	0.2116	-0.102463	-0.137705	-0.160609	0.0296478	-0.30631	-0.0751537	0.165826	0.135158	-0.30631	0.212326	0.207912	0.101295	5
FBgn0004436	0.0149778	0.047398	-0.0110378	0.0637518	0.0149778	-0.0394502	-0.0936351	0.00650315	-0.118749	-0.0686775	0.0263565	0.00527136	-0.118749	0.162616	0.101862	0.00658458	5
FBgn0004465	0.0308111	0.0875857	-0.00863242	0.126251	0.0308111	-0.0799258	-0.152272	0.00638576	-0.0780935	0.00468642	0.0160343	0.0507317	-0.0780935	0.0758256	0.0598098	-0.0919151	5
FBgn0004507	-0.0966171	-0.343342	-0.0295718	0.206596	-0.0966171	-0.214262	-0.456101	-0.093368	-0.326752	-0.0126798	0.385388	0.269825	-0.326752	0.466301	0.396264	0.271687	3
FBgn0004509	-0.0432284	-0.0187579	-0.0548146	0.0925763	-0.0432284	-0.0279486	-0.0871156	0.0137603	-0.194363	0.142829	0.326401	-0.116745	-0.194363	0.315641	0.219529	-0.330173	2
FBgn0004569	-0.0913065	-0.159704	0.128668	0.162063	-0.0913065	-0.0796794	-0.187083	-0.228297	-0.190007	-0.0500356	0.191276	0.23916	-0.190007	0.174675	0.286468	0.0851156	5
FBgn0004581	0.121431	0.0311271	0.134989	-1.10592	0.121431	0.18534	0.289169	-0.0465071	0.507357	0.252987	-0.192267	-0.206225	0.507357	-0.432157	-0.348653	0.180538	1
FBgn0004598	-0.118047	-0.148414	-0.0385973	0.29166	-0.118047	-0.12726	-0.160547	0.0893399	-0.286388	-0.0716496	0.269816	0.192933	-0.286388	0.253567	0.169782	0.0882401	3
FBgn0004636	-0.139116	-0.169556	-0.171351	0.256851	-0.139116	-0.117218	-0.109949	0.0726775	-0.333591	-0.0442005	0.304028	0.287567	-0.333591	0.246903	0.248327	0.141337	3
FBgn0004646	0.0207274	-0.0701032	-0.0207968	0.0373028	0.0207274	-0.0583041	-0.196281	-0.227135	-0.125799	0.00493484	0.261511	0.0506148	-0.125799	0.31914	0.188652	-0.0793924	5
FBgn0004650	0.0400802	-0.0577934	0.00435965	-0.927298	0.0400802	0.220893	0.186853	0.0219557	0.397288	0.199732	-0.135656	-0.171266	0.397288	-0.168344	-0.335302	0.28713	1
FBgn0004654	-0.353813	-0.104755	0.0779068	0.28972	-0.353813	-0.172863	-0.0974446	0.0607401	-0.45146	0.00612988	0.389758	0.236032	-0.45146	0.351888	0.382533	0.190901	3
FBgn0004656	-0.0997837	-0.347948	-0.17634	0.240517	-0.0997837	-0.0668529	-0.207207	0.0842922	-0.179452	-0.0317749	0.303821	0.326643	-0.179452	0.103289	0.274095	0.0559362	3
FBgn0004797	0.436017	0.163382	-0.185348	-0.0650117	0.436017	0.00692982	-0.32731	-0.355366	0.127422	-0.0406786	-0.0583125	-0.134721	0.127422	0.16257	-0.0241161	-0.268893	4
FBgn0004828	-0.0149652	-0.0192378	-0.0722861	0.160275	-0.0149652	-0.073372	-0.0864087	0.0455414	-0.190786	-0.0922109	0.126112	0.111102	-0.190786	0.147219	0.147969	0.0167985	5
FBgn0004838	-0.0792891	-0.196053	-0.189176	0.169547	-0.0792891	-0.0533889	-0.153434	0.055648	-0.214219	-0.0421344	0.282282	0.223314	-0.214219	0.143477	0.203776	0.143159	5
FBgn0004868	-0.0944256	0.0397617	-0.0293365	0.141467	-0.0944256	-0.0708694	-0.132875	0.0242119	-0.191903	-0.0160534	0.182997	0.044196	-0.191903	0.256476	0.150663	-0.0179809	5
FBgn0004872	0.192609	0.0552902	-0.0708019	-0.500766	0.192609	0.0894327	0.231721	0.372113	0.291807	0.246482	-0.421981	-0.0449003	0.291807	-0.634356	-0.337522	0.0464554	1
FBgn0004882	0.0571134	-0.0430874	0.16771	-0.664256	0.0571134	0.150944	0.281463	0.10423	0.364641	0.144233	-0.378531	-0.200797	0.364641	-0.199316	-0.480306	0.274204	1
FBgn0004888	0.117244	0.0807451	-0.0237241	-0.0243133	0.117244	-0.0164499	-0.228672	-0.230667	-0.0481634	-0.031488	0.108532	-0.081563	-0.0481634	0.297496	0.123378	-0.111435	2
FBgn0004892	0.0980807	-0.213143	-0.061432	0.41143	0.0980807	-0.117622	-0.153536	0.322113	-0.252576	-0.0123903	0.150132	-0.0570431	-0.252576	0.190193	0.196764	-0.346476	5
FBgn0004901	-0.0268209	-0.0902383	-0.0497107	0.284184	-0.0268209	-0.203653	-0.0839529	0.206315	-0.163772	-0.0793775	0.0230003	0.120099	-0.163772	0.0268945	0.21448	0.0131471	5
FBgn0004903	-0.0477402	0.0934946	-0.105079	-0.408219	-0.0477402	0.0137315	0.166359	0.0621748	0.257628	0.0639495	0.0596234	-0.0124304	0.257628	-0.260002	-0.124851	0.0314726	4
FBgn0004914	0.000301057	-0.209505	-0.205288	0.25842	0.000301057	-0.165793	-0.363643	0.11897	-0.168888	-0.120778	0.115927	0.282811	-0.168888	0.165867	0.176533	0.283652	5
FBgn0004921	-0.0335235	0.0463573	-0.0189789	0.104224	-0.0335235	-0.0523396	-0.0639355	-0.00822068	-0.160017	-0.0730613	0.0629617	0.0205524	-0.160017	0.194729	0.16811	0.00668307	5
FBgn0004956	0.179287	0.0487063	0.155901	-0.64293	0.179287	0.196946	0.30075	0.0183122	0.391025	0.122659	-0.441098	-0.335128	0.391025	-0.349242	-0.375008	0.159508	1
FBgn0005533	-0.062905	0.0832882	0.0388045	0.207994	-0.062905	-0.0655356	-0.181529	0.0334656	-0.203349	-0.0842442	0.0796292	0.0712987	-0.203349	0.186364	0.138666	0.0243075	5
FBgn0005536	-0.181294	-0.193808	-0.0266065	0.149584	-0.181294	-0.0601625	-0.000442483	0.152345	-0.296228	-0.0209024	0.19402	0.175542	-0.296228	0.160909	0.213377	0.21119	3
FBgn0005593	-0.0449773	0.0905878	0.0384124	0.217531	-0.0449773	-0.0475519	-0.147815	0.0560636	-0.184657	-0.116966	0.0753191	0.00969031	-0.184657	0.203686	0.1262	-0.0458896	5
FBgn0005612	-0.284854	-0.124578	-0.0921911	0.143033	-0.284854	-0.000633431	0.127102	0.0972836	-0.457718	0.00957989	0.320993	0.0864247	-0.457718	0.444922	0.341645	0.131563	3
FBgn0005616	-0.00806847	-0.222952	-0.159512	0.206101	-0.00806847	-0.142725	-0.155688	0.118088	-0.154848	-0.137369	0.137148	0.287761	-0.154848	0.130881	0.166571	0.0975292	5
FBgn0005617	-0.0294155	-0.281372	-0.19883	0.181572	-0.0294155	-0.0849561	-0.100726	0.201644	-0.20519	-0.130285	0.207819	0.229419	-0.20519	0.132463	0.212909	0.0995537	5
FBgn0005649	-0.219973	-0.20846	0.0435699	0.255818	-0.219973	-0.124243	-0.0630901	0.156143	-0.265868	-0.0808499	0.227407	0.232588	-0.265868	0.118837	0.243227	0.170734	3
FBgn0005664	0.427492	1.69452	-0.122029	-0.188411	0.427492	1.09188	0.312128	1.22093	-1.68478	1.30623	-1.0447	0.484369	-1.68478	-1.52266	1.66264	-2.38032	2
FBgn0005671	-0.00448825	0.0672958	0.0546296	0.161415	-0.00448825	-0.098521	-0.0156855	-0.0795167	-0.227813	-0.0479311	0.184096	0.0440373	-0.227813	0.254028	0.151527	-0.210772	5
FBgn0005674	-0.0339932	-0.147562	-0.133584	0.227073	-0.0339932	-0.0755756	-0.200413	0.0750597	-0.0898161	-0.0870873	0.176063	0.0478746	-0.0898161	0.201142	0.141674	0.0229555	5
FBgn0005677	0.127458	0.159576	-0.0524093	-0.848336	0.127458	0.188657	0.337505	0.0428812	0.495657	0.117705	-0.317559	-0.191016	0.495657	-0.404022	-0.25845	-0.0207632	1
FBgn0005695	-0.200103	-0.204654	-0.023058	0.113155	-0.200103	-0.126475	0.123617	0.096116	-0.288314	-0.136864	0.272731	0.187824	-0.288314	0.244324	0.306848	0.12327	3
FBgn0005771	-0.197013	-0.178815	-0.0107592	0.268886	-0.197013	-0.0336111	0.0528907	0.121107	-0.454291	-0.0790055	0.268217	0.190163	-0.454291	0.340769	0.271847	0.0909203	3
FBgn0005779	0.0856512	0.302488	0.329446	-0.686031	0.0856512	0.267424	0.322874	-0.0243242	0.321523	0.129752	-0.607982	-0.312379	0.321523	-0.25256	-0.459306	0.17625	1
FBgn0008635	-0.106986	-0.188044	-0.169038	0.2501	-0.106986	-0.0588288	-0.170974	0.0270425	-0.0795418	0.040416	0.22713	0.166623	-0.0795418	0.190404	0.0795232	-0.0212979	5
FBgn0008651	0.337428	-0.372241	0.0611577	0.470473	0.337428	-0.314188	-0.593926	0.301197	-0.165992	-0.0334193	0.262069	-0.305912	-0.165992	0.15157	0.130851	-0.100504	5
FBgn0010019	-0.134375	-0.0309029	-0.119691	0.0986477	-0.134375	-0.139249	-0.11167	0.040807	-0.304829	-0.164008	0.283698	0.125007	-0.304829	0.296769	0.299773	0.299228	5
FBgn0010041	-0.764816	0.520779	0.487014	0.898218	-0.764816	0.325385	-0.250316	0.351252	-0.0586879	0.548399	0.420409	-0.550977	-0.0586879	0.511124	-0.429423	-1.18486	2
FBgn0010053	-0.216207	0.0283249	0.0837804	0.106282	-0.216207	-0.046795	-0.00166114	-0.029961	-0.201056	-0.0420187	0.225073	0.00898881	-0.201056	0.300591	0.131451	0.070469	5
FBgn0010078	-0.0537306	0.115326	0.050177	0.198437	-0.0537306	-0.0343103	-0.159662	-0.0158138	-0.179128	-0.0627331	0.0687879	0.0864877	-0.179128	0.139966	0.076042	0.00301182	5
FBgn0010100	0.00217805	-0.0232105	-0.0174311	0.091568	0.00217805	-0.120051	-0.100691	-0.042157	-0.181611	-0.134418	0.191516	0.0567528	-0.181611	0.293242	0.185006	-0.021262	5
FBgn0010194	-0.186134	-0.0212233	-0.27411	-0.000106027	-0.186134	0.126772	0.104587	0.216674	0.268265	0.0795328	0.0217051	0.083579	0.268265	-0.254784	-0.157749	-0.0891408	4
FBgn0010198	-0.0468721	0.123894	0.0505004	0.139796	-0.0468721	-0.0229501	-0.150898	-0.0207736	-0.175907	-0.0913713	0.0673276	0.061503	-0.175907	0.200866	0.119553	-0.0318882	5
FBgn0010213	0.0587816	0.0471701	0.0141819	0.0638454	0.0587816	-0.106139	-0.193479	-0.0832834	-0.0652957	-0.0757524	0.11381	-0.00855754	-0.0652957	0.155655	0.120388	-0.0348098	5
FBgn0010217	0.060202	0.0571676	-0.0807151	-0.00566881	0.060202	-0.10405	-0.146052	-0.112929	-0.134499	-0.0947693	0.162998	-0.0527017	-0.134499	0.31412	0.236007	-0.0248134	5
FBgn0010225	-0.0958167	0.030834	-0.0690192	0.123149	-0.0958167	-0.0877031	-0.0591672	0.0195641	-0.296763	0.00560511	0.233462	0.0930023	-0.296763	0.304534	0.148259	0.0426396	5
FBgn0010226	0.186485	0.136079	0.167592	-0.819995	0.186485	0.150726	0.171186	-0.116279	0.409858	0.144455	-0.113	-0.342568	0.409858	-0.229788	-0.209101	-0.131994	1
FBgn0010228	-0.213586	-0.0825887	-0.0574976	0.305742	-0.213586	-0.135957	-0.147943	0.150247	-0.3161	-0.0619471	0.0998471	0.339023	-0.3161	0.145826	0.282303	0.222316	3
FBgn0010235	-0.116719	0.0182105	-0.0680616	0.253934	-0.116719	-0.122784	-0.0708262	0.0818002	-0.208601	0.00881283	0.162061	0.119772	-0.208601	0.163524	0.108813	-0.00461564	5
FBgn0010246	-0.517227	0.465397	-0.121792	0.32774	-0.517227	0.489093	0.559373	0.870192	-1.03566	0.477465	-0.213671	-0.123006	-1.03566	0.896852	0.943077	-1.46494	2
FBgn0010258	0.269822	0.470197	0.244326	-2.13565	0.269822	0.319314	0.419888	0.296305	0.743618	0.235784	-0.0520435	-0.201043	0.743618	-1.14312	-0.591177	0.110344	1
FBgn0010265	-0.0486108	0.111843	0.0507573	0.137179	-0.0486108	-0.0540764	-0.136971	0.000290828	-0.20746	-0.124111	0.075419	0.0273825	-0.20746	0.212103	0.184117	0.0282091	5
FBgn0010288	0.0784804	0.0907389	0.140342	-0.259361	0.0784804	0.104807	0.0721694	0.0618652	0.148875	0.0702529	-0.210147	-0.195959	0.148875	-0.175715	-0.185997	0.032294	4
FBgn0010309	0.0331382	0.00876018	-0.0430278	-0.400662	0.0331382	0.0606477	0.0897704	0.121988	0.359619	0.0819737	-0.226483	-0.0420376	0.359619	-0.322971	-0.174998	0.0615255	4
FBgn0010313	0.0629538	-0.261306	-0.19101	0.177663	0.0629538	-0.1505	-0.17481	0.125258	-0.139211	-0.183162	0.213965	0.145925	-0.139211	0.15081	0.213719	0.0859613	5
FBgn0010314	0.190034	0.338865	-0.0946343	-1.03193	0.190034	0.236681	0.262739	0.109358	0.494637	0.113087	-0.405596	-0.281181	0.494637	-0.584968	-0.147515	0.115756	1
FBgn0010315	-0.127309	-0.162983	0.111975	0.354535	-0.127309	-0.137134	-0.0497195	0.127245	-0.33008	-0.0886112	0.1374	0.198374	-0.33008	0.117681	0.239478	0.0665378	3
FBgn0010317	0.266562	0.434437	0.0906631	-2.42079	0.266562	0.382104	0.730346	-0.100334	0.845111	0.229929	-0.00771217	-0.100509	0.845111	-1.21785	-0.553175	0.309544	1
FBgn0010328	-0.117679	-0.240997	-0.11487	0.200184	-0.117679	-0.0964086	-0.163516	0.169267	-0.0991406	-0.00428871	0.154304	0.223441	-0.0991406	0.137566	0.113725	0.0552331	5
FBgn0010348	-0.0742616	-0.0124551	-0.0909261	0.204329	-0.0742616	-0.0290716	-0.188577	-0.00390191	-0.15871	-0.0234172	0.128119	0.128998	-0.15871	0.211318	0.118836	0.0226917	5
FBgn0010350	-0.18494	-0.0815092	0.0891199	-0.0037699	-0.18494	-0.0709762	0.0292377	0.00562093	-0.167835	-0.0450917	0.194568	0.0700638	-0.167835	0.0958242	0.241669	0.180794	5
FBgn0010352	0.155881	0.0488572	-0.13836	-0.127186	0.155881	-0.0447292	-0.129913	-0.174925	-0.094009	0.00322578	0.271587	-0.149559	-0.094009	0.320168	0.154016	-0.156925	2
FBgn0010380	-0.0838984	-0.137957	-0.105587	0.250074	-0.0838984	-0.0543394	-0.178156	0.0787728	-0.148616	0.0356438	0.183965	0.0952163	-0.148616	0.231049	0.146003	-0.0796559	5
FBgn0010387	-0.17073	-0.0270414	0.0527197	0.272411	-0.17073	-0.206778	-0.242531	0.0253517	-0.282306	-0.0281736	0.196552	0.224836	-0.282306	0.181404	0.215393	0.241929	3
FBgn0010391	-0.0609854	-0.0341875	-0.0242433	0.204663	-0.0609854	-0.0113238	-0.180883	0.0469916	-0.085397	-0.0474634	0.130287	0.0370762	-0.085397	0.127364	0.0597874	-0.015303	5
FBgn0010408	-0.0557412	0.0722678	0.0293605	0.234706	-0.0557412	-0.0376755	-0.165687	0.0530982	-0.15	-0.0691082	0.0675846	0.0619805	-0.15	0.164146	0.0757555	-0.0749466	5
FBgn0010409	-0.0274558	0.110215	0.0873517	0.228918	-0.0274558	-0.0673703	-0.084958	0.00775974	-0.232931	-0.125132	0.0429124	0.0340184	-0.232931	0.190037	0.135571	-0.0385492	5
FBgn0010411	-0.0664183	0.124447	0.0564031	0.18142	-0.0664183	-0.0392452	-0.136158	0.0159083	-0.169726	-0.0807079	0.0608814	0.0493746	-0.169726	0.175345	0.09693	-0.0323102	5
FBgn0010415	-0.0660829	-0.0537474	-0.203077	0.0713472	-0.0660829	-0.0032163	-0.124851	-0.0650471	-0.270644	-0.0382175	0.302782	0.138985	-0.270644	0.317984	0.218254	0.112257	5
FBgn0010423	0.111097	-0.0412827	-0.0181588	0.271201	0.111097	-0.263236	-0.573839	-0.155363	-0.0356916	-0.0922293	0.105105	0.111824	-0.0356916	0.132327	0.18618	0.186659	5
FBgn0010470	-0.152974	-0.0269025	-0.0049941	0.300156	-0.152974	-0.0911644	-0.228211	0.034146	-0.163191	-0.0877613	0.15394	0.219942	-0.163191	0.129865	0.116323	0.116991	5
FBgn0010501	-0.0739886	0.225705	-0.436444	0.000868767	-0.0739886	0.145385	0.197842	0.332686	-0.39537	0.221588	-0.184091	0.0761072	-0.39537	0.405169	0.407038	-0.453139	2
FBgn0010504	0.122824	0.0995709	0.194873	-0.495857	0.122824	0.153979	0.153304	0.000385145	0.226421	0.223103	-0.278417	-0.311672	0.226421	-0.163792	-0.196316	-0.0776514	1
FBgn0010516	0.0577944	0.085885	-0.0309417	0.0216895	0.0577944	-0.0688893	-0.191175	-0.107353	-0.161154	-0.0673857	0.120239	-0.0624061	-0.161154	0.329636	0.172823	0.00459597	5
FBgn0010531	-0.0612857	0.0125396	0.0555154	0.245927	-0.0612857	-0.14087	-0.189418	0.0383473	-0.199337	-0.034325	0.186328	0.0762697	-0.199337	0.17482	0.0776469	0.018464	5
FBgn0010548	-0.204563	-0.130112	0.0617425	0.353268	-0.204563	-0.188499	-0.0917589	0.179605	-0.362788	-0.0674383	0.22882	0.204866	-0.362788	0.123403	0.228993	0.231813	3
FBgn0010590	-0.0247786	0.126553	0.0356974	0.0153007	-0.0247786	-0.0506819	-0.115086	-0.0479479	-0.0814182	-0.0278765	0.0613257	-0.0941845	-0.0814182	0.141151	0.11567	0.0524718	5
FBgn0010591	-0.329767	-0.139552	0.0128206	0.430106	-0.329767	-0.189886	0.0391792	0.199741	-0.521254	-0.0921252	0.38015	0.386069	-0.521254	0.185999	0.321858	0.167684	3
FBgn0010612	0.0668907	0.074696	0.0281072	0.100061	0.0668907	-0.150176	-0.17467	-0.0874537	-0.142174	-0.07319	0.0482039	0.0682897	-0.142174	0.175714	0.127366	0.0136181	5
FBgn0010622	-0.0581051	0.0665112	-0.0745656	0.318702	-0.0581051	-0.123714	-0.21722	0.0705278	-0.202852	-0.0246043	0.0544701	0.188476	-0.202852	0.112321	0.163031	-0.012021	5
FBgn0010638	-0.146577	0.0320206	0.0429455	0.268212	-0.146577	-0.0417108	-0.13057	0.116433	-0.201087	-0.0615621	0.0461115	0.151294	-0.201087	0.0596093	0.0915346	0.121012	5
FBgn0010651	-0.723309	0.102398	0.552857	0.303827	-0.723309	-0.0815325	0.144572	0.0617286	-0.809335	0.243146	0.591066	0.229705	-0.809335	0.452662	0.642161	-0.177304	3
FBgn0010803	0.002311	0.0331926	0.0273294	-0.142969	0.002311	0.0476389	0.0551161	0.014263	0.11254	0.0539954	-0.0295577	-0.0437253	0.11254	-0.180496	-0.102782	0.0382928	4
FBgn0010808	0.0565372	0.0454961	-0.0330342	0.123058	0.0565372	-0.116556	-0.199786	-0.0450982	-0.121327	-0.115775	0.0706088	0.0175045	-0.121327	0.177248	0.165882	0.0400324	5
FBgn0011202	-0.140581	-0.0437754	-0.118877	0.140354	-0.140581	0.0671268	0.0111895	0.139921	-0.298162	-0.0100626	0.146683	0.0242377	-0.298162	0.32553	0.223657	-0.0284988	5
FBgn0011205	-0.44175	-0.065784	0.257443	0.188641	-0.44175	-0.0186194	0.0435858	-0.0497999	-0.520648	-0.0535568	0.463169	0.176141	-0.520648	0.299568	0.440083	0.243925	3
FBgn0011206	0.190048	0.040081	0.179621	-0.819781	0.190048	0.213773	0.243238	-0.0654312	0.347755	0.164449	-0.269604	-0.24688	0.347755	-0.347824	-0.306642	0.139393	1
FBgn0011211	0.0641319	-0.0760364	-0.0660265	0.131754	0.0641319	-0.118512	-0.256404	-0.0871169	-0.109338	-0.0877767	0.135742	0.0522194	-0.109338	0.282491	0.189999	-0.00992106	5
FBgn0011224	0.0971236	0.176154	0.000691202	-0.941298	0.0971236	0.156944	0.189366	0.0749046	0.516896	0.16353	-0.0379607	-0.19635	0.516896	-0.56521	-0.305518	0.0567076	1
FBgn0011227	0.0364259	0.0521386	0.0535744	-0.0833746	0.0364259	-0.100012	-0.185051	-0.236983	-0.054105	-0.0574457	0.0289411	0.0794847	-0.054105	0.199726	0.174877	0.109483	5
FBgn0011232	-0.0844658	-0.149498	-0.0905853	0.201591	-0.0844658	-0.0705038	-0.118271	0.119134	-0.123209	-0.0110014	0.236526	0.14221	-0.123209	0.141493	0.131814	-0.11756	5
FBgn0011239	0.199954	0.153629	0.391796	-0.774982	0.199954	0.269169	0.270256	-0.0499636	0.284791	0.160048	-0.416707	-0.443616	0.284791	-0.298605	-0.363753	0.133239	1
FBgn0011244	0.209809	-0.0215722	0.218205	-0.839026	0.209809	0.289942	0.19296	-0.140429	0.378194	0.309289	-0.332202	-0.313466	0.378194	-0.345311	-0.35563	0.161232	1
FBgn0011270	0.232018	0.0871925	0.373791	-0.772925	0.232018	0.275468	0.266581	-0.0526826	0.308607	0.227469	-0.388393	-0.454474	0.308607	-0.286601	-0.358571	0.00189488	1
FBgn0011272	-0.0497217	0.0957594	0.0511243	0.196853	-0.0497217	-0.0505445	-0.136621	0.0365198	-0.211546	-0.118183	0.065742	0.0527603	-0.211546	0.182333	0.143941	0.00285116	5
FBgn0011274	0.0233261	-0.213943	-0.104488	0.279156	0.0233261	-0.154169	-0.192741	0.0799981	-0.225883	-0.167366	0.230797	0.354312	-0.225883	0.0994253	0.0577625	0.136371	5
FBgn0011280	0.645358	-0.181849	-0.225401	0.00498651	0.645358	-0.469144	-0.466536	0.702266	-0.720249	-0.418989	0.668351	0.402859	-0.720249	-0.0149162	0.407247	-0.259091	5
FBgn0011284	-0.0124944	0.111551	0.0642234	0.206554	-0.0124944	-0.0393647	-0.106061	0.0565759	-0.218268	-0.1456	0.0515285	0.00591514	-0.218268	0.166007	0.136624	-0.0464277	5
FBgn0011296	-0.190436	0.070195	0.0165527	0.313404	-0.190436	-0.210174	-0.22794	-0.0161325	-0.212913	-0.0371063	0.211434	0.309658	-0.212913	0.0854976	0.184037	0.107273	5
FBgn0011327	0.117735	0.0786749	0.142705	-0.468711	0.117735	0.164269	0.149093	-0.0387898	0.222921	0.156261	-0.269029	-0.209043	0.222921	-0.232971	-0.21229	0.0585162	1
FBgn0011336	-0.0789083	-0.0522714	-0.0968654	0.223097	-0.0789083	-0.0201123	-0.233336	0.0521771	0.0220599	-0.0456145	0.138848	0.156054	0.0220599	0.0833808	0.00757323	-0.0992336	5
FBgn0011361	0.0332562	0.0616995	0.0236662	0.0333033	0.0332562	-0.0958775	-0.184137	-0.0809233	-0.172329	-0.0586047	0.1039	0.0479579	-0.172329	0.183605	0.1594	0.0841561	5
FBgn0011455	0.031852	0.103143	-0.0187494	0.0714838	0.031852	-0.05644	-0.105273	-0.0145223	-0.112564	-0.136949	0.0377837	-0.0713095	-0.112564	0.203581	0.152669	-0.00399364	5
FBgn0011481	-0.128301	-0.263416	-0.105959	0.250549	-0.128301	-0.0840543	-0.125342	0.0583549	-0.29545	-0.062159	0.345746	0.252815	-0.29545	0.168721	0.345694	0.0665537	3
FBgn0011509	-0.0977668	0.0182092	-0.0592753	0.242673	-0.0977668	-0.116266	-0.170006	0.114783	-0.163892	-0.100054	0.107591	0.112096	-0.163892	0.124177	0.14022	0.109169	5
FBgn0011596	0.0959645	0.189165	0.12814	-1.26679	0.0959645	0.265643	0.321681	0.129838	0.551951	0.197765	-0.464149	-0.298045	0.551951	-0.402648	-0.263452	0.167017	1
FBgn0011604	0.00646018	-0.0667244	-0.0724282	-0.449745	0.00646018	0.0913133	0.2045	0.123344	0.339651	0.0755781	-0.17381	-0.112028	0.339651	-0.316058	-0.142661	0.146497	4
FBgn0011606	0.161109	-0.057411	0.186377	-0.851888	0.161109	0.20107	0.169626	-0.0171388	0.386654	0.260484	-0.186862	-0.287293	0.386654	-0.323508	-0.298186	0.109204	1
FBgn0011660	0.0567921	0.0953081	-0.0797781	-0.47882	0.0567921	0.0609673	0.10207	0.174687	0.452282	0.13272	-0.266894	-0.0947013	0.452282	-0.351477	-0.366664	0.0544345	1
FBgn0011692	0.218782	0.17455	-0.0889349	-1.08662	0.218782	0.203963	0.381402	0.310093	0.471396	0.340048	-0.15914	-0.276415	0.471396	-0.645725	-0.397726	-0.135855	1
FBgn0011722	-0.759528	-0.476545	0.04368	0.676354	-0.759528	-0.181072	-0.0574369	0.253686	-0.518723	-0.00664333	0.542967	0.589856	-0.518723	0.424987	0.305317	0.441353	3
FBgn0011725	0.115641	-0.0716876	0.12542	-0.51859	0.115641	0.159203	0.134712	-0.0586779	0.265442	0.166832	-0.222193	-0.217727	0.265442	-0.190312	-0.20906	0.139914	1
FBgn0011737	0.114734	0.0340493	0.0706342	-0.575792	0.114734	0.149482	0.199924	0.0468706	0.295332	0.148015	-0.231922	-0.187441	0.295332	-0.327787	-0.247059	0.100893	1
FBgn0011739	-0.112043	-0.277096	-0.130143	0.139787	-0.112043	-0.0693602	-0.187017	0.108769	-0.158908	-0.00115447	0.232047	0.209106	-0.158908	0.190818	0.193242	0.132905	5
FBgn0011741	-0.0382394	-0.0476043	-0.022352	0.200447	-0.0382394	-0.080891	-0.177448	0.0644179	-0.112025	-0.0282766	0.0920549	0.0021591	-0.112025	0.179671	0.109187	0.009164	5
FBgn0011743	0.148985	0.224968	0.196552	-1.03156	0.148985	0.248308	0.288379	0.0693155	0.469897	0.149954	-0.406298	-0.346794	0.469897	-0.428724	-0.337194	0.135325	1
FBgn0011760	-0.0322127	-0.0241172	-0.12821	0.123758	-0.0322127	-0.048564	-0.117112	0.064303	-0.0878869	-0.0764514	0.0809982	0.0838031	-0.0878869	0.0865385	0.103715	0.091538	5
FBgn0011763	-0.0404753	-0.104373	-0.0973695	0.225391	-0.0404753	-0.0775177	-0.104039	0.124892	-0.179519	-0.0928967	0.103793	0.189617	-0.179519	0.105925	0.110106	0.0564613	5
FBgn0011764	-0.0809855	-0.0586604	-0.0497795	0.268524	-0.0809855	-0.0837254	-0.0560692	0.177539	-0.298382	-0.14711	0.100961	0.210441	-0.298382	0.0671903	0.188658	0.140767	5
FBgn0011768	-0.151373	-0.00730813	0.052849	0.19441	-0.151373	-0.150049	-0.148155	0.0284446	-0.204116	-0.043989	0.19696	0.0835018	-0.204116	0.206921	0.18621	0.111182	5
FBgn0011770	-0.129633	0.134222	0.118354	0.0410159	-0.129633	-0.128992	-0.076141	-0.0631557	-0.425564	0.0349134	0.281338	0.0450635	-0.425564	0.454822	0.205444	0.0635113	5
FBgn0011818	-0.0271894	0.0764806	-0.0855409	-0.552579	-0.0271894	0.14683	0.198128	0.102607	0.248411	0.016734	0.0647519	-0.116039	0.248411	-0.236785	-0.137158	0.0801263	4
FBgn0011826	-0.172018	-0.29614	-0.206945	0.203765	-0.172018	-0.0617006	-0.235272	0.0326597	-0.286136	0.0175423	0.374026	0.257261	-0.286136	0.338798	0.308213	0.184103	3
FBgn0011834	-0.0509057	1.17727	0.315797	0.0629896	-0.0509057	0.526963	0.40395	0.278932	-0.806017	0.946171	-0.724883	0.342793	-0.806017	-0.594802	0.31975	-1.34108	2
FBgn0012034	-0.289393	-0.0633904	0.0989046	0.120824	-0.289393	-0.0813054	0.00136827	-0.110191	-0.439061	0.0253731	0.449765	0.178388	-0.439061	0.439267	0.34825	0.0496541	3
FBgn0012036	0.0085241	0.00338005	0.0125066	-0.0359812	0.0085241	-0.0999918	-0.176336	-0.0738138	-0.132687	-0.00117937	0.12887	0.0119688	-0.132687	0.260649	0.160473	0.0577808	5
FBgn0013272	0.0049641	0.0316162	-0.0872321	0.0125406	0.0049641	-0.0286488	-0.0541152	0.00628884	-0.230845	-0.074631	0.218382	-0.0493611	-0.230845	0.329783	0.256554	-0.109416	5
FBgn0013275	-1.2939	0.458019	0.822599	1.04001	-1.2939	-0.196439	0.257726	1.21212	-0.858509	0.262789	0.806532	-0.309262	-0.858509	1.01082	-0.175774	-0.884318	3
FBgn0013276	-1.29941	0.456749	0.821069	1.04173	-1.29941	-0.194854	0.26294	1.21182	-0.856985	0.262835	0.806814	-0.307849	-0.856985	1.01253	-0.175249	-0.885751	3
FBgn0013277	-0.915641	0.451644	0.682433	0.906733	-0.915641	-0.200448	0.131735	1.09996	-0.729324	0.228089	0.660012	-0.368815	-0.729324	0.689962	-0.32249	-0.668887	3
FBgn0013278	-0.911549	0.453602	0.67483	0.890315	-0.911549	-0.192171	0.11431	1.0918	-0.717642	0.227932	0.64336	-0.339162	-0.717642	0.686505	-0.339975	-0.652962	3
FBgn0013279	-0.926589	0.458841	0.676768	0.889917	-0.926589	-0.180803	0.124363	1.10521	-0.733793	0.229889	0.649717	-0.336172	-0.733793	0.690904	-0.317758	-0.670113	3
FBgn0013300	0.273331	0.252073	0.368398	-0.892408	0.273331	0.274063	0.24748	-0.148885	0.300692	0.267431	-0.461269	-0.432259	0.300692	-0.34193	-0.325057	0.0443133	1
FBgn0013301	0.264651	0.282637	0.393528	-0.808517	0.264651	0.27934	0.243353	-0.145344	0.257618	0.233094	-0.416767	-0.466632	0.257618	-0.341256	-0.34104	0.0430668	1
FBgn0013325	-0.0567077	0.120339	0.0416153	0.246167	-0.0567077	-0.0418803	-0.139784	0.0648289	-0.200085	-0.0972555	0.0570095	0.0385642	-0.200085	0.200574	0.0910639	-0.0676576	5
FBgn0013348	0.161193	-0.0405251	-0.017763	0.0632544	0.161193	-0.100078	-0.45279	-0.0833822	-0.157024	-0.160305	-0.123701	0.252315	-0.157024	0.0834378	0.327123	0.244077	5
FBgn0013673	-0.164697	0.0356909	-0.182269	-0.27081	-0.164697	-0.0553838	-0.0416185	-0.363551	-0.238264	-0.0194366	0.373324	0.201473	-0.238264	0.415782	0.372168	0.340551	5
FBgn0013680	-0.260272	-0.106153	-0.248646	-0.313381	-0.260272	-0.303911	-0.326648	-0.441931	-0.019912	0.153682	0.377112	0.345915	-0.019912	0.619259	0.565376	0.239693	5
FBgn0013686	-0.027232	0.254534	0.171786	0.13466	-0.027232	0.0298588	-0.0715652	0.00574226	-0.331023	-0.245104	-0.0686814	0.0464052	-0.331023	0.215021	0.236919	0.00693501	5
FBgn0013688	-0.292998	0.269595	0.134814	-0.0638394	-0.292998	-0.0729737	0.00471439	-0.0903346	-0.168337	-0.15385	-0.00998208	0.17752	-0.168337	0.316009	0.342638	0.0683578	5
FBgn0013750	-0.00686046	0.0372327	0.0413312	0.140709	-0.00686046	-0.0394334	-0.112384	0.0298456	-0.178655	-0.0681288	-0.0038943	0.0889717	-0.178655	0.104424	0.101239	0.0511177	5
FBgn0013765	0.0608858	0.00174301	0.0791868	-0.558742	0.0608858	0.14502	0.0959044	0.0346485	0.363831	0.0966007	-0.250708	-0.206139	0.363831	-0.191188	-0.176955	0.0811955	1
FBgn0013770	-0.146393	0.119162	-0.0723298	0.0785064	-0.146393	-0.062999	-0.0555092	0.0704986	-0.251747	-0.0192453	0.133762	0.0453474	-0.251747	0.210255	0.17137	0.177461	5
FBgn0013771	-0.0102655	0.0812249	-0.165551	0.0816761	-0.0102655	0.0398214	0.137537	0.270725	-0.377358	-0.136192	-0.0650822	0.00662682	-0.377358	0.285793	0.207502	0.0311672	5
FBgn0013773	0.0513176	0.209518	-0.0683562	-0.00943112	0.0513176	-0.100931	-0.0653793	0.0323962	-0.256087	-0.0958511	0.10416	0.0288008	-0.256087	0.339391	0.0813071	-0.0460854	2
FBgn0013809	0.0231045	-0.28086	0.0390903	-1.0532	0.0231045	0.142366	0.143408	-0.00563549	0.552118	0.261822	-0.137673	-0.099103	0.552118	-0.253367	-0.167509	0.260213	1
FBgn0013810	0.150215	-0.193049	0.0634729	-0.980934	0.150215	0.156638	0.155317	-0.172378	0.501169	0.1979	-0.0913768	-0.142713	0.501169	-0.277656	-0.187958	0.169969	1
FBgn0013811	0.106615	-0.069416	0.0250829	-0.976172	0.106615	0.16329	0.189809	-0.071551	0.518989	0.195007	-0.118804	-0.203797	0.518989	-0.295473	-0.23376	0.144574	1
FBgn0013813	0.108586	-0.133663	0.0502098	-1.28924	0.108586	0.168682	0.19259	-0.1206	0.645745	0.204277	-0.025266	-0.0867374	0.645745	-0.436509	-0.190813	0.158408	1
FBgn0013954	-0.0854977	0.0632282	-0.0259519	0.147135	-0.0854977	-0.0815436	-0.129064	-0.0398363	-0.15539	-0.0256109	0.148924	0.0698075	-0.15539	0.210552	0.116018	0.0281169	5
FBgn0013987	-0.126666	-0.015734	-0.0970859	0.26584	-0.126666	-0.0169278	-0.0476914	0.112442	-0.262999	-0.0653662	0.164327	0.0858073	-0.262999	0.21225	0.19234	-0.0108713	5
FBgn0014009	-0.00560519	0.0471993	-0.0527955	0.0737984	-0.00560519	-0.0569316	-0.0732993	0.010202	-0.150572	-0.0474214	0.0800229	-0.0156116	-0.150572	0.19529	0.168122	-0.0162216	5
FBgn0014011	-0.282009	-0.115619	0.0180453	0.346087	-0.282009	-0.137156	-0.061305	0.108098	-0.428851	-0.0244467	0.344301	0.252272	-0.428851	0.2346	0.327611	0.129232	3
FBgn0014018	0.0112203	-0.00428951	-0.0524365	0.131059	0.0112203	-0.095726	0.00476533	0.0366135	-0.265173	-0.221929	0.234475	0.0613734	-0.265173	0.201195	0.1947	0.0181061	5
FBgn0014019	0.0858126	0.368781	0.0444801	-0.621988	0.0858126	0.194046	0.41514	0.184586	0.382957	0.0842095	-0.39707	-0.290657	0.382957	-0.482605	-0.49613	0.059668	1
FBgn0014026	-0.0455104	0.0697593	0.0602322	0.249706	-0.0455104	-0.0535051	-0.146124	0.0686984	-0.206213	-0.14279	0.0707642	0.0272272	-0.206213	0.193222	0.123614	-0.0173575	5
FBgn0014028	-0.0555412	0.0180374	-0.0171136	0.178701	-0.0555412	-0.137281	-0.183207	0.0189208	-0.117589	-0.077662	0.112975	0.0690939	-0.117589	0.235974	0.128166	-0.000344524	5
FBgn0014127	0.0469063	0.0728731	0.000284707	-0.57277	0.0469063	0.111031	0.233663	0.0859641	0.329169	0.0760463	-0.157198	-0.134258	0.329169	-0.348326	-0.210184	0.090723	1
FBgn0014184	-0.0181183	0.104753	0.0702713	0.00594343	-0.0181183	-0.0321454	0.0315133	-0.0285496	-0.300874	0.0059186	0.168221	0.0143974	-0.300874	0.252103	0.12666	-0.0811004	2
FBgn0014342	0.089824	0.116396	0.113765	-0.659721	0.089824	0.188348	0.287033	0.0331439	0.256942	0.128051	-0.332947	-0.124202	0.256942	-0.230945	-0.162537	-0.0499179	1
FBgn0014391	0.0266046	0.127541	-0.0113017	0.047685	0.0266046	-0.127214	-0.226734	-0.153223	-0.104388	-0.0301289	0.0312694	0.0500442	-0.104388	0.231885	0.172411	0.0433328	5
FBgn0014411	-0.0522077	-0.0951263	-0.119832	0.22315	-0.0522077	-0.108664	-0.19319	0.102372	-0.140395	-0.0303904	0.13898	0.125138	-0.140395	0.155691	0.0908137	0.0962624	5
FBgn0014417	-0.162195	-0.00968781	0.100555	0.122711	-0.162195	-0.0748944	0.107825	-0.132315	-0.368803	-0.0234869	0.373841	0.00615364	-0.368803	0.394401	0.309151	-0.112258	5
FBgn0014427	0.00167632	0.259565	0.0693779	-0.00115837	0.00167632	-0.0825829	-0.114335	-0.158781	-0.191894	-0.00870989	0.145695	-0.0159902	-0.191894	0.267618	0.072268	-0.0525302	2
FBgn0014469	-0.354429	0.0207907	0.159144	0.282306	-0.354429	-0.170719	0.148934	0.350673	-0.567835	-0.20281	0.22688	0.315071	-0.567835	0.289352	0.134197	0.29071	3
FBgn0014863	-0.0955506	-0.245692	-0.15473	0.307022	-0.0955506	-0.194857	-0.241701	0.129154	-0.177546	-0.136734	0.145756	0.276268	-0.177546	0.135998	0.219011	0.306698	3
FBgn0014868	-0.164312	0.0205731	0.00981155	0.249095	-0.164312	-0.043753	-0.215459	0.0263174	-0.0358773	0.00641679	0.140764	0.122004	-0.0358773	0.124621	0.0276857	-0.067698	5
FBgn0014869	-0.0132561	0.049653	-0.00922712	0.0346713	-0.0132561	-0.12293	-0.172911	-0.102206	-0.155549	-0.0179837	0.120381	0.00422029	-0.155549	0.350511	0.226173	-0.0227414	5
FBgn0015001	-0.525456	1.17913	0.460246	-0.270679	-0.525456	0.431672	0.832139	0.949802	-1.27074	0.881671	-1.59418	0.860379	-1.27074	-0.0867619	1.01628	-1.06732	2
FBgn0015008	0.258227	0.117204	0.152298	-1.00872	0.258227	0.300299	0.243188	-0.114523	0.404681	0.23858	-0.370865	-0.351305	0.404681	-0.384623	-0.290164	0.142812	1
FBgn0015024	-0.0754205	-0.0437054	-0.111979	0.0837135	-0.0754205	-0.0858856	-0.159505	0.00966908	-0.191699	0.0260345	0.191207	0.118963	-0.191699	0.214577	0.199198	0.0919513	5
FBgn0015031	0.00461837	0.124138	0.0389644	0.187362	0.00461837	-0.121863	-0.189364	-0.0261495	-0.165584	-0.103249	0.0341919	0.0550075	-0.165584	0.182899	0.165724	-0.0257291	5
FBgn0015034	-0.052916	0.0090705	0.0313314	0.0525603	-0.052916	-0.155129	-0.119772	-0.0612455	-0.215626	-0.0783993	0.144888	-0.0438951	-0.215626	0.264495	0.296293	0.196886	5
FBgn0015221	-0.0962102	0.0476671	-0.0641855	0.0918729	-0.0962102	-0.061075	-0.0567391	0.106923	-0.381714	0.0377928	0.240039	-0.00618072	-0.381714	0.316405	0.256054	0.0472752	5
FBgn0015222	-0.183399	0.0606698	-0.0726097	0.175186	-0.183399	-0.0265898	-0.0566488	0.117712	-0.306927	0.00946761	0.217936	0.0178864	-0.306927	0.32876	0.186096	0.0227866	5
FBgn0015230	0.00225647	0.11184	0.238112	-0.52432	0.00225647	0.196417	0.313988	0.101992	0.329585	0.126531	-0.486814	-0.229715	0.329585	-0.216912	-0.543878	0.249075	1
FBgn0015282	-0.0283434	0.00174077	-0.0565919	0.0540769	-0.0283434	-0.0407495	-0.154245	-0.0279738	-0.032883	-0.0118905	0.087431	-0.0588599	-0.032883	0.202345	0.111484	0.0156858	5
FBgn0015324	-0.00656288	0.0481934	0.0451724	0.102348	-0.00656288	-0.0853724	0.00584946	-0.127754	-0.203074	-0.0482425	0.198786	0.0594614	-0.203074	0.25667	0.173049	-0.208887	5
FBgn0015338	-0.0828856	0.0597215	0.0166375	0.108145	-0.0828856	-0.0864882	-0.0776914	0.107539	-0.185755	-0.0865881	0.0548007	0.0783162	-0.185755	0.124942	0.0871461	0.150801	5
FBgn0015359	0.0460729	0.0519543	0.041256	-0.173977	0.0460729	0.0626912	0.0268679	-0.0190054	0.161424	0.0776443	-0.202687	-0.0564874	0.161424	-0.134088	-0.154083	0.064921	4
FBgn0015376	0.0524843	0.0952649	-0.0965342	-0.461017	0.0524843	0.0668684	0.116419	-0.0733257	0.442352	0.130228	-0.294748	-0.135917	0.442352	-0.201067	-0.357897	0.222053	1
FBgn0015520	0.116172	0.0923106	-0.0233387	-0.670336	0.116172	0.14853	0.154774	0.0560011	0.47375	0.0874788	0.067071	-0.140452	0.47375	-0.52822	-0.364761	-0.0589024	1
FBgn0015521	-0.0621319	0.106643	0.00271823	0.191609	-0.0621319	-0.0224791	-0.142183	0.0432345	-0.222869	-0.0945717	0.0735165	0.0686311	-0.222869	0.233471	0.142081	-0.0326695	5
FBgn0015522	0.22055	-0.0587322	-0.039991	0.123564	0.22055	-0.515896	-0.331328	0.0883913	0.0478067	-0.239375	0.13492	-0.0100012	0.0478067	0.0795072	-0.000787672	0.233015	5
FBgn0015569	-0.503679	-0.337146	0.123723	0.56854	-0.503679	-0.391981	-0.0252955	0.382915	-0.555574	-0.206253	0.452807	0.434846	-0.555574	0.103606	0.469072	0.543672	3
FBgn0015570	-0.301726	-0.298121	-0.067497	0.59148	-0.301726	-0.470976	-0.203707	0.333841	-0.504278	-0.29261	0.389241	0.728147	-0.504278	0.144101	0.262011	0.496097	3
FBgn0015574	0.106001	0.0798741	0.176826	-0.615073	0.106001	0.107867	0.251144	0.0624172	0.354951	0.149972	-0.324501	-0.267847	0.354951	-0.262857	-0.340356	0.0606301	1
FBgn0015575	-0.172693	-0.0592333	-0.0949202	0.212601	-0.172693	-0.115178	-0.152948	0.052478	-0.306262	-0.0759168	0.165351	0.344184	-0.306262	0.346518	0.0252842	0.30969	3
FBgn0015577	-0.328519	-0.0359499	0.370076	0.328996	-0.328519	0.0188625	0.0906262	0.0190934	-0.689944	-0.259361	0.316789	0.353889	-0.689944	0.232682	0.469982	0.131242	3
FBgn0015614	-0.0958759	-0.0938423	0.0461781	0.230953	-0.0958759	-0.12945	-0.0663087	0.0767413	-0.307322	-0.107352	0.194098	0.176919	-0.307322	0.128379	0.194617	0.155465	5
FBgn0015622	-0.0893041	-0.155793	-0.0204792	0.0852974	-0.0893041	-0.0771807	-0.0921328	0.0779214	0.0204796	-0.025231	0.125364	0.0705191	0.0204796	0.0105436	0.0498513	0.0889687	5
FBgn0015623	-0.109639	-0.0493397	-0.0114463	0.0927329	-0.109639	-0.037886	-0.169553	0.0191991	-0.331874	-0.0772702	0.254805	0.0977516	-0.331874	0.239945	0.229958	0.294129	5
FBgn0015714	0.144468	0.126175	-0.0184138	-0.0684392	0.144468	-0.0129261	0.0348889	-0.0877657	-0.12304	-0.132558	-0.000400941	-0.165628	-0.12304	0.233075	0.182289	-0.133154	2
FBgn0015754	-0.0582626	-0.0766032	-0.079895	0.22075	-0.0582626	-0.125428	-0.0664183	0.135743	-0.269572	-0.0856543	0.201625	0.168143	-0.269572	0.109267	0.161127	0.0930128	5
FBgn0015756	-0.037881	0.120921	0.0547481	0.209305	-0.037881	-0.0682236	-0.16231	0.0467698	-0.221071	-0.0861788	0.0749112	0.0562436	-0.221071	0.16892	0.100777	0.00202096	5
FBgn0015770	0.314926	0.0446206	0.347234	-0.785277	0.314926	0.312666	0.224312	-0.242697	0.24016	0.258678	-0.344599	-0.441889	0.24016	-0.31367	-0.34026	0.170711	1
FBgn0015777	0.050972	-0.0324725	0.100921	-0.328161	0.050972	0.0915244	0.117313	-0.0170645	0.195134	0.0960412	-0.157258	-0.123359	0.195134	-0.190366	-0.139553	0.0902224	4
FBgn0015781	0.0325852	0.179574	0.0176885	-0.076253	0.0325852	-0.0609472	-0.100173	-0.223045	-0.0515407	0.0154196	0.0789442	-0.135159	-0.0515407	0.339732	0.140854	-0.138724	2
FBgn0015789	-0.124697	-0.087535	-0.121762	0.27695	-0.124697	-0.0682262	-0.13033	0.115048	-0.257924	-0.0695218	0.152496	0.177695	-0.257924	0.231093	0.168212	0.121122	5
FBgn0015790	-0.0995303	-0.011514	-0.0265289	0.238044	-0.0995303	-0.0530948	-0.110135	0.0961872	-0.214312	-0.0124229	0.13471	0.0719098	-0.214312	0.167642	0.142807	-0.00991873	5
FBgn0015795	-0.111989	0.0546091	-0.0431878	0.155491	-0.111989	-0.0987075	0.0400781	0.129325	-0.279402	-0.116616	0.139834	0.117521	-0.279402	0.142496	0.13661	0.12533	5
FBgn0015797	-0.140813	-0.0519977	-0.0622374	0.318528	-0.140813	-0.0639199	-0.151401	0.0624606	-0.253328	-0.0112772	0.230508	0.122569	-0.253328	0.189062	0.217771	-0.0117818	5
FBgn0015806	0.00102762	-0.281321	-0.152688	0.171146	0.00102762	-0.178024	-0.0808157	0.148545	-0.236154	-0.143726	0.213589	0.235578	-0.236154	0.149849	0.204735	0.183385	5
FBgn0015808	-0.0823294	0.042389	0.0439581	0.0987521	-0.0823294	-0.0918427	-0.144634	-0.0808715	-0.19166	0.04024	0.179968	0.0233071	-0.19166	0.271607	0.164925	0.000180952	5
FBgn0015831	0.156571	0.290578	0.127714	-1.13697	0.156571	0.238762	0.326018	0.0470292	0.569166	0.152046	-0.458172	-0.375001	0.569166	-0.466946	-0.274288	0.0777576	1
FBgn0015925	0.0900094	-0.089683	-0.0351183	0.13549	0.0900094	-0.079943	-0.100056	0.240286	-0.204091	-0.0810771	-0.0664054	0.0431887	-0.204091	0.198151	0.0724674	-0.00913744	5
FBgn0016013	0.215415	0.0230877	0.0760607	-0.178478	0.215415	-0.00480854	-0.122746	-0.281035	-0.0589776	0.0737951	0.0972207	-0.29931	-0.0589776	0.275775	0.212638	-0.185074	2
FBgn0016034	0.249416	0.36557	0.00913102	-1.6301	0.249416	0.248034	0.324919	0.233494	0.635328	0.26113	-0.11551	-0.306648	0.635328	-0.849715	-0.41352	0.103727	1
FBgn0016054	0.0802707	0.0505188	0.101583	-0.382981	0.0802707	0.150151	0.155792	0.107543	0.235173	0.146497	-0.111347	-0.0530731	0.235173	-0.504154	-0.322635	0.0312174	4
FBgn0016075	-0.206854	-0.494202	-0.0298471	0.423477	-0.206854	-0.0882562	-0.353257	0.0195595	-0.401129	0.136695	0.224757	0.45038	-0.401129	0.329935	0.247337	0.349387	3
FBgn0016080	0.175974	-0.0313134	0.176133	-0.837057	0.175974	0.215767	0.216397	-0.0563487	0.396976	0.263698	-0.219566	-0.251878	0.396976	-0.307858	-0.415448	0.101573	1
FBgn0016119	0.0356499	0.0714518	-0.0192277	0.0918315	0.0356499	-0.0996458	-0.255873	-0.103488	-0.0832378	-0.100732	0.0689941	0.0128017	-0.0832378	0.233356	0.196589	-0.000882616	5
FBgn0016120	0.0533157	0.102044	0.00904123	0.0862419	0.0533157	-0.120112	-0.175778	-0.0983531	-0.116781	-0.0920524	0.0835542	0.0270948	-0.116781	0.190885	0.128777	-0.0144112	5
FBgn0016126	0.0137932	0.0674062	-0.0332303	0.22293	0.0137932	-0.0993035	-0.193822	0.0478366	-0.281993	-0.0698756	0.0690461	0.25569	-0.281993	0.136845	0.0219666	0.110909	5
FBgn0016131	-0.19189	-0.103666	0.0135724	0.231552	-0.19189	-0.0895946	-0.0945431	-0.00796706	-0.44804	0.107738	0.183418	0.319683	-0.44804	0.309935	0.21782	0.191914	3
FBgn0016641	-0.0359653	-0.304694	-0.127922	0.170985	-0.0359653	-0.172326	-0.201014	0.0709888	-0.115111	-0.138585	0.267013	0.19535	-0.115111	0.158701	0.205939	0.177716	5
FBgn0016672	-0.0413607	0.00466693	0.0496334	0.251919	-0.0413607	-0.0818471	-0.312746	0.0606769	-0.13113	0.0307888	0.0398134	0.186161	-0.13113	0.097559	-4.94124e-05	0.0184064	5
FBgn0016675	-0.102195	0.0511696	-0.0539598	0.154351	-0.102195	-0.207792	-0.151751	0.0802208	-0.216449	-0.173034	0.0498087	0.197167	-0.216449	0.121665	0.260769	0.308673	5
FBgn0016687	0.0176915	0.0365539	-0.0237995	0.0275305	0.0176915	-0.103931	-0.17344	-0.116035	-0.169891	-0.0343774	0.177545	-0.0340562	-0.169891	0.310172	0.208586	0.0296499	5
FBgn0016691	0.0254485	0.0692787	-0.0251759	0.0738084	0.0254485	-0.154409	-0.221773	-0.0676006	-0.102658	-0.130041	0.10218	0.0237587	-0.102658	0.266508	0.203838	0.0140465	5
FBgn0016697	-0.0255606	0.113333	0.0314966	-0.0159317	-0.0255606	-0.0861708	-0.128558	-0.108037	-0.0365792	0.0164899	0.0637321	-0.0493101	-0.0365792	0.160384	0.120072	0.00677989	5
FBgn0016700	0.00840197	0.107126	-0.0133776	0.0959793	0.00840197	-0.0528291	-0.0564999	0.0102414	-0.161012	-0.0629465	0.0754538	-0.0499926	-0.161012	0.15581	0.0950002	0.00125487	5
FBgn0016715	0.282129	0.39126	-0.109121	-0.389	0.282129	-0.0131485	-0.271468	-0.349931	0.115647	0.128588	0.0119083	-0.380733	0.115647	0.43382	0.0374248	-0.28515	2
FBgn0016726	-0.0450609	0.109698	0.0431581	0.0924561	-0.0450609	-0.0274827	-0.140884	-0.0383136	-0.21287	-0.0669265	0.074239	0.0913652	-0.21287	0.204174	0.13879	0.0355876	5
FBgn0016754	-0.109091	-0.205076	-0.165293	-0.029297	-0.109091	0.0119546	-0.0578221	0.121285	0.00698303	-0.00700759	0.118548	0.0893806	0.00698303	-0.00673992	0.192124	0.142159	5
FBgn0016917	0.0161939	0.20438	-0.132658	0.014116	0.0161939	0.0481695	-0.126788	0.126833	-0.283505	0.0152056	-0.0454365	0.1174	-0.283505	0.267849	0.0461347	-0.000583827	5
FBgn0016974	0.205275	0.181725	0.276926	-0.977725	0.205275	0.270465	0.253647	-0.0879072	0.384252	0.285831	-0.387338	-0.362066	0.384252	-0.37148	-0.398445	0.137313	1
FBgn0016984	-0.165995	-0.14103	-0.042604	0.218472	-0.165995	-0.0644243	-0.103681	0.116274	-0.258986	0.00921651	0.212268	0.142188	-0.258986	0.241209	0.189149	0.0729233	5
FBgn0017448	-0.085898	-0.0128101	0.219979	0.03635	-0.085898	-0.177664	0.24851	0.256065	-0.318838	-0.130399	0.187946	-0.204324	-0.318838	0.415991	-0.00666008	-0.0235108	2
FBgn0017456	0.28073	0.139831	0.402158	-0.774278	0.28073	0.235835	0.237474	-0.142646	0.277451	0.201722	-0.336524	-0.403995	0.277451	-0.373175	-0.348244	0.0454783	1
FBgn0017545	-0.00372897	0.0722732	0.0339894	0.114031	-0.00372897	-0.0570308	-0.139896	-0.033437	-0.198193	-0.103812	0.0935579	0.0558138	-0.198193	0.185585	0.149807	0.0329638	5
FBgn0017550	-0.110577	-0.0685293	-0.0723298	0.17747	-0.110577	-0.0933458	-0.0166152	0.16442	-0.220274	0.00387849	0.143841	0.126242	-0.220274	0.133262	0.128041	0.0353673	5
FBgn0017556	0.233345	0.192966	0.250633	-0.874018	0.233345	0.237223	0.279398	-0.119775	0.364535	0.207674	-0.349288	-0.322811	0.364535	-0.415944	-0.359607	0.0777859	1
FBgn0017558	0.314474	0.0541539	-0.344603	0.138464	0.314474	-0.297325	-0.403164	0.0435645	0.10553	-0.18868	0.00954029	0.0846868	0.10553	0.0341526	-0.0409988	0.070201	4
FBgn0017566	-0.0510276	-0.0902658	-0.0576931	0.0912666	-0.0510276	-0.0914772	-0.180016	-0.0472692	-0.0591219	-0.0415465	0.166785	0.032724	-0.0591219	0.24165	0.172057	0.0240842	5
FBgn0017567	0.0411265	0.106984	0.0213416	0.0327866	0.0411265	-0.0756045	-0.129628	-0.0872618	-0.0691209	-0.0929759	0.03994	-0.00695725	-0.0691209	0.141217	0.116357	-0.0102091	5
FBgn0017572	-0.0679373	-0.0484592	-0.0467306	0.128445	-0.0679373	-0.0842496	-0.0654761	0.0375467	-0.10942	-0.0575689	0.136701	0.0364809	-0.10942	0.157103	0.154754	0.00616858	5
FBgn0017579	-0.0728848	0.106076	0.0497917	0.197738	-0.0728848	-0.0823188	-0.136944	0.0617178	-0.214063	-0.107402	0.0622309	0.0354525	-0.214063	0.196701	0.161398	0.0294536	5
FBgn0019624	0.00240408	0.0418838	-0.0315148	0.0768637	0.00240408	-0.132599	-0.201654	-0.0809147	-0.084759	-0.0747137	0.12158	0.0506891	-0.084759	0.236669	0.151274	0.00714658	5
FBgn0019644	0.0245203	0.0688573	-0.00360144	0.0441794	0.0245203	-0.0908004	-0.177404	-0.101912	-0.0205183	-0.099754	0.0665147	-0.0281056	-0.0205183	0.216528	0.148207	-0.0507134	5
FBgn0019662	-0.107748	-0.0600925	-0.0194989	0.135356	-0.107748	-0.152998	-0.0582187	0.171694	-0.253257	-0.0330606	0.149522	0.160057	-0.253257	0.190282	0.22087	0.0180988	5
FBgn0019828	0.278764	0.168518	0.415178	-0.784735	0.278764	0.260111	0.231795	-0.20491	0.271919	0.249733	-0.363595	-0.42301	0.271919	-0.362576	-0.324796	0.0369184	1
FBgn0019830	0.0510729	0.0160648	-0.0267464	0.0534097	0.0510729	-0.032823	-0.284734	-0.208107	-0.0358355	-0.0593073	0.152399	-0.032796	-0.0358355	0.321075	0.148217	-0.0771265	5
FBgn0019925	-0.0966474	-0.0111281	-0.0129337	0.240381	-0.0966474	-0.0560759	-0.210401	0.034156	-0.176886	-0.0370481	0.141965	0.155084	-0.176886	0.147175	0.0772075	0.0786852	5
FBgn0019936	-0.0307963	0.187328	0.066899	0.194964	-0.0307963	-0.0407172	-0.0826689	0.0422219	-0.242968	-0.0918287	0.0158899	0.0107711	-0.242968	0.192443	0.141588	-0.0893622	5
FBgn0019952	-0.652793	-0.144933	0.222669	0.322063	-0.652793	-0.0702905	0.0938895	0.144474	-0.626496	-0.0409244	0.484577	0.319394	-0.626496	0.32416	0.487117	0.416383	3
FBgn0019957	0.0572429	0.0649313	-0.0135648	-0.0101555	0.0572429	-0.0850228	-0.127679	-0.0651003	-0.0499536	-0.056295	0.0797317	-0.070572	-0.0499536	0.174067	0.121246	-0.0261651	5
FBgn0019972	-0.258803	-0.149574	-0.0777512	0.198381	-0.258803	-0.115041	0.129799	0.242143	-0.438908	-0.173998	0.234084	0.162198	-0.438908	0.265914	0.464565	0.214702	3
FBgn0019982	-0.14808	0.168795	0.155495	0.144353	-0.14808	-0.0174935	-0.155518	-0.0970625	-0.330137	0.0137287	0.159363	0.0565179	-0.330137	0.351672	0.17753	-0.000946324	5
FBgn0020235	0.0229876	-0.0029242	-0.0510177	0.0923984	0.0229876	-0.135567	-0.215035	-0.0353377	-0.113741	-0.0932627	0.124402	0.00310472	-0.113741	0.283294	0.199884	0.0115687	5
FBgn0020236	-0.378641	-0.286781	0.0522219	0.295942	-0.378641	-0.200185	-0.00166429	0.155543	-0.510532	-0.0712973	0.505244	0.250076	-0.510532	0.394884	0.435057	0.249305	3
FBgn0020257	-0.294956	-0.149237	-0.0258523	0.185944	-0.294956	0.0460847	0.0628166	0.222184	-0.53564	0.0396163	0.386494	0.0943191	-0.53564	0.392377	0.379415	0.0270304	3
FBgn0020269	-0.252146	-0.407029	0.0802676	0.501673	-0.252146	-0.132297	-0.323587	0.328914	-0.306224	-0.0526577	0.122708	0.288688	-0.306224	0.0716642	0.27279	0.365607	3
FBgn0020300	-0.0886512	0.0288664	0.0594946	-0.0243154	-0.0886512	-0.0938483	-0.100188	-0.0625809	-0.165826	-0.0159477	0.179228	-0.0570691	-0.165826	0.253723	0.255947	0.0856455	5
FBgn0020369	0.00728728	0.0703684	-0.0288641	0.0654875	0.00728728	-0.0813099	-0.204433	-0.0635772	-0.0843247	0.0660914	0.120128	-0.036297	-0.0843247	0.170267	0.0888033	-0.0125889	5
FBgn0020370	-0.0409771	-0.0676656	-0.0697435	0.106845	-0.0409771	-0.0740875	-0.134793	0.102869	-0.0707951	-0.0107914	0.0862182	0.0964234	-0.0707951	0.114755	0.0451628	0.0283523	5
FBgn0020371	0.25425	0.168899	0.260735	-0.834347	0.25425	0.28685	0.271681	-0.0798744	0.340939	0.195371	-0.429313	-0.35632	0.340939	-0.391913	-0.34931	0.0671645	1
FBgn0020388	-0.182785	-0.120566	-0.00408488	0.353212	-0.182785	-0.215672	-0.0941682	0.27354	-0.289217	-0.120465	0.249029	0.22107	-0.289217	0.0875931	0.165014	0.149502	3
FBgn0020399	0.220493	0.166522	0.254758	-0.989765	0.220493	0.274839	0.285057	-0.0736084	0.319126	0.251071	-0.31969	-0.40288	0.319126	-0.302912	-0.330381	0.10775	1
FBgn0020414	0.0797655	0.0649604	0.140313	0.209669	0.0797655	-0.227742	-0.166862	0.0524924	-0.158596	-0.0303798	0.388327	-0.275859	-0.158596	0.210971	0.0901328	-0.298362	2
FBgn0020415	0.142759	0.0928165	-0.0690075	0.109225	0.142759	-0.135433	-0.12544	-0.105929	-0.160471	-0.0108347	0.20365	-0.177578	-0.160471	0.264011	0.116412	-0.126469	2
FBgn0020416	0.297412	0.404249	-0.0548232	-0.219457	0.297412	0.0456574	-0.0810299	-0.488864	-0.0329399	0.00562236	0.228481	-0.342337	-0.0329399	0.385832	-0.0793962	-0.332878	2
FBgn0020496	-0.0987459	-0.108024	-0.079557	0.20983	-0.0987459	-0.0333745	-0.105904	0.105536	-0.315936	-0.0248096	0.196022	0.197527	-0.315936	0.195863	0.205925	0.0703298	5
FBgn0020506	0.226896	2.03196	0.718664	0.401657	0.226896	1.22435	0.978435	-0.225599	-2.19187	1.99737	0.481106	0.668887	-2.19187	-1.20502	0.375463	-3.51733	2
FBgn0020513	0.149265	0.401133	-0.0119517	-0.354158	0.149265	0.0454154	-0.136984	-0.406842	-0.11553	0.103533	0.228766	-0.240104	-0.11553	0.47392	0.183873	-0.354071	2
FBgn0020618	-0.0272519	0.0227317	0.031243	0.161525	-0.0272519	-0.0871557	-0.16491	0.0454499	-0.169343	-0.111468	0.104426	0.0216289	-0.169343	0.203115	0.155609	0.0109947	5
FBgn0020653	-0.20989	0.00192359	0.134854	0.194544	-0.20989	-0.0269509	-0.0889794	0.0248261	-0.220161	0.019343	0.246602	0.0210509	-0.220161	0.247051	0.120669	-0.0348306	5
FBgn0020655	-0.0598584	-0.0399622	-0.0201091	0.253114	-0.0598584	-0.0683279	-0.246556	0.078508	-0.0499636	0.00324514	0.0641875	0.126848	-0.0499636	0.0756451	-0.00821906	0.00127013	5
FBgn0020764	-0.293097	-0.0983225	0.0743406	0.181108	-0.293097	-0.108239	-0.099743	0.0566717	-0.350189	-0.079012	0.308898	0.18527	-0.350189	0.263772	0.302488	0.299341	3
FBgn0020766	-0.0547545	0.00986531	0.0527916	0.0572427	-0.0547545	-0.0322009	-0.160348	-0.0212375	-0.0737772	-0.0438903	0.0644932	-0.0296197	-0.0737772	0.121107	0.1557	0.0831591	5
FBgn0020908	0.102344	-0.222099	-0.0342628	-0.014394	0.102344	-0.151638	-0.382798	-0.144783	0.0430706	-0.154859	-0.18015	0.293262	0.0430706	0.105119	0.358058	0.237715	5
FBgn0021760	0.0861283	-0.148833	0.0257862	-0.507487	0.0861283	0.126503	0.0935473	-0.0750055	0.284128	0.171034	-0.0948097	-0.118358	0.284128	-0.147118	-0.174577	0.108805	4
FBgn0021765	0.0824248	-0.00674163	-0.0535392	0.0391466	0.0824248	-0.133439	-0.245395	-0.148615	-0.135421	-0.0248977	0.196553	-0.0133552	-0.135421	0.266752	0.190709	0.0388155	5
FBgn0021776	-0.386004	0.189621	-0.332966	0.288096	-0.386004	0.385879	0.637538	0.852523	-1.16419	0.179606	-0.0656803	0.0532129	-1.16419	0.646899	1.04612	-0.780466	3
FBgn0021872	-0.147306	-0.0774845	0.0101771	0.223707	-0.147306	-0.11813	-0.106891	0.0467244	-0.226056	-0.0801543	0.270638	0.125194	-0.226056	0.165458	0.208547	0.0789394	5
FBgn0021906	0.0209063	0.0509325	0.012631	0.0816316	0.0209063	-0.130128	-0.15798	-0.0568875	-0.0684589	-0.106627	0.0799225	-0.0176143	-0.0684589	0.200064	0.129755	0.00940656	5
FBgn0021967	0.0846233	0.161384	0.0308496	0.0755648	0.0846233	-0.139284	-0.191682	-0.0392916	-0.100508	-0.0627778	0.0374361	-0.0251806	-0.100508	0.150374	0.067559	-0.0331815	5
FBgn0021979	-0.0065213	0.0539982	0.0413352	0.219675	-0.0065213	-0.106588	-0.112357	0.112863	-0.283575	0.0281453	0.0497294	0.0713031	-0.283575	0.175198	0.0775229	-0.0306318	5
FBgn0022153	-0.109429	-0.197698	-0.161951	0.167804	-0.109429	-0.0714284	-0.0854466	0.194829	-0.111861	-0.052286	0.146417	0.179611	-0.111861	0.156756	0.102849	0.0631238	5
FBgn0022160	-0.479121	-0.30702	0.147131	0.593669	-0.479121	-0.278753	-0.105724	0.231706	-0.499409	-0.153233	0.408033	0.572161	-0.499409	0.1905	0.325835	0.332755	3
FBgn0022349	-0.107262	-0.0772217	-0.110983	0.111293	-0.107262	-0.0156266	-0.0896332	0.0666329	-0.253606	0.0158042	0.201661	0.124173	-0.253606	0.255141	0.215213	0.0252808	5
FBgn0022355	-0.356609	0.0137403	0.0252446	0.18191	-0.356609	-0.217936	0.158452	0.281964	-0.414184	-0.0634271	0.333094	0.104747	-0.414184	0.314668	0.283775	0.125353	3
FBgn0022361	-0.0486002	-0.029344	0.0412347	0.173498	-0.0486002	-0.103733	-0.018926	0.0175554	-0.319533	-0.0977149	0.139414	0.269421	-0.319533	0.0924348	0.214126	0.0382991	5
FBgn0022700	-1.07783	0.572099	0.218891	1.41347	-1.07783	1.28605	0.565177	1.30336	-1.75816	0.581029	0.178265	0.213796	-1.75816	0.508789	0.754844	-1.92379	3
FBgn0022702	-0.137213	-0.200321	0.0059838	0.419139	-0.137213	-0.159079	-0.227449	0.292726	-0.22218	0.0616382	0.210994	-0.156564	-0.22218	0.399005	0.261108	-0.188396	5
FBgn0022710	-0.102038	-0.304934	-0.0983796	0.361172	-0.102038	-0.255613	-0.257168	0.177606	-0.339328	-0.112108	0.237363	0.439543	-0.339328	0.199172	0.260496	0.235584	3
FBgn0022720	-0.0206512	-0.107155	-0.146146	0.192641	-0.0206512	-0.0983616	-0.0890857	0.0913986	-0.0782735	-0.0631266	0.049909	0.143885	-0.0782735	0.0729974	0.0894008	0.0614931	5
FBgn0022768	-0.159268	-0.201833	-0.0282094	-0.29765	-0.159268	0.098744	0.13594	0.0821353	0.13757	0.137433	0.0155016	-0.0362736	0.13757	0.0470257	-0.0919102	0.182493	4
FBgn0022774	-0.0854517	0.00474236	-0.00904643	0.178347	-0.0854517	-0.158776	-0.292879	0.0946406	-0.304402	0.109865	0.124442	0.133391	-0.304402	0.248923	0.105311	0.240748	5
FBgn0022942	-0.0370022	-0.0841876	-0.118661	0.234945	-0.0370022	-0.133577	-0.236875	0.0769291	-0.191575	-0.0598485	0.204305	0.162473	-0.191575	0.223136	0.146748	0.0417673	5
FBgn0022981	0.416934	0.160143	0.144953	-1.05177	0.416934	0.124456	0.224301	0.0222581	0.42246	0.23947	-0.169507	-0.435519	0.42246	-0.364466	-0.597377	0.0242756	1
FBgn0023001	-0.0633548	-0.254368	-0.0467529	0.300929	-0.0633548	-0.14307	-0.0547031	0.467576	-0.343309	-0.00430413	0.204185	0.162397	-0.343309	0.134174	0.24838	-0.201115	3
FBgn0023083	-0.241786	-0.152987	-0.0699156	0.253557	-0.241786	-0.19885	-0.0136959	0.0225261	-0.15568	-0.118445	0.383916	0.235246	-0.15568	0.0181871	0.254428	0.180966	3
FBgn0023090	0.223939	0.152299	0.108383	-1.30852	0.223939	0.257068	0.320601	-0.173012	0.564241	0.0964899	-0.188761	-0.261278	0.564241	-0.430322	-0.147433	-0.00187378	1
FBgn0023130	-0.128029	-0.192233	-0.091651	0.334989	-0.128029	-0.190632	-0.232427	0.163112	-0.14844	-0.0994447	0.230077	0.225417	-0.14844	0.132688	0.184913	0.0881313	5
FBgn0023169	-0.015013	-0.0708951	-0.10701	0.132645	-0.015013	-0.0681833	-0.0403216	0.0974463	-0.16848	-0.0512488	0.0588432	0.0407841	-0.16848	0.207775	0.129559	0.0375914	5
FBgn0023170	-0.0590839	0.124894	0.0832387	0.109261	-0.0590839	0.00716702	-0.156606	-0.145015	-0.108335	-0.00908472	0.0566003	0.119997	-0.108335	0.155204	0.098888	-0.109708	5
FBgn0023171	0.0960328	0.0292536	0.152054	-0.28322	0.0960328	0.163264	0.114882	-0.0163543	0.13077	0.0726197	-0.245182	-0.141725	0.13077	-0.137433	-0.201875	0.0401116	4
FBgn0023172	-0.0925243	-0.204911	-0.156	0.209855	-0.0925243	-0.0862354	-0.152383	0.125098	-0.240964	0.0162091	0.212872	0.272885	-0.240964	0.184297	0.155902	0.0893882	5
FBgn0023174	-0.0662208	0.120468	0.0159798	0.113798	-0.0662208	-0.14199	-0.158325	-0.0191426	-0.158952	-0.00106454	0.104959	0.0215401	-0.158952	0.184573	0.126839	0.0827112	5
FBgn0023175	-0.000201458	0.0922068	0.0402389	-0.0424376	-0.000201458	-0.0290604	-0.122738	-0.0941748	-0.0507997	0.0202119	0.0695792	-0.0704223	-0.0507997	0.143151	0.0714835	0.0239641	5
FBgn0023177	-0.187945	-0.0146846	0.0988435	0.348924	-0.187945	-0.0696521	-0.0754091	0.198313	-0.30965	-0.0912733	0.129905	0.269439	-0.30965	0.0488987	0.141442	0.0104448	3
FBgn0023212	0.0957619	0.0170636	-0.105958	0.0109486	0.0957619	-0.0684925	-0.251675	-0.174761	0.0179865	0.035044	0.0858014	-0.0159786	0.0179865	0.209277	0.0952251	-0.0639901	5
FBgn0023213	-0.00206832	-0.0770081	-0.0653994	0.0991109	-0.00206832	0.0086887	-0.1632	-0.0221209	-0.233336	-0.016793	0.239614	0.144287	-0.233336	0.159699	0.222661	-0.0587307	5
FBgn0023395	0.0884734	0.195815	-0.0566613	-1.22121	0.0884734	0.210785	0.304124	0.257709	0.542228	0.177277	-0.091963	-0.149657	0.542228	-0.639072	-0.392458	0.143909	1
FBgn0023441	-0.220063	-0.217324	-0.00510456	0.152188	-0.220063	0.0162119	-0.121501	-0.0318191	-0.392727	0.0963768	0.349516	0.207449	-0.392727	0.35208	0.247089	0.180419	3
FBgn0023477	-0.0611113	0.0694489	0.075344	0.0436009	-0.0611113	-0.0731778	-0.265525	-0.144661	-0.270413	0.0756872	0.252371	-0.0178266	-0.270413	0.429262	0.202222	0.0163041	5
FBgn0023479	-0.0854506	-0.0861205	-0.158055	0.138745	-0.0854506	-0.204745	-0.152328	-0.0139702	-0.33275	0.00714879	0.384975	0.268511	-0.33275	0.317213	0.211011	0.124013	5
FBgn0023507	0.0860602	0.0901333	-0.0370674	0.0205835	0.0860602	-0.0597614	-0.106986	-0.0622501	-0.155053	-0.0372914	0.116773	-0.0660135	-0.155053	0.316522	0.0824154	-0.119074	2
FBgn0023509	-0.0329656	-0.226548	-0.132397	0.215257	-0.0329656	-0.105727	-0.292584	0.108323	-0.10038	-0.0328022	0.0839635	0.221259	-0.10038	0.1676	0.165704	0.0946431	5
FBgn0023510	0.0454753	-0.267842	-0.190145	0.0889414	0.0454753	-0.0741252	-0.111668	0.0262	-0.210457	-0.0140322	0.346373	0.112922	-0.210457	0.223387	0.28474	-0.0947879	5
FBgn0023511	-0.0622357	-0.0970311	-0.0803229	0.101044	-0.0622357	-0.0318411	-0.213103	0.0518625	-0.018147	-0.0777985	0.16671	0.0971683	-0.018147	0.132161	0.0699254	0.0419901	5
FBgn0023514	-0.000179561	-0.04538	0.000171798	0.175549	-0.000179561	-0.140822	-0.210842	0.0786642	-0.132977	0.0301314	0.0791139	0.0762356	-0.132977	0.140329	0.146116	-0.0629531	5
FBgn0023516	0.00740897	-0.0375687	0.0293935	0.0513592	0.00740897	-0.0632007	-0.195506	-0.0437665	-0.0747125	-0.0375073	0.0919825	-0.0545245	-0.0747125	0.225328	0.124182	0.0444368	5
FBgn0023528	-0.121877	-0.0667627	-0.0164239	0.220436	-0.121877	-0.0584221	-0.0132598	0.0925807	-0.372554	-0.0342601	0.237559	0.195179	-0.372554	0.203915	0.168893	0.0594273	5
FBgn0023529	-0.171523	-0.214488	-0.173637	0.277193	-0.171523	-0.0178434	-0.279936	0.115605	-0.0554266	-0.0805477	0.25195	0.244852	-0.0554266	0.0942283	0.174098	0.0624244	5
FBgn0023530	-0.16304	0.0457501	0.141104	0.248837	-0.16304	-0.128015	-0.178736	0.02349	-0.23437	-0.0495339	0.198629	0.20992	-0.23437	0.109025	0.104074	0.0702786	5
FBgn0023535	0.049406	0.0620032	-0.00441888	0.0783568	0.049406	-0.0829884	-0.214715	-0.105722	-0.100913	-0.0780966	0.111732	-0.0211407	-0.100913	0.323714	0.103066	-0.0687756	5
FBgn0023537	0.0345934	0.132054	0.0679324	-0.103713	0.0345934	-0.059377	-0.121348	-0.16313	-0.153947	0.089935	0.144201	-0.130053	-0.153947	0.344551	0.180432	-0.142776	2
FBgn0023540	-0.167221	-0.10859	0.0842531	0.115323	-0.167221	-0.112265	-0.0102075	0.0663817	-0.277062	-0.0331637	0.17133	0.0769903	-0.277062	0.222206	0.189198	0.227112	5
FBgn0023549	-0.0931083	-0.0217346	0.0591181	0.0338924	-0.0931083	-0.0344798	-0.0232518	-0.00229244	-0.327012	0.0186948	0.197318	-0.0197744	-0.327012	0.282903	0.302674	0.0471734	5
FBgn0023550	-0.154804	-0.0658017	-0.0209889	0.0207814	-0.154804	-0.0575055	-0.0704243	-0.0479708	-0.281699	0.0908435	0.256966	0.0473514	-0.281699	0.310322	0.324723	0.0847094	5
FBgn0024184	0.229217	-0.642099	0.00854663	0.568704	0.229217	-0.396523	-0.717852	0.373947	-0.121907	-0.0578144	0.373328	-0.125567	-0.121907	0.135771	0.220273	0.0446673	5
FBgn0024285	0.0177538	-0.0890855	-0.131496	0.173183	0.0177538	-0.118666	-0.106046	0.0642852	-0.183956	-0.113671	0.206699	0.10269	-0.183956	0.197741	0.120729	0.02604	5
FBgn0024289	0.138425	0.151213	0.0371308	-0.391839	0.138425	0.0513898	-0.256505	-0.272765	-0.0783722	0.167122	0.163107	-0.343478	-0.0783722	0.536673	0.163722	-0.125876	2
FBgn0024329	-0.0597424	-0.195667	-0.106636	0.158417	-0.0597424	-0.101218	-0.136236	0.125924	-0.1743	-0.0264553	0.166094	0.112146	-0.1743	0.223191	0.205939	0.0425879	5
FBgn0024362	-0.136405	-0.1218	0.0217937	0.146685	-0.136405	-0.0252361	-0.172133	-0.00450429	-0.19612	-0.0074955	0.140104	0.130008	-0.19612	0.211961	0.206572	0.139094	5
FBgn0024365	-0.11273	-0.0131939	-0.126768	0.25274	-0.11273	-0.024558	-0.061229	0.235313	-0.286534	0.022123	0.146656	0.0472151	-0.286534	0.247237	0.125816	-0.0528235	5
FBgn0024366	-0.325998	-0.294377	0.00291753	0.401214	-0.325998	-0.137716	-0.217609	0.183254	-0.416186	-0.0820127	0.390142	0.275687	-0.416186	0.312253	0.226862	0.423752	3
FBgn0024542	0.0907041	0.131309	0.0929121	-0.470486	0.0907041	0.1053	0.155403	0.0741237	0.303183	0.0493198	-0.192517	-0.182888	0.303183	-0.317162	-0.275335	0.042247	1
FBgn0024556	0.00310302	-0.00699674	-0.0613281	0.127153	0.00310302	-0.0498809	-0.245942	-0.0183473	-0.0199034	-0.0592213	0.0720869	0.0479431	-0.0199034	0.16676	0.105732	-0.0443581	5
FBgn0024732	-0.150917	-0.187098	-0.00149208	0.412044	-0.150917	-0.272744	-0.208136	0.337802	-0.418661	-0.260438	0.23294	0.409032	-0.418661	0.0564683	0.324226	0.296552	3
FBgn0024754	-0.0367584	-0.0809827	-0.040844	0.178719	-0.0367584	-0.0672282	-0.16386	0.00625242	-0.0994211	-0.00512382	0.0312854	0.10858	-0.0994211	0.168572	0.0889512	0.0480374	5
FBgn0024841	-0.0118728	0.0905558	0.0431661	0.13254	-0.0118728	-0.106075	-0.170838	-0.063862	-0.161148	-0.031354	0.0508984	0.0582779	-0.161148	0.20991	0.122544	0.0102794	5
FBgn0024846	-0.062435	0.0480808	-0.0352294	0.195564	-0.062435	-0.0671769	-0.131389	0.087237	-0.239589	-0.0458451	0.0985623	0.0710588	-0.239589	0.232965	0.184924	-0.0347032	5
FBgn0024945	0.0489816	0.0901989	0.0179158	-0.0205651	0.0489816	-0.0812335	0.0132993	-0.0298175	-0.127541	-0.0155006	0.120774	-0.0495125	-0.127541	0.145812	0.0358001	-0.0700515	5
FBgn0024947	-0.14074	0.0227271	-0.0329197	0.24902	-0.14074	-0.104663	-0.117265	0.178581	-0.255132	-0.0507023	0.192053	0.100994	-0.255132	0.183396	0.165755	0.00476844	5
FBgn0024957	-0.133386	-0.0933775	-0.0864483	0.0838937	-0.133386	-0.0565372	-0.121613	0.034477	-0.272287	0.00573518	0.19836	0.101024	-0.272287	0.311309	0.267979	0.166545	5
FBgn0024973	-0.0946697	-0.0621041	-0.00452939	0.198628	-0.0946697	-0.103807	-0.181183	0.053063	-0.0591521	-0.0320892	0.143914	0.065218	-0.0591521	0.10658	0.0820433	0.04191	5
FBgn0024987	-0.0827745	-0.16186	-0.118095	0.248642	-0.0827745	-0.115603	-0.158674	0.150017	-0.202554	-0.0741052	0.159903	0.201331	-0.202554	0.155332	0.135921	0.147849	5
FBgn0025111	0.259274	0.100223	0.272349	-0.795371	0.259274	0.234727	0.270475	0.00743991	0.349483	0.20252	-0.284176	-0.388844	0.349483	-0.435694	-0.399698	-0.00146245	1
FBgn0025115	0.252825	0.145127	0.380216	-0.700731	0.252825	0.284291	0.277377	-0.0811744	0.244494	0.198039	-0.436373	-0.516246	0.244494	-0.234349	-0.318914	0.00809797	1
FBgn0025286	-0.0712122	0.123824	0.0451211	0.150934	-0.0712122	-0.0379778	-0.107869	0.0225342	-0.175699	-0.0991195	0.0463206	0.0222045	-0.175699	0.198422	0.137654	-0.00822458	5
FBgn0025335	-0.168714	0.0476323	0.0304701	0.222348	-0.168714	-0.052962	-0.00905517	0.133935	-0.306122	-0.00124409	0.127006	0.080973	-0.306122	0.191282	0.162102	0.0171847	5
FBgn0025352	0.0444529	0.0830396	0.00612312	0.0518384	0.0444529	-0.0958318	-0.209359	-0.141963	-0.166569	-0.013735	0.166381	-0.0354965	-0.166569	0.314126	0.15135	-0.0322398	5
FBgn0025373	-0.0908484	0.0121738	-0.021419	-0.0565763	-0.0908484	-0.0645796	-0.10247	0.0398361	-0.134273	0.0400802	0.16845	-0.0395936	-0.134273	0.226653	0.207465	0.0402225	5
FBgn0025378	0.230996	0.171332	0.346152	-0.765788	0.230996	0.285736	0.232827	0.0402092	0.300529	0.252309	-0.423658	-0.404836	0.300529	-0.451024	-0.451092	0.104784	1
FBgn0025381	-0.196304	-0.12597	0.000655549	0.259368	-0.196304	-0.168776	-0.0026386	0.148296	-0.278149	-0.0940115	0.23393	0.194871	-0.278149	0.106794	0.186996	0.209391	3
FBgn0025387	0.157505	-0.0297693	0.075865	-0.910628	0.157505	0.277415	0.209451	-0.0351556	0.434745	0.280106	-0.307795	-0.234189	0.434745	-0.317571	-0.361211	0.168981	1
FBgn0025388	0.14754	-0.0887821	0.0275302	-0.921918	0.14754	0.2468	0.209472	-0.017225	0.433332	0.27947	-0.256022	-0.204187	0.433332	-0.301579	-0.312092	0.176788	1
FBgn0025394	-0.0891343	-0.200161	-0.123125	0.210007	-0.0891343	-0.0700134	-0.194201	0.094289	-0.153964	-0.0325902	0.128594	0.250798	-0.153964	0.153176	0.15514	0.114284	5
FBgn0025454	-0.0290095	0.0802299	0.0228288	0.201104	-0.0290095	-0.221253	-0.12283	0.130409	-0.364206	-0.190858	0.203434	0.22999	-0.364206	0.269969	0.0573261	0.126082	5
FBgn0025456	-0.104901	0.0122433	-0.0206881	0.045938	-0.104901	-0.178295	-0.0993037	0.0450413	-0.322815	-0.0507525	0.215413	0.0702982	-0.322815	0.307467	0.311707	0.196364	5
FBgn0025463	-0.0951503	-0.0109647	-0.0177408	0.25136	-0.0951503	-0.100683	-0.0554552	0.0883251	-0.191274	-0.0207757	0.102794	0.180069	-0.191274	0.0589884	0.111783	-0.0148513	5
FBgn0025573	0.23448	0.168186	0.254483	-0.87499	0.23448	0.29909	0.243532	-0.0543622	0.360242	0.146097	-0.526464	-0.35131	0.360242	-0.292319	-0.32504	0.123652	1
FBgn0025592	0.143497	0.16328	-0.0492152	-0.180702	0.143497	0.00333933	-0.0805945	-0.210299	-0.123348	0.124439	0.115395	-0.175352	-0.123348	0.348008	0.0435715	-0.142167	2
FBgn0025608	-0.060364	-0.0181568	-0.0771269	0.00807173	-0.060364	-0.0614115	-0.0217135	0.0415302	-0.0235452	-0.0555525	0.0751494	0.0023039	-0.0235452	0.149055	0.0725669	0.0531024	5
FBgn0025612	0.306113	0.0345461	0.316122	-0.801494	0.306113	0.270404	0.261493	-0.00654791	0.263032	0.218118	-0.397879	-0.402672	0.263032	-0.383973	-0.29599	0.0495844	1
FBgn0025615	-0.107171	0.0636328	-0.023185	0.163735	-0.107171	-0.144613	-0.221927	0.00287513	-0.221528	-0.0744572	0.181564	0.0758796	-0.221528	0.240614	0.222736	0.170543	5
FBgn0025616	0.221517	0.189722	0.259841	-0.821006	0.221517	0.370102	0.267411	-0.0869334	0.246276	0.246803	-0.361103	-0.36541	0.246276	-0.334441	-0.357899	0.0573287	1
FBgn0025620	0.00332015	0.0969193	-0.0415676	-0.0247368	0.00332015	-0.0225155	-0.0444115	-0.121515	-0.176979	0.0915485	0.234991	-0.11986	-0.176979	0.381093	0.151019	-0.233647	2
FBgn0025624	-0.115572	0.0264422	0.00228842	0.231667	-0.115572	-0.0755477	0.024083	0.152744	-0.344518	-0.045314	0.18447	0.116631	-0.344518	0.101316	0.205675	-0.00427613	5
FBgn0025631	-0.32959	-0.224486	-0.066992	0.296015	-0.32959	-0.0164626	0.0175965	0.128874	-0.367945	-0.00741285	0.361072	0.179153	-0.367945	0.352143	0.317723	0.0578485	3
FBgn0025637	-0.0740507	0.075201	-0.0285005	0.176949	-0.0740507	-0.060898	-0.0828863	0.0439066	-0.204413	-0.0284566	0.0732505	0.0576625	-0.204413	0.196173	0.16385	-0.0293241	5
FBgn0025638	-0.0423396	0.117742	0.0212922	0.0983086	-0.0423396	-0.0710429	-0.181233	-0.0485028	-0.132578	-0.0293453	0.0621575	0.0226249	-0.132578	0.19423	0.131691	0.0319141	5
FBgn0025642	0.116157	0.0828314	0.17682	-0.546717	0.116157	0.180924	0.277814	0.0807511	0.332919	0.144023	-0.370007	-0.438371	0.332919	-0.268326	-0.30435	0.086455	1
FBgn0025678	-0.315108	-0.0766715	-0.0778348	0.40141	-0.315108	-0.0336853	-0.169643	0.209326	-0.106231	-0.0313534	0.153052	0.300914	-0.106231	0.00811181	0.0710418	0.0880101	3
FBgn0025680	-0.269108	-0.00992744	0.0232259	0.18138	-0.269108	-0.0374556	0.0160147	0.0844792	-0.446138	0.0712668	0.240732	0.160408	-0.446138	0.336719	0.242413	0.121236	3
FBgn0025683	-0.140819	-0.104678	-0.131001	0.22501	-0.140819	-0.153456	-0.0584018	0.0766118	-0.387586	-0.0936129	0.320942	0.228831	-0.387586	0.250628	0.287032	0.208905	3
FBgn0025697	-0.246512	-0.0762276	-0.0292972	0.247994	-0.246512	-0.286311	-0.0110406	0.234028	-0.471338	-0.102275	0.381421	0.382776	-0.471338	0.13824	0.288275	0.268118	3
FBgn0025702	0.0460376	-0.084294	0.0208303	-0.524238	0.0460376	0.137243	0.0910896	0.0519939	0.232933	0.145221	-0.126088	-0.094527	0.232933	-0.157414	-0.199938	0.182181	4
FBgn0025709	0.701334	0.437832	-0.0194625	-0.180291	0.701334	0.279078	0.0187416	0.167461	-0.369648	0.4965	-0.0980384	0.10616	-0.369648	-0.272301	-0.526518	-1.07253	4
FBgn0025712	-0.0268784	-0.0835529	-0.116345	0.234926	-0.0268784	-0.115744	-0.24454	0.0698689	-0.134121	-0.114699	-0.074354	0.240894	-0.134121	0.124315	0.2066	0.19463	5
FBgn0025724	-0.0945161	-0.0633267	-0.0923886	0.294441	-0.0945161	-0.0501321	-0.203858	0.0348871	-0.0942482	-0.0421121	0.163185	0.13482	-0.0942482	0.145786	0.0939967	-0.0377693	5
FBgn0025725	-0.113153	-0.162324	-0.0521246	0.248245	-0.113153	-0.0754398	-0.191572	0.036147	-0.109995	-0.0486591	0.245376	0.178353	-0.109995	0.141046	0.139423	-0.0121749	5
FBgn0025777	-0.033253	0.00241431	0.0461406	-0.230301	-0.033253	0.0737432	0.111538	0.101725	0.0704585	0.0426397	-0.0936112	-0.0329307	0.0704585	-0.0976798	-0.115202	0.117113	4
FBgn0025800	-0.023011	-0.0878865	-0.157308	0.112982	-0.023011	-0.0865942	-0.0961747	0.134968	-0.228394	-0.121186	0.178591	0.157898	-0.228394	0.174988	0.176511	0.116021	5
FBgn0025814	-0.128565	0.0496749	0.0110944	0.209626	-0.128565	-0.205795	-0.1663	0.0265114	-0.296676	-0.0815537	0.133303	0.198423	-0.296676	0.210547	0.261982	0.202969	5
FBgn0025821	0.217134	0.21481	0.265039	-0.907485	0.217134	0.272904	0.321653	-0.149232	0.322767	0.159443	-0.483994	-0.340819	0.322767	-0.412132	-0.18404	0.164051	1
FBgn0025827	-0.0285426	0.0807736	0.0620611	0.0855683	-0.0285426	-0.0263162	-0.0757802	-0.10945	-0.248189	-0.062896	-0.017556	0.164008	-0.248189	0.207373	0.146262	0.0994152	5
FBgn0025838	0.235145	0.133441	0.355333	-0.736036	0.235145	0.27908	0.239261	-0.0289668	0.321942	0.227049	-0.435678	-0.402851	0.321942	-0.393761	-0.369376	0.0183321	1
FBgn0025839	0.0302324	0.118082	0.0264139	0.146154	0.0302324	-0.129754	-0.244806	-0.0576958	-0.100112	-0.059692	0.0595137	0.0404323	-0.100112	0.138398	0.0961827	0.00653041	5
FBgn0025879	-0.027964	0.0377793	-0.0321535	0.147535	-0.027964	-0.122189	-0.19507	-0.03664	-0.146768	-0.0104045	0.15414	0.0668721	-0.146768	0.167041	0.133527	0.0390262	5
FBgn0025885	-0.210304	-0.229227	0.0166301	0.316238	-0.210304	-0.294251	-0.0312686	0.147576	-0.214723	-0.0201025	0.259149	0.173076	-0.214723	0.0984438	0.273085	0.140703	3
FBgn0026076	-0.0707548	0.0193964	0.0172697	0.0175736	-0.0707548	-0.0623758	0.0116646	-0.00198754	-0.2338	-0.019073	0.157011	0.0547552	-0.2338	0.19303	0.179221	0.0426246	5
FBgn0026136	0.23741	0.251434	0.284402	-0.931662	0.23741	0.251229	0.264153	-0.0972769	0.432595	0.184308	-0.357792	-0.390208	0.432595	-0.457238	-0.427067	0.0857092	1
FBgn0026141	0.25738	0.141341	0.256293	-0.885587	0.25738	0.190815	0.274932	-0.124218	0.411627	0.152021	-0.347246	-0.392711	0.411627	-0.330508	-0.318766	0.0456207	1
FBgn0026147	0.186228	-0.0777092	0.161247	-0.72079	0.186228	0.187419	0.206045	-0.0478895	0.332438	0.200252	-0.188016	-0.194269	0.332438	-0.327195	-0.341741	0.105316	1
FBgn0026150	0.0137447	0.201932	-0.00921834	-0.103194	0.0137447	0.0343617	0.0456367	0.0883153	-0.0571173	0.0974393	-0.0543042	-0.0867683	-0.0571173	0.137769	0.0538877	-0.319113	2
FBgn0026174	0.110827	0.438417	0.182461	-1.27308	0.110827	0.232323	0.435686	0.143047	0.541572	0.0378527	-0.405184	-0.246402	0.541572	-0.716785	-0.30574	0.172607	1
FBgn0026175	0.408556	0.505672	0.213626	-2.08775	0.408556	0.269303	0.477395	0.29609	0.683517	0.190684	-0.151732	-0.176942	0.683517	-1.13707	-0.592312	0.00889371	1
FBgn0026176	0.22382	0.187324	0.239531	-0.873942	0.22382	0.148538	0.217623	-0.00260918	0.431632	0.13712	-0.387042	-0.36667	0.431632	-0.416693	-0.286917	0.092833	1
FBgn0026179	-0.038795	-0.366726	-0.181403	0.306249	-0.038795	-0.244271	-0.12349	0.224334	-0.172696	-0.194381	0.236041	0.31314	-0.172696	0.0796513	0.232404	0.141434	3
FBgn0026199	0.0211824	-0.125259	-0.0445792	0.117837	0.0211824	-0.0739784	-0.0471256	0.0141206	-0.274374	-0.0950247	0.157503	0.116351	-0.274374	0.143224	0.300568	0.0427459	5
FBgn0026238	-0.0780133	-0.0344869	0.0734754	0.246384	-0.0780133	-0.12386	-0.0937921	0.052446	-0.300449	-0.102231	0.106089	0.229525	-0.300449	0.127228	0.160826	0.115322	5
FBgn0026257	0.217143	0.080219	0.0293242	-0.60264	0.217143	0.222213	0.161262	0.0278392	0.284817	0.030758	-0.288401	-0.255395	0.284817	-0.22482	-0.205741	0.0214626	1
FBgn0026316	-0.0498594	0.0450736	0.0500632	0.116512	-0.0498594	-0.0748224	-0.0898239	0.0243586	-0.0773054	-0.0248676	0.0350586	0.0245922	-0.0773054	0.0985915	0.0623301	-0.0127366	5
FBgn0026323	-0.121246	-0.0941663	-0.0510014	0.287875	-0.121246	-0.109638	-0.0121147	0.184744	-0.32201	-0.0838284	0.175372	0.158667	-0.32201	0.177506	0.209151	0.043944	3
FBgn0026369	-0.0686949	-0.245179	-0.20461	0.171338	-0.0686949	-0.115962	-0.0626109	0.187954	-0.181682	-0.123341	0.165596	0.172828	-0.181682	0.183731	0.212988	0.158021	5
FBgn0026371	0.127414	0.156238	0.200848	-0.679971	0.127414	0.155271	0.205432	-0.0228869	0.356594	0.140099	-0.324689	-0.210926	0.356594	-0.337866	-0.280866	0.0313003	1
FBgn0026372	-0.0651162	0.060014	0.034897	0.189934	-0.0651162	-0.0588978	-0.105563	0.025641	-0.180659	-0.118646	0.0729302	0.0269399	-0.180659	0.205593	0.181451	-0.0227425	5
FBgn0026378	-0.185214	0.0263645	0.00024112	0.133785	-0.185214	-0.0645152	-0.0276704	0.125049	-0.32753	-0.00761592	0.102987	0.0633577	-0.32753	0.285067	0.308488	0.0799499	5
FBgn0026380	-0.0236871	0.131665	0.0256907	-0.00389306	-0.0236871	-0.0724871	-0.105472	-0.0508569	-0.0822953	-0.0133106	0.0592742	-0.0689945	-0.0822953	0.165736	0.087378	0.057236	5
FBgn0026395	0.317673	0.150391	0.0493439	-0.990763	0.317673	0.31423	0.29392	-0.0526749	0.34747	0.175215	-0.269785	-0.409865	0.34747	-0.142826	-0.408037	-0.0394351	1
FBgn0026409	0.0169868	-0.0823343	-0.116236	0.147555	0.0169868	-0.127115	-0.124887	-0.0340805	-0.236796	-0.131537	0.281167	0.0907515	-0.236796	0.29823	0.19006	0.0480437	5
FBgn0026411	0.1314	-0.545091	0.0359574	0.163555	0.1314	-0.343479	-0.362391	0.143679	0.0986851	0.119006	0.513821	-0.322442	0.0986851	0.106674	0.191609	-0.161068	5
FBgn0026428	-0.0365546	-0.0821151	-0.111827	0.214206	-0.0365546	-0.0531359	-0.143366	0.207358	-0.252484	-0.078434	-0.0103642	0.231634	-0.252484	0.255041	0.0194483	0.129632	5
FBgn0026563	0.203395	0.140915	0.194512	-0.977195	0.203395	0.386619	0.252484	-0.215959	0.282773	0.256149	-0.224203	-0.519839	0.282773	0.0708291	-0.271822	-0.0648268	1
FBgn0026593	0.115109	-0.408465	-0.117409	0.655067	0.115109	-0.539792	-0.335264	0.350902	-0.162385	-0.446418	0.159053	0.480412	-0.162385	-0.13492	0.0853052	0.346083	3
FBgn0026630	-0.0934178	0.0906852	0.127988	-0.204279	-0.0934178	0.0363116	0.182832	-0.121548	-0.22632	0.00279664	0.204887	-0.112459	-0.22632	0.346447	0.210926	-0.125111	2
FBgn0026721	-0.110182	0.083528	-0.00504697	0.0822766	-0.110182	-0.127783	-0.0233446	0.00132222	-0.305911	-0.0732287	0.227064	0.0668832	-0.305911	0.311785	0.181916	0.106814	5
FBgn0026749	-0.0236003	0.0449375	-0.0585756	0.132836	-0.0236003	-0.085676	-0.0482749	0.147978	-0.262558	0.00859462	-0.0563809	0.158013	-0.262558	0.175499	0.144006	0.00936006	5
FBgn0026753	-0.0385991	0.197105	0.114128	0.157941	-0.0385991	-0.109083	0.0119396	-0.127184	-0.170805	-0.0510704	0.0514547	0.0349429	-0.170805	0.207719	0.110206	-0.179291	2
FBgn0026756	-0.117608	1.60983	1.05267	-0.969973	-0.117608	1.61483	0.766633	-0.418022	-1.70921	0.958574	0.366872	0.20724	-1.70921	0.894626	-0.347207	-2.08244	2
FBgn0026760	-0.0815626	0.626826	-0.114776	0.204652	-0.0815626	0.179186	0.560688	0.900697	-1.23885	0.415011	-0.260267	0.0776029	-1.23885	0.670862	0.989252	-1.60892	2
FBgn0027066	0.0225218	0.035861	0.113786	-0.149804	0.0225218	0.100182	0.0953142	0.00938399	0.0482378	0.0138609	-0.12306	-0.133545	0.0482378	-0.063973	-0.0762847	0.0367594	4
FBgn0027070	0.0632025	0.0362772	-0.0910896	0.080002	0.0632025	-0.0547283	-0.177258	-0.148586	-0.0603127	-0.0437874	0.203364	-0.145599	-0.0603127	0.303977	0.127057	-0.095408	5
FBgn0027073	-0.000192688	0.142838	0.04987	-0.0401604	-0.000192688	-0.0303603	-0.121112	-0.113447	-0.266141	0.00447237	0.145175	-0.0415258	-0.266141	0.424031	0.208878	-0.0959923	2
FBgn0027079	-0.0672639	-0.0863773	-0.0752845	0.221946	-0.0672639	-0.0615627	-0.172805	0.123572	-0.100512	-0.0178238	0.147338	0.0649989	-0.100512	0.122202	0.114626	-0.0452774	5
FBgn0027080	-0.00904033	-0.00279653	-0.00322803	0.111682	-0.00904033	-0.0494309	-0.117709	0.0418282	-0.0981018	-0.118332	0.100438	-0.00414768	-0.0981018	0.185916	0.107338	-0.037274	5
FBgn0027081	-0.0405658	-0.0193173	-0.118687	0.124656	-0.0405658	-0.0932074	-0.14381	0.0246099	-0.0266568	0.0328777	0.16126	0.0328799	-0.0266568	0.13564	0.0588718	-0.0613295	5
FBgn0027085	-0.0610953	-0.0468191	-0.0597783	0.135153	-0.0610953	-0.0916232	-0.207055	0.0676064	-0.150065	-0.0610219	0.19458	0.054298	-0.150065	0.207049	0.171627	0.0583057	5
FBgn0027086	-0.00788342	-0.0834048	-0.125665	0.0793524	-0.00788342	-0.0461587	-0.124713	0.0733354	-0.0537445	-0.0907951	0.159565	0.0636718	-0.0537445	0.100318	0.117719	2.96477e-05	5
FBgn0027087	-0.121194	-0.0232989	0.0278043	0.26715	-0.121194	-0.0592045	-0.0978346	0.0320374	-0.177642	-0.0294852	0.130882	0.115415	-0.177642	0.176024	0.0908684	-0.0326849	5
FBgn0027088	-0.0765709	-0.0124574	-0.0421664	0.177216	-0.0765709	-0.0738604	-0.163239	0.0703853	-0.0987032	-0.0223187	0.147619	0.0465512	-0.0987032	0.100726	0.114602	0.00749058	5
FBgn0027090	-0.0211046	-0.0543614	-0.107207	0.125078	-0.0211046	-0.049338	-0.0878199	0.0552579	-0.0577819	-0.0832	0.109364	0.000841541	-0.0577819	0.162273	0.0729493	0.0139355	5
FBgn0027094	-0.121049	-0.0805643	-0.0703418	0.236258	-0.121049	-0.146531	-0.173217	0.0876818	-0.155702	-0.0651259	0.28687	0.162113	-0.155702	0.137062	0.143747	0.03555	5
FBgn0027107	0.0599714	0.325126	0.218714	-1.6267	0.0599714	0.257425	0.283038	0.325882	0.667202	0.170095	-0.119229	-0.319143	0.667202	-0.709925	-0.415022	0.155392	1
FBgn0027108	0.0229075	-0.0212904	-0.113072	0.0991682	0.0229075	-0.0769302	-0.154695	-0.0459583	-0.268603	-0.0235267	0.220705	0.149606	-0.268603	0.311179	0.199106	-0.0528999	5
FBgn0027280	-0.126038	-0.0478922	-0.0596804	0.180312	-0.126038	-0.104623	-0.0257925	0.111168	-0.33252	-0.0489876	0.218171	0.0995362	-0.33252	0.268226	0.209112	0.117565	5
FBgn0027291	0.0208389	0.00994922	-0.0454934	0.0781237	0.0208389	-0.0960065	-0.137418	0.000694926	-0.141896	-0.109158	0.103176	-0.0105826	-0.141896	0.283498	0.205109	-0.0397777	5
FBgn0027348	0.220991	-0.15931	-0.170649	0.278814	0.220991	-0.2192	-0.243636	0.0396893	-0.157184	-0.113438	0.238956	0.0588061	-0.157184	0.140895	-0.0857193	0.107177	5
FBgn0027363	-0.241248	-0.126549	-0.0249706	0.27364	-0.241248	-0.127364	0.0527397	0.178204	-0.280744	-0.105792	0.264045	0.205463	-0.280744	0.120634	0.238162	0.0957708	3
FBgn0027376	0.172599	0.0126793	0.0545925	-1.04368	0.172599	0.242443	0.268649	-0.0973238	0.459581	0.205404	-0.20612	-0.261922	0.459581	-0.33076	-0.245912	0.137594	1
FBgn0027492	-0.00819722	-0.191743	-0.225074	0.110755	-0.00819722	-0.0992222	-0.192254	0.0577908	-0.202499	-0.0236775	0.20271	0.160127	-0.202499	0.264446	0.212645	0.144892	5
FBgn0027493	0.00682274	0.0688513	0.0296891	0.0977154	0.00682274	-0.0280871	-0.00209705	-0.00135601	-0.224699	0.0157131	0.106411	-0.00990857	-0.224699	0.213873	0.105188	-0.160239	2
FBgn0027494	0.345409	0.391275	0.245369	-1.3091	0.345409	0.323297	0.40346	0.0229386	0.539168	0.172218	-0.261055	-0.506694	0.539168	-0.704655	-0.598344	0.0521388	1
FBgn0027500	0.0752319	0.017768	-0.108979	-0.524622	0.0752319	0.064206	0.160955	0.217076	0.411888	0.0277143	-0.278671	-0.0780961	0.411888	-0.371015	-0.230396	0.12982	1
FBgn0027505	0.1801	0.106976	0.251425	-0.529367	0.1801	0.184158	0.212788	-0.0674975	0.224368	0.112409	-0.325938	-0.297158	0.224368	-0.243221	-0.285312	0.0718019	1
FBgn0027507	0.00574369	-0.0416618	-0.0558527	0.149117	0.00574369	-0.061908	-0.103684	0.128567	-0.176509	-0.0804424	0.119046	0.111443	-0.176509	0.0835347	0.122535	-0.0291623	5
FBgn0027508	-0.0489051	-0.380909	-0.341852	0.293899	-0.0489051	-0.133321	-0.269248	0.226325	-0.160912	-0.0131755	0.024992	0.376927	-0.160912	0.159346	0.19023	0.286422	3
FBgn0027512	0.111537	-0.106677	0.0753435	-0.61337	0.111537	0.155874	0.15249	-0.00705868	0.330845	0.160281	-0.164176	-0.145778	0.330845	-0.248445	-0.264855	0.121607	1
FBgn0027527	0.251632	0.136211	0.0480831	-0.937004	0.251632	0.0634541	0.642219	0.276374	0.400612	0.186927	-0.603976	-0.481338	0.400612	-0.286374	-0.450183	0.101119	1
FBgn0027528	-0.0218268	0.115148	-0.0515977	-0.0283327	-0.0218268	0.0721163	-0.0301456	-0.00600159	-0.294844	0.134074	0.0385023	0.00106708	-0.294844	0.428593	0.143634	-0.183716	2
FBgn0027535	0.0327722	0.00657671	-0.162609	0.0913945	0.0327722	-0.0852202	-0.142454	0.0381324	-0.239518	-0.0742846	0.159124	0.179627	-0.239518	0.256668	0.113189	0.0333458	5
FBgn0027539	0.0937348	0.0670193	0.0533061	-0.63696	0.0937348	0.108711	0.223202	0.0732895	0.366328	0.141361	-0.207934	-0.224118	0.366328	-0.372517	-0.221956	0.0764696	1
FBgn0027547	-0.177949	-0.0580198	0.029367	0.303541	-0.177949	-0.184171	-0.0378381	0.169637	-0.331517	-0.118659	0.17291	0.256642	-0.331517	0.116468	0.208569	0.160488	3
FBgn0027549	0.0542839	-0.0271351	0.0595512	-0.206252	0.0542839	0.0855264	0.0476632	0.0163371	0.129849	0.0682552	-0.113938	-0.122899	0.129849	-0.0835929	-0.100033	0.00825169	4
FBgn0027550	0.163251	-0.14774	-0.189444	0.0957077	0.163251	-0.125445	-0.0800645	0.318898	-0.0378669	0.0631956	-0.0592171	0.0179091	-0.0378669	0.121526	0.121764	-0.387857	5
FBgn0027552	-0.0275007	0.0958412	-0.0149248	-0.0176747	-0.0275007	-0.105438	-0.0874923	-0.0765939	-0.280779	0.0589621	0.197986	0.0113061	-0.280779	0.331923	0.197467	0.0251979	5
FBgn0027554	0.140001	-0.0719832	0.149191	-0.411485	0.140001	0.11417	0.0758115	-0.0504944	0.201647	0.132432	-0.125922	-0.209668	0.201647	-0.174302	-0.184446	0.0734004	4
FBgn0027560	-0.177061	-0.0302017	0.0265236	0.32826	-0.177061	-0.18165	-0.0807676	0.131351	-0.408813	-0.163591	0.28175	0.291713	-0.408813	0.248756	0.112238	0.207366	3
FBgn0027562	-0.113867	-0.380178	0.0696194	0.398934	-0.113867	-0.348275	-0.0891253	0.0828624	-0.145882	-0.200124	0.183225	0.358863	-0.145882	-0.0469301	0.226413	0.264213	3
FBgn0027563	0.0198042	0.0610408	-0.0116747	0.0783418	0.0198042	-0.0962406	-0.185106	-0.16005	-0.153826	-0.0225269	0.159627	0.0374759	-0.153826	0.315573	0.0783179	0.0132636	5
FBgn0027567	-0.280089	-0.246131	-0.0218326	0.284398	-0.280089	-0.0413556	-0.140208	0.243712	-0.315766	-0.0519302	0.18651	0.308462	-0.315766	0.171984	0.206272	0.291828	3
FBgn0027570	0.0592027	0.00313349	-0.0549598	0.0837429	0.0592027	-0.183427	-0.0841522	0.122018	-0.0274407	-0.0162063	0.140755	0.00574483	-0.0274407	0.125914	0.131425	-0.337511	5
FBgn0027571	-0.55339	-0.438979	0.0720963	0.430054	-0.55339	-0.1917	0.125357	0.190411	-0.712531	-0.103904	0.734829	0.521457	-0.712531	0.403744	0.504535	0.28394	3
FBgn0027572	-0.175163	0.00639933	0.153997	0.119331	-0.175163	-0.093662	0.0130416	-0.0911846	-0.303492	0.053417	0.294866	0.0535276	-0.303492	0.316954	0.159678	-0.0290541	5
FBgn0027578	-0.204436	-0.0126126	-0.0609278	0.293812	-0.204436	-0.159651	0.000895354	0.0165	-0.373245	-0.175031	0.308589	0.264854	-0.373245	0.260356	0.22413	0.194448	3
FBgn0027583	-0.0691469	0.0854164	0.0577352	0.0666422	-0.0691469	-0.0788671	-0.0579437	-0.00353642	-0.165864	-0.0526655	0.105008	-0.000432924	-0.165864	0.134237	0.149497	0.0649326	5
FBgn0027586	-0.148938	0.0333113	0.0406088	0.20137	-0.148938	-0.0149118	-0.159641	-0.0714759	-0.284422	-0.0218352	0.0856761	0.230145	-0.284422	0.176449	0.209362	0.157662	5
FBgn0027588	-0.100407	-0.0782894	-0.038928	0.0990338	-0.100407	-0.0478967	-0.117761	0.0556748	-0.0401183	-0.0255065	0.139548	0.061157	-0.0401183	0.153003	0.0995891	-0.0185728	5
FBgn0027590	-0.0526025	0.123027	0.0402439	0.181902	-0.0526025	-0.156331	-0.062567	0.0434388	-0.316225	-0.0790605	0.159475	0.0613796	-0.316225	0.244791	0.178694	0.00266422	5
FBgn0027601	0.245779	-0.0475354	0.0403935	-0.0401167	0.245779	-0.176972	-0.237177	-0.184044	0.0586319	-0.0696862	0.0528955	-0.0963063	0.0586319	0.169702	0.149752	-0.169726	4
FBgn0027608	0.0929629	-0.0228635	0.217739	-0.304597	0.0929629	0.119472	0.139284	0.0313806	0.147425	0.104634	-0.265264	-0.15358	0.147425	-0.223533	-0.171732	0.0482849	4
FBgn0027610	-0.150049	-0.104091	0.019937	0.252794	-0.150049	-0.222421	-0.0690818	0.057547	-0.339513	-0.139897	0.222148	0.222823	-0.339513	0.171465	0.323959	0.243939	3
FBgn0027611	-0.0790753	0.13001	-0.0558867	0.0323269	-0.0790753	-0.102444	-0.0706063	0.0178155	-0.30688	-0.00888323	0.179806	0.0894434	-0.30688	0.345532	0.140406	0.0743908	5
FBgn0027615	0.148585	0.0631753	0.190376	-0.446638	0.148585	0.176428	0.1295	0.00125761	0.227343	0.16383	-0.253843	-0.279437	0.227343	-0.284863	-0.242816	0.031176	1
FBgn0027621	-0.205694	-0.0438418	0.006598	0.0350778	-0.205694	0.00289733	0.0197302	-0.0913816	-0.389619	0.0418603	0.353846	0.103444	-0.389619	0.41966	0.277196	0.0655403	5
FBgn0027654	-0.0336154	-0.0464043	-0.0359424	0.107303	-0.0336154	-0.124393	-0.188234	-0.0833217	-0.172394	-0.0122475	0.142685	0.105486	-0.172394	0.18006	0.250208	0.116819	5
FBgn0027655	-0.0483311	-0.281437	-0.251085	0.230146	-0.0483311	-0.0591876	-0.263213	0.112735	-0.17671	-0.0291777	0.26677	0.313453	-0.17671	0.208556	0.119688	0.0828355	5
FBgn0027657	0.0957374	0.25205	0.00717332	-0.108987	0.0957374	-0.0756888	-0.218837	-0.271906	-0.100397	0.0470712	0.13165	-0.0910026	-0.100397	0.345942	0.146735	-0.154882	2
FBgn0027779	0.0138764	0.0740241	0.0186248	0.0500401	0.0138764	-0.0727827	0.00701968	-0.118522	-0.142537	-0.0252478	0.132089	0.0221462	-0.142537	0.217324	0.122351	-0.169745	2
FBgn0027788	0.189227	-0.148983	0.181173	-0.767554	0.189227	0.25471	0.205924	0.212656	0.603834	0.426013	-0.101932	-0.228334	0.603834	-0.324394	-1.14967	-0.145734	1
FBgn0027794	0.00932296	-0.136078	-0.113074	0.227573	0.00932296	-0.150048	-0.21102	0.101376	-0.151195	-0.144371	0.164987	0.113238	-0.151195	0.229973	0.103353	0.0978333	5
FBgn0027795	0.180792	0.0253321	0.159232	-0.820861	0.180792	0.225869	0.236146	0.0299895	0.414192	0.199663	-0.303915	-0.28877	0.414192	-0.390359	-0.372172	0.109877	1
FBgn0027873	-0.0499948	-0.0943464	-0.141762	0.144095	-0.0499948	-0.0899171	-0.124342	0.165773	-0.145904	-0.132527	0.107467	0.0864953	-0.145904	0.190879	0.185876	0.0941063	5
FBgn0027889	0.0791542	0.035946	0.0314941	-0.543661	0.0791542	0.0932211	0.188557	0.148907	0.329672	0.0774061	-0.188344	-0.181554	0.329672	-0.375875	-0.170676	0.0669276	1
FBgn0027930	-0.140377	0.0592306	-0.0339375	0.208625	-0.140377	-0.120997	-0.0899945	0.0855951	-0.347187	-0.0195632	0.0986256	0.256194	-0.347187	0.271311	0.0430748	0.216965	5
FBgn0027949	0.175363	0.210502	0.0852977	-1.268	0.175363	0.280869	0.315455	0.181425	0.548655	0.174496	-0.396862	-0.369273	0.548655	-0.529421	-0.300881	0.168354	1
FBgn0028325	-0.111646	-0.107053	-0.00736909	0.230218	-0.111646	-0.16968	-0.200453	-0.0172192	-0.263725	-0.109623	0.240584	0.198693	-0.263725	0.29442	0.241128	0.157096	5
FBgn0028327	-0.144301	-0.11572	-0.0758311	0.371623	-0.144301	-0.0729997	-0.239407	0.200199	-0.240911	-0.127553	0.139256	0.240494	-0.240911	0.0812416	0.126801	0.242321	3
FBgn0028331	-0.137556	-0.103066	-0.146156	0.0779296	-0.137556	0.0144463	0.0670155	0.188813	-0.382574	-0.0329006	0.252768	0.0227858	-0.382574	0.386609	0.282134	0.0298822	5
FBgn0028336	0.087848	-0.0158233	-0.0135865	0.0296648	0.087848	-0.0602015	-0.284092	-0.0673895	-0.081744	-0.0344097	0.122135	-0.0930493	-0.081744	0.301114	0.134467	-0.0310369	5
FBgn0028342	0.03444	0.058278	-0.0367017	0.0912038	0.03444	-0.116449	-0.203158	-0.115618	-0.0782988	-0.0645883	0.086716	0.0219477	-0.0782988	0.256444	0.160267	-0.050624	5
FBgn0028372	0.185629	0.0822024	0.232123	-0.61045	0.185629	0.202742	0.2204	-0.0817011	0.258237	0.187155	-0.313152	-0.272732	0.258237	-0.298496	-0.28943	0.0536057	1
FBgn0028375	-0.0282833	-0.253871	-0.279102	0.276603	-0.0282833	-0.173256	-0.160366	0.248257	-0.129752	-0.100395	0.519038	0.166939	-0.129752	-0.0626752	0.274837	-0.139937	5
FBgn0028379	0.211835	0.234723	0.254352	-0.850946	0.211835	0.221725	0.267339	-0.074473	0.419161	0.157715	-0.400047	-0.370842	0.419161	-0.405701	-0.335482	0.0396441	1
FBgn0028394	-0.106346	0.238576	0.19935	-0.0584776	-0.106346	0.169389	0.256401	-0.0562162	-0.198804	0.15168	-0.0634686	-0.113645	-0.198804	0.319069	-0.0235293	-0.408827	2
FBgn0028397	0.101674	-0.0913049	0.0230251	-0.361762	0.101674	0.0449094	0.121543	-0.0449552	0.18049	0.0505372	-0.127917	-0.0376048	0.18049	-0.130012	-0.141646	0.13086	4
FBgn0028399	-0.0491307	0.0937981	0.0101853	0.118866	-0.0491307	-0.130679	0.0212397	0.147571	-0.22707	-0.0337645	0.105467	0.0300699	-0.22707	0.0927336	0.0714465	0.0254681	5
FBgn0028407	0.192531	0.123445	0.354204	-0.586465	0.192531	0.303938	0.212976	-0.0201124	0.172173	0.221516	-0.428043	-0.360588	0.172173	-0.243966	-0.382884	0.0765716	1
FBgn0028410	0.276037	0.437514	0.178461	-2.07063	0.276037	0.336301	0.517445	0.34511	0.720547	0.175013	-0.185278	-0.286246	0.720547	-1.03369	-0.574295	0.167136	1
FBgn0028412	0.264174	0.139451	0.309935	-0.922083	0.264174	0.274498	0.254076	-0.197002	0.321182	0.238382	-0.372009	-0.372558	0.321182	-0.329478	-0.315816	0.121893	1
FBgn0028467	-0.0650032	-0.118169	-0.0730232	0.0308327	-0.0650032	-0.110278	-0.0810688	0.0635325	-0.0113422	-0.0493653	0.105509	0.0591252	-0.0113422	0.0957983	0.126073	0.103725	5
FBgn0028468	-0.0830955	0.00776443	0.049149	0.25093	-0.0830955	-0.0378949	-0.00358577	0.190443	-0.369257	0.096816	-0.00419552	0.14786	-0.369257	0.186034	0.133501	-0.112116	5
FBgn0028475	-0.00340374	-0.130354	0.0205114	-0.230767	-0.00340374	0.0579818	0.0384612	0.0228213	0.171041	0.0949977	-0.0772093	-0.0603472	0.171041	-0.0828473	-0.0821509	0.0936291	4
FBgn0028476	-0.217082	-0.260894	0.177867	-0.0751324	-0.217082	-0.0611984	0.153337	-0.0103364	-0.154969	-0.0481945	0.509602	-0.0570891	-0.154969	0.169628	0.388428	-0.141915	5
FBgn0028479	0.101232	0.0111465	-0.0829603	0.109954	0.101232	-0.068344	-0.290372	-0.155215	-0.110594	0.00932843	0.130159	-0.0355483	-0.110594	0.329093	0.128975	-0.0674925	5
FBgn0028480	-0.228678	-0.0866428	-0.0229016	0.187078	-0.228678	-0.0554568	0.00521135	0.047336	-0.47689	-0.0553696	0.331611	0.217209	-0.47689	0.351022	0.284603	0.207436	3
FBgn0028487	0.045637	0.00380608	0.0653618	-0.38193	0.045637	0.0812717	0.188575	0.118634	0.167363	0.0229224	-0.221169	-0.147726	0.167363	-0.117514	-0.224886	0.186654	4
FBgn0028490	-0.104677	-0.0643369	-0.0218587	0.162694	-0.104677	-0.203488	-0.0783884	0.0376314	-0.308374	-0.0557286	0.279853	0.143721	-0.308374	0.267662	0.217778	0.140562	5
FBgn0028491	-0.285592	0.133082	0.140957	0.378333	-0.285592	0.127005	0.299548	0.456932	-0.520502	0.0856843	-0.0528508	0.0854839	-0.520502	0.0507563	0.192601	-0.285341	3
FBgn0028513	0.256074	0.126388	0.32051	-0.851742	0.256074	0.288739	0.296337	-0.11826	0.323876	0.250867	-0.37364	-0.386177	0.323876	-0.364705	-0.375975	0.0277577	1
FBgn0028526	-0.116405	0.122202	-0.00127052	0.217591	-0.116405	-0.176504	-0.043722	0.0474705	-0.371142	-0.149124	0.220747	0.26907	-0.371142	0.235832	0.139969	0.0928308	5
FBgn0028531	0.228353	0.0365898	0.180958	-0.979562	0.228353	0.288526	0.270229	-0.0958546	0.373081	0.245923	-0.366217	-0.331377	0.373081	-0.29067	-0.284816	0.123403	1
FBgn0028546	-0.16646	0.0670323	0.00646307	0.289793	-0.16646	-0.101203	-0.185343	0.100931	-0.324003	-0.0286059	0.14734	0.201052	-0.324003	0.192767	0.166412	0.124287	5
FBgn0028550	-0.314387	-0.191979	0.0368067	0.155338	-0.314387	0.0575836	0.0021623	0.0249166	-0.51218	-0.0146718	0.523893	0.195596	-0.51218	0.400142	0.515787	-0.0524391	3
FBgn0028560	0.227428	0.0986472	0.203288	-0.954968	0.227428	0.276557	0.309792	-0.124679	0.402986	0.293077	-0.363062	-0.337999	0.402986	-0.3644	-0.349865	0.0527817	1
FBgn0028561	0.168413	-0.0153533	0.263446	-0.766301	0.168413	0.316489	0.216416	-0.083688	0.319486	0.289164	-0.361892	-0.245182	0.319486	-0.289784	-0.446312	0.147198	1
FBgn0028563	-0.141828	-0.00871672	-0.0320969	0.169666	-0.141828	-0.138975	-0.0880864	0.0105284	-0.248686	-0.0786629	0.172805	0.0616801	-0.248686	0.212723	0.310168	0.189995	5
FBgn0028567	0.253473	0.159412	0.315027	-0.767947	0.253473	0.251827	0.231901	-0.103164	0.298809	0.208167	-0.414999	-0.365533	0.298809	-0.3737	-0.351362	0.105809	1
FBgn0028570	0.171579	0.280965	0.30847	-0.680024	0.171579	0.178864	0.275933	-0.0788915	0.31521	0.111853	-0.329582	-0.43966	0.31521	-0.364831	-0.336181	0.0995071	1
FBgn0028573	-0.450718	-0.836844	0.30531	0.765476	-0.450718	-0.218191	-0.123967	0.50834	-0.534259	-0.490466	0.390887	0.263966	-0.534259	0.148628	0.883992	0.372825	3
FBgn0028579	0.0701166	-0.0505564	0.0771361	-0.459389	0.0701166	0.108317	0.153599	0.0280202	0.230736	0.0995361	-0.123047	-0.176349	0.230736	-0.141448	-0.21133	0.093806	4
FBgn0028646	-0.0499353	0.0680189	0.0544605	-0.0175273	-0.0499353	0.00538559	-0.164426	-0.261866	-0.205648	0.103282	0.328594	-0.0113578	-0.205648	0.43543	0.24741	-0.276237	2
FBgn0028662	-0.0362491	0.105132	0.0308869	0.205958	-0.0362491	-0.100448	0.0203827	0.00848108	-0.23383	-0.0151193	0.121562	0.0306764	-0.23383	0.232202	0.0998922	-0.199447	5
FBgn0028665	-0.0291696	0.149169	0.073601	0.175999	-0.0291696	-0.108242	0.0254743	-0.135198	-0.24711	-0.0482691	0.173708	0.00968263	-0.24711	0.294661	0.209331	-0.267356	2
FBgn0028667	0.132925	0.462969	0.00472994	-1.69622	0.132925	0.250288	0.414648	0.33604	0.837768	0.181145	-0.30563	-0.158763	0.837768	-1.06937	-0.292568	-0.0686631	1
FBgn0028669	0.163621	0.0578748	0.172505	-0.891175	0.163621	0.251908	0.28191	-0.0695471	0.407666	0.224744	-0.38791	-0.296379	0.407666	-0.347342	-0.289194	0.15003	1
FBgn0028670	0.0372484	0.0574914	-0.00450121	0.126545	0.0372484	-0.0871198	0.141093	-0.130549	-0.209739	-0.106801	0.101701	-0.00884281	-0.209739	0.354475	0.186067	-0.284576	2
FBgn0028671	-0.165863	-0.0215127	-0.0429591	0.190107	-0.165863	-0.039862	-0.04908	0.034757	-0.187825	0.063405	0.209728	0.0755453	-0.187825	0.216288	0.0929842	-0.0220264	5
FBgn0028684	0.00870623	0.0508651	-0.0443404	-0.0104177	0.00870623	-0.0560029	-0.153601	-0.0324177	-0.016343	-0.00572202	0.0576779	-0.0671674	-0.016343	0.159061	0.103627	0.0137117	5
FBgn0028685	-0.00695434	0.0270797	-0.0551429	0.0573112	-0.00695434	-0.0807221	-0.151742	-0.0382114	-0.0965026	0.0154799	0.142131	-0.0889405	-0.0965026	0.233174	0.14401	0.00248759	5
FBgn0028686	-0.0373252	0.0143572	-0.0572623	0.0861251	-0.0373252	-0.080919	-0.155836	-0.0505653	-0.125277	0.00930145	0.143153	-0.0233441	-0.125277	0.249133	0.16	0.0310615	5
FBgn0028687	0.00053583	0.0111398	-0.0230635	-0.00661558	0.00053583	-0.0564193	-0.158046	-0.0368649	-0.0345909	0.0332578	0.0620758	-0.0612984	-0.0345909	0.192293	0.0997332	0.0119177	5
FBgn0028689	0.0122339	0.030202	-0.0342547	-0.0405916	0.0122339	-0.0222021	-0.102877	-0.0735544	-0.0174987	-0.00477982	0.0968208	-0.085327	-0.0174987	0.174633	0.0916405	-0.0191799	5
FBgn0028690	0.020209	0.0201951	-0.084628	-0.052477	0.020209	-0.035647	-0.187265	-0.0316494	-0.00150512	0.0059492	0.0919395	-0.0403218	-0.00150512	0.176101	0.0847522	0.015643	5
FBgn0028691	0.00144177	0.0845773	-0.000775038	-0.0513478	0.00144177	-0.0585007	-0.109922	-0.0623994	0.0266092	0.013877	0.0369519	-0.0507948	0.0266092	0.0719526	0.0265346	0.0437445	4
FBgn0028692	0.00957559	-0.0895004	-0.107234	-0.0606275	0.00957559	-0.0113804	-0.159572	-0.0243144	0.0659792	0.0168747	0.0884136	-0.0312433	0.0659792	0.12792	0.0490196	0.0505344	5
FBgn0028693	0.0197791	0.108612	-0.043191	0.0294218	0.0197791	-0.0765687	-0.201633	-0.121	-0.039892	0.0192249	0.0753973	-0.0340451	-0.039892	0.171812	0.117184	-0.00498887	5
FBgn0028694	-0.00557954	0.0882637	0.00589467	-0.0171731	-0.00557954	-0.0537401	-0.16285	-0.042279	-0.0611341	-0.010025	0.0266936	-0.025043	-0.0611341	0.181592	0.0800639	0.0620292	5
FBgn0028695	-0.0466877	-0.0959692	-0.0897281	0.0690774	-0.0466877	-0.0982059	-0.195868	0.0259011	-0.0892553	-0.0238851	0.181264	0.0188104	-0.0892553	0.211585	0.17513	0.093774	5
FBgn0028697	-0.0286987	0.132702	0.0750499	0.162924	-0.0286987	-0.0458932	-0.122715	0.0327799	-0.266714	-0.132086	0.0730723	0.0608803	-0.266714	0.205683	0.146894	0.00153401	5
FBgn0028703	-0.0977556	-0.0901725	-0.00440083	0.299986	-0.0977556	-0.111377	-0.0615383	0.160913	-0.251135	-0.128026	0.223681	0.117847	-0.251135	0.0908442	0.165408	0.0346153	5
FBgn0028734	-0.133354	-0.151873	-0.144665	-0.192212	-0.133354	-0.0149523	0.088137	0.105052	0.195842	0.0685915	0.0713626	0.0600452	0.195842	-0.0812614	-0.0335152	0.100316	4
FBgn0028737	-0.0376651	0.0775328	0.0402344	0.199273	-0.0376651	-0.0623493	-0.143108	0.0735455	-0.207591	-0.130155	0.0860478	0.0303239	-0.207591	0.199965	0.128084	-0.00888168	5
FBgn0028744	-0.0849546	-0.116233	-0.0373282	0.170214	-0.0849546	-0.0774017	-0.121933	0.149162	-0.103885	0.0733418	0.181177	0.108217	-0.103885	-0.0137363	0.154536	-0.0923369	5
FBgn0028789	0.0444664	0.268524	0.0115306	-0.644497	0.0444664	-0.0679934	0.391684	0.0863734	0.281622	0.0945612	-0.18797	-0.120873	0.281622	-0.263142	-0.210513	-0.0098632	1
FBgn0028833	-0.101728	0.0238297	-0.0137527	0.161427	-0.101728	-0.0695547	-0.0652328	0.0427543	-0.158918	-0.0483751	0.0696216	0.0743058	-0.158918	0.166601	0.17538	0.00428907	5
FBgn0028838	0.252507	0.126664	0.282029	-0.829179	0.252507	0.226428	0.260406	-0.104655	0.306152	0.180431	-0.354327	-0.482828	0.306152	-0.295125	-0.239557	0.112396	1
FBgn0028844	0.262112	0.0973348	0.284272	-0.807403	0.262112	0.279627	0.270505	-0.11944	0.283382	0.14591	-0.381457	-0.396371	0.283382	-0.408996	-0.21535	0.160378	1
FBgn0028847	0.246211	0.140775	0.300689	-0.813156	0.246211	0.25786	0.271186	-0.0884413	0.340438	0.20167	-0.357464	-0.413156	0.340438	-0.391233	-0.369926	0.0878977	1
FBgn0028848	0.219882	-0.00550957	0.291875	-0.771192	0.219882	0.259848	0.255836	-0.0146944	0.33081	0.248645	-0.313699	-0.400189	0.33081	-0.326889	-0.362741	0.0373282	1
FBgn0028850	0.228149	0.211531	0.345229	-0.658119	0.228149	0.256391	0.233335	-0.069302	0.263919	0.211497	-0.409632	-0.448253	0.263919	-0.319833	-0.357652	0.0206726	1
FBgn0028852	0.237115	0.321213	0.142336	-1.61378	0.237115	0.271871	0.394477	0.0779765	0.609518	0.180225	-0.130342	-0.308209	0.609518	-0.838252	-0.325543	0.134764	1
FBgn0028856	0.193789	0.318374	0.243922	-0.997961	0.193789	0.237753	0.353159	0.0347568	0.414641	0.170358	-0.496826	-0.38387	0.414641	-0.431816	-0.366478	0.101769	1
FBgn0028857	0.288189	0.225036	0.277528	-0.796988	0.288189	0.2437	0.297232	-0.174527	0.291135	0.207206	-0.436253	-0.357211	0.291135	-0.350162	-0.380891	0.0866829	1
FBgn0028858	0.294264	0.185804	0.260013	-0.939498	0.294264	0.219731	0.268225	-0.163525	0.412436	0.16904	-0.398903	-0.406528	0.412436	-0.364239	-0.298228	0.054706	1
FBgn0028868	0.239404	0.141354	0.266523	-0.760435	0.239404	0.305557	0.215193	-0.0599737	0.333205	0.243534	-0.434525	-0.404894	0.333205	-0.362941	-0.394176	0.099564	1
FBgn0028870	0.269762	0.0689538	0.358283	-0.706795	0.269762	0.265314	0.24169	-0.0557117	0.226835	0.267531	-0.308545	-0.425173	0.226835	-0.354686	-0.367452	0.0233967	1
FBgn0028880	0.23766	0.174141	0.301413	-0.809908	0.23766	0.242438	0.222654	-0.185606	0.368952	0.17757	-0.419654	-0.355524	0.368952	-0.369311	-0.338737	0.147301	1
FBgn0028884	0.252483	0.275066	0.343983	-1.12735	0.252483	0.209128	0.267621	-0.0937996	0.462576	0.193764	-0.325526	-0.429015	0.462576	-0.431406	-0.371651	0.0590727	1
FBgn0028887	0.175368	0.172321	-0.0159866	-1.85344	0.175368	0.274224	0.27075	0.0924729	0.778134	0.264178	0.0531162	-0.244057	0.778134	-0.77411	-0.247007	0.10053	1
FBgn0028892	0.259098	0.0299044	0.323782	-0.782427	0.259098	0.262138	0.226263	-0.0666275	0.320375	0.199013	-0.312741	-0.419414	0.320375	-0.281131	-0.360288	0.0225818	1
FBgn0028893	0.239806	0.112565	0.222124	-0.867398	0.239806	0.280233	0.248492	-0.132763	0.314563	0.169152	-0.306772	-0.368682	0.314563	-0.325189	-0.277962	0.137463	1
FBgn0028896	0.215531	0.309917	0.22408	-1.03025	0.215531	0.221282	0.34746	0.0308623	0.476164	0.173639	-0.550019	-0.377977	0.476164	-0.483168	-0.421157	0.171939	1
FBgn0028899	0.0814678	-0.0241639	0.146342	-0.7219	0.0814678	0.194776	0.325542	-0.0735204	0.307569	-0.0375554	-0.0887352	-0.140487	0.307569	-0.253181	-0.247962	0.142771	1
FBgn0028901	0.31952	0.141829	0.183523	-1.12812	0.31952	0.352648	0.317866	-0.267579	0.348372	0.128246	-0.148657	-0.36035	0.348372	-0.378621	-0.117612	-0.0589517	1
FBgn0028902	0.236186	0.0523737	0.240778	-0.792546	0.236186	0.27927	0.259754	-0.0991697	0.317123	0.288664	-0.372935	-0.308741	0.317123	-0.337838	-0.405207	0.0889802	1
FBgn0028903	0.290182	0.0935494	0.192488	-0.850727	0.290182	0.281632	0.263521	-0.0802432	0.355676	0.173898	-0.37946	-0.37306	0.355676	-0.325458	-0.33424	0.0463837	1
FBgn0028913	0.280134	0.260899	0.285387	-0.935349	0.280134	0.200373	0.308592	-0.170708	0.361527	0.138788	-0.443627	-0.39242	0.361527	-0.319916	-0.261572	0.046232	1
FBgn0028931	0.000233945	0.0670736	-0.0927668	-0.35754	0.000233945	0.0287538	0.148202	0.164579	0.267694	0.0696669	-0.15459	-0.00381828	0.267694	-0.499466	-0.200716	0.294765	4
FBgn0028935	0.244227	-0.0242773	0.257255	-0.825167	0.244227	0.284456	0.223796	-0.0682663	0.353788	0.248472	-0.300319	-0.383029	0.353788	-0.278697	-0.356795	0.0265421	1
FBgn0028936	0.0950691	0.32675	-0.0655251	-0.0176761	0.0950691	-0.0418216	-0.16031	-0.225854	-0.150561	0.0906961	0.0127413	-0.0596431	-0.150561	0.255376	0.021755	-0.0255034	2
FBgn0028941	0.21077	0.201158	0.285865	-0.761647	0.21077	0.212663	0.27109	-0.0446078	0.280451	0.216971	-0.428473	-0.375381	0.280451	-0.360352	-0.377611	0.177882	1
FBgn0028942	0.194637	0.211308	0.34681	-0.845496	0.194637	0.356435	0.287163	-0.0984147	0.347784	0.186238	-0.328146	-0.4983	0.347784	-0.41062	-0.38014	0.0883191	1
FBgn0028943	0.251354	0.212695	0.296303	-0.637519	0.251354	0.211309	0.225339	0.0103357	0.22085	0.159614	-0.384584	-0.443454	0.22085	-0.321568	-0.362693	0.0898137	1
FBgn0028952	0.238286	0.210211	0.19107	-0.989921	0.238286	0.179388	0.305542	-0.0609666	0.495588	0.196975	-0.412227	-0.354422	0.495588	-0.501123	-0.402567	0.170294	1
FBgn0028962	-0.0852511	-0.119817	-0.0106431	0.187512	-0.0852511	-0.130616	-0.15857	0.0565636	-0.139474	-0.0921864	0.152845	0.151219	-0.139474	0.160255	0.165006	0.0878827	5
FBgn0028968	-0.174707	-0.0745324	-0.0411407	0.254065	-0.174707	-0.0535003	-0.139427	0.0156156	-0.0853159	-0.0105609	0.198567	0.134179	-0.0853159	0.179015	0.139312	-0.0815455	5
FBgn0028980	0.117369	0.103389	0.211236	-0.566985	0.117369	0.160422	0.176628	-0.0495588	0.256318	0.108948	-0.238527	-0.262255	0.256318	-0.208526	-0.235594	0.0534475	1
FBgn0028982	-0.0714823	-0.304426	-0.188755	0.180393	-0.0714823	-0.0166896	-0.200427	0.0499663	-0.110144	-0.0224058	0.192719	0.229179	-0.110144	0.20837	0.151724	0.0836048	5
FBgn0028997	0.166392	0.226713	0.18891	-0.848408	0.166392	0.216321	0.263109	-0.00174625	0.385484	0.0865658	-0.316523	-0.386646	0.385484	-0.366825	-0.268683	0.103462	1
FBgn0029079	-0.0187208	0.109537	-0.0926127	0.055347	-0.0187208	0.178011	-0.0595381	0.149028	0.218802	0.0856358	-0.252706	0.116897	0.218802	-0.499498	-0.213696	0.0234315	4
FBgn0029084	0.204053	0.0281237	0.207003	-0.982532	0.204053	0.2728	0.204193	-0.214463	0.429035	0.242468	-0.316514	-0.315992	0.429035	-0.294284	-0.249726	0.152745	1
FBgn0029093	-0.101723	0.0482345	-0.0337824	0.0946187	-0.101723	-0.210257	-0.130666	0.0481479	-0.228929	-0.064517	0.240289	0.0770297	-0.228929	0.224315	0.207082	0.16081	5
FBgn0029105	0.165229	-0.0207294	0.044607	-0.367613	0.165229	0.186221	0.0689528	0.137948	0.309855	0.170017	-0.167281	-0.23568	0.309855	-0.27632	-0.504608	0.0143182	1
FBgn0029118	0.00311804	0.0452486	0.0656972	0.0992429	0.00311804	-0.118838	-0.169793	0.000982988	-0.0918943	-0.00156965	0.110943	-0.0265388	-0.0918943	0.148168	0.0387448	-0.014736	5
FBgn0029131	-0.0384243	-0.186115	-0.00727929	0.270549	-0.0384243	-0.218584	-0.135724	0.105096	-0.205326	-0.140073	0.202305	0.177288	-0.205326	0.121312	0.20862	0.0901052	5
FBgn0029134	-0.0268592	0.0900332	0.028499	0.0611344	-0.0268592	-0.12837	-0.227879	-0.0703527	-0.113779	0.0311323	0.137802	-0.00411134	-0.113779	0.167831	0.126524	0.0690332	5
FBgn0029157	0.0160708	-0.199284	0.0176207	-0.288452	0.0160708	0.0773957	0.0635862	0.0301877	0.188327	0.176207	-0.0782313	-0.0587906	0.188327	-0.124768	-0.160162	0.135897	4
FBgn0029174	-0.0765047	-0.0263322	0.0270149	0.101757	-0.0765047	-0.0947398	-0.122914	-0.0527216	-0.155286	-0.00860352	0.115746	0.0477056	-0.155286	0.114924	0.186614	0.17513	5
FBgn0029176	-0.040107	-0.0370914	0.00312813	0.201294	-0.040107	-0.065207	-0.141334	0.0411241	-0.169167	-0.141188	0.133052	0.0396884	-0.169167	0.247867	0.145106	-0.00789153	5
FBgn0029501	0.168683	-0.0229097	0.160804	-0.913674	0.168683	0.268954	0.194798	-0.0739945	0.453694	0.222208	-0.338595	-0.297087	0.453694	-0.325692	-0.295246	0.175682	1
FBgn0029539	0.25464	0.094479	0.355555	-0.78814	0.25464	0.214573	0.204753	0.0338148	0.290324	0.220217	-0.359532	-0.440506	0.290324	-0.371174	-0.295193	0.0412265	1
FBgn0029552	0.167197	0.148444	0.334969	-0.813501	0.167197	0.237758	0.258614	0.103161	0.331766	0.261902	-0.649886	-0.328809	0.331766	-0.407018	-0.290448	0.146887	1
FBgn0029590	0.405461	0.592468	0.350488	-1.63208	0.405461	0.352878	0.582296	0.128021	0.644495	-0.0350612	0.253453	-0.312883	0.644495	-1.62433	-0.606767	-0.148389	1
FBgn0029596	0.221617	0.177589	0.274932	-0.750108	0.221617	0.278541	0.311554	-0.0845101	0.296756	0.115889	-0.62306	-0.280044	0.296756	-0.402252	-0.273502	0.218223	1
FBgn0029603	0.15757	0.0641645	0.181791	-0.903285	0.15757	0.201519	0.270953	0.000470333	0.427723	0.204308	-0.428964	-0.334183	0.427723	-0.379383	-0.203135	0.155158	1
FBgn0029629	-0.0131373	0.0623495	0.0292911	0.19709	-0.0131373	-0.0496574	-0.117878	0.0591906	-0.195625	-0.110715	0.0853302	0.0437892	-0.195625	0.15236	0.077386	-0.0110108	5
FBgn0029648	-0.120475	0.0424741	0.136512	0.180592	-0.120475	-0.118097	-0.192958	-0.143699	-0.26219	0.0558477	0.252402	0.135832	-0.26219	0.261063	0.18638	-0.0310173	5
FBgn0029657	0.127508	0.103748	0.194133	-0.811071	0.127508	0.229437	0.294994	-0.0693552	0.350095	0.197661	-0.44493	-0.299546	0.350095	-0.275583	-0.179844	0.105149	1
FBgn0029658	0.301588	0.214374	0.407549	-0.803257	0.301588	0.282421	0.275498	-0.104188	0.269383	0.195457	-0.385594	-0.450239	0.269383	-0.356566	-0.423314	0.00591688	1
FBgn0029659	0.26823	0.170633	0.291361	-0.850373	0.26823	0.228573	0.281117	-0.0584362	0.3284	0.15861	-0.313771	-0.388474	0.3284	-0.419546	-0.339561	0.0466062	1
FBgn0029660	0.206549	0.201449	0.239943	-1.02046	0.206549	0.247364	0.272705	-0.0122147	0.343009	0.230978	-0.31215	-0.367106	0.343009	-0.283222	-0.362977	0.0665706	1
FBgn0029661	0.213057	0.155623	0.280058	-0.900164	0.213057	0.232834	0.28546	-0.0337675	0.408828	0.152027	-0.330861	-0.385207	0.408828	-0.395075	-0.393238	0.0885426	1
FBgn0029662	0.229764	0.0305088	0.244299	-0.793595	0.229764	0.255298	0.154605	-0.0380068	0.332964	0.263288	-0.334463	-0.25938	0.332964	-0.305197	-0.387774	0.0449608	1
FBgn0029665	0.106868	0.163861	0.182433	-0.294922	0.106868	0.0868806	0.0753805	-0.012219	0.160278	0.13602	-0.248861	-0.211812	0.160278	-0.150067	-0.154794	-0.106192	4
FBgn0029667	0.160157	0.0517916	0.0701861	-0.922192	0.160157	0.292969	0.268468	-0.105365	0.459976	0.196099	-0.335421	-0.315667	0.459976	-0.310718	-0.347295	0.216879	1
FBgn0029679	0.149934	0.0851821	0.135102	-1.01375	0.149934	0.212629	0.286214	-0.0673679	0.529431	0.245259	-0.326696	-0.267142	0.529431	-0.422396	-0.330753	0.104989	1
FBgn0029686	0.142813	-0.000848459	0.104551	-0.570124	0.142813	0.142118	0.11374	-0.0604541	0.24751	0.155779	-0.176062	-0.140129	0.24751	-0.204629	-0.199144	0.0545545	1
FBgn0029687	-0.0691824	-0.115954	-0.141721	0.108953	-0.0691824	-0.0493709	-0.142315	0.0156882	-0.296272	-0.0563298	0.343751	0.142355	-0.296272	0.262049	0.273592	0.0902109	5
FBgn0029689	0.00870506	-0.13208	-0.183988	0.217942	0.00870506	-0.358898	-0.0677029	0.0503886	-0.0640499	-0.261843	0.258489	0.20351	-0.0640499	0.0322258	0.176453	0.176193	5
FBgn0029700	0.262581	0.16728	0.275172	-0.835497	0.262581	0.263118	0.258476	-0.0157507	0.333558	0.232502	-0.365211	-0.352434	0.333558	-0.42941	-0.407755	0.0172323	1
FBgn0029701	0.185743	0.196895	0.341283	-0.866432	0.185743	0.187936	0.251524	0.0453369	0.264486	0.132465	-0.301018	-0.495834	0.264486	-0.316576	-0.284142	0.208105	1
FBgn0029702	0.210415	-0.024705	0.152519	-0.936595	0.210415	0.248943	0.272026	-0.0119743	0.392572	0.238392	-0.318047	-0.304959	0.392572	-0.284419	-0.346078	0.108924	1
FBgn0029703	0.200905	0.137969	0.204283	-1.04612	0.200905	0.264893	0.313499	-0.013584	0.428697	0.186531	-0.353284	-0.338813	0.428697	-0.4136	-0.31792	0.116937	1
FBgn0029705	0.20338	0.154591	0.259534	-0.84443	0.20338	0.231372	0.292457	-0.0570821	0.343791	0.165345	-0.388426	-0.377938	0.343791	-0.270242	-0.358955	0.0994334	1
FBgn0029706	-0.116899	-0.144762	-0.0863773	0.118176	-0.116899	-0.0761155	-0.163963	0.000172359	-0.193617	-0.0162935	0.244487	0.128063	-0.193617	0.31447	0.208982	0.0941951	5
FBgn0029709	-0.122891	0.0815943	0.0335608	0.216902	-0.122891	-0.0594146	-0.179191	-0.0159904	-0.0792755	-0.00986744	0.116922	0.0544216	-0.0792755	0.15548	0.0686663	-0.0587492	5
FBgn0029717	0.282178	0.196677	0.274596	-0.857681	0.282178	0.271664	0.266599	-0.150845	0.387363	0.217003	-0.505067	-0.361607	0.387363	-0.425171	-0.32596	0.0607084	1
FBgn0029722	0.235507	0.038442	0.260068	-0.738384	0.235507	0.273552	0.245375	-0.0189527	0.338474	0.223083	-0.330334	-0.404386	0.338474	-0.37723	-0.348498	0.029302	1
FBgn0029724	0.236967	0.169659	0.212878	-0.901328	0.236967	0.244719	0.300188	-0.16798	0.413156	0.20816	-0.426124	-0.391448	0.413156	-0.352039	-0.253345	0.0564137	1
FBgn0029725	0.162293	0.0864872	0.144659	-1.18694	0.162293	0.268194	0.313916	-0.183083	0.539756	0.400255	-0.389394	-0.34571	0.539756	-0.373988	-0.318561	0.180066	1
FBgn0029726	0.187711	0.156543	0.30024	-0.919979	0.187711	0.376124	0.245364	-0.203703	0.367245	0.259338	-0.406266	-0.354246	0.367245	-0.382664	-0.271779	0.0911174	1
FBgn0029729	0.225346	0.215723	0.314018	-0.878713	0.225346	0.280492	0.274975	-0.067407	0.371341	0.142535	-0.31915	-0.510237	0.371341	-0.333716	-0.436034	0.12414	1
FBgn0029730	0.213915	0.183137	0.243814	-1.01326	0.213915	0.273856	0.295554	-0.113589	0.366076	0.218167	-0.337025	-0.323516	0.366076	-0.395842	-0.279442	0.0881656	1
FBgn0029740	0.246439	0.211335	0.248564	-1.02831	0.246439	0.270086	0.339588	-0.151674	0.337002	0.214142	-0.334296	-0.320314	0.337002	-0.319159	-0.363661	0.0668154	1
FBgn0029745	0.273877	0.106557	0.276194	-0.800763	0.273877	0.259437	0.290021	-0.085473	0.317527	0.246071	-0.408665	-0.314667	0.317527	-0.44348	-0.393632	0.0855897	1
FBgn0029747	0.160687	0.0242073	0.123689	-1.00127	0.160687	0.261966	0.325554	-0.00147035	0.489307	0.226499	-0.419775	-0.22212	0.489307	-0.415176	-0.378056	0.175964	1
FBgn0029750	0.185952	0.0433257	0.173078	-0.985733	0.185952	0.252906	0.19879	-0.0772332	0.447851	0.211179	-0.281421	-0.242261	0.447851	-0.381023	-0.297773	0.118558	1
FBgn0029751	0.266263	0.0975186	0.318685	-0.653112	0.266263	0.246494	0.229322	-0.0459084	0.287986	0.20831	-0.374655	-0.387948	0.287986	-0.425024	-0.381944	0.0597626	1
FBgn0029752	0.234353	0.115094	0.203253	-0.839953	0.234353	0.228389	0.318797	-0.0119575	0.3393	0.182827	-0.328232	-0.364036	0.3393	-0.336695	-0.38194	0.0671469	1
FBgn0029753	0.204973	0.0507265	0.226358	-0.871472	0.204973	0.230102	0.259844	-0.00594025	0.377011	0.240511	-0.341522	-0.308028	0.377011	-0.363813	-0.365821	0.0850878	1
FBgn0029754	0.438398	0.396991	0.0957181	-1.91153	0.438398	0.0384728	0.459336	0.272444	0.447442	0.104628	0.279681	0.00779405	0.447442	-0.763808	-0.778599	0.0271929	1
FBgn0029762	-0.162343	-0.0813343	0.0812824	0.209107	-0.162343	-0.204487	0.0352584	0.0786712	-0.192214	-0.0360887	0.302249	3.42207e-05	-0.192214	0.179489	0.228009	-0.0830754	5
FBgn0029765	-0.0211988	0.212499	-0.00196998	0.0969274	-0.0211988	-0.186628	-0.183856	-0.0584638	-0.0977879	0.0130934	0.128572	0.0504445	-0.0977879	0.229611	0.0587665	-0.121022	5
FBgn0029769	-0.234423	-0.0717403	-0.045802	0.292535	-0.234423	-0.0925107	-0.120441	0.00607768	-0.407677	-0.0896813	0.220486	0.404361	-0.407677	0.257035	0.233246	0.290635	3
FBgn0029778	-0.0713076	-0.195268	-0.165815	0.308891	-0.0713076	-0.202715	-0.224027	0.1807	-0.102478	-0.0384954	0.10948	0.174482	-0.102478	0.142291	0.0747289	0.18332	5
FBgn0029785	-0.0771162	0.0938874	0.0354619	0.16025	-0.0771162	-0.061636	-0.139759	0.0154679	-0.211238	-0.102947	0.094716	0.0417601	-0.211238	0.235511	0.190716	0.0132805	5
FBgn0029795	-0.743684	0.554294	0.205211	0.212068	-0.743684	0.47637	0.711356	1.03342	-1.40515	0.814823	-0.27816	0.401734	-1.40515	0.783764	0.837322	-1.45453	3
FBgn0029809	0.0658586	0.0904835	0.145771	-0.590791	0.0658586	0.131116	0.347813	0.171797	0.360768	0.158499	-0.564362	-0.300881	0.360768	-0.197334	-0.567975	0.322609	1
FBgn0029812	0.269626	0.15504	0.24618	-0.912167	0.269626	0.249074	0.218872	-0.132936	0.432437	0.199663	-0.288129	-0.39415	0.432437	-0.449668	-0.379871	0.0839662	1
FBgn0029816	0.335447	0.221434	0.30153	-0.828538	0.335447	0.26934	0.282736	-0.0106593	0.236561	0.201582	-0.343877	-0.523373	0.236561	-0.346472	-0.350525	-0.0171925	1
FBgn0029817	0.182238	0.151794	0.238926	-0.700637	0.182238	0.282455	0.194927	-0.074028	0.342734	0.257117	-0.333995	-0.40363	0.342734	-0.390389	-0.398271	0.125788	1
FBgn0029821	-0.117683	-0.0891246	-0.0951063	0.112252	-0.117683	-0.0653032	-0.158733	-0.00228429	-0.209577	0.0955813	0.0516602	0.108749	-0.209577	0.214083	0.235123	0.247623	5
FBgn0029828	-0.148706	0.0150965	0.194514	-0.0168095	-0.148706	-0.0883103	0.101581	-0.236008	-0.487255	0.0226806	0.424688	0.104716	-0.487255	0.408173	0.403708	-0.0621073	2
FBgn0029835	-0.278241	0.423122	-0.354792	0.164337	-0.278241	0.371627	0.423913	0.793037	-0.81573	0.321082	-0.3078	-0.186424	-0.81573	0.819529	0.744026	-1.02372	2
FBgn0029838	-0.142819	-0.0411556	0.0136127	0.231454	-0.142819	-0.221622	-0.137016	0.0917324	-0.315913	-0.113908	0.21421	0.168243	-0.315913	0.156806	0.261326	0.293783	3
FBgn0029840	-0.102293	-0.370725	-0.15222	0.254071	-0.102293	-0.127376	-0.201658	0.193755	-0.243599	-0.0755762	0.334514	0.256497	-0.243599	0.233515	0.245464	0.101524	3
FBgn0029849	-0.102461	0.0678091	0.050285	0.113129	-0.102461	-0.0185044	-0.0479024	0.00557757	-0.279977	-0.0124806	0.104329	0.107217	-0.279977	0.214884	0.18889	-0.0083592	5
FBgn0029854	-0.0417128	0.0430431	0.0031942	0.205687	-0.0417128	-0.107571	-0.136621	-0.0316869	-0.184929	-0.0234378	0.116882	0.111307	-0.184929	0.161356	0.0450243	0.066106	5
FBgn0029857	-0.0943154	0.0289288	0.0175816	0.180022	-0.0943154	-0.0600163	-0.160181	0.0247778	-0.079313	-0.0267748	0.0284825	0.0621892	-0.079313	0.127315	0.131423	-0.0064898	5
FBgn0029859	0.185382	0.118061	0.180091	-1.03627	0.185382	0.306107	0.186218	-0.11908	0.444427	0.185597	-0.26724	-0.191629	0.444427	-0.366719	-0.391892	0.137142	1
FBgn0029866	-0.293194	-0.235318	0.100574	0.406909	-0.293194	-0.242161	-0.0842034	0.105721	-0.30946	-0.107286	0.20235	0.335278	-0.30946	0.17612	0.244189	0.303135	3
FBgn0029867	-0.13566	-0.072537	0.0164241	0.0511137	-0.13566	-0.0412663	0.0303669	-0.0179255	-0.345826	0.113583	0.355278	0.0030268	-0.345826	0.305735	0.259624	-0.0404513	5
FBgn0029868	0.02242	0.0884976	-0.00904036	0.123629	0.02242	-0.0557313	-0.167856	-0.0733755	-0.0934932	-0.0677424	0.0563645	0.0145306	-0.0934932	0.181878	0.0805061	-0.0295137	5
FBgn0029870	0.000312873	-0.0448402	-0.113209	-0.00523426	0.000312873	-0.041684	-0.0166511	0.0455704	-0.171526	-0.0164562	0.12723	0.032135	-0.171526	0.20228	0.126426	0.04686	5
FBgn0029877	0.286678	0.167327	0.297754	-0.847021	0.286678	0.238001	0.295081	0.00276673	0.318421	0.175392	-0.307595	-0.485538	0.318421	-0.405375	-0.405799	0.0648095	1
FBgn0029878	-0.111959	-0.0880102	-0.00286916	0.252408	-0.111959	-0.0965273	-0.0995119	0.109843	-0.201126	-0.0808153	0.107673	0.240652	-0.201126	0.12439	0.0888245	0.0701145	5
FBgn0029888	0.058729	0.0989904	0.00901815	0.0463825	0.058729	-0.0471949	-0.147999	-0.1224	-0.0758496	-0.0531622	0.0158071	0.0142959	-0.0758496	0.129553	0.107013	-0.016063	5
FBgn0029893	-0.139868	-0.143	-0.00630678	0.21305	-0.139868	-0.0243428	-0.142203	0.00203869	-0.246446	0.0191652	0.226862	0.169463	-0.246446	0.254615	0.17936	0.0239269	5
FBgn0029894	-0.172649	-0.164153	-0.0615003	0.236366	-0.172649	-0.144722	-0.10231	0.066037	-0.243672	-0.093429	0.285578	0.240695	-0.243672	0.270011	0.216489	0.0835795	3
FBgn0029898	-0.3118	-0.114311	0.194195	0.327972	-0.3118	-0.07898	-0.0892649	-0.030315	-0.308718	0.00353498	0.287251	0.161769	-0.308718	0.296378	0.24224	0.0405684	3
FBgn0029906	0.0111645	0.112533	-0.0933454	0.243817	0.0111645	-0.182116	-0.148609	0.140403	-0.19188	-0.0845307	0.126368	0.0366372	-0.19188	0.0619895	0.0975963	0.0506871	5
FBgn0029911	-0.156014	-0.0538939	-0.0978178	0.227756	-0.156014	-0.0658373	-0.0289597	0.246824	-0.359997	-0.0887935	0.172224	0.209081	-0.359997	0.168725	0.200549	0.142165	3
FBgn0029913	-0.129224	0.0887558	-0.0237216	0.155695	-0.129224	-0.169423	-0.0325304	0.221668	-0.243687	-0.0523406	0.125325	0.131125	-0.243687	0.159165	0.172234	-0.0301314	5
FBgn0029940	0.260195	0.185478	0.240809	-0.828691	0.260195	0.258644	0.263333	-0.0998087	0.365932	0.234473	-0.419096	-0.394994	0.365932	-0.385689	-0.375977	0.0692626	1
FBgn0029943	-0.120052	0.0069212	-0.0510157	0.303153	-0.120052	-0.154895	-0.0666389	0.14799	-0.343322	-0.0684664	0.0443448	0.260975	-0.343322	0.232511	0.220372	0.0514972	5
FBgn0029945	0.197406	0.0945208	0.22286	-0.8614	0.197406	0.242367	0.254545	-0.0846883	0.364478	0.218942	-0.337031	-0.327677	0.364478	-0.303296	-0.344562	0.101653	1
FBgn0029946	0.277125	0.191609	0.267519	-0.912729	0.277125	0.249464	0.242803	-0.0714387	0.353766	0.18392	-0.385752	-0.320965	0.353766	-0.453344	-0.353636	0.100768	1
FBgn0029947	0.248118	0.152245	0.348482	-0.804083	0.248118	0.249804	0.291795	-0.0285691	0.329163	0.145235	-0.41217	-0.365762	0.329163	-0.366481	-0.413444	0.0483852	1
FBgn0029949	0.323796	0.0896893	0.092189	-0.942041	0.323796	0.242191	0.300855	-0.107874	0.350906	0.210769	-0.268756	-0.309789	0.350906	-0.374117	-0.391125	0.108604	1
FBgn0029951	0.187474	0.0583259	0.21627	-0.955649	0.187474	0.229724	0.243216	0.00166138	0.400253	0.24741	-0.331258	-0.338599	0.400253	-0.351333	-0.34172	0.146495	1
FBgn0029952	0.262141	0.280451	0.257675	-1.02294	0.262141	0.250419	0.240781	-0.0830408	0.390267	0.196586	-0.423398	-0.384235	0.390267	-0.402515	-0.288403	0.0738045	1
FBgn0029959	-0.118881	-0.0127947	-0.0929366	0.288615	-0.118881	-0.20134	-0.0537915	0.149523	-0.32975	-0.13828	0.184433	0.242611	-0.32975	0.167188	0.204655	0.15938	3
FBgn0029963	0.212917	0.103028	0.177389	-0.945306	0.212917	0.231074	0.279136	-0.0235085	0.438391	0.187922	-0.364724	-0.331168	0.438391	-0.45281	-0.304327	0.140678	1
FBgn0029964	0.224833	0.231192	0.356585	-0.7638	0.224833	0.210355	0.294924	-0.0745607	0.266421	0.189391	-0.346111	-0.366982	0.266421	-0.447812	-0.309006	0.0433166	1
FBgn0029969	-0.105617	-0.108338	-0.00856546	0.257139	-0.105617	-0.155615	-0.214036	-0.0241613	-0.279162	-0.0616937	0.186526	0.233194	-0.279162	0.252892	0.26965	0.142569	5
FBgn0029975	-0.169263	-0.0246386	-0.0493683	0.143443	-0.169263	-0.122696	-0.182262	-0.0132637	-0.23112	-0.0348796	0.201224	0.145962	-0.23112	0.216914	0.230444	0.289888	5
FBgn0029987	0.263992	0.295668	0.272319	-0.736169	0.263992	0.219502	0.26697	-0.153503	0.199231	0.185038	-0.296916	-0.366134	0.199231	-0.32833	-0.253743	-0.0311493	1
FBgn0029989	0.293018	0.255726	0.212916	-1.08478	0.293018	0.179154	0.29995	-0.144645	0.462376	0.155811	-0.431783	-0.262257	0.462376	-0.517181	-0.337653	0.163949	1
FBgn0029990	-0.252253	0.0861303	0.0796023	0.225418	-0.252253	-0.103877	0.025389	0.117023	-0.507351	-0.0579503	0.273836	0.207268	-0.507351	0.327647	0.19503	0.143692	3
FBgn0029993	0.16288	0.0352775	0.2041	-0.719514	0.16288	0.231564	0.228157	0.0271891	0.39057	0.226978	-0.443907	-0.259792	0.39057	-0.363342	-0.46631	0.192699	1
FBgn0029994	-0.127481	-0.0543476	-0.00757358	0.269338	-0.127481	-0.172155	-0.191474	0.028764	-0.235701	-0.0566251	0.15518	0.164308	-0.235701	0.24697	0.170667	0.173311	5
FBgn0029996	0.0110663	-0.0564375	-0.206576	0.0451855	0.0110663	-0.0465801	-0.103299	0.109372	-0.195217	-0.0983282	0.06194	0.0737526	-0.195217	0.262046	0.211193	0.116033	5
FBgn0030004	0.0840893	-0.0168879	0.0639234	-0.690536	0.0840893	0.23195	0.181148	-0.0289859	0.399822	0.196594	-0.309701	-0.253141	0.399822	-0.228582	-0.264245	0.150641	1
FBgn0030014	0.259958	0.158851	0.165488	-0.795886	0.259958	0.202033	0.206164	-0.00327996	0.418244	0.159032	-0.367099	-0.360913	0.418244	-0.313541	-0.424691	0.0174378	1
FBgn0030015	0.216365	0.0827645	0.296051	-0.721811	0.216365	0.280409	0.261398	0.0286206	0.324758	0.177522	-0.382002	-0.430156	0.324758	-0.377522	-0.341846	0.0443262	1
FBgn0030033	0.141126	-0.0249059	0.144121	-0.833662	0.141126	0.225839	0.281471	0.0305373	0.406912	0.213202	-0.374506	-0.239258	0.406912	-0.351931	-0.376125	0.209143	1
FBgn0030034	-0.176075	-0.279688	-0.0281994	0.363136	-0.176075	-0.0563214	-0.178945	0.18549	-0.337929	-0.0269314	0.261323	0.280293	-0.337929	0.151842	0.255464	0.100546	3
FBgn0030049	-0.210328	-0.0158022	-0.0166042	0.40597	-0.210328	-0.148917	-0.118118	0.0454922	-0.324176	-0.1789	0.331263	0.323573	-0.324176	0.178616	0.163777	0.0986573	3
FBgn0030054	0.0439329	-0.375168	-0.285556	0.334527	0.0439329	-0.132633	-0.324357	0.233376	-0.271972	-0.235553	0.287323	0.308472	-0.271972	0.286703	0.222071	0.136874	3
FBgn0030058	0.184091	0.199721	0.10988	-1.17223	0.184091	0.197034	0.284356	0.0037337	0.503037	0.286199	-0.364409	-0.327855	0.503037	-0.467449	-0.315322	0.192083	1
FBgn0030061	0.0173419	-0.0147911	0.0441392	0.163281	0.0173419	-0.0371312	-0.099813	0.0615917	-0.0884883	0.0149628	0.0893492	0.114283	-0.0884883	0.0127515	0.0318125	-0.238143	5
FBgn0030071	0.2016	0.347491	0.316779	-1.00699	0.2016	0.246625	0.510215	-0.023796	0.449719	0.149513	-0.786595	-0.15385	0.449719	-0.566525	-0.580489	0.244986	1
FBgn0030078	0.178247	0.0796275	0.444782	-0.359078	0.178247	0.188277	0.429755	-0.0937104	0.201934	0.259281	-0.589731	-0.327447	0.201934	-0.572189	-0.166274	-0.0536556	1
FBgn0030087	-0.0216565	-0.0922216	-0.120991	0.0439656	-0.0216565	-0.0620594	-0.174978	-0.0742283	-0.14611	0.0210306	0.240274	0.111014	-0.14611	0.307202	0.156978	-0.0204534	5
FBgn0030089	-0.106564	-0.123716	-0.120271	0.260643	-0.106564	-0.0675985	-0.102772	0.181677	-0.285325	0.00784051	0.183691	0.184446	-0.285325	0.243424	0.17833	-0.0419141	5
FBgn0030096	0.0435945	-0.00909612	0.00715134	0.174225	0.0435945	-0.149644	-0.178725	0.0799435	-0.0887335	-0.0966311	0.131172	0.0260325	-0.0887335	0.0499736	0.0680688	-0.0121923	5
FBgn0030099	-0.0755302	0.0797002	0.0228354	0.192232	-0.0755302	-0.129608	-0.197302	-0.00166379	-0.14374	-0.0403858	0.135026	0.035127	-0.14374	0.141031	0.0946699	0.106879	5
FBgn0030101	0.132603	0.108928	0.135858	-0.426041	0.132603	0.0683586	0.137807	0.0198419	0.165033	0.0462506	-0.203686	-0.212304	0.165033	-0.220112	-0.120856	0.0706828	4
FBgn0030104	0.271944	0.0990453	0.305887	-0.715746	0.271944	0.235683	0.236517	-0.0334483	0.259386	0.0720881	-0.343386	-0.342622	0.259386	-0.318326	-0.251153	-0.00719699	1
FBgn0030116	0.166045	0.0604724	0.20071	-1.07117	0.166045	0.213054	0.271855	0.022401	0.513266	0.204916	-0.342725	-0.329884	0.513266	-0.430798	-0.307826	0.150368	1
FBgn0030136	-0.0570368	0.149429	0.0447924	0.166471	-0.0570368	-0.0326944	-0.130445	0.0134628	-0.211236	-0.0963427	0.0667751	0.0585951	-0.211236	0.182543	0.126428	-0.0124671	5
FBgn0030141	-0.0415101	-0.0118615	-0.0568199	0.17671	-0.0415101	-0.0277431	-0.104491	0.157542	-0.118135	-0.00683638	0.0341277	0.0766961	-0.118135	0.0872158	0.0708057	-0.0760553	5
FBgn0030164	-0.02091	-0.0435772	0.0822976	0.252556	-0.02091	-0.0171303	-0.130703	-0.195909	-0.245176	-0.0917279	0.0761577	0.118019	-0.245176	0.177858	0.180813	0.123517	5
FBgn0030178	-0.0606867	0.00418525	-0.0639715	0.0100154	-0.0606867	-0.0881385	-0.103078	-0.0289941	-0.103756	-0.0145312	0.0996234	0.0469704	-0.103756	0.206652	0.140611	0.119541	5
FBgn0030191	0.203996	0.193664	0.277756	-0.95181	0.203996	0.308448	0.282969	-0.137238	0.380908	0.237399	-0.391519	-0.331743	0.380908	-0.384912	-0.349925	0.0771033	1
FBgn0030195	0.183006	0.106155	0.22082	-0.638108	0.183006	0.183361	0.236113	0.0465227	0.181545	0.144188	-0.2656	-0.311761	0.181545	-0.262521	-0.247296	0.059024	1
FBgn0030196	-0.0896777	0.0290355	0.0308577	0.094239	-0.0896777	-0.00816874	-0.050961	-0.105179	-0.333221	-0.0573356	0.140949	0.159419	-0.333221	0.28086	0.236705	0.0953755	5
FBgn0030207	0.197802	0.126417	0.170818	-0.822028	0.197802	0.257124	0.239591	0.086789	0.404908	0.15076	-0.340425	-0.269309	0.404908	-0.473471	-0.408753	0.0770657	1
FBgn0030208	-0.139492	-0.171961	-0.173749	0.437795	-0.139492	-0.158879	-0.214332	0.241393	-0.158844	-0.0646073	0.0995495	0.300194	-0.158844	0.0964939	0.102305	0.10247	3
FBgn0030215	0.344783	0.223893	0.34933	-1.00912	0.344783	0.264053	0.295878	-0.122059	0.381182	0.202108	-0.42632	-0.438527	0.381182	-0.48134	-0.362485	0.0526622	1
FBgn0030221	0.220661	0.425118	0.107427	-1.53463	0.220661	0.24013	0.342532	0.191668	0.688408	0.185718	-0.350798	-0.395251	0.688408	-0.716244	-0.472774	0.158966	1
FBgn0030224	0.264077	0.213803	0.243662	-0.834075	0.264077	0.20722	0.193886	-0.0525125	0.329379	0.209469	-0.418349	-0.405201	0.329379	-0.343636	-0.315788	0.11461	1
FBgn0030228	-0.0116545	-0.151916	-0.071474	-0.364355	-0.0116545	0.0367497	0.129683	0.0713504	0.243299	0.111673	-0.0483558	-0.0790803	0.243299	-0.121155	-0.16603	0.189622	4
FBgn0030234	-0.410891	0.165684	-0.0758775	0.613124	-0.410891	0.0527795	-0.0203748	0.265139	-0.435232	0.223746	0.256257	-0.0386937	-0.435232	0.449182	0.205499	-0.404219	3
FBgn0030237	-0.063009	-0.0639585	0.00664442	0.185407	-0.063009	-0.146143	-0.212257	-0.016451	-0.214152	0.00283132	0.125342	0.110541	-0.214152	0.158278	0.24487	0.159219	5
FBgn0030239	-0.00630809	0.120318	0.0770644	-0.0028102	-0.00630809	-0.0551252	-0.196679	-0.158343	-0.181131	0.0423498	0.100512	-0.0626697	-0.181131	0.303258	0.19598	0.0110226	2
FBgn0030241	0.105484	0.138553	-0.0140127	-1.02584	0.105484	0.133229	0.285848	0.178372	0.571849	0.118946	-0.280274	-0.181253	0.571849	-0.501216	-0.302899	0.0958856	1
FBgn0030242	0.214076	0.0171662	0.153728	-0.705522	0.214076	0.21893	0.190858	-0.0585986	0.30871	0.201014	-0.242448	-0.278112	0.30871	-0.293475	-0.349767	0.100653	1
FBgn0030243	-0.0157431	-0.314524	-0.137732	0.165945	-0.0157431	-0.079287	-0.13259	0.081196	-0.217358	-0.0526693	0.294627	0.181049	-0.217358	0.169128	0.206344	0.0847149	5
FBgn0030245	0.0549496	0.0573501	-0.0407338	0.0120578	0.0549496	-0.0660345	-0.0562363	0.0208528	-0.121412	-0.00079614	0.0729954	-0.134099	-0.121412	0.221427	0.126915	-0.0807732	2
FBgn0030247	0.239524	0.110584	0.183221	-0.95246	0.239524	0.260678	0.25853	-0.0460731	0.367604	0.232165	-0.405532	-0.350086	0.367604	-0.339694	-0.288463	0.122872	1
FBgn0030251	-0.040388	0.0836965	-0.0444437	0.205591	-0.040388	-0.149704	-0.158265	-0.0658921	-0.262897	-0.0434779	0.221147	0.126875	-0.262897	0.27507	0.160804	-0.0048319	5
FBgn0030261	0.130662	0.0943305	-0.0990048	0.14995	0.130662	-0.114904	-0.33555	0.043626	-0.165653	-0.0968146	0.0127608	0.112876	-0.165653	0.20359	-0.020623	0.119743	5
FBgn0030268	-0.000893579	-0.117624	-0.0557067	-0.377041	-0.000893579	0.0677762	0.0894943	0.0137554	0.217191	0.155121	-0.0386539	-0.0393463	0.217191	-0.102721	-0.132294	0.104646	4
FBgn0030269	-0.110107	0.0104444	0.0146736	0.247547	-0.110107	-0.140706	-0.0912692	0.143185	-0.255835	-0.0846506	0.0768036	0.0903916	-0.255835	0.181342	0.194076	0.0900465	5
FBgn0030272	-0.121758	0.0475082	0.0721147	0.331272	-0.121758	-0.081883	-0.158487	-0.0385446	-0.266701	-0.185069	0.0221758	0.24391	-0.266701	0.0714945	0.165707	0.286719	5
FBgn0030277	0.247723	0.148085	0.322523	-0.752924	0.247723	0.25318	0.232327	0.0119321	0.282972	0.197319	-0.384888	-0.401592	0.282972	-0.382274	-0.349811	0.0447327	1
FBgn0030278	0.253287	0.193164	0.353258	-0.776234	0.253287	0.243375	0.238844	0.0275737	0.286295	0.141362	-0.422522	-0.445551	0.286295	-0.386321	-0.339928	0.0938177	1
FBgn0030280	0.245636	0.231208	0.361419	-0.815297	0.245636	0.235081	0.233334	-0.0368435	0.282988	0.195024	-0.409806	-0.411724	0.282988	-0.346278	-0.307607	0.014243	1
FBgn0030283	0.31166	0.131265	0.323844	-0.888215	0.31166	0.290287	0.275759	-0.0113917	0.275078	0.134268	-0.355205	-0.515215	0.275078	-0.295739	-0.28655	0.0234167	1
FBgn0030290	0.246231	0.268478	0.345822	-0.8186	0.246231	0.283483	0.244121	-0.0507025	0.257525	0.243163	-0.338495	-0.323162	0.257525	-0.429664	-0.479265	0.0473103	1
FBgn0030292	0.0425433	0.0300989	-0.0145339	0.028037	0.0425433	-0.175352	-0.202207	-0.0985548	-0.161136	-0.0567171	0.158651	0.0323961	-0.161136	0.28565	0.236304	0.0134124	5
FBgn0030293	-0.118864	-0.191924	-0.0470525	0.228977	-0.118864	-0.0893465	-0.100852	0.10946	-0.267511	-0.00410416	0.199151	0.189694	-0.267511	0.185921	0.242181	0.0506459	5
FBgn0030296	0.260182	0.118171	0.276152	-0.901783	0.260182	0.245163	0.286388	-0.0224308	0.311249	0.175925	-0.285907	-0.405982	0.311249	-0.32757	-0.292175	-0.00881148	1
FBgn0030307	0.184619	0.198892	-0.0579897	-1.61162	0.184619	0.339634	0.296747	0.0122881	0.718839	0.201385	0.141445	-0.268193	0.718839	-0.78063	-0.277116	-0.00175929	1
FBgn0030313	0.256146	0.200591	0.282571	-0.868898	0.256146	0.267301	0.280789	-0.119836	0.292772	0.213758	-0.453654	-0.32434	0.292772	-0.337385	-0.294855	0.0561227	1
FBgn0030319	0.252226	0.104936	0.267363	-0.839392	0.252226	0.273571	0.286864	-0.00312325	0.275368	0.217058	-0.277769	-0.46591	0.275368	-0.332851	-0.339986	0.0540501	1
FBgn0030329	-0.0826039	-0.0127313	-0.02674	-0.0210636	-0.0826039	0.0010683	-0.0697709	-0.0137206	-0.0805551	-0.00196967	0.103484	-0.0112059	-0.0805551	0.159043	0.133949	0.0859758	5
FBgn0030332	-0.250797	-0.089617	0.228835	0.602742	-0.250797	-0.406497	-0.262541	0.329187	-0.338243	-0.104018	0.400573	0.0407031	-0.338243	0.161546	0.236782	0.0403847	3
FBgn0030336	-0.202558	-0.135501	0.0504986	0.0940205	-0.202558	0.0299396	-0.0703089	-0.0557893	-0.347616	0.0699393	0.290011	0.159861	-0.347616	0.395934	0.263339	0.00840209	5
FBgn0030341	-0.102008	0.029281	-0.0287985	0.272731	-0.102008	-0.102462	-0.233496	0.0305414	-0.0482965	-0.0426113	0.138658	0.113688	-0.0482965	0.064988	0.0777457	-0.0196559	5
FBgn0030342	0.0155228	0.0385092	-0.0404436	-0.125498	0.0155228	0.0611228	0.0917814	0.00819181	0.127634	0.0106722	-0.0877402	-0.0602255	0.127634	-0.0550508	-0.118198	-0.00943369	4
FBgn0030350	0.00715991	0.0529257	0.00764476	0.0745325	0.00715991	-0.0591595	-0.167043	-0.0924448	-0.118135	-0.0407051	0.0277313	0.0647186	-0.118135	0.108214	0.161554	0.0839825	5
FBgn0030356	0.257461	0.152094	0.385857	-0.849551	0.257461	0.228184	0.275527	-0.0822158	0.292477	0.139688	-0.346911	-0.424839	0.292477	-0.306898	-0.297207	0.0263978	1
FBgn0030359	0.192344	-0.0298897	0.219744	-0.736518	0.192344	0.252161	0.215753	-0.00304801	0.343105	0.260841	-0.34954	-0.322711	0.343105	-0.340816	-0.353562	0.116686	1
FBgn0030362	-0.0429699	0.0203112	-0.0406209	-0.00529805	-0.0429699	-0.056547	-0.206354	-0.227292	-0.0158364	0.0267328	0.228242	0.110047	-0.0158364	0.276667	0.0595527	-0.0678293	5
FBgn0030364	-0.0103258	0.0422675	-0.11809	0.13741	-0.0103258	-0.0800675	-0.111536	0.0811507	-0.143899	-0.071039	0.115661	0.0400711	-0.143899	0.163016	0.0960987	0.0135083	5
FBgn0030370	0.244493	0.166096	0.235084	-0.858013	0.244493	0.205814	0.308091	-0.0702905	0.354009	0.133495	-0.361568	-0.354904	0.354009	-0.334272	-0.323307	0.0567711	1
FBgn0030374	0.357235	0.18809	0.217808	-1.02605	0.357235	0.190128	0.293948	-0.172771	0.399458	0.126938	-0.448878	-0.337132	0.399458	-0.341372	-0.245287	0.0411894	1
FBgn0030376	0.234111	-0.0771065	0.181694	-1.08345	0.234111	0.241525	0.25469	-0.168428	0.413012	0.202098	-0.0980891	-0.338188	0.413012	-0.242893	-0.19225	0.0261536	1
FBgn0030384	0.292711	0.102775	0.341213	-0.801126	0.292711	0.236459	0.186878	-0.0582904	0.303222	0.217503	-0.356616	-0.385209	0.303222	-0.285744	-0.452503	0.062795	1
FBgn0030386	0.282103	0.158748	0.347976	-0.757762	0.282103	0.308535	0.275283	-0.0998636	0.276668	0.213011	-0.35095	-0.445798	0.276668	-0.41487	-0.343151	-0.00869934	1
FBgn0030391	0.030837	-0.0613861	-0.190689	0.261087	0.030837	-0.14415	-0.131475	0.173858	-0.15975	-0.163374	0.0455882	0.177027	-0.15975	0.0574636	0.0803287	0.153546	5
FBgn0030396	-0.415047	0.466378	-0.0159841	0.147119	-0.415047	0.385182	0.419807	0.519929	-0.804028	0.368421	-0.0840647	-0.0632998	-0.804028	0.531434	0.544721	-0.781493	2
FBgn0030403	-0.0982615	0.0310812	-0.0127755	0.207424	-0.0982615	-0.0906267	-0.0580265	0.0626194	-0.176782	-0.00572601	0.083084	0.0959366	-0.176782	0.158148	0.0955026	-0.0165547	5
FBgn0030409	0.302094	0.259966	0.260593	-1.16708	0.302094	0.210154	0.316325	-0.0117133	0.536285	0.164898	-0.436439	-0.375324	0.536285	-0.437823	-0.369168	-0.0911462	1
FBgn0030425	0.11654	0.177028	-0.0907917	-0.15818	0.11654	0.0236959	-0.180774	-0.250415	-0.044787	-0.0243365	0.155399	-0.208588	-0.044787	0.465208	0.0991849	-0.150938	2
FBgn0030429	0.200397	0.15416	0.166912	-0.940921	0.200397	0.237801	0.281463	-0.0962219	0.421384	0.229129	-0.360414	-0.298714	0.421384	-0.435573	-0.304747	0.123564	1
FBgn0030440	0.31913	0.170826	0.355667	-0.729241	0.31913	0.24502	0.209236	-0.0633763	0.318044	0.146095	-0.34816	-0.530293	0.318044	-0.448285	-0.307324	0.0254876	1
FBgn0030441	0.28595	0.181164	0.314095	-0.912126	0.28595	0.253477	0.353931	-0.105247	0.259935	0.170498	-0.393738	-0.433161	0.259935	-0.340703	-0.324438	0.144478	1
FBgn0030447	-0.0452424	0.0854842	-0.0130608	0.179564	-0.0452424	-0.0307822	-0.176985	0.0507015	-0.0912632	-0.0403928	0.0453306	0.046241	-0.0912632	0.129482	0.0949377	-0.0975092	5
FBgn0030449	0.237876	0.16724	0.363326	-0.790188	0.237876	0.21836	0.20048	-0.157573	0.309484	0.25127	-0.345258	-0.403995	0.309484	-0.281363	-0.346968	0.0299482	1
FBgn0030451	-0.154845	-0.076029	0.132004	0.267677	-0.154845	-0.185881	-0.106362	0.0153021	-0.369492	-0.0739114	0.150218	0.341146	-0.369492	0.297467	0.137627	0.149414	3
FBgn0030462	0.234178	0.190196	0.309247	-0.90633	0.234178	0.250729	0.292719	-0.12215	0.312119	0.25542	-0.36715	-0.386951	0.312119	-0.309904	-0.344636	0.0462182	1
FBgn0030478	-0.00652557	0.0893937	0.0106334	-0.066862	-0.00652557	-0.0123666	-0.106287	-0.158229	-0.174943	0.0571563	0.156819	-0.065759	-0.174943	0.310886	0.195761	-0.0482091	2
FBgn0030481	0.116831	0.0260447	0.0348699	-0.167024	0.116831	-0.00977249	-0.139905	-0.137259	0.0937449	-0.0291907	-0.0428647	-0.119384	0.0937449	0.212941	0.05356	-0.103167	4
FBgn0030482	0.269067	-0.157399	-0.406876	0.273101	0.269067	-0.2219	-0.590137	0.0599036	0.176307	-0.118228	-0.158645	0.291608	0.176307	0.0169099	-0.159555	0.280469	4
FBgn0030484	0.0421078	0.205014	-0.105716	0.150469	0.0421078	-0.0427399	-0.209543	-0.0221984	-0.200419	0.0136811	-0.0349758	0.191649	-0.200419	0.247997	-0.00663408	-0.0703802	5
FBgn0030502	-0.0752718	-0.0896705	-0.126551	0.106734	-0.0752718	0.0324621	-0.190076	0.0442421	-0.310304	-0.0205529	0.269053	0.186926	-0.310304	0.300903	0.164023	0.0936602	5
FBgn0030505	0.0247247	-0.28712	-0.230737	0.37161	0.0247247	-0.152905	-0.215993	0.135705	-0.245307	-0.169074	0.253275	0.410761	-0.245307	-0.0198508	0.25429	0.0912019	3
FBgn0030509	0.439645	1.89572	0.676789	0.668835	0.439645	1.3048	0.942446	0.459491	-1.53218	1.56388	-5.4442	1.31883	-1.53218	-0.508192	1.17361	-1.86694	2
FBgn0030510	-0.0976074	0.000360039	0.0310821	0.232563	-0.0976074	-0.117506	-0.0767785	0.189042	-0.222276	-0.122636	0.0850562	0.114309	-0.222276	0.122437	0.129493	0.0523457	5
FBgn0030512	0.056839	-0.134077	-0.142405	0.0537575	0.056839	-0.0533121	-0.236911	-0.0905444	-0.221093	0.0163651	0.260912	0.118201	-0.221093	0.362441	0.217045	-0.0429638	5
FBgn0030514	-0.13977	-0.0857629	-0.100196	0.157229	-0.13977	-0.0781835	-0.147167	0.0852144	-0.180861	0.00522472	0.194469	0.13739	-0.180861	0.171802	0.138803	0.162439	5
FBgn0030518	-0.0416246	0.0678699	-0.0124532	0.146245	-0.0416246	-0.146611	-0.194287	-0.0505942	-0.150849	-0.0629184	0.141357	0.0938541	-0.150849	0.261387	0.123093	0.0180035	5
FBgn0030519	-0.111894	-0.0214518	0.0773837	0.187912	-0.111894	-0.203291	-0.181674	0.0479138	-0.2516	-0.0635944	0.17372	0.0922784	-0.2516	0.197479	0.251313	0.169	5
FBgn0030521	-0.0894272	0.145325	-0.0398797	0.106663	-0.0894272	-0.0518868	-0.0352168	0.130893	-0.228201	0.0218972	0.105275	-0.0237643	-0.228201	0.249277	0.124481	-0.0978073	5
FBgn0030525	0.235221	0.169091	0.259678	-0.83848	0.235221	0.226228	0.341684	-0.0431266	0.27134	0.121591	-0.264864	-0.452445	0.27134	-0.333403	-0.342757	0.143681	1
FBgn0030536	0.238041	0.108487	0.269094	-0.800471	0.238041	0.26709	0.23712	-0.0561076	0.316714	0.252061	-0.389341	-0.389314	0.316714	-0.344514	-0.304337	0.0407246	1
FBgn0030538	0.429324	0.682918	0.115011	-3.00428	0.429324	0.216832	0.396673	0.243918	0.803455	0.300289	0.106666	-0.0757018	0.803455	-0.95943	-0.688401	0.199948	1
FBgn0030545	0.12792	0.0499964	-0.214228	0.0294874	0.12792	-0.046804	-0.19037	0.113936	0.033562	-0.0981599	0.183226	-0.0192729	0.033562	-0.0340916	0.21668	-0.313363	5
FBgn0030552	-0.0493557	0.0760131	0.00653912	0.129681	-0.0493557	-0.0641127	-0.07365	-0.0394369	-0.104663	-0.14256	0.067698	0.00249568	-0.104663	0.213051	0.0997671	0.0325521	5
FBgn0030563	0.32671	0.55971	0.209078	-2.18909	0.32671	0.375303	0.53134	0.137899	0.775058	0.0397281	-0.0137068	-0.33163	0.775058	-0.942158	-0.663072	0.0830651	1
FBgn0030566	0.248837	0.536346	0.175679	-1.95866	0.248837	0.263819	0.435539	0.194767	0.748264	0.196887	-0.0322961	-0.260824	0.748264	-1.00699	-0.612498	0.0740332	1
FBgn0030577	0.329813	0.224034	0.0474547	-1.23527	0.329813	0.346541	0.359552	0.134629	0.541518	0.173914	-0.391811	-0.455193	0.541518	-0.614707	-0.325283	-0.00651785	1
FBgn0030578	0.300534	0.249442	0.24961	-1.03903	0.300534	0.268002	0.247125	-0.151668	0.356134	0.252465	-0.320749	-0.335927	0.356134	-0.437325	-0.332795	0.0375148	1
FBgn0030584	0.0230098	0.0508851	0.0148939	0.0406563	0.0230098	-0.164567	-0.147973	0.00393028	-0.0728994	-0.0367312	0.0479467	0.0144465	-0.0728994	0.0990348	0.0792774	0.09798	5
FBgn0030593	-0.155394	-0.181698	-0.0408388	0.195452	-0.155394	-0.195666	-0.111612	0.186695	-0.259781	-0.132158	0.293635	0.107488	-0.259781	0.28193	0.279738	0.147384	3
FBgn0030595	0.340269	0.134995	-0.0646618	0.0716832	0.340269	-0.023366	0.00662689	-0.130744	-0.342891	-0.0760491	-0.0793971	-0.364885	-0.342891	0.0794896	0.287315	0.164237	2
FBgn0030599	0.176937	0.152527	0.280815	-0.884993	0.176937	0.18984	0.280363	-0.177881	0.302403	0.249118	-0.407052	-0.248943	0.302403	-0.32563	-0.220791	0.153945	1
FBgn0030600	-0.109488	-0.00484925	-0.309942	-0.020032	-0.109488	0.12385	0.253651	0.547763	-0.464616	0.057202	-0.256152	0.209186	-0.464616	0.522129	0.569317	-0.543916	2
FBgn0030603	-0.188642	0.0119644	0.0436812	0.166856	-0.188642	-0.0284725	-0.0379681	0.106081	-0.307346	0.0129932	0.195481	0.088213	-0.307346	0.277246	0.201834	-0.045934	5
FBgn0030605	0.0589621	0.101483	0.0199775	0.0148493	0.0589621	-0.127003	-0.164242	-0.130516	-0.0219676	-0.0342272	0.0605333	-0.0409887	-0.0219676	0.161932	0.158558	-0.0943445	5
FBgn0030608	-0.13814	-0.17374	-0.054031	0.323899	-0.13814	-0.262235	-0.107452	0.124188	-0.319867	-0.192977	0.391661	0.318415	-0.319867	0.0814314	0.25941	0.207446	3
FBgn0030612	-0.186804	-0.0768917	-0.0210352	0.245163	-0.186804	-0.197573	-0.0804248	0.123272	-0.409931	-0.0342345	0.211922	0.259494	-0.409931	0.236767	0.25049	0.276521	3
FBgn0030614	0.288629	0.165756	0.322227	-1.00278	0.288629	0.231494	0.31763	-0.150729	0.411166	0.11306	-0.343657	-0.425278	0.411166	-0.410222	-0.334302	0.117209	1
FBgn0030616	-0.0726505	0.0997223	0.0489656	0.15577	-0.0726505	-0.0603376	-0.148175	0.0428271	-0.252669	-0.103158	0.0946897	0.0527135	-0.252669	0.234331	0.202956	0.0303344	5
FBgn0030620	0.22199	0.150293	0.305536	-0.928161	0.22199	0.240497	0.251309	-0.0537403	0.362181	0.180406	-0.361923	-0.359537	0.362181	-0.398651	-0.288124	0.0937542	1
FBgn0030622	0.154364	0.125027	0.311127	-0.772102	0.154364	0.341968	0.273057	-0.00482696	0.292995	0.237184	-0.387597	-0.387227	0.292995	-0.357701	-0.346739	0.0731125	1
FBgn0030623	0.16364	0.218017	0.0447212	-1.17835	0.16364	0.287786	0.344403	0.0275973	0.543867	0.142114	-0.474622	-0.280936	0.543867	-0.466538	-0.307208	0.228005	1
FBgn0030624	0.224381	0.143264	0.198168	-0.782843	0.224381	0.240303	0.295293	-0.0324045	0.29965	0.212271	-0.368176	-0.430936	0.29965	-0.364563	-0.295566	0.13713	1
FBgn0030625	0.104259	0.136167	0.0930317	-0.816103	0.104259	0.179764	0.219853	-0.0127312	0.362187	0.0973866	-0.21538	-0.232315	0.362187	-0.288469	-0.185964	0.091868	1
FBgn0030629	0.124354	0.166819	0.025417	-0.546069	0.124354	0.0483784	0.102632	0.0687118	0.368334	0.0982877	-0.108232	-0.100272	0.368334	-0.448096	-0.358256	0.0653048	1
FBgn0030638	-0.0685318	0.0307983	0.00969987	0.155809	-0.0685318	-0.139338	-0.0673854	-0.0101318	-0.248129	-0.0528523	0.198203	0.115436	-0.248129	0.276043	0.184976	-0.0679356	5
FBgn0030647	0.189283	0.249514	0.0113334	-1.73315	0.189283	0.230586	0.495906	0.142188	0.548242	0.308273	0.129979	-0.120109	0.548242	-0.733005	-0.627985	0.171422	1
FBgn0030660	0.153885	0.183147	0.195024	-0.823152	0.153885	0.206709	0.19574	0.00590573	0.413785	0.136483	-0.198868	-0.275684	0.413785	-0.41731	-0.372463	0.0291297	1
FBgn0030661	0.0279377	0.0142591	0.0804483	-0.675147	0.0279377	0.214019	0.184017	-0.0361009	0.414083	0.181893	-0.239332	-0.175523	0.414083	-0.221907	-0.245202	0.034536	1
FBgn0030662	-0.0922684	-0.26236	-0.119689	0.333526	-0.0922684	-0.16702	-0.151103	0.129766	-0.239953	-0.070731	0.299753	0.174629	-0.239953	0.210315	0.202421	0.0849373	3
FBgn0030667	0.164218	0.202791	0.109118	-2.60114	0.164218	0.313827	0.621429	0.400369	0.694495	0.264382	0.4006	0.147286	0.694495	-1.22454	-0.531092	0.179546	1
FBgn0030670	-0.105956	0.108141	-0.00705926	0.150406	-0.105956	-0.101198	-0.0904001	0.069702	-0.300021	-0.115766	0.0964296	0.0973727	-0.300021	0.224172	0.218741	0.161414	5
FBgn0030671	-0.137103	-0.100493	-0.0513353	0.263508	-0.137103	-0.0951862	-0.132043	0.113667	-0.16288	-0.0606312	0.097372	0.179157	-0.16288	0.113913	0.146587	0.125451	5
FBgn0030678	-0.0529336	0.0440216	0.0341063	0.161316	-0.0529336	-0.0769195	-0.218484	0.0236895	-0.137564	-0.0493329	0.0374872	0.0899567	-0.137564	0.161517	0.105808	0.0678296	5
FBgn0030691	0.230379	0.0619487	0.179757	-0.981411	0.230379	0.235166	0.291665	-0.122357	0.474027	0.210197	-0.347296	-0.272651	0.474027	-0.423413	-0.359107	0.118689	1
FBgn0030692	-0.0972669	0.00855678	-0.0417476	0.111944	-0.0972669	-0.0884371	-0.0943939	0.0422197	-0.166311	-0.0761066	0.155528	0.0775468	-0.166311	0.216015	0.196985	0.0190468	5
FBgn0030693	0.0053622	0.0283206	0.0193627	-0.00150662	0.0053622	-0.036129	-0.0346736	-0.0725716	-0.138927	-0.0189463	0.0734869	-0.0162578	-0.138927	0.164533	0.134455	0.0270558	5
FBgn0030695	-0.13576	-0.0863714	0.0459677	0.135577	-0.13576	-0.129341	-0.0214278	0.0723549	-0.257619	-0.0861882	0.164101	0.176113	-0.257619	0.124685	0.184145	0.207144	5
FBgn0030696	0.264042	0.168855	0.203562	-0.944896	0.264042	0.284514	0.326509	-0.037136	0.399624	0.17033	-0.449828	-0.333098	0.399624	-0.429141	-0.370412	0.0834108	1
FBgn0030697	0.215136	0.0702063	0.174866	-0.972309	0.215136	0.228321	0.232494	-0.0672981	0.398688	0.2274	-0.279044	-0.324298	0.398688	-0.360782	-0.293754	0.136549	1
FBgn0030703	-0.0863269	0.014985	-0.032876	0.0446355	-0.0863269	-0.111785	-0.17455	-0.0622691	-0.216221	-0.0996369	0.177899	0.127362	-0.216221	0.260652	0.251473	0.209207	5
FBgn0030718	0.011968	0.0726945	0.00350905	0.127851	0.011968	-0.120288	-0.169994	-0.0413975	-0.175967	-0.0870619	0.115507	0.0210971	-0.175967	0.245994	0.162106	-0.0020193	5
FBgn0030719	-0.106132	-0.108353	0.0650412	0.0729631	-0.106132	-0.0453151	-0.0372679	-0.00889612	-0.169397	-0.0343791	0.189497	0.0686394	-0.169397	0.154785	0.179143	0.0552016	5
FBgn0030721	0.226227	0.101213	0.133883	-0.915568	0.226227	0.226939	0.198838	-0.14188	0.382067	0.157251	-0.262185	-0.214615	0.382067	-0.308695	-0.280713	0.0889414	1
FBgn0030722	0.221888	0.132298	0.187264	-0.692959	0.221888	0.254735	0.206267	-0.125788	0.34431	0.0558701	-0.362262	-0.281131	0.34431	-0.27115	-0.228849	-0.00669246	1
FBgn0030724	0.014577	0.111909	0.00998014	0.0499856	0.014577	-0.121791	-0.209181	-0.0701961	-0.321837	-0.00209171	0.211107	0.0490042	-0.321837	0.352444	0.21508	0.01827	5
FBgn0030725	0.317752	0.0780289	0.328468	-0.789914	0.317752	0.257309	0.242876	-0.168711	0.357751	0.249642	-0.332793	-0.367246	0.357751	-0.476156	-0.459651	0.0871409	1
FBgn0030731	-0.158822	-0.0504999	0.0248998	0.184781	-0.158822	-0.153104	-0.135679	0.0505483	-0.339857	0.017237	0.244911	0.122213	-0.339857	0.253935	0.250081	0.188036	5
FBgn0030734	-0.0904379	-0.0159417	-0.0379208	0.230457	-0.0904379	-0.0270641	-0.206608	0.00189684	-0.0303916	-0.00359296	0.109787	0.106446	-0.0303916	0.102183	0.056679	-0.0746626	5
FBgn0030737	-0.0463872	0.136918	0.167096	-0.110797	-0.0463872	-0.0735738	-0.0696661	-0.194805	-0.289799	0.136453	0.28823	-0.11071	-0.289799	0.515745	0.241041	-0.253559	2
FBgn0030740	-0.137109	-0.0245317	-0.0808466	0.216663	-0.137109	-0.144216	-0.165957	0.0630766	-0.195244	-0.157821	0.22505	0.053792	-0.195244	0.282053	0.255432	0.142011	5
FBgn0030743	-0.029451	0.110189	0.0199785	0.150074	-0.029451	-0.118451	-0.149285	-0.0560507	-0.0832647	-0.0842284	0.058169	0.0829262	-0.0832647	0.175022	0.083188	-0.0460999	5
FBgn0030744	0.0267759	0.175803	0.0760631	-0.364078	0.0267759	0.117007	0.120561	-0.0851917	0.177039	0.0563515	-0.139128	-0.148239	0.177039	-0.127216	-0.16791	0.0783475	4
FBgn0030745	-0.0174006	-0.0499494	-0.00338429	0.18962	-0.0174006	-0.0986821	-0.130092	0.107811	-0.222859	-0.0850172	-0.0244743	0.180187	-0.222859	0.136748	0.113163	0.144589	5
FBgn0030747	-0.525442	0.196405	-0.136536	0.318279	-0.525442	0.294221	0.473939	0.852312	-0.935703	0.293805	-0.0958481	-0.0395915	-0.935703	0.686755	0.830524	-0.751974	3
FBgn0030748	-0.402218	0.186538	-0.0590456	0.159669	-0.402218	0.277441	0.526664	0.820003	-0.911833	0.0437689	-0.166087	-0.0820661	-0.911833	0.635879	0.683895	-0.398558	3
FBgn0030753	-0.070743	-0.0962488	-0.0447437	-0.00744232	-0.070743	-0.0451987	-0.121152	0.0145936	-0.145996	0.00297042	0.138383	0.0330861	-0.145996	0.190105	0.155924	0.213201	5
FBgn0030758	-0.20562	-0.255889	-0.148035	0.0574499	-0.20562	0.0182739	-0.182175	-0.12793	-0.330628	0.0704544	0.442264	0.211695	-0.330628	0.371845	0.373777	0.240765	3
FBgn0030759	-0.120252	0.0442778	0.00460361	0.343892	-0.120252	-0.156241	-0.138902	0.161081	-0.135673	-0.125618	-0.0135647	0.124683	-0.135673	0.101531	0.124331	0.041778	5
FBgn0030763	-0.176555	-0.264605	0.0715157	0.371293	-0.176555	-0.171708	-0.0716266	-0.090088	-0.436641	0.0145026	0.361334	0.20187	-0.436641	0.354477	0.236399	0.213029	3
FBgn0030768	-0.0553582	0.0520197	-0.034369	-0.327232	-0.0553582	0.0712262	0.0899602	0.122463	0.294496	0.0330253	-0.167598	-0.0843099	0.294496	-0.177176	-0.0872823	0.030998	4
FBgn0030770	0.197759	0.106995	0.323482	-0.837547	0.197759	0.204201	0.313261	-0.0208442	0.242605	0.17779	-0.328667	-0.363062	0.242605	-0.285229	-0.277471	0.106362	1
FBgn0030778	-0.122005	-0.109479	-0.111497	0.107226	-0.122005	-0.148374	-0.185454	0.0949497	-0.195997	-0.0137181	0.17328	0.0807551	-0.195997	0.288489	0.248162	0.211664	5
FBgn0030780	0.206588	0.0127346	0.218304	-0.934298	0.206588	0.230336	0.262394	-0.0647384	0.391982	0.247339	-0.292298	-0.294729	0.391982	-0.332273	-0.34757	0.0976616	1
FBgn0030786	-0.0505715	0.1321	0.0657054	0.162718	-0.0505715	-0.0198779	-0.170251	-0.0222576	-0.205594	0.00276159	0.0634582	0.0029521	-0.205594	0.132408	0.118517	0.0440966	5
FBgn0030788	-0.14813	-0.213584	-0.13392	0.322872	-0.14813	-0.159829	-0.195589	0.217219	-0.226727	-0.0682195	0.152839	0.346624	-0.226727	0.137083	0.144779	0.199439	3
FBgn0030791	-0.0875602	-0.0539442	-0.0418387	0.252541	-0.0875602	-0.0769014	-0.192458	0.104958	-0.248928	-0.0460216	0.1919	0.147767	-0.248928	0.193074	0.13467	0.0592319	5
FBgn0030800	-0.0217533	0.00580208	-0.0212477	0.218223	-0.0217533	-0.103231	-0.195191	0.108593	-0.195484	-0.0757604	0.100746	0.0718471	-0.195484	0.152321	0.113887	0.0584852	5
FBgn0030803	0.0624132	0.110843	0.0392225	-0.310148	0.0624132	0.0816417	0.171245	0.0887819	0.250242	0.0501172	-0.275473	-0.148716	0.250242	-0.314807	-0.191494	0.0734766	4
FBgn0030814	0.248106	-0.00987353	0.261381	-0.899023	0.248106	0.253083	0.237645	-0.0213078	0.382417	0.216876	-0.314792	-0.380096	0.382417	-0.281909	-0.374341	0.0513099	1
FBgn0030823	0.267488	0.0702331	0.303217	-0.775673	0.267488	0.224735	0.216478	-0.152565	0.281646	0.140965	-0.29361	-0.289993	0.281646	-0.300569	-0.343077	0.101592	1
FBgn0030828	0.0998071	-0.0190357	-0.236305	0.154355	0.0998071	-0.166544	-0.19323	0.13365	-0.0880585	-0.00578145	0.318463	0.0505924	-0.0880585	-0.0247042	0.181572	-0.216529	5
FBgn0030840	0.0081291	0.103871	0.194035	-0.595543	0.0081291	0.221434	0.332974	0.101006	0.342729	0.185129	-0.508687	-0.193554	0.342729	-0.253416	-0.53565	0.246686	1
FBgn0030846	0.25507	0.116689	0.188561	-0.927316	0.25507	0.227045	0.255319	-0.0892419	0.428662	0.236456	-0.340048	-0.328514	0.428662	-0.39966	-0.392166	0.0854089	1
FBgn0030850	-0.275671	-0.041723	0.0837661	0.0916685	-0.275671	-0.107401	0.117069	-0.0572577	-0.399738	0.012015	0.421767	0.191869	-0.399738	0.26992	0.321277	0.0478473	3
FBgn0030852	0.196972	0.169265	0.0761331	-1.33049	0.196972	0.257715	0.364396	0.0472326	0.472756	0.23843	-0.316963	-0.217746	0.472756	-0.466259	-0.308193	0.147022	1
FBgn0030853	0.0050881	0.134548	0.0451947	0.0527164	0.0050881	-0.121086	-0.134578	-0.0128519	-0.150047	-0.0398488	0.0934741	-0.00927474	-0.150047	0.152159	0.137794	-0.00832978	5
FBgn0030864	0.0972072	0.460855	-0.00625832	-1.21398	0.0972072	0.205755	0.317558	0.183385	0.521039	0.138218	-0.135871	-0.345545	0.521039	-0.667286	-0.248884	0.0755578	1
FBgn0030872	-0.0876222	-0.0452638	-0.0517968	0.307773	-0.0876222	-0.163815	-0.151727	0.130552	-0.138467	-0.0828428	0.0265397	0.200925	-0.138467	0.129548	0.0827732	0.0695132	5
FBgn0030890	-0.219185	-0.218942	0.0682133	0.346947	-0.219185	-0.237564	0.0519651	0.2942	-0.496479	-0.232361	0.329026	0.360132	-0.496479	0.16658	0.285735	0.217396	3
FBgn0030898	0.250565	0.0870785	0.231251	-0.876111	0.250565	0.262641	0.305405	0.0161937	0.313424	0.234846	-0.350524	-0.392685	0.313424	-0.341753	-0.26841	-0.0359115	1
FBgn0030905	0.126221	0.279128	0.289286	-0.483237	0.126221	0.253625	0.340531	0.0903105	0.299163	0.11506	-0.627728	-0.327095	0.299163	-0.50358	-0.511778	0.234709	1
FBgn0030918	0.381151	0.456907	0.13194	-2.3194	0.381151	0.314106	0.508907	0.207117	0.704032	0.198249	0.0443667	-0.128952	0.704032	-1.10741	-0.522525	0.04633	1
FBgn0030933	0.108479	0.036854	0.165679	-0.423343	0.108479	0.192835	0.108755	-0.115155	0.284043	0.176744	-0.2064	-0.116718	0.284043	-0.299664	-0.345731	0.0410999	1
FBgn0030936	0.246849	0.147158	0.276081	-0.86023	0.246849	0.24468	0.241626	-0.0703193	0.32431	0.220644	-0.344571	-0.434224	0.32431	-0.316347	-0.315527	0.0687114	1
FBgn0030940	0.0513811	-0.0435432	0.0440097	-1.722	0.0513811	0.284343	0.320797	0.174856	0.713158	0.160443	0.125587	-0.103853	0.713158	-0.75021	-0.272852	0.253347	1
FBgn0030945	0.0105398	0.0327838	0.103944	-0.187855	0.0105398	0.0549467	0.11753	0.0251993	0.219897	0.104973	-0.105814	-0.123478	0.219897	-0.208764	-0.245756	-0.0285838	4
FBgn0030951	0.306691	0.192752	0.377008	-0.691294	0.306691	0.304023	0.254671	-0.147194	0.293733	0.165661	-0.426947	-0.478453	0.293733	-0.406461	-0.326698	-0.0179149	1
FBgn0030952	0.250691	0.14818	0.149876	-1.12912	0.250691	0.207108	0.335921	-0.0394408	0.421816	0.122145	-0.354798	-0.29197	0.421816	-0.376556	-0.293017	0.176658	1
FBgn0030956	0.0351046	0.0704934	0.0474266	-0.344111	0.0351046	0.0936752	0.158837	0.0448051	0.196926	0.112003	-0.13571	-0.154411	0.196926	-0.22874	-0.163106	0.0347767	4
FBgn0030959	0.0507964	0.0679051	0.0425016	-0.381971	0.0507964	0.122911	0.131713	0.0429416	0.206422	0.101316	-0.159981	-0.170168	0.206422	-0.216887	-0.159193	0.064475	4
FBgn0030960	0.0950632	0.0643018	-0.128082	-0.0184864	0.0950632	-0.0178578	0.0561492	0.126791	-0.125483	-0.169044	-0.112821	-0.0248018	-0.125483	0.173191	0.0670429	0.0444571	5
FBgn0030966	0.0496733	-0.230485	-0.0328715	0.191398	0.0496733	-0.087681	-0.408967	-0.0992216	-0.0639907	0.0014759	0.105479	0.147281	-0.0639907	0.257532	0.158578	0.0261175	5
FBgn0030968	-0.0165431	0.0245924	0.0211325	0.0107373	-0.0165431	-0.140402	-0.266704	-0.142717	-0.264122	0.0241355	0.291281	-0.0299581	-0.264122	0.501509	0.227206	0.0405187	5
FBgn0030974	-0.0766023	-0.151433	-0.0412375	0.300537	-0.0766023	-0.0923181	-0.220767	0.13087	-0.162735	-0.0475787	0.0607563	0.226471	-0.162735	0.112586	0.110423	0.0903673	5
FBgn0030975	0.180451	0.0612268	0.178906	-0.833882	0.180451	0.264826	0.212444	0.0225749	0.339869	0.23299	-0.31257	-0.282792	0.339869	-0.346418	-0.377442	0.139496	1
FBgn0030976	-0.0565916	-0.240661	-0.0380642	0.314507	-0.0565916	-0.173321	-0.181582	0.111417	-0.195699	-0.113557	0.0510769	0.287414	-0.195699	0.048356	0.176378	0.262619	5
FBgn0030979	0.10511	0.131552	0.00962774	-1.42217	0.10511	0.197619	0.394124	0.173407	0.695845	0.289298	-0.313527	-0.193587	0.695845	-0.674187	-0.294854	0.100789	1
FBgn0030982	0.22732	0.243983	0.235862	-0.736729	0.22732	0.292695	0.268736	-0.0725859	0.319331	0.176352	-0.305898	-0.41146	0.319331	-0.340405	-0.419658	-0.0241937	1
FBgn0030989	0.222123	0.143499	0.177936	-0.919059	0.222123	0.216408	0.2694	-0.0204408	0.390937	0.172214	-0.390212	-0.299326	0.390937	-0.376195	-0.3051	0.104753	1
FBgn0030999	-0.00259723	0.0516702	0.131299	0.1317	-0.00259723	-0.390035	0.0321435	0.0980881	-0.0984918	0.0297165	0.14749	-0.0594012	-0.0984918	0.281684	-0.0599124	-0.192266	5
FBgn0031002	-0.417162	-0.0158469	0.162129	0.327973	-0.417162	-0.165107	0.0865998	0.0662067	-0.627837	0.0332974	0.571347	0.243491	-0.627837	0.357129	0.361308	0.0614707	3
FBgn0031011	-0.416659	-0.150961	0.107203	0.272958	-0.416659	-0.203018	0.219193	0.0129902	-0.474789	-0.193694	0.527072	0.351013	-0.474789	0.278853	0.514956	0.0463314	3
FBgn0031016	-0.0129511	-0.210702	-0.218583	0.210884	-0.0129511	0.00427231	-0.173843	0.18896	-0.198397	-0.0606715	0.234746	0.131589	-0.198397	0.150107	0.180024	-0.014086	5
FBgn0031021	0.026417	0.0672077	-0.00398915	0.0805177	0.026417	-0.1317	-0.102019	-0.0707093	-0.0745204	-0.0640757	0.0482343	-0.0323229	-0.0745204	0.180343	0.156235	-0.0315151	5
FBgn0031026	0.293862	0.0306191	0.244452	-0.736676	0.293862	0.116536	0.211004	-0.0905422	0.350854	0.267479	-0.374357	-0.450819	0.350854	-0.263538	-0.349826	0.106237	1
FBgn0031034	-0.751515	1.37287	-0.519096	0.358373	-0.751515	0.926966	0.256759	0.830333	-1.79994	1.04229	-1.23508	1.44812	-1.79994	0.718779	1.55787	-1.65526	3
FBgn0031037	-0.242921	-0.0987562	0.0916801	0.343725	-0.242921	-0.208231	-0.0657168	0.0678903	-0.353934	-0.0919263	0.258397	0.27381	-0.353934	0.100984	0.263362	0.258492	3
FBgn0031045	0.200581	0.133581	0.265813	-0.558667	0.200581	0.264801	0.20064	0.0702924	0.278271	0.168165	-0.375373	-0.339714	0.278271	-0.313685	-0.383194	-0.0903643	1
FBgn0031048	-0.00813434	0.013623	-0.00213193	0.150482	-0.00813434	-0.0921379	-0.124756	0.00340337	-0.104341	-0.0701129	0.0573435	-0.0226317	-0.104341	0.187927	0.104752	0.0191896	5
FBgn0031052	-0.0471451	-0.164057	-0.0148855	-0.468629	-0.0471451	0.0382128	0.071689	0.130179	0.368836	0.123727	-0.109428	-0.0343125	0.368836	-0.240908	-0.145281	0.170312	4
FBgn0031054	-0.126367	-0.0110926	-0.00599995	0.0996094	-0.126367	-0.103475	-0.0237935	0.0481636	-0.201401	-0.0234986	0.15083	0.0710062	-0.201401	0.187955	0.2074	0.0584298	5
FBgn0031055	-0.10537	-0.0990115	-0.104019	0.160012	-0.10537	-0.0530608	-0.127296	-0.00111096	-0.234092	0.0206911	0.241377	0.0593163	-0.234092	0.360371	0.148157	0.0734974	5
FBgn0031057	-0.0751405	-0.136953	-0.0706367	0.0981066	-0.0751405	-0.0843294	-0.176768	-0.0316252	-0.154962	-0.0478854	0.216963	0.0888402	-0.154962	0.209603	0.21696	0.17793	5
FBgn0031061	0.0222594	0.00818561	0.0767124	-0.19847	0.0222594	0.0680549	0.0602308	-0.0276066	0.192916	0.077843	-0.119552	-0.0884514	0.192916	-0.139121	-0.180937	0.0327605	4
FBgn0031066	-0.00769359	0.0879578	0.0394853	0.168663	-0.00769359	-0.146986	-0.149094	-0.0637685	-0.185059	-0.0810335	0.0521027	0.1093	-0.185059	0.213014	0.172463	-0.0165989	5
FBgn0031069	-0.211984	-0.28291	-0.00555547	0.488216	-0.211984	-0.28399	-0.183568	0.279235	-0.412934	-0.18092	0.314533	0.332987	-0.412934	0.162469	0.28617	0.32317	3
FBgn0031078	-0.116278	-0.268431	-0.148594	0.271738	-0.116278	-0.0910624	-0.24849	0.258726	-0.0389072	-0.144397	0.0754503	0.243286	-0.0389072	0.101323	0.146337	0.114485	5
FBgn0031082	0.191405	0.123771	0.234578	-0.871202	0.191405	0.259778	0.246894	-0.0234441	0.269144	0.250349	-0.340162	-0.433639	0.269144	-0.294789	-0.211736	0.138506	1
FBgn0031085	0.245483	0.120746	0.301227	-0.819715	0.245483	0.287285	0.252111	-0.0171942	0.323902	0.204769	-0.359213	-0.443233	0.323902	-0.331394	-0.362274	0.0281158	1
FBgn0031089	-0.0657452	-0.11771	-0.0422938	0.249443	-0.0657452	-0.196585	-0.139807	0.029845	-0.119146	0.00171216	0.0471577	0.165676	-0.119146	0.145516	0.177546	0.0492835	5
FBgn0031091	0.219658	0.28174	0.0861633	-1.55207	0.219658	0.264417	0.349531	0.273708	0.685883	0.152122	0.0951243	-0.0296564	0.685883	-1.19146	-0.528296	-0.0124087	1
FBgn0031092	-0.0316194	0.0711113	0.0794823	0.152692	-0.0316194	-0.137862	-0.176948	-0.0538008	-0.238974	-0.0160076	0.130372	-0.00991295	-0.238974	0.253298	0.202536	0.0462258	5
FBgn0031101	0.271099	0.155283	0.200181	-0.916667	0.271099	0.290355	0.203093	-0.211773	0.349153	0.214926	-0.435341	-0.32192	0.349153	-0.286625	-0.23214	0.100125	1
FBgn0031103	0.266051	0.188994	0.356739	-0.728398	0.266051	0.246741	0.263184	-0.0403094	0.254838	0.19971	-0.400101	-0.377599	0.254838	-0.355181	-0.385192	-0.0103642	1
FBgn0031108	0.199841	0.120485	0.36617	-0.667817	0.199841	0.244844	0.240508	0.0217032	0.32198	0.177275	-0.362689	-0.416766	0.32198	-0.362721	-0.376821	-0.0278135	1
FBgn0031117	-0.00874738	0.135776	0.141002	0.116437	-0.00874738	-0.115122	-0.0854394	-0.0584655	-0.249148	-0.0405491	0.127841	-0.096335	-0.249148	0.26445	0.173917	-0.0477213	2
FBgn0031126	0.000553981	-0.216927	-0.0288325	0.306042	0.000553981	-0.194289	-0.245522	0.169304	-0.151165	-0.00321902	0.133011	0.107525	-0.151165	0.149667	0.119456	0.00500596	5
FBgn0031127	0.219339	0.253157	0.360014	-0.723767	0.219339	0.255498	0.23372	-0.0957781	0.285704	0.230946	-0.43226	-0.410132	0.285704	-0.364613	-0.34427	0.0273979	1
FBgn0031128	0.238883	0.16091	0.211188	-1.0136	0.238883	0.236243	0.285697	-0.0782517	0.357672	0.260713	-0.327505	-0.396142	0.357672	-0.34289	-0.300236	0.110766	1
FBgn0031129	0.237781	0.0895755	0.344391	-0.789801	0.237781	0.302106	0.27924	-0.0510492	0.310502	0.223705	-0.347457	-0.426739	0.310502	-0.371423	-0.343985	-0.00512983	1
FBgn0031130	0.223496	0.158203	0.238297	-0.870795	0.223496	0.243077	0.263755	-0.102083	0.30863	0.132664	-0.384318	-0.380355	0.30863	-0.294039	-0.20954	0.140883	1
FBgn0031132	0.150849	0.142135	0.10652	-0.863783	0.150849	0.228439	0.308245	0.0497684	0.458913	0.129948	-0.475008	-0.366342	0.458913	-0.340392	-0.296138	0.157085	1
FBgn0031134	0.256313	0.133691	0.197618	-0.866286	0.256313	0.278318	0.250453	-0.1232	0.363116	0.297273	-0.384229	-0.407548	0.363116	-0.352069	-0.343785	0.0809052	1
FBgn0031139	0.196638	0.052278	0.219091	-0.85635	0.196638	0.22307	0.244853	0.00102801	0.333654	0.190734	-0.259368	-0.350199	0.333654	-0.262082	-0.373498	0.109858	1
FBgn0031141	-0.207018	1.07673	0.798943	-0.0801589	-0.207018	0.479242	0.184921	0.230308	-0.619153	1.1324	-0.456244	-0.111591	-0.619153	-0.784484	0.556528	-1.37425	2
FBgn0031142	0.0491277	0.0666842	0.176953	-0.591177	0.0491277	0.190668	0.237748	0.0746062	0.363704	0.192584	-0.483176	-0.252925	0.363704	-0.213341	-0.49294	0.268653	1
FBgn0031144	-0.0514793	-0.127228	0.00994978	0.236045	-0.0514793	-0.0897939	-0.117205	0.111331	-0.228813	-0.046185	0.120893	0.205241	-0.228813	0.0643171	0.19136	0.0018621	5
FBgn0031145	-0.0984735	0.018223	-0.0115341	0.19659	-0.0984735	-0.10468	-0.127131	0.0338764	-0.206337	-0.0338792	0.0686632	0.102124	-0.206337	0.213248	0.189471	0.0646512	5
FBgn0031155	0.21096	0.164392	0.191507	-0.905479	0.21096	0.23916	0.329088	-0.0451677	0.417815	0.170405	-0.249904	-0.345503	0.417815	-0.474772	-0.418483	0.0872065	1
FBgn0031157	0.256844	0.158249	0.2312	-0.868955	0.256844	0.204182	0.24251	-0.104589	0.403433	0.141055	-0.321777	-0.366746	0.403433	-0.431188	-0.317617	0.113124	1
FBgn0031163	0.200041	0.207593	0.149572	-1.17522	0.200041	0.264591	0.330412	0.0258496	0.527996	0.163771	-0.520152	-0.320367	0.527996	-0.454301	-0.276584	0.148761	1
FBgn0031164	0.277085	0.136158	0.256537	-0.733627	0.277085	0.242391	0.278804	-0.0622457	0.369222	0.180194	-0.449281	-0.369822	0.369222	-0.337999	-0.428644	-0.00508146	1
FBgn0031168	0.294708	0.0753793	0.255908	-0.788036	0.294708	0.235105	0.23164	-0.0876678	0.348482	0.228598	-0.370215	-0.440346	0.348482	-0.330595	-0.371091	0.0749419	1
FBgn0031169	0.112075	0.0968048	0.00522511	-1.43905	0.112075	0.155062	0.325574	0.146284	0.698207	0.144281	-0.222313	-0.066796	0.698207	-0.501404	-0.407325	0.143093	1
FBgn0031170	-0.0424843	-0.184767	-0.085597	0.155507	-0.0424843	-0.0774268	-0.11088	0.131543	-0.27462	-0.0890237	0.240192	0.222296	-0.27462	0.165167	0.201583	0.0656148	5
FBgn0031171	0.173893	-0.0220268	0.102758	-1.02218	0.173893	0.206746	0.21418	-0.026871	0.505862	0.231346	-0.213694	-0.211141	0.505862	-0.415905	-0.318649	0.115928	1
FBgn0031174	-0.104491	-0.124045	-0.098729	0.262555	-0.104491	0.0170773	-0.194625	0.0871353	-0.118712	-0.00598163	0.167866	0.18138	-0.118712	0.124433	0.0553991	-0.0260595	5
FBgn0031182	-0.476784	0.0310613	0.209041	0.302956	-0.476784	-0.147469	0.0976363	0.343438	-0.822765	-0.0900113	0.288305	0.421419	-0.822765	0.409796	0.374491	0.358435	3
FBgn0031191	0.202664	-0.0459721	0.132845	-0.499758	0.202664	0.162192	0.119681	-0.00435148	0.275732	0.116433	-0.205793	-0.223332	0.275732	-0.304456	-0.29633	0.09205	1
FBgn0031194	-0.170281	-0.118119	-0.0122664	0.249828	-0.170281	-0.100236	-0.170257	0.0510322	-0.269336	0.0161406	0.251576	0.218778	-0.269336	0.285595	0.206696	0.000465725	5
FBgn0031208	0.163281	0.17857	0.245447	-1.11068	0.163281	0.244767	0.251486	-0.00958213	0.420139	0.208435	-0.312635	-0.432965	0.420139	-0.351388	-0.17295	0.0946577	1
FBgn0031213	-0.0337495	-0.0966999	0.00733878	0.264429	-0.0337495	-0.1352	-0.0892077	0.1509	-0.255817	-0.110772	0.0372674	0.166427	-0.255817	0.0868532	0.156898	0.140897	5
FBgn0031214	-0.200129	0.305302	0.24475	-0.684756	-0.200129	0.18256	0.247222	-0.191652	0.483561	0.162583	-0.33519	-0.196511	0.483561	-0.277425	-0.18291	0.159165	1
FBgn0031217	-0.150987	-0.0898936	-0.100527	0.21119	-0.150987	-0.0972543	-0.246495	0.0568089	-0.170615	-0.056268	0.173909	0.251861	-0.170615	0.200229	0.150993	0.188651	5
FBgn0031220	-0.162232	0.0302281	-0.0672211	0.137574	-0.162232	-0.0800987	-0.0710166	0.0724813	-0.45339	-0.0597458	0.216284	0.248985	-0.45339	0.230644	0.242018	0.331109	3
FBgn0031229	-0.0809561	0.0887137	-0.0316962	0.2629	-0.0809561	-0.0939904	-0.204472	0.110471	-0.135005	-0.0549848	-0.0180894	0.132826	-0.135005	0.0757048	0.0605664	0.103974	5
FBgn0031235	0.230818	0.103491	0.259409	-0.936787	0.230818	0.251107	0.23652	-0.124894	0.365454	0.207682	-0.389217	-0.378432	0.365454	-0.300465	-0.224109	0.10315	1
FBgn0031240	0.254034	0.0272159	0.173662	-0.898479	0.254034	0.249188	0.230339	-0.108913	0.373402	0.225197	-0.285918	-0.313321	0.373402	-0.330198	-0.324058	0.100413	1
FBgn0031244	-0.00354729	0.0648963	0.0585745	0.004963	-0.00354729	-0.0758484	-0.031712	0.0193015	-0.114839	-0.0335509	0.0567675	-0.070368	-0.114839	0.153496	0.0871487	0.00310502	5
FBgn0031247	0.209394	0.116842	0.325766	-0.580875	0.209394	0.231371	0.175646	-0.0975338	0.204021	0.0919035	-0.253964	-0.388392	0.204021	-0.23057	-0.245833	0.0288102	1
FBgn0031248	-0.209394	1.60305	0.479051	0.428308	-0.209394	0.500858	0.379998	0.72122	-1.71285	1.16595	-0.250016	0.616324	-1.71285	-1.61422	1.38476	-1.57079	2
FBgn0031249	0.0548194	1.70045	0.839837	0.6256	0.0548194	0.596761	0.599062	0.760547	-1.99919	1.17384	-0.643576	0.591383	-1.99919	-1.34662	1.13871	-2.14725	2
FBgn0031250	-0.0063209	-0.00488259	-0.183198	0.187707	-0.0063209	-0.150087	-0.109641	0.0419757	-0.326048	-0.0562185	0.138993	0.247457	-0.326048	0.237995	0.0797733	0.234863	5
FBgn0031256	-0.277604	-0.0167628	0.0747141	0.285598	-0.277604	-0.0571635	-0.130565	0.105653	-0.24291	-0.0594361	0.186233	0.237673	-0.24291	0.109138	0.163213	0.142732	3
FBgn0031264	0.0331583	-0.470295	-0.154228	0.341427	0.0331583	-0.198031	-0.374453	0.158355	0.0045099	-0.144375	-0.122981	0.336915	0.0045099	-0.0127138	0.141236	0.423808	5
FBgn0031265	0.0452546	0.0408073	0.0754442	-0.354901	0.0452546	0.0906744	0.133489	0.0226415	0.209643	0.0597381	-0.171695	-0.168849	0.209643	-0.146046	-0.148279	0.0571793	4
FBgn0031266	-0.0626042	-0.145542	-0.0471942	0.108084	-0.0626042	-0.0755294	-0.0911319	0.100887	-0.0978611	-0.0994057	0.176793	0.0844706	-0.0978611	0.105835	0.159796	0.0438681	5
FBgn0031279	0.243233	0.0271081	0.267109	-0.762986	0.243233	0.248006	0.245696	-0.0673643	0.282235	0.218575	-0.367105	-0.321681	0.282235	-0.269293	-0.35469	0.08569	1
FBgn0031288	0.349912	0.259417	0.438976	-1.08286	0.349912	0.218653	0.265545	0.0500715	0.415224	0.150651	-0.36413	-0.450791	0.415224	-0.7699	-0.326086	0.0801787	1
FBgn0031292	0.176201	-0.0872449	0.113044	-1.05194	0.176201	0.181122	0.231567	-0.0789305	0.523231	0.201661	-0.223471	-0.215591	0.523231	-0.336473	-0.299909	0.167305	1
FBgn0031295	0.275818	0.145218	0.320079	-0.829822	0.275818	0.275418	0.229192	-0.185382	0.30671	0.281723	-0.468589	-0.383844	0.30671	-0.324636	-0.309496	0.0850814	1
FBgn0031296	0.392201	0.369884	0.227287	-1.81269	0.392201	0.251076	0.305818	0.0229557	0.6933	0.191071	0.0471407	-0.129914	0.6933	-1.02389	-0.654721	0.0349721	1
FBgn0031298	-0.0407346	0.00678875	-0.114436	0.255907	-0.0407346	-0.065093	-0.247094	0.0692005	-0.17676	-0.098911	0.0420853	0.214494	-0.17676	0.166272	0.0715533	0.134223	5
FBgn0031301	0.104843	0.013531	0.138868	-0.908889	0.104843	0.202509	0.254149	-0.0361046	0.543574	0.208126	-0.302586	-0.307735	0.543574	-0.313193	-0.345684	0.100174	1
FBgn0031305	-0.106975	-0.0769335	-0.0256705	0.0896712	-0.106975	-0.14898	-0.220051	-0.0461454	-0.292943	-0.0488169	0.254174	0.156208	-0.292943	0.42477	0.23529	0.206319	5
FBgn0031309	0.111238	0.0632002	0.00739481	-0.127708	0.111238	0.0451776	0.0184242	0.174976	0.186112	-0.00368924	-0.181009	0.0478233	0.186112	-0.463364	-0.274477	0.0985502	4
FBgn0031313	-0.121992	0.00456591	0.0266122	0.185553	-0.121992	-0.0894102	-0.131812	-0.0963969	-0.250867	0.0969974	0.12484	0.172605	-0.250867	0.231595	0.149739	0.0708306	5
FBgn0031320	0.0427217	0.111841	-0.00544495	-0.0529391	0.0427217	-0.104473	-0.178563	-0.11338	-0.188824	0.0209028	0.204686	0.00108794	-0.188824	0.367387	0.0995505	-0.0584495	2
FBgn0031322	-0.206336	-0.0434147	0.00718776	0.365338	-0.206336	-0.0959211	-0.138064	0.0932406	-0.329062	-0.0609914	0.167242	0.249932	-0.329062	0.16057	0.181783	0.183894	3
FBgn0031323	0.264999	0.127208	0.312404	-0.70575	0.264999	0.261525	0.211341	-0.108908	0.295995	0.200004	-0.424643	-0.417336	0.295995	-0.279214	-0.367598	0.0689821	1
FBgn0031327	0.153742	-0.102071	-0.074689	0.159881	0.153742	-0.0128015	-0.217325	-0.155886	-0.0902162	-0.0369899	0.0183404	0.0489023	-0.0902162	0.317644	0.0453291	-0.117386	5
FBgn0031332	0.226597	0.132722	0.303749	-0.68829	0.226597	0.278471	0.254173	-0.104245	0.281331	0.268796	-0.354924	-0.411113	0.281331	-0.367782	-0.368983	0.0415712	1
FBgn0031333	0.21069	0.182489	0.373091	-0.790787	0.21069	0.272421	0.247662	-0.0908133	0.297686	0.241995	-0.377635	-0.400641	0.297686	-0.304552	-0.374023	0.00403869	1
FBgn0031335	0.322472	0.132444	0.36853	-0.820045	0.322472	0.261513	0.286827	-0.10796	0.301705	0.216367	-0.351377	-0.478748	0.301705	-0.388762	-0.38439	0.017247	1
FBgn0031337	0.256888	0.202742	0.252602	-0.990393	0.256888	0.204512	0.227716	0.0551139	0.346705	0.176842	-0.328594	-0.378634	0.346705	-0.49486	-0.254602	0.12037	1
FBgn0031343	0.224104	0.0716669	0.185896	-1.01251	0.224104	0.231571	0.257453	-0.0567167	0.391071	0.238498	-0.302132	-0.32257	0.391071	-0.346746	-0.288195	0.113436	1
FBgn0031345	0.281601	0.127571	0.391609	-0.716754	0.281601	0.228566	0.293912	-0.170534	0.257908	0.220554	-0.329303	-0.416784	0.257908	-0.37585	-0.34537	0.0133658	1
FBgn0031347	0.207817	0.0293127	0.213912	-0.809134	0.207817	0.27738	0.212336	-0.0795039	0.330123	0.268216	-0.372114	-0.34116	0.330123	-0.324982	-0.313277	0.163135	1
FBgn0031359	-0.269949	-0.136408	0.253725	0.0786642	-0.269949	-0.0294329	0.153313	0.0405522	-0.420063	-0.134784	0.380783	0.0742226	-0.420063	0.294557	0.375158	0.0296738	3
FBgn0031360	0.0297494	0.0378116	-0.01843	0.101846	0.0297494	-0.0931518	-0.196023	0.0058893	-0.165104	-0.0979441	0.143058	-0.0280375	-0.165104	0.297236	0.139709	-0.0212537	5
FBgn0031364	0.211422	0.223076	0.418059	-0.769734	0.211422	0.274029	0.36283	-0.0678793	0.246895	0.103004	-0.328986	-0.424169	0.246895	-0.272242	-0.426905	-0.00771567	1
FBgn0031365	0.215609	0.443679	0.103841	-1.36556	0.215609	0.250361	0.28005	0.139905	0.510934	0.248937	-0.303793	-0.215264	0.510934	-0.742169	-0.408929	0.115857	1
FBgn0031367	0.202332	0.226613	0.278335	-0.774496	0.202332	0.169627	0.293841	-0.0464789	0.36616	0.120259	-0.449881	-0.360277	0.36616	-0.361387	-0.33947	0.106329	1
FBgn0031372	0.210157	0.127146	0.287554	-0.817268	0.210157	0.284837	0.205749	-0.234802	0.391175	0.111883	-0.332541	-0.359236	0.391175	-0.288868	-0.25775	0.0706318	1
FBgn0031373	0.0865396	-0.243666	-0.192427	0.280308	0.0865396	-0.269443	-0.542481	0.291177	-0.0688031	-0.130608	-0.0525657	0.23857	-0.0688031	0.0837025	0.149932	0.352028	5
FBgn0031376	-0.122776	0.0198304	-0.0333271	0.170366	-0.122776	-0.195026	-0.186377	0.0593128	-0.229645	-0.0915677	0.195687	0.158818	-0.229645	0.148738	0.197666	0.26072	5
FBgn0031388	0.210994	0.386039	0.0109353	-1.31095	0.210994	0.205435	0.292809	0.0856044	0.629113	0.0652304	-0.2255	-0.21602	0.629113	-0.653697	-0.364182	0.0440849	1
FBgn0031392	0.0901126	-0.0493622	0.119994	-0.357093	0.0901126	0.131732	0.111285	0.025178	0.230195	0.138708	-0.213955	-0.152333	0.230195	-0.214624	-0.253318	0.0731722	4
FBgn0031393	-0.0978359	0.554048	-0.236482	-1.37219	-0.0978359	0.318134	0.359415	0.236528	0.549039	-0.126849	0.0473958	-0.371018	0.549039	-0.119771	-0.391662	0.200045	1
FBgn0031407	0.269129	0.216972	0.373521	-0.708198	0.269129	0.311566	0.248803	-0.0528979	0.260927	0.236728	-0.321341	-0.510536	0.260927	-0.463203	-0.371006	-0.020521	1
FBgn0031410	0.236978	0.108256	0.320337	-0.79453	0.236978	0.271806	0.257519	-0.081322	0.31367	0.159172	-0.334616	-0.497783	0.31367	-0.313911	-0.253012	0.0567882	1
FBgn0031423	0.235609	0.137978	0.25171	-0.828601	0.235609	0.263622	0.223225	-0.106477	0.312243	0.172027	-0.371901	-0.422003	0.312243	-0.279337	-0.242331	0.106385	1
FBgn0031426	0.18149	0.10011	0.256523	-0.833533	0.18149	0.21435	0.264432	-0.036664	0.341797	0.260238	-0.326677	-0.412273	0.341797	-0.3618	-0.27807	0.10679	1
FBgn0031428	0.225285	0.00229099	-0.114947	-0.0863293	0.225285	-0.0967067	-0.304583	-0.324867	-0.0316545	-0.0280546	0.277928	-0.114417	-0.0316545	0.401556	0.156129	-0.155261	2
FBgn0031436	0.045137	0.0932728	0.0336949	-0.0216885	0.045137	-0.107188	-0.167672	-0.0697822	-0.0805736	-0.122119	0.0899856	-0.0277537	-0.0805736	0.212332	0.156734	0.00105677	5
FBgn0031440	0.170007	0.318566	0.139216	-1.32961	0.170007	0.218756	0.365042	0.128486	0.596176	0.183002	-0.452544	-0.331232	0.596176	-0.643516	-0.27349	0.144951	1
FBgn0031441	0.26858	0.574091	0.074755	-1.71684	0.26858	0.310567	0.251419	0.147912	0.715701	0.177488	-0.150614	-0.280823	0.715701	-0.86263	-0.614807	0.120924	1
FBgn0031442	0.197274	0.245777	0.223133	-1.03611	0.197274	0.317735	0.294016	-0.0219445	0.510763	0.141764	-0.580466	-0.368173	0.510763	-0.488306	-0.226545	0.0830495	1
FBgn0031443	0.236692	0.152552	0.349277	-0.739721	0.236692	0.25739	0.241217	-0.127599	0.316534	0.207824	-0.465514	-0.362056	0.316534	-0.381789	-0.334006	0.095973	1
FBgn0031444	0.286123	0.254158	0.20712	-0.95356	0.286123	0.190272	0.276136	-0.110465	0.448134	0.147803	-0.437507	-0.443416	0.448134	-0.515667	-0.176413	0.0930248	1
FBgn0031449	0.105511	-0.0758816	-0.260913	0.413525	0.105511	-0.259674	-0.319134	0.25692	-0.0682723	-0.19593	-0.0898636	0.296568	-0.0682723	0.0328359	-0.141778	0.268848	5
FBgn0031451	0.213413	0.103402	0.225898	-0.793922	0.213413	0.213432	0.231757	-0.0594121	0.376286	0.217205	-0.359517	-0.389608	0.376286	-0.318446	-0.353501	0.103313	1
FBgn0031453	-0.302647	0.0685381	0.0890429	0.15729	-0.302647	-0.09064	-0.0193814	-0.034811	-0.372896	0.0341431	0.260019	0.242183	-0.372896	0.276038	0.286654	0.0820112	3
FBgn0031459	0.0164791	0.115466	-0.0215478	0.00026445	0.0164791	-0.0547079	-0.135815	-0.108019	-0.0507856	-0.0406148	0.0887587	0.0012715	-0.0507856	0.189356	0.109989	-0.075789	5
FBgn0031462	0.218545	0.0289081	0.278905	-0.733617	0.218545	0.218497	0.257967	-0.00212174	0.310795	0.261421	-0.363128	-0.347409	0.310795	-0.34797	-0.381739	0.0716053	1
FBgn0031463	0.145767	0.407484	0.133053	-1.55222	0.145767	0.260803	0.391989	0.275863	0.641755	0.173641	-0.281602	-0.326919	0.641755	-0.812734	-0.413932	0.169535	1
FBgn0031469	0.0729205	0.384908	-0.0346521	-1.01815	0.0729205	0.115006	0.261185	0.246872	0.609523	0.151689	-0.281215	-0.278443	0.609523	-0.713141	-0.252639	0.0536991	1
FBgn0031476	0.270046	0.138652	0.330822	-0.726932	0.270046	0.26264	0.226056	-0.119435	0.280637	0.216191	-0.412582	-0.465658	0.280637	-0.316113	-0.309202	0.0741944	1
FBgn0031478	-0.14183	-0.0507805	0.0270621	0.198513	-0.14183	-0.158731	-0.128778	0.0685996	-0.270174	-0.0698265	0.192813	0.101283	-0.270174	0.182999	0.25852	0.202333	5
FBgn0031483	0.100788	0.276955	-0.0264692	-0.946025	0.100788	0.119865	0.222064	0.0746299	0.583552	0.143176	-0.0957666	-0.156583	0.583552	-0.687204	-0.381334	0.0880111	1
FBgn0031496	0.110265	0.0898021	0.00749335	-1.13388	0.110265	0.197823	0.324259	0.191695	0.598214	0.168469	-0.435947	-0.317951	0.598214	-0.388101	-0.265825	0.145209	1
FBgn0031497	-0.103715	0.0235021	0.0171807	0.288743	-0.103715	-0.0577158	-0.144066	0.0334253	-0.192212	-0.0277929	0.222977	0.0878008	-0.192212	0.13142	0.071453	-0.0550732	5
FBgn0031500	-0.160976	0.148013	0.0234252	0.136527	-0.160976	-0.0669514	-0.0236329	-0.131912	-0.195516	-0.0234346	0.225292	0.103881	-0.195516	0.249814	0.163577	-0.091615	5
FBgn0031501	0.207731	0.225294	0.338907	-0.69079	0.207731	0.258053	0.240306	-0.0836182	0.247866	0.197094	-0.437486	-0.378068	0.247866	-0.341744	-0.325159	0.086018	1
FBgn0031504	0.271267	0.176611	0.333238	-0.89561	0.271267	0.230294	0.218644	-0.170924	0.31816	0.13056	-0.40126	-0.427278	0.31816	-0.258844	-0.189595	0.0753095	1
FBgn0031505	0.0526664	0.12723	0.0167372	0.0372861	0.0526664	-0.143734	-0.191007	-0.134853	-0.0623364	-0.0581145	0.0561766	0.0831005	-0.0623364	0.101771	0.119328	0.00541933	5
FBgn0031513	0.220881	0.276624	0.0149686	-1.54691	0.220881	0.131647	0.417431	0.102882	0.568067	0.142367	-0.188217	-0.183422	0.568067	-0.574324	-0.283886	0.112941	1
FBgn0031515	-0.153675	-0.296835	-0.0349833	0.415393	-0.153675	-0.244106	-0.278092	0.315795	-0.290552	-0.127336	0.245679	0.280639	-0.290552	0.14159	0.192481	0.278228	3
FBgn0031516	-0.202018	-0.0245485	-0.103402	0.171852	-0.202018	0.060329	0.0121373	0.233502	-0.38689	0.075123	0.100045	0.112766	-0.38689	0.314725	0.287172	-0.0618852	5
FBgn0031526	0.269551	0.130498	0.328495	-0.768925	0.269551	0.281046	0.228713	-0.188487	0.311994	0.185747	-0.401421	-0.374239	0.311994	-0.361207	-0.354273	0.130961	1
FBgn0031530	0.210147	0.318823	0.01902	-0.34659	0.210147	0.287091	0.255409	0.076273	-0.275019	0.282152	-0.107604	-0.28683	-0.275019	0.371495	0.153621	-0.893115	2
FBgn0031531	0.237264	0.211464	0.220446	-0.925579	0.237264	0.280638	0.254363	-0.160184	0.389769	0.113791	-0.450287	-0.367397	0.389769	-0.396001	-0.253864	0.218543	1
FBgn0031533	-0.0805752	0.858115	0.0637353	-1.04145	-0.0805752	0.405545	0.451184	0.18237	-0.0349945	0.627007	-0.83978	-0.125487	-0.0349945	-0.413293	0.449631	-0.386441	1
FBgn0031544	-0.123484	-0.0281469	-0.0332349	0.141344	-0.123484	-0.112657	-0.170093	0.0211213	-0.108016	-0.0482533	0.150077	0.0622584	-0.108016	0.190449	0.16671	0.123424	5
FBgn0031545	0.2118	-0.041368	0.223791	-0.770918	0.2118	0.259985	0.198901	-0.0229123	0.297778	0.278195	-0.313189	-0.322237	0.297778	-0.292092	-0.342647	0.125335	1
FBgn0031546	0.0465058	0.0154763	0.137352	-0.660362	0.0465058	0.195955	0.313376	0.0879856	0.374478	0.19405	-0.471014	-0.187164	0.374478	-0.228111	-0.514655	0.275143	1
FBgn0031558	0.117531	0.240115	0.0105854	0.0772523	0.117531	-0.223456	-0.172787	-0.0145833	-0.317683	-0.129567	0.142954	0.150384	-0.317683	0.228271	0.03052	0.0606148	5
FBgn0031563	0.017912	0.208983	-0.0597194	0.0552973	0.017912	-0.150211	-0.0482938	-0.14783	-0.225585	-0.136511	0.0918837	0.149846	-0.225585	0.214755	0.0743235	0.162822	5
FBgn0031566	-0.0548704	-0.0459236	-0.125972	0.167735	-0.0548704	-0.125366	-0.107028	0.0994548	-0.124173	0.0137656	0.102333	0.214021	-0.124173	0.14386	-0.0126474	0.0338542	5
FBgn0031574	0.205708	-0.0505106	0.178128	-0.801935	0.205708	0.237598	0.235755	-0.0148559	0.352745	0.26319	-0.273878	-0.315807	0.352745	-0.31473	-0.368437	0.108576	1
FBgn0031575	0.209509	0.0330843	0.219839	-0.650208	0.209509	0.233163	0.22588	-0.0897896	0.327514	0.180976	-0.369867	-0.306969	0.327514	-0.356265	-0.309534	0.115645	1
FBgn0031585	0.235791	0.163843	0.230344	-0.98631	0.235791	0.279532	0.251879	-0.196634	0.375113	0.216872	-0.375413	-0.325404	0.375113	-0.353841	-0.242221	0.115546	1
FBgn0031589	-0.0500288	-0.0233114	0.013884	0.190148	-0.0500288	-0.154214	-0.149492	0.0373559	-0.228271	-0.084945	0.150213	0.224225	-0.228271	0.237867	0.0662359	0.0486336	5
FBgn0031592	0.306886	0.351992	0.0688833	-1.58178	0.306886	0.331579	0.353621	0.0913511	0.703687	0.204285	-0.22067	-0.439997	0.703687	-1.03063	-0.306501	0.156718	1
FBgn0031598	-0.0838852	-0.147715	-0.0272748	0.185877	-0.0838852	-0.152096	-0.123719	0.0994356	-0.159048	-0.0603396	0.186438	0.153708	-0.159048	0.116389	0.168054	0.0871096	5
FBgn0031620	0.227393	0.136531	0.177422	-1.15073	0.227393	0.244414	0.288291	-0.10183	0.428071	0.229914	-0.27715	-0.327959	0.428071	-0.356751	-0.272579	0.0995005	1
FBgn0031621	0.331083	0.210215	0.240302	-1.38866	0.331083	0.318011	0.520321	0.0221388	0.394573	0.23698	-0.340201	-0.248767	0.394573	-0.748983	-0.45071	0.178044	1
FBgn0031622	0.374609	0.546964	0.152595	-2.18287	0.374609	0.220333	0.599375	0.25192	0.665865	0.124199	-0.199381	0.104207	0.665865	-1.11969	-0.726481	0.147879	1
FBgn0031623	0.297642	0.466178	0.199009	-1.72442	0.297642	0.200836	0.403201	-0.0642871	0.617745	0.211569	-0.0780869	-0.385304	0.617745	-0.873142	-0.340394	0.154073	1
FBgn0031626	0.221656	0.0943098	0.234513	-0.945531	0.221656	0.24627	0.258717	-0.0438074	0.330055	0.19503	-0.295295	-0.405724	0.330055	-0.261173	-0.254294	0.0735635	1
FBgn0031629	-0.195582	-0.185276	0.129081	0.441345	-0.195582	-0.327702	-0.349187	0.102234	-0.195214	-0.130434	0.442297	0.111062	-0.195214	0.138633	0.25044	0.1591	3
FBgn0031635	-0.068303	-0.0520794	-0.144585	0.215865	-0.068303	-0.163204	-0.0886729	0.102987	-0.171453	-0.0925078	0.104347	0.14485	-0.171453	0.122459	0.114036	0.216016	5
FBgn0031640	0.0142858	-0.00679601	0.0260183	0.0858847	0.0142858	-0.0658222	-0.108657	-0.0561544	-0.0412411	-0.098092	0.0448252	0.0413353	-0.0412411	0.144973	0.0878203	-0.0414247	5
FBgn0031643	-0.126617	-0.0785652	0.0443603	0.19291	-0.126617	-0.152261	-0.0964539	0.111061	-0.179851	-0.0774525	0.207441	0.0730855	-0.179851	0.167074	0.169274	0.0524611	5
FBgn0031644	0.233693	0.0788693	0.261678	-0.808899	0.233693	0.214298	0.256156	-0.171777	0.344172	0.245588	-0.379536	-0.309957	0.344172	-0.381767	-0.316295	0.155912	1
FBgn0031654	1.2925	1.33148	1.72069	-2.59855	1.2925	2.42432	2.28212	-0.191805	-0.236233	1.73321	-0.0901863	0.0540319	-0.236233	-2.09751	-2.47858	-4.20176	1
FBgn0031657	0.0460139	-0.00865405	0.136351	-0.0786677	0.0460139	0.0711769	0.0646495	0.135938	0.156279	-0.00235543	-0.122389	-0.0799264	0.156279	-0.362622	-0.172824	0.0147387	4
FBgn0031659	0.0754062	0.0532054	0.0842272	-0.304915	0.0754062	0.104773	0.0767895	-0.0426758	0.174979	0.048225	-0.145077	-0.129077	0.174979	-0.154107	-0.15311	0.0609713	4
FBgn0031662	-0.0647542	0.0656918	0.0397573	0.213013	-0.0647542	-0.139761	-0.195267	0.0194153	-0.172017	-0.0712493	0.116117	0.176841	-0.172017	0.0697991	0.0599911	0.119194	5
FBgn0031663	0.0941714	0.113845	-0.0233131	0.106046	0.0941714	-0.0934764	-0.119374	-0.0480439	-0.136287	-0.110957	0.0501737	-0.0278399	-0.136287	0.248131	0.0184599	-0.0294212	5
FBgn0031664	0.01919	0.0527486	-0.0165367	-0.210114	0.01919	0.0665834	0.16133	-0.00132787	0.0864709	0.044463	-0.0564606	-0.0717443	0.0864709	-0.105178	-0.0821305	0.00704479	4
FBgn0031670	-0.0608371	0.0767183	-0.0254564	0.0345555	-0.0608371	-0.0820024	-0.115366	-0.00964024	-0.0681299	-0.0544757	0.0762649	0.00239091	-0.0681299	0.160754	0.102173	0.0920181	5
FBgn0031673	-0.00687242	-0.0312284	-0.0588636	-0.165521	-0.00687242	0.0387843	0.0922965	0.0893607	0.173068	0.0547619	-0.111346	-0.0345323	0.173068	-0.216108	-0.0899885	0.0999936	4
FBgn0031675	0.18536	0.399163	-0.0748984	-1.08236	0.18536	0.274077	0.304581	0.218766	0.520833	0.129971	-0.327499	-0.244344	0.520833	-0.402279	-0.511752	-0.0958139	1
FBgn0031677	0.293196	0.351084	0.238618	-1.3762	0.293196	0.176022	0.334169	-0.0908255	0.49884	0.162778	-0.0398317	-0.496256	0.49884	-0.68728	-0.337192	0.180839	1
FBgn0031688	-0.135478	-0.00829158	0.202604	-0.502691	-0.135478	0.292133	0.149931	0.146389	0.198427	0.219256	-0.274375	-0.107431	0.198427	-0.00244645	-0.340886	0.0999099	4
FBgn0031690	0.156439	0.0492727	0.186979	-0.578913	0.156439	0.230382	0.165271	-0.100595	0.304555	0.144732	-0.243973	-0.192855	0.304555	-0.273351	-0.328798	0.019862	1
FBgn0031692	0.00464327	-0.023131	-0.0823188	0.344889	0.00464327	-0.235858	-0.315487	0.0465513	-0.170865	-0.157796	0.0640297	0.224903	-0.170865	0.0622912	0.0568714	0.347498	5
FBgn0031707	0.194926	0.430442	0.0861873	-1.54719	0.194926	0.241686	0.268952	0.0903586	0.6983	0.313532	-0.328836	-0.475583	0.6983	-0.804419	-0.230506	0.16892	1
FBgn0031713	-0.0360406	0.0136225	0.00154444	0.0575271	-0.0360406	-0.0951951	-0.169761	-0.0201378	-0.0184436	-0.0434605	0.0833428	0.00543618	-0.0184436	0.125479	0.075728	0.0748432	5
FBgn0031715	0.192125	0.344725	0.170043	-2.15215	0.192125	0.388808	0.302129	0.217831	0.770794	0.100592	-0.0594715	-0.286508	0.770794	-0.682627	-0.337098	0.0678878	1
FBgn0031717	-0.176695	0.0436326	0.117459	0.0432959	-0.176695	-0.182168	0.0643102	0.00238244	-0.229539	0.0360449	0.17502	0.0897258	-0.229539	0.228642	0.266662	-0.0725375	5
FBgn0031720	0.191785	0.140862	0.273772	-0.776683	0.191785	0.232842	0.276564	-0.0863125	0.311363	0.279046	-0.442334	-0.357591	0.311363	-0.367902	-0.338467	0.159907	1
FBgn0031721	0.210901	0.0697591	0.243249	-0.6765	0.210901	0.312432	0.293059	-0.0663849	0.330368	0.213319	-0.449302	-0.44919	0.330368	-0.361502	-0.301796	0.0903204	1
FBgn0031722	0.141953	0.078439	0.246154	-0.65736	0.141953	0.271414	0.262678	-0.0260329	0.291781	0.227964	-0.420945	-0.314272	0.291781	-0.331284	-0.342114	0.137891	1
FBgn0031723	0.207637	0.117052	0.300142	-0.723329	0.207637	0.261928	0.264663	-0.0933963	0.31389	0.218858	-0.355427	-0.385315	0.31389	-0.342617	-0.411707	0.106095	1
FBgn0031724	0.216396	-0.0265059	0.11666	-0.847416	0.216396	0.283514	0.237086	-0.0490217	0.42694	0.206898	-0.403823	-0.25393	0.42694	-0.324271	-0.408487	0.182623	1
FBgn0031728	0.208168	0.0333711	0.228819	-0.826803	0.208168	0.266919	0.206183	-0.130554	0.407252	0.265407	-0.331834	-0.336578	0.407252	-0.372106	-0.346216	0.112554	1
FBgn0031729	0.173075	0.206335	0.343397	-0.810824	0.173075	0.294247	0.254995	-0.0428469	0.308021	0.220152	-0.358064	-0.517085	0.308021	-0.265538	-0.330455	0.0434947	1
FBgn0031732	-0.194897	0.779492	0.0958095	-0.299426	-0.194897	0.514527	0.71563	0.715679	-0.959831	0.464503	-0.551577	0.0308184	-0.959831	0.638984	0.537749	-1.33273	2
FBgn0031733	0.230599	0.081242	0.253175	-1.03508	0.230599	0.227882	0.205224	-0.148169	0.375432	0.217504	-0.301497	-0.349457	0.375432	-0.27995	-0.22398	0.141049	1
FBgn0031734	0.0548878	-0.42813	0.029113	0.44667	0.0548878	-0.322519	-0.344791	0.191375	-0.261319	-0.0724858	0.419097	-0.0113254	-0.261319	0.212009	0.238156	0.055691	5
FBgn0031741	-0.0219348	0.317	0.00751927	-0.288135	-0.0219348	0.285146	0.130317	0.0637045	-0.0832219	0.32207	-0.0706493	-0.100704	-0.0832219	0.292992	0.194451	-0.943399	2
FBgn0031749	0.189417	0.0706354	0.194272	-0.822272	0.189417	0.252066	0.256961	-0.215483	0.392672	0.253527	-0.365193	-0.36025	0.392672	-0.267347	-0.285857	0.124765	1
FBgn0031751	0.252729	0.0924216	0.27739	-0.831424	0.252729	0.224082	0.298745	-0.09854	0.303435	0.152829	-0.272375	-0.447386	0.303435	-0.268923	-0.269417	0.0302693	1
FBgn0031757	0.24024	0.0969472	0.236472	-0.7325	0.24024	0.247934	0.195192	-0.148088	0.284651	0.20997	-0.404448	-0.39305	0.284651	-0.211609	-0.283209	0.136608	1
FBgn0031771	0.0100564	0.0538806	-0.0345373	0.0940985	0.0100564	-0.124557	-0.0970789	0.0103146	-0.136181	-0.111796	0.0971463	-0.0202588	-0.136181	0.214574	0.166623	0.00384036	5
FBgn0031774	0.126011	0.0303209	0.142273	-0.293973	0.126011	0.12022	0.077739	0.0312568	0.190716	0.102513	-0.224419	-0.177833	0.190716	-0.228542	-0.232215	0.0192063	4
FBgn0031784	0.261246	0.178948	0.273594	-0.865184	0.261246	0.268952	0.284657	-0.0863816	0.317888	0.233831	-0.405306	-0.404788	0.317888	-0.327047	-0.34468	0.0351371	1
FBgn0031785	0.117562	-0.0998087	0.0951995	-0.961683	0.117562	0.222332	0.216881	0.0231151	0.484108	0.256842	-0.266705	-0.233776	0.484108	-0.340288	-0.323026	0.207577	1
FBgn0031786	0.197261	0.161703	0.27555	-0.728855	0.197261	0.253281	0.290447	-0.101396	0.337529	0.244328	-0.431046	-0.352472	0.337529	-0.380845	-0.396728	0.0964517	1
FBgn0031800	0.301471	0.0516181	-0.16682	0.155957	0.301471	-0.00517716	-0.302814	0.219393	-0.301948	-0.121255	-0.0153393	0.066852	-0.301948	0.310018	0.174472	-0.36595	5
FBgn0031801	-0.279692	-0.0392204	0.19181	0.182931	-0.279692	-0.0750137	-0.159976	0.00256775	-0.398971	-0.0257389	0.346246	0.234874	-0.398971	0.333105	0.332903	0.032838	3
FBgn0031815	0.0163993	-0.0098259	-0.0834159	0.0582735	0.0163993	-0.0874133	-0.154338	-0.0664176	-0.11082	-0.0584377	0.131246	0.0165314	-0.11082	0.243309	0.161889	0.0374411	5
FBgn0031817	0.175929	0.106816	0.190742	-0.641584	0.175929	0.10017	0.224801	0.0966832	0.298032	0.149665	-0.223937	-0.33729	0.298032	-0.370228	-0.285268	0.0415085	1
FBgn0031824	0.0633621	0.275347	0.190147	-0.23452	0.0633621	-0.0863192	-0.0104715	-0.247074	-0.0804647	0.134741	0.121259	-0.343472	-0.0804647	0.359628	0.166106	-0.291164	2
FBgn0031826	0.249476	0.104594	0.325158	-0.797038	0.249476	0.265078	0.264736	-0.0829749	0.311825	0.241938	-0.375314	-0.365557	0.311825	-0.342471	-0.355431	-0.0053218	1
FBgn0031829	0.111775	0.229912	0.172354	-0.998912	0.111775	0.203341	0.308014	-0.0279151	0.495297	0.223266	-0.192366	-0.265527	0.495297	-0.705781	-0.363246	0.202717	1
FBgn0031830	0.0341302	0.109011	-0.0249985	0.0560398	0.0341302	-0.123888	-0.195856	-0.0903151	-0.12561	-0.0883472	0.0861232	0.0355426	-0.12561	0.256547	0.1777	-0.0145983	5
FBgn0031836	-0.318596	-0.0768037	0.0243581	0.442785	-0.318596	-0.156038	0.0538466	0.0333188	-0.400701	-0.0442197	0.465146	0.312967	-0.400701	0.176624	0.287748	-0.0811369	3
FBgn0031842	-0.120165	-0.200605	-0.0972383	0.128961	-0.120165	-0.0296095	-0.11135	0.0651962	-0.0839078	-0.0583156	0.171298	0.141425	-0.0839078	0.14719	0.175574	0.0756188	5
FBgn0031844	0.160408	0.257583	0.259848	-1.21693	0.160408	0.148531	0.255708	0.096849	0.528129	0.288437	-0.365681	-0.540018	0.528129	-0.361675	-0.39089	0.191162	1
FBgn0031849	0.242577	0.158559	0.23298	-0.900851	0.242577	0.266058	0.251941	-0.121514	0.371492	0.19217	-0.324439	-0.390097	0.371492	-0.354819	-0.351222	0.113096	1
FBgn0031853	0.194035	-0.00690884	0.246816	-0.838834	0.194035	0.246714	0.236698	-0.0269967	0.365366	0.227071	-0.247388	-0.35797	0.365366	-0.32123	-0.348159	0.0713839	1
FBgn0031856	0.0971495	0.193763	0.143887	-1.19363	0.0971495	0.169697	0.336399	0.150418	0.590944	0.193043	-0.440514	-0.381286	0.590944	-0.401851	-0.304925	0.158811	1
FBgn0031858	0.151417	0.0732342	0.208051	-0.805468	0.151417	0.234292	0.235574	-0.052376	0.374265	0.232938	-0.355171	-0.336306	0.374265	-0.341136	-0.290735	0.145741	1
FBgn0031859	0.246435	0.112027	0.358857	-0.733143	0.246435	0.297843	0.250828	-0.0606847	0.262258	0.222847	-0.371067	-0.43739	0.262258	-0.321725	-0.346887	0.0111068	1
FBgn0031861	0.249399	0.170789	0.297222	-0.767595	0.249399	0.273858	0.287074	-0.0380333	0.289101	0.184975	-0.350877	-0.45008	0.289101	-0.373688	-0.345564	0.0349181	1
FBgn0031866	0.0209437	-0.0202655	-0.0304039	-1.03925	0.0209437	0.260645	0.34837	0.0867562	0.43894	0.188518	-0.274784	-0.111853	0.43894	-0.256025	-0.248768	0.177291	1
FBgn0031868	-0.108162	-0.215054	-0.0844007	0.177442	-0.108162	-0.160949	-0.219852	0.0740421	-0.124152	0.0104353	0.246422	0.21481	-0.124152	0.189037	0.181804	0.0508935	5
FBgn0031871	0.159879	0.0516595	0.144121	-0.465994	0.159879	0.135883	0.153634	0.0362806	0.235856	0.0839383	-0.251481	-0.214618	0.235856	-0.278365	-0.223245	0.0367169	1
FBgn0031877	-0.0275077	0.0786743	0.00494394	0.117216	-0.0275077	-0.125517	-0.114563	-0.0437924	-0.165377	-0.0914068	0.129513	0.0745221	-0.165377	0.178532	0.134691	0.0429564	5
FBgn0031878	0.247515	0.0112054	0.212588	-0.939136	0.247515	0.26925	0.243945	-0.105825	0.422147	0.220107	-0.349225	-0.317015	0.422147	-0.38125	-0.319898	0.11593	1
FBgn0031882	0.051243	0.0660666	0.0916108	-0.168043	0.051243	0.135767	0.091885	-0.0246991	0.131581	0.055788	-0.133244	-0.181359	0.131581	-0.170814	-0.104098	-0.0245075	4
FBgn0031886	0.244662	0.202914	0.0432966	-0.800977	0.244662	0.24103	0.163998	-0.0363426	0.443965	0.0500706	-0.153213	-0.234067	0.443965	-0.495487	-0.445842	0.0873645	1
FBgn0031897	-0.298164	-0.330433	-0.00843068	0.460888	-0.298164	-0.0776305	-0.0998417	0.264875	-0.476726	-0.125273	0.168275	0.557806	-0.476726	0.205035	0.26766	0.26685	3
FBgn0031905	0.219988	0.132339	0.202676	-1.04222	0.219988	0.170822	0.285963	-0.0533515	0.493634	0.124796	-0.350347	-0.391067	0.493634	-0.33524	-0.31941	0.147798	1
FBgn0031907	-0.130355	0.0957753	0.105635	0.169313	-0.130355	-0.10244	-0.155814	-0.161183	-0.294867	0.0388641	0.325813	0.101817	-0.294867	0.344471	0.164996	-0.0768057	5
FBgn0031908	-0.13665	-0.212859	-0.135828	0.49941	-0.13665	-0.212281	-0.317534	0.194431	-0.225473	-0.157743	0.18112	0.364557	-0.225473	0.0671928	0.140227	0.313553	3
FBgn0031912	-0.0406423	-0.101752	-0.0011427	0.0887288	-0.0406423	-0.0967016	-0.104719	-0.017883	-0.127037	-0.0657604	0.139254	0.0414284	-0.127037	0.172139	0.157941	0.123827	5
FBgn0031913	-0.763673	-0.113828	0.407669	0.550825	-0.763673	-0.00777091	0.192351	0.128253	-0.891967	0.178024	0.535743	0.43464	-0.891967	0.430486	0.547208	0.0276793	3
FBgn0031914	-0.0347866	-0.225795	-0.0681832	0.310583	-0.0347866	-0.345946	-0.252292	0.193066	-0.257387	-0.217231	0.133336	0.332054	-0.257387	0.0888889	0.258694	0.377172	3
FBgn0031920	0.224999	0.0568383	0.224598	-0.839231	0.224999	0.249853	0.252915	-0.12223	0.338279	0.168546	-0.303364	-0.367671	0.338279	-0.301863	-0.291738	0.146791	1
FBgn0031925	0.312732	-0.534338	-0.226027	-0.0798933	0.312732	-0.526075	-0.969402	-0.284874	0.566701	0.106021	-0.156564	0.2938	0.566701	0.143651	0.269164	0.205669	4
FBgn0031929	-0.381939	1.56444	0.680031	-0.526035	-0.381939	0.731132	0.838613	0.847977	-1.4406	1.26146	-2.18835	1.10472	-1.4406	-0.197857	1.25607	-1.72712	2
FBgn0031936	0.0445548	0.122706	-0.0385939	-0.0041227	0.0445548	-0.116822	-0.208427	-0.150693	-0.218559	0.0568917	0.0647246	0.133032	-0.218559	0.339317	0.112894	0.037103	5
FBgn0031937	-0.0211727	0.143537	0.0068216	0.0129951	-0.0211727	-0.0764229	-0.156607	-0.107278	-0.321498	0.00258697	0.183883	0.118919	-0.321498	0.350984	0.164323	0.0415983	5
FBgn0031941	0.219938	0.286157	0.262325	-1.0026	0.219938	0.215951	0.233845	-0.137793	0.38414	0.139109	-0.325867	-0.480738	0.38414	-0.358541	-0.198921	0.158916	1
FBgn0031946	0.233388	0.106557	0.329784	-0.798178	0.233388	0.265713	0.250972	-0.053423	0.310318	0.216852	-0.340236	-0.443691	0.310318	-0.354662	-0.361372	0.0942729	1
FBgn0031952	0.0740421	-0.14134	0.0673762	-0.36596	0.0740421	0.125615	0.155757	0.0308716	0.147615	0.0966007	-0.141123	-0.0943273	0.147615	-0.140329	-0.158409	0.121954	4
FBgn0031954	0.248238	0.119502	0.382744	-0.631112	0.248238	0.233536	0.284952	-0.124109	0.281885	0.189361	-0.342225	-0.397445	0.281885	-0.336229	-0.420196	-0.0190242	1
FBgn0031975	0.174402	-0.160659	-0.0841292	0.149287	0.174402	-0.27093	-0.341063	-0.0428194	0.119119	-0.293975	0.0746985	0.095822	0.119119	0.0361309	0.166817	0.0837784	5
FBgn0031986	0.185079	0.179085	0.198099	-1.12265	0.185079	0.235176	0.366941	-0.0221873	0.429631	0.257544	-0.295701	-0.397169	0.429631	-0.43356	-0.280472	0.0854788	1
FBgn0031987	-0.0678984	0.0381373	0.046682	0.146762	-0.0678984	-0.10486	-0.137744	-0.0186385	-0.205724	-0.0609133	0.100065	0.0281398	-0.205724	0.193677	0.210972	0.104965	5
FBgn0031992	-0.010669	0.093317	0.0173991	0.143634	-0.010669	-0.0602035	-0.181644	-0.0579129	-0.151412	-0.0278817	0.000885694	0.109824	-0.151412	0.133181	0.0722612	0.0813012	5
FBgn0031995	0.0502882	0.0146876	-0.105458	-0.0198295	0.0502882	-0.0452517	-0.144188	-0.0967268	-0.0242251	-0.0107759	0.0845234	-0.0173844	-0.0242251	0.241664	0.0830475	-0.0364335	5
FBgn0032001	0.00415986	0.115224	0.0270511	0.017365	0.00415986	-0.0988491	-0.154779	-0.0830915	-0.148367	-0.0485102	0.0963771	0.0144687	-0.148367	0.232829	0.118717	0.0516117	5
FBgn0032003	0.238679	0.193698	0.329312	-0.759171	0.238679	0.301162	0.243777	-0.095292	0.287001	0.239907	-0.302581	-0.40691	0.287001	-0.410849	-0.362635	-0.0217763	1
FBgn0032004	0.221689	0.135181	0.229085	-0.776447	0.221689	0.242663	0.249761	-0.126723	0.336022	0.154043	-0.347631	-0.344619	0.336022	-0.318413	-0.280419	0.0680964	1
FBgn0032015	-0.0948628	0.071638	-0.0663807	0.225446	-0.0948628	-0.0292487	-0.169627	0.0659727	-0.0433686	-0.0555773	0.0770645	0.0933546	-0.0433686	0.0782912	0.0501566	-0.0646267	5
FBgn0032026	-0.104157	-0.161692	-0.0814856	0.371566	-0.104157	-0.153505	-0.0920335	0.228825	-0.28071	-0.143219	0.112945	0.256492	-0.28071	0.0829706	0.259878	0.0889907	3
FBgn0032029	-0.110751	-0.0410036	0.010488	0.108292	-0.110751	-0.0752122	-0.110441	-0.000299493	-0.2742	-0.0439522	0.170193	0.132818	-0.2742	0.21641	0.229519	0.17309	5
FBgn0032039	0.242691	0.0479955	0.347618	-0.798304	0.242691	0.261886	0.266349	-0.0756218	0.30064	0.19362	-0.334536	-0.472453	0.30064	-0.283575	-0.338257	0.0986155	1
FBgn0032047	0.24379	0.104368	0.230588	-0.813289	0.24379	0.22641	0.240226	-0.10692	0.315624	0.188087	-0.302949	-0.389748	0.315624	-0.306225	-0.304518	0.115142	1
FBgn0032048	-0.452769	0.653365	-0.408393	0.00347526	-0.452769	0.651663	0.886305	1.02254	-0.974186	0.0583699	0.113625	0.317093	-0.974186	-0.213121	0.170798	-0.401811	3
FBgn0032054	-0.200233	0.111211	0.163905	-0.132638	-0.200233	0.0658859	-0.00986571	-0.368446	-0.115125	0.0939395	0.161149	-0.00364322	-0.115125	0.40335	0.178959	-0.0330913	2
FBgn0032055	-0.0615684	0.0129765	0.0263707	0.0236849	-0.0615684	-0.137707	-0.146393	-0.10282	-0.156186	-0.0284761	0.1053	0.0532037	-0.156186	0.214843	0.293656	0.120869	5
FBgn0032061	0.257875	0.120988	0.298828	-0.812576	0.257875	0.243737	0.249744	-0.0587309	0.329111	0.263447	-0.369052	-0.384488	0.329111	-0.425618	-0.392542	0.0922919	1
FBgn0032065	0.219156	0.184601	0.279103	-0.732856	0.219156	0.261949	0.215166	-0.138433	0.304855	0.246823	-0.388579	-0.405352	0.304855	-0.277918	-0.406997	0.114473	1
FBgn0032075	-0.167482	0.339514	0.0499659	0.212872	-0.167482	0.153081	0.143147	0.274617	-0.431707	0.135426	-0.0219482	-0.0445496	-0.431707	0.349565	0.211113	-0.604425	2
FBgn0032076	0.0934026	0.139978	-0.0181738	-0.189614	0.0934026	0.0221144	-0.177473	-0.162668	-0.140892	0.0404833	0.175238	-0.20963	-0.140892	0.482608	0.11646	-0.124343	2
FBgn0032085	-0.434603	0.535329	0.297936	-0.0989238	-0.434603	0.675324	0.847687	0.524805	-0.994472	0.445725	-0.0937154	0.051819	-0.994472	0.2638	0.48282	-1.07445	2
FBgn0032090	0.258002	0.173919	0.313972	-0.922706	0.258002	0.265787	0.224044	-0.178988	0.261065	0.340409	-0.374008	-0.369018	0.261065	-0.252472	-0.299755	0.0406807	1
FBgn0032105	0.126875	0.23283	-0.0118273	-0.990466	0.126875	0.201468	0.341693	0.170197	0.54841	0.203427	-0.404159	-0.226148	0.54841	-0.59735	-0.344767	0.0745334	1
FBgn0032109	0.131417	0.150732	0.181348	-1.00018	0.131417	0.273534	0.208525	-0.057998	0.484568	0.205978	-0.367164	-0.302022	0.484568	-0.334391	-0.287065	0.0967333	1
FBgn0032110	0.265864	0.0858348	0.268987	-0.734733	0.265864	0.255118	0.275983	-0.0887689	0.288571	0.231178	-0.403484	-0.345331	0.288571	-0.265292	-0.428313	0.0399496	1
FBgn0032111	0.187127	0.197296	0.344885	-0.701449	0.187127	0.318547	0.261952	-0.126428	0.342572	0.10662	-0.545322	-0.538484	0.342572	-0.229879	-0.196983	0.0498481	1
FBgn0032115	0.246543	0.316911	0.244923	-1.15434	0.246543	0.271589	0.271647	-0.134115	0.51978	0.223352	-0.372997	-0.429785	0.51978	-0.504697	-0.373084	0.107946	1
FBgn0032117	0.207832	0.145553	0.265885	-0.782748	0.207832	0.242862	0.280973	-0.106436	0.305661	0.173385	-0.359766	-0.359108	0.305661	-0.352512	-0.283199	0.108125	1
FBgn0032124	-0.307587	0.390102	-0.185052	0.140791	-0.307587	0.469179	0.512996	0.796756	-0.934139	0.152214	-0.328083	-0.0237156	-0.934139	0.553925	0.692907	-0.688568	2
FBgn0032131	0.117432	0.494009	0.108825	-0.982059	0.117432	0.278991	0.21799	0.167318	0.156811	0.420424	-0.553056	-0.152314	0.156811	-0.260237	-0.078033	-0.210345	1
FBgn0032154	0.0714306	-0.229275	-0.191636	0.348754	0.0714306	-0.277199	-0.158474	0.469226	-0.163315	-0.261884	-0.179286	0.159474	-0.163315	0.0232463	0.140756	0.340066	5
FBgn0032160	0.0391307	0.0748404	0.0115192	0.0573594	0.0391307	-0.138884	-0.245278	-0.0574146	-0.204519	-0.0642743	0.154213	0.0307321	-0.204519	0.270508	0.19234	0.0451158	5
FBgn0032161	-0.0795016	0.201849	0.131366	0.0807575	-0.0795016	-0.0711407	-0.130923	-0.0195524	-0.316627	-0.0554334	0.133535	0.0193937	-0.316627	0.187835	0.222278	0.0922912	5
FBgn0032162	-0.236696	-0.0441776	0.0737328	0.337788	-0.236696	-0.224425	-0.166143	0.0908047	-0.401249	-0.0583309	0.202011	0.292437	-0.401249	0.129829	0.212093	0.430271	3
FBgn0032163	0.283664	0.0331511	0.260104	-0.836304	0.283664	0.399051	0.376982	-0.163987	0.248505	0.286055	-0.34001	-0.42127	0.248505	-0.227747	-0.391705	-0.0386571	1
FBgn0032168	-0.0197666	-0.139328	-0.143194	0.368911	-0.0197666	-0.215989	-0.280631	0.151096	-0.204722	-0.0865485	0.145889	0.22106	-0.204722	0.155572	0.141008	0.131133	5
FBgn0032175	0.104276	0.121848	0.115696	-1.32744	0.104276	0.176605	0.309249	-0.0367293	0.568325	0.241719	-0.288402	-0.200114	0.568325	-0.462608	-0.106563	0.111541	1
FBgn0032176	0.126436	0.0842296	0.119285	-0.692407	0.126436	0.158632	0.36445	0.0802495	0.378526	0.120072	-0.398994	-0.323279	0.378526	-0.344656	-0.445246	0.267741	1
FBgn0032191	-0.0190977	0.013319	-0.112022	0.143385	-0.0190977	0.00695999	-0.165123	0.0881036	-0.134733	-0.130512	0.0276756	0.0775061	-0.134733	0.187961	0.110153	0.0602564	5
FBgn0032198	-0.0193971	0.0995396	-0.0392824	0.0974139	-0.0193971	-0.0233208	-0.142116	-0.10373	-0.0449702	-0.0468884	0.0778316	0.0412893	-0.0449702	0.106333	0.0980531	-0.0363881	5
FBgn0032210	0.135005	0.0779844	0.177782	-0.401068	0.135005	0.114803	0.149696	-0.0480019	0.131632	0.0785511	-0.211296	-0.134717	0.131632	-0.214215	-0.177814	0.0550204	4
FBgn0032213	-0.0700217	-0.0589861	0.0387314	0.264957	-0.0700217	-0.222701	-0.103507	0.0278724	-0.22013	-0.211372	0.110149	0.244964	-0.22013	0.196794	0.122516	0.170886	5
FBgn0032214	0.10159	0.112323	0.175344	-0.391287	0.10159	0.122638	0.117238	-0.106077	0.158898	0.0960605	-0.203763	-0.149115	0.158898	-0.217394	-0.175303	0.0983576	4
FBgn0032217	-0.0395213	0.081698	0.0576976	0.0440323	-0.0395213	-0.0708986	-0.0463601	0.0229944	-0.129086	-0.0915901	0.0835249	0.027847	-0.129086	0.126823	0.0849303	0.0165154	5
FBgn0032218	-0.111306	-0.0565456	0.0666278	0.0956067	-0.111306	-0.0454093	-0.00677327	-0.0724849	-0.301427	0.00310455	0.19532	0.120915	-0.301427	0.268608	0.217769	0.0387284	5
FBgn0032219	0.207612	0.132228	0.220469	-0.57894	0.207612	0.188565	0.18039	-0.0273753	0.269559	0.149831	-0.396205	-0.317033	0.269559	-0.263731	-0.29196	0.0494181	1
FBgn0032229	0.146673	0.0535869	0.173756	-0.345185	0.146673	0.173113	0.12128	-0.0878927	0.085333	0.0933597	-0.169981	-0.224062	0.085333	-0.11349	-0.128056	-0.0104398	4
FBgn0032233	0.0723345	0.290721	0.0365678	-0.637336	0.0723345	0.127866	0.340536	0.06982	0.345092	0.0926436	-0.0795578	-0.109727	0.345092	-0.507653	-0.465752	0.00702075	1
FBgn0032244	0.126351	0.283716	-0.19492	-0.17133	0.126351	0.160019	0.0916723	0.10413	0.158561	0.00064971	-0.20676	-0.0406439	0.158561	-0.609012	-0.161383	0.174038	4
FBgn0032248	0.21051	0.0742569	0.230854	-0.564598	0.21051	0.163621	0.205754	-0.0537093	0.233728	0.147508	-0.255081	-0.297513	0.233728	-0.275227	-0.273918	0.00957612	1
FBgn0032253	0.060242	0.317682	-0.0609366	-0.24181	0.060242	0.0861897	-0.0525928	-0.0651825	-0.365685	0.16608	-0.0116024	0.173275	-0.365685	0.266208	0.202246	-0.168671	2
FBgn0032262	-0.0694264	-0.0807934	-0.00912912	0.259595	-0.0694264	-0.0932166	-0.256414	-0.0826435	-0.209554	-0.0130972	0.238043	0.378729	-0.209554	0.102081	0.0749099	0.0398951	5
FBgn0032266	-0.136267	0.0197689	0.170669	-0.0642219	-0.136267	-0.0194005	-0.0296255	-0.474389	-0.273822	0.0432448	0.114855	0.240335	-0.273822	0.380712	0.417156	0.0210722	5
FBgn0032268	0.279821	0.106925	0.34316	-0.817986	0.279821	0.22749	0.223452	-0.130186	0.350125	0.209277	-0.354641	-0.407805	0.350125	-0.383644	-0.329764	0.0538292	1
FBgn0032269	0.266997	-0.0330159	0.172425	-0.811074	0.266997	0.26026	0.301125	-0.118207	0.30744	0.0656237	-0.260998	-0.329662	0.30744	-0.235253	-0.321928	0.16183	1
FBgn0032276	0.142641	0.0284546	0.198985	-0.814982	0.142641	0.241134	0.258667	-0.0159446	0.382686	0.223242	-0.375016	-0.261002	0.382686	-0.330458	-0.392177	0.188444	1
FBgn0032281	-0.157738	0.0792367	0.0424035	0.374915	-0.157738	-0.465509	-0.477888	0.167332	-0.048173	0.024255	0.0599527	0.221202	-0.048173	0.00987769	0.169361	0.206684	5
FBgn0032285	0.437471	0.273241	-0.178354	-0.9141	0.437471	0.289946	-0.340514	-1.12759	0.47952	0.444474	0.0946257	-0.631235	0.47952	0.703251	0.22873	-0.676457	4
FBgn0032287	-0.0398788	0.191301	0.14222	-0.333639	-0.0398788	0.0267156	-0.0141336	-0.243018	-0.194495	0.140637	0.184094	-0.308998	-0.194495	0.473692	0.27986	-0.0699815	2
FBgn0032291	0.211827	0.161187	0.277195	-0.850485	0.211827	0.207735	0.261752	-0.0396535	0.353882	0.129886	-0.40456	-0.341127	0.353882	-0.385139	-0.246409	0.0982009	1
FBgn0032292	-0.0799232	0.0649573	0.0395302	-0.00124852	-0.0799232	-0.0656937	-0.0634328	-0.0510581	-0.0465732	-0.0726017	0.0330477	0.0315033	-0.0465732	0.0686598	0.116611	0.152719	5
FBgn0032294	0.228649	0.518455	0.0916011	-1.47232	0.228649	0.157609	0.370594	0.11562	0.73176	0.154409	-0.317402	-0.36955	0.73176	-0.879357	-0.325381	0.0349012	1
FBgn0032297	-0.049242	-0.556613	0.0346831	0.863848	-0.049242	-0.723382	-0.268504	0.550072	-0.419191	-0.747447	0.432634	0.856218	-0.419191	-0.498975	0.244964	0.749369	3
FBgn0032312	0.251431	0.181785	0.35994	-0.725015	0.251431	0.277438	0.191096	-0.164699	0.339328	0.149296	-0.459338	-0.347325	0.339328	-0.393685	-0.283427	0.0324162	1
FBgn0032313	0.173771	0.32048	0.106754	-1.17203	0.173771	0.178529	0.393932	0.10495	0.580592	0.170057	-0.536331	-0.436251	0.580592	-0.428206	-0.351884	0.141277	1
FBgn0032314	0.250389	0.0649004	0.249968	-0.979619	0.250389	0.295094	0.314136	-0.0864837	0.403987	0.234032	-0.370252	-0.311914	0.403987	-0.431276	-0.374097	0.0867604	1
FBgn0032315	0.0463786	0.426026	0.416226	-1.07073	0.0463786	0.397095	0.524229	0.249617	0.455952	0.177853	-0.426921	-0.541701	0.455952	-0.925702	-0.293721	0.063067	1
FBgn0032318	0.0586086	0.281518	0.0945637	0.0682517	0.0586086	0.24931	-0.191275	-0.295238	0.204101	0.0655652	-0.0479322	0.249341	0.204101	-0.114187	-0.504017	-0.38132	4
FBgn0032336	-0.522623	0.983704	0.279442	0.0253636	-0.522623	0.988073	0.634676	0.960015	-1.78694	0.794001	-0.269402	0.670042	-1.78694	-0.113414	0.843582	-1.17696	2
FBgn0032338	0.048189	0.369454	0.0463267	-1.54138	0.048189	0.215747	0.380584	0.12377	0.684627	0.176361	-0.284272	-0.278348	0.684627	-0.554464	-0.272302	0.152894	1
FBgn0032340	-0.178595	-0.30314	-0.0995762	0.321981	-0.178595	-0.133692	-0.151832	0.25021	-0.294525	-0.127587	0.302751	0.247481	-0.294525	0.19901	0.293552	0.147083	3
FBgn0032345	0.244521	0.190111	0.19263	-1.04697	0.244521	0.229058	0.259135	-0.0407348	0.441618	0.228718	-0.450535	-0.411927	0.441618	-0.346042	-0.306777	0.131058	1
FBgn0032350	-0.0270118	0.0427589	-8.22358e-05	0.0908029	-0.0270118	-0.108207	-0.14455	-0.039837	-0.199637	-0.0204343	0.169987	0.0607228	-0.199637	0.226397	0.104016	0.0717229	5
FBgn0032358	-0.0160995	0.0937861	-0.0404738	0.0378776	-0.0160995	-0.0431283	-0.0888661	-0.0269265	-0.184254	-0.0581625	0.107519	-0.048022	-0.184254	0.305828	0.147546	0.0137308	5
FBgn0032360	0.286311	0.0929594	0.343921	-0.777778	0.286311	0.285321	0.223435	-0.101325	0.302906	0.208921	-0.353044	-0.42327	0.302906	-0.359404	-0.363354	0.0451825	1
FBgn0032364	0.223775	0.0655341	0.184492	-0.85605	0.223775	0.267377	0.267761	0.000271793	0.354974	0.211812	-0.359163	-0.272956	0.354974	-0.332284	-0.42872	0.0944268	1
FBgn0032365	0.263778	0.107125	0.406384	-0.915595	0.263778	0.238771	0.373884	-0.177665	0.373251	0.253948	-0.280533	-0.354068	0.373251	-0.506883	-0.423978	0.00455022	1
FBgn0032369	0.191375	0.0946381	0.188982	-1.26925	0.191375	0.20791	0.308609	-0.0382804	0.503979	0.202881	-0.356205	-0.328843	0.503979	-0.381527	-0.213978	0.19435	1
FBgn0032370	0.276663	0.210222	0.354061	-0.733973	0.276663	0.238359	0.246859	-0.115859	0.293448	0.215667	-0.392587	-0.451691	0.293448	-0.360008	-0.374411	0.0231403	1
FBgn0032371	0.294818	0.0927614	0.327942	-0.967111	0.294818	0.273057	0.308208	-0.173689	0.330459	0.205162	-0.265757	-0.40233	0.330459	-0.333004	-0.317928	0.00213527	1
FBgn0032372	0.262228	0.111467	0.389628	-0.84058	0.262228	0.267163	0.29147	-0.112103	0.334497	0.171387	-0.33751	-0.478214	0.334497	-0.345393	-0.343194	0.0324283	1
FBgn0032373	0.0281316	0.418929	0.0351269	-0.357193	0.0281316	0.458749	0.31576	0.253862	-0.750526	0.247336	0.273617	0.155835	-0.750526	0.465838	0.34011	-1.16318	2
FBgn0032374	0.187639	0.236201	0.259186	-0.836969	0.187639	0.240488	0.280165	-0.0773697	0.316675	0.142537	-0.490967	-0.429593	0.316675	-0.358428	-0.160401	0.186522	1
FBgn0032375	0.329783	0.257031	0.347964	-1.12666	0.329783	0.285385	0.290716	-0.0723813	0.342683	0.172266	-0.246885	-0.382837	0.342683	-0.440086	-0.485459	0.0560135	1
FBgn0032376	0.0847761	0.198598	0.12358	-0.934208	0.0847761	0.261627	0.318452	0.0703755	0.520704	0.201301	-0.501305	-0.363864	0.520704	-0.48309	-0.253455	0.151029	1
FBgn0032385	0.233138	0.190594	0.211914	-0.831132	0.233138	0.261967	0.24251	-0.180612	0.342571	0.129064	-0.417264	-0.288644	0.342571	-0.296511	-0.327045	0.153741	1
FBgn0032387	-0.476766	0.552237	0.32338	-0.152003	-0.476766	0.429365	0.481606	0.0823947	-0.840198	0.434484	0.173089	-0.132001	-0.840198	0.593195	0.338631	-0.49045	2
FBgn0032393	-0.139049	0.0187066	0.0289408	0.183556	-0.139049	-0.106324	-0.158914	0.0477327	-0.2076	-0.0467216	0.192386	0.0755284	-0.2076	0.184626	0.149646	0.124134	5
FBgn0032394	-0.129747	0.0345096	-0.0111673	0.215668	-0.129747	-0.174284	-0.151547	0.0530816	-0.258072	-0.109196	0.154196	0.113092	-0.258072	0.185819	0.240166	0.225299	5
FBgn0032395	-0.0870656	-0.305832	-0.213526	0.204373	-0.0870656	-0.0344316	-0.140073	0.065656	-0.208084	-0.0409646	0.259226	0.25702	-0.208084	0.225339	0.222679	0.0908347	5
FBgn0032397	0.136228	0.0378302	0.184676	-0.524519	0.136228	0.180835	0.182839	-0.0486396	0.296971	0.169006	-0.282394	-0.276151	0.296971	-0.30642	-0.277569	0.0941079	1
FBgn0032398	-0.0325653	0.0432741	-0.0254089	0.101333	-0.0325653	-0.0449773	-0.144723	-0.00811466	-0.0844366	-0.0626195	0.0778035	0.0488765	-0.0844366	0.146107	0.0906061	0.0118469	5
FBgn0032399	0.107225	-0.0906129	-0.0995371	-0.201459	0.107225	0.0808368	0.133468	0.185352	0.192969	0.0989815	-0.167375	0.0356298	0.192969	-0.280661	-0.343308	0.0482976	4
FBgn0032402	-0.0612866	-0.098794	-0.0739492	0.143144	-0.0612866	-0.150395	-0.120842	0.077306	-0.235305	-0.0824317	0.0845346	0.190214	-0.235305	0.302054	0.131086	0.191256	5
FBgn0032419	0.273056	0.108034	0.296875	-0.772278	0.273056	0.269832	0.287905	-0.2698	0.301248	0.280365	-0.413839	-0.505894	0.301248	-0.264493	-0.275866	0.110549	1
FBgn0032424	0.287539	0.0549979	0.357968	-0.821481	0.287539	0.24531	0.262133	-0.107599	0.297174	0.183499	-0.352234	-0.426353	0.297174	-0.276946	-0.342194	0.0534718	1
FBgn0032428	0.113361	0.146293	-0.0870113	-0.350301	0.113361	0.0733964	0.0974119	0.12822	0.396388	0.0161026	-0.224205	-0.166127	0.396388	-0.454403	-0.350731	0.151857	1
FBgn0032431	0.257155	0.219693	0.276072	-0.920967	0.257155	0.254683	0.353616	-0.0961357	0.274675	0.123564	-0.32296	-0.381177	0.274675	-0.341956	-0.224692	-0.0034005	1
FBgn0032433	-0.41148	0.65116	0.259105	0.23811	-0.41148	0.627175	0.830914	0.703994	-1.20571	0.452626	-0.319324	0.244329	-1.20571	0.572147	0.47271	-1.49858	2
FBgn0032434	0.183294	0.49758	0.15682	-2.10591	0.183294	0.295249	0.605066	0.225873	0.695839	0.270931	-0.365849	-0.27566	0.695839	-0.909426	-0.335682	0.182739	1
FBgn0032447	0.153343	0.223801	0.0377472	-0.874969	0.153343	0.196047	0.328121	0.184495	0.530003	0.165434	-0.336402	-0.394473	0.530003	-0.624583	-0.395678	0.123769	1
FBgn0032448	0.225719	0.139438	0.392592	-0.744638	0.225719	0.230799	0.262026	-0.100571	0.294817	0.142786	-0.40938	-0.35437	0.294817	-0.325009	-0.338353	0.0636111	1
FBgn0032451	-0.0368781	0.02085	-0.195155	0.145856	-0.0368781	-0.0681583	-0.0629873	0.0505182	-0.192623	-0.0467417	0.104633	0.0751526	-0.192623	0.233264	0.104968	0.0968034	5
FBgn0032453	-0.00254732	0.0696514	0.0269282	0.0136387	-0.00254732	-0.0503257	-0.140081	-0.100776	-0.0551797	0.0276615	0.0735344	-0.0358394	-0.0551797	0.197033	0.09506	-0.061031	5
FBgn0032454	-0.0256304	-0.0779312	-0.090836	-0.231901	-0.0256304	-0.0103996	0.0341084	0.146938	0.23517	0.079384	0.0187375	0.00614965	0.23517	-0.182336	-0.174513	0.0635195	4
FBgn0032457	0.252743	0.0635252	0.286551	-0.825487	0.252743	0.285128	0.241818	-0.0839014	0.310656	0.214388	-0.386283	-0.358513	0.310656	-0.339076	-0.296965	0.0720163	1
FBgn0032464	0.20909	0.0213009	0.257906	-0.810222	0.20909	0.245691	0.25189	-0.0336437	0.310102	0.261274	-0.352446	-0.320199	0.310102	-0.296649	-0.383996	0.120709	1
FBgn0032470	0.243753	-0.393469	-0.0867361	0.405901	0.243753	-0.271119	-0.426777	0.239337	-0.153182	-0.100814	0.0250795	0.158764	-0.153182	0.134248	0.149427	-0.0149823	5
FBgn0032471	0.253735	-0.0797749	0.271759	-0.89117	0.253735	0.243544	0.212251	-0.0687752	0.326004	0.169259	-0.204404	-0.391912	0.326004	-0.241397	-0.257366	0.0785088	1
FBgn0032473	0.0455436	0.230863	0.0428961	-0.665758	0.0455436	0.203077	0.183108	-0.0443219	0.531782	0.0960475	-0.0560081	-0.0867071	0.531782	-0.599443	-0.482281	0.0238759	1
FBgn0032474	0.15408	-0.00571955	0.155476	-0.334909	0.15408	0.145712	0.119653	-0.00801325	0.186866	0.113241	-0.221501	-0.207112	0.186866	-0.201035	-0.256861	0.0191775	4
FBgn0032479	-0.187641	-0.241916	-0.0688033	0.244304	-0.187641	-0.137979	-0.120013	0.119581	-0.290209	-0.106302	0.28856	0.300161	-0.290209	0.216219	0.282898	0.17899	3
FBgn0032480	-0.104269	-0.081824	-0.0460363	0.197199	-0.104269	-0.0861358	-0.0783695	0.0603087	-0.211972	-0.0543886	0.161487	0.1202	-0.211972	0.21062	0.218932	0.0104883	5
FBgn0032481	0.157701	-0.188038	0.114741	-0.870662	0.157701	0.165109	0.171668	-0.0561786	0.401086	0.256804	-0.166729	-0.175901	0.401086	-0.241469	-0.278866	0.151946	1
FBgn0032483	0.257588	0.0947054	0.398547	-0.721396	0.257588	0.258477	0.228075	-0.0273035	0.274728	0.167083	-0.349882	-0.455468	0.274728	-0.332024	-0.327013	0.00156462	1
FBgn0032492	0.267393	0.130006	0.307895	-0.765642	0.267393	0.298367	0.29718	-0.0999241	0.300293	0.156002	-0.416417	-0.392854	0.300293	-0.342418	-0.390207	0.0826395	1
FBgn0032494	-0.0545728	0.0070606	0.0926348	0.169209	-0.0545728	-0.130027	-0.193102	-0.157436	-0.194299	-0.120728	0.0925208	0.141969	-0.194299	0.200011	0.252384	0.143248	5
FBgn0032503	0.184493	0.216156	0.201216	-0.726597	0.184493	0.19351	0.267253	0.00666991	0.34237	0.104856	-0.384439	-0.351082	0.34237	-0.400715	-0.301204	0.12065	1
FBgn0032509	-0.0299237	0.079069	0.0299193	0.0592542	-0.0299237	-0.0537858	-0.112651	0.0120437	-0.120968	-0.079548	0.0366735	0.0372832	-0.120968	0.143917	0.101464	0.0481443	5
FBgn0032515	0.0224605	0.0415319	0.154079	-0.303313	0.0224605	0.0729382	0.122971	-0.013068	0.201135	0.0724091	-0.238736	-0.156185	0.201135	-0.130935	-0.189006	0.120122	4
FBgn0032518	-0.081016	0.128121	0.0583616	0.189864	-0.081016	-0.0486979	-0.146214	0.0324947	-0.14255	-0.11757	0.0440395	0.0360123	-0.14255	0.149779	0.124648	-0.00370682	5
FBgn0032519	0.253776	0.171452	0.289074	-0.769873	0.253776	0.24859	0.266167	-0.164803	0.276863	0.174607	-0.360133	-0.457862	0.276863	-0.267619	-0.291548	0.10067	1
FBgn0032520	0.201771	0.0606706	0.22352	-0.847505	0.201771	0.248388	0.221616	-0.0743821	0.383586	0.225196	-0.335618	-0.350282	0.383586	-0.348412	-0.32215	0.128247	1
FBgn0032522	0.192074	0.273779	0.167182	-0.956245	0.192074	0.230392	0.345344	0.0903816	0.435085	0.11858	-0.594662	-0.333593	0.435085	-0.419683	-0.28562	0.109826	1
FBgn0032524	-0.0658598	-0.0226869	-0.118697	0.170999	-0.0658598	-0.114652	-0.131303	0.0809801	-0.116245	-0.127685	0.126468	0.0407657	-0.116245	0.190725	0.143589	0.125706	5
FBgn0032525	0.255108	0.0548749	0.273218	-0.791391	0.255108	0.296146	0.258275	-0.105626	0.316411	0.256616	-0.379865	-0.379815	0.316411	-0.310279	-0.400601	0.0854077	1
FBgn0032530	0.249308	0.267397	0.371272	-0.689985	0.249308	0.283786	0.244185	-0.0628012	0.239633	0.186124	-0.431732	-0.511713	0.239633	-0.360382	-0.340272	0.0662405	1
FBgn0032553	0.207166	0.127285	0.219929	-0.857818	0.207166	0.258528	0.22801	-0.102433	0.336833	0.175661	-0.293728	-0.372129	0.336833	-0.262631	-0.3618	0.15313	1
FBgn0032554	0.28071	0.150385	0.300333	-0.848241	0.28071	0.272023	0.25925	-0.0891976	0.297244	0.158502	-0.485341	-0.407792	0.297244	-0.294332	-0.271783	0.100286	1
FBgn0032563	0.312973	0.129148	0.235453	-0.829248	0.312973	0.182824	0.240635	-0.195648	0.329655	0.186482	-0.309534	-0.452161	0.329655	-0.342776	-0.201279	0.0708501	1
FBgn0032577	0.265712	0.209753	0.308071	-0.841059	0.265712	0.22223	0.264449	-0.133302	0.308831	0.19317	-0.353064	-0.420455	0.308831	-0.404837	-0.337216	0.143174	1
FBgn0032588	0.260356	0.194492	0.357192	-0.860417	0.260356	0.22295	0.238409	-0.213048	0.374947	0.218948	-0.435068	-0.36169	0.374947	-0.39485	-0.329686	0.0921623	1
FBgn0032590	0.240825	0.0181899	0.183557	-0.956347	0.240825	0.258647	0.230091	-0.0999031	0.347004	0.220075	-0.202111	-0.349046	0.347004	-0.259785	-0.300114	0.0810901	1
FBgn0032596	-0.0378824	0.150779	0.0130128	0.0666261	-0.0378824	-0.1024	-0.143868	-0.0478602	-0.149205	-0.0265407	0.094823	-0.0340302	-0.149205	0.21685	0.153827	0.0329563	5
FBgn0032603	-0.194851	-0.10617	0.0111213	0.248207	-0.194851	-0.236008	-0.235198	0.158236	-0.266047	-0.118814	0.191656	0.296016	-0.266047	0.231258	0.274418	0.207076	3
FBgn0032609	0.187117	0.0850268	0.225565	-0.741828	0.187117	0.30325	0.253931	-0.0461419	0.33514	0.209069	-0.464422	-0.349011	0.33514	-0.305387	-0.350884	0.136321	1
FBgn0032614	-0.138782	0.063034	0.0530902	0.031505	-0.138782	-0.0573499	-0.135168	-0.212258	-0.208838	0.0118763	0.212889	0.0595985	-0.208838	0.265358	0.298605	0.10406	5
FBgn0032624	0.251447	0.154283	0.205449	-0.987363	0.251447	0.27138	0.240989	-0.205955	0.407158	0.169841	-0.345321	-0.334817	0.407158	-0.35842	-0.279529	0.152253	1
FBgn0032625	0.220055	0.270876	0.144024	-1.02994	0.220055	0.229131	0.246293	-0.0148862	0.49026	0.204408	-0.402619	-0.389454	0.49026	-0.458277	-0.313942	0.0937594	1
FBgn0032626	0.218846	0.18114	0.234304	-0.961921	0.218846	0.250741	0.265911	-0.141154	0.385307	0.227488	-0.319073	-0.387762	0.385307	-0.370612	-0.282766	0.0953997	1
FBgn0032632	0.284659	0.132346	0.318467	-0.822824	0.284659	0.273091	0.252888	-0.182649	0.314984	0.219215	-0.414983	-0.340895	0.314984	-0.35907	-0.363259	0.0883869	1
FBgn0032635	0.156752	-0.0013984	-0.135398	-0.281244	0.156752	0.0966921	0.0651527	0.0591863	0.24573	0.0587214	-0.167364	-0.0278157	0.24573	-0.300495	-0.161585	-0.00941415	4
FBgn0032636	0.166403	0.30645	0.0855631	-1.35205	0.166403	0.217623	0.338964	0.13269	0.617439	0.178883	-0.455585	-0.303358	0.617439	-0.526713	-0.284905	0.0947491	1
FBgn0032637	0.212769	0.133548	0.291122	-0.82859	0.212769	0.261449	0.263811	-0.142726	0.326912	0.246486	-0.388163	-0.385927	0.326912	-0.310228	-0.328077	0.107931	1
FBgn0032643	-0.209488	-0.0692743	-0.0479912	0.301847	-0.209488	-0.0600135	-0.198471	0.0864727	-0.195674	-0.10364	0.196976	0.243885	-0.195674	0.22653	0.183502	0.0505007	5
FBgn0032645	0.246912	0.378257	0.309595	-1.53978	0.246912	0.240749	0.436101	0.0393813	0.552355	0.188136	-0.201193	-0.201204	0.552355	-1.0664	-0.223758	0.0415839	1
FBgn0032646	0.171401	0.0419965	0.209333	-0.450013	0.171401	0.163571	0.124542	-0.033663	0.223138	0.117723	-0.243764	-0.279642	0.223138	-0.24118	-0.258693	0.0607123	1
FBgn0032647	0.212641	0.0560517	0.126524	-1.1446	0.212641	0.298013	0.282025	-0.086143	0.413628	0.20441	-0.167148	-0.240173	0.413628	-0.402569	-0.328577	0.149646	1
FBgn0032648	0.21616	0.0264187	0.130905	-1.14357	0.21616	0.301354	0.306358	-0.046461	0.373046	0.153248	-0.22087	-0.325612	0.373046	-0.269381	-0.279909	0.189101	1
FBgn0032649	0.131477	0.152293	0.070892	-1.08202	0.131477	0.234436	0.286271	-0.00964102	0.501713	0.163087	-0.356443	-0.37333	0.501713	-0.289005	-0.156815	0.0938949	1
FBgn0032650	0.225773	0.167031	0.199713	-0.934001	0.225773	0.220795	0.285841	-0.099598	0.439425	0.135691	-0.320649	-0.458934	0.439425	-0.3124	-0.294003	0.0801167	1
FBgn0032654	0.310214	0.0599139	0.365822	-0.838678	0.310214	0.261807	0.221016	-0.109231	0.313998	0.167491	-0.307381	-0.505722	0.313998	-0.308683	-0.238133	-0.0166481	1
FBgn0032658	0.23031	0.394773	0.0313024	-1.84687	0.23031	0.306778	0.401444	0.130978	0.652046	0.0780611	-0.230192	-0.286204	0.652046	-0.657559	-0.173227	0.0860055	1
FBgn0032660	0.244442	0.255744	0.206368	-1.21466	0.244442	0.25852	0.387815	-0.12267	0.472493	0.134301	-0.242483	-0.30344	0.472493	-0.592123	-0.32463	0.123392	1
FBgn0032664	0.21832	0.232465	0.265109	-1.02643	0.21832	0.276866	0.273228	-0.173718	0.391858	0.176158	-0.39944	-0.372633	0.391858	-0.290372	-0.313547	0.131954	1
FBgn0032665	-0.17774	0.669109	0.024273	-0.056355	-0.17774	0.493869	0.444925	0.388856	-0.667878	0.329248	-0.29006	-0.0802886	-0.667878	0.430666	0.312181	-0.975186	2
FBgn0032666	0.0849049	-0.177728	-0.180156	0.129765	0.0849049	-0.208811	-0.329859	0.0449367	-0.106837	-0.104116	0.093135	0.165229	-0.106837	0.178662	0.226557	0.20625	5
FBgn0032677	0.22608	0.0170712	0.195096	-0.882008	0.22608	0.254799	0.238097	-0.0558393	0.348744	0.222418	-0.294333	-0.350658	0.348744	-0.289628	-0.301202	0.0965399	1
FBgn0032679	-0.0690677	-0.0908463	-0.0625118	0.103906	-0.0690677	-0.065732	-0.109111	0.0631242	-0.0650018	-0.106444	0.103004	0.0955915	-0.0650018	0.0774435	0.196778	0.0629374	5
FBgn0032684	-0.305587	-0.0134125	0.166948	0.569592	-0.305587	-0.199572	-0.236627	0.316559	-0.495924	-0.161819	0.131462	0.49092	-0.495924	0.151121	0.152182	0.235667	3
FBgn0032693	0.122465	0.0621707	0.198329	-0.561368	0.122465	0.0920481	0.155331	0.209215	0.277112	0.0990562	-0.422647	-0.0838276	0.277112	-0.313309	-0.392361	0.158207	1
FBgn0032694	-0.059987	0.211021	-0.0156424	0.173113	-0.059987	-0.0127568	0.0494756	0.0355877	-0.19813	-0.0915606	0.122237	0.0177421	-0.19813	0.228314	0.151659	-0.352954	2
FBgn0032701	-0.052089	-0.133923	0.0107855	0.220826	-0.052089	-0.156493	-0.0623622	0.112697	-0.256834	-0.0248482	0.17782	0.118938	-0.256834	0.129719	0.25514	-0.0304539	5
FBgn0032705	0.0491605	0.176968	0.123828	-0.486256	0.0491605	0.129934	0.162655	0.22194	0.329704	0.0267446	-0.229344	-0.129502	0.329704	-0.484003	-0.356567	0.085873	1
FBgn0032709	0.193545	0.124952	0.348387	-1.0063	0.193545	0.205137	0.257213	-0.276692	0.317366	0.282866	-0.383274	-0.336628	0.317366	-0.187112	-0.172656	0.122284	1
FBgn0032713	-0.0527623	0.00373164	0.0866943	0.0803232	-0.0527623	-0.109644	-0.0784664	-0.049085	-0.187313	-0.060942	0.177057	-0.0504094	-0.187313	0.204079	0.263025	0.0137864	5
FBgn0032715	-0.135887	0.0668725	0.103207	0.152339	-0.135887	-0.0961228	-0.137898	-0.0345784	-0.271683	0.0135554	0.150439	0.0732793	-0.271683	0.236256	0.183499	0.104293	5
FBgn0032723	0.0665947	-0.132665	-0.062021	-0.822116	0.0665947	0.171396	0.14949	0.0101579	0.411668	0.12972	0.130842	-0.0960264	0.411668	-0.368063	-0.215433	0.148192	1
FBgn0032725	0.0101426	0.10409	0.00148663	-0.0145281	0.0101426	-0.0171855	-0.120106	-0.0738095	-0.0769451	-0.0707248	0.00778234	-0.0246155	-0.0769451	0.159302	0.176364	0.00555018	5
FBgn0032730	0.110028	0.0188689	0.0433511	-0.602281	0.110028	0.0625176	0.0780311	-0.0658234	0.381484	0.13863	-0.106753	-0.158014	0.381484	-0.222194	-0.27879	0.109433	1
FBgn0032740	0.252424	0.31631	0.292046	-0.963281	0.252424	0.249872	0.227286	-0.131088	0.376959	0.154289	-0.381873	-0.416127	0.376959	-0.399034	-0.32019	0.113025	1
FBgn0032746	-0.115246	0.0672778	-0.0579948	0.137506	-0.115246	-0.0932723	-0.122336	0.0283635	-0.0716692	-0.0651511	0.0577606	0.0614296	-0.0716692	0.0437444	0.138068	0.178434	5
FBgn0032768	0.216124	0.0987953	0.284162	-0.735132	0.216124	0.22757	0.208094	-0.0866758	0.309557	0.226338	-0.400002	-0.305619	0.309557	-0.315978	-0.403172	0.150258	1
FBgn0032769	0.261159	0.191747	0.24624	-0.893178	0.261159	0.266989	0.249066	-0.116323	0.484006	0.149585	-0.463746	-0.502447	0.484006	-0.388274	-0.324924	0.0949357	1
FBgn0032770	-0.242967	0.0842833	-0.0717277	0.355225	-0.242967	-0.179047	0.0217133	0.282419	-0.486565	-0.0802077	0.140573	0.405727	-0.486565	0.294549	0.142283	0.063272	3
FBgn0032771	0.234303	0.118144	0.289745	-0.792941	0.234303	0.270186	0.306105	-0.0670756	0.337376	0.230001	-0.426289	-0.402895	0.337376	-0.405034	-0.352282	0.088978	1
FBgn0032775	0.0342033	-0.159999	-0.207472	0.319163	0.0342033	0.158043	0.114718	0.513675	-0.359913	-0.110239	-0.0574414	0.128378	-0.359913	0.0937462	0.217254	-0.358406	5
FBgn0032782	-0.329384	-0.0262626	0.0814604	0.342107	-0.329384	-0.150349	0.204044	0.19732	-0.606852	-0.210605	0.294027	0.369283	-0.606852	0.230423	0.360232	0.18079	3
FBgn0032783	-0.740962	-0.15759	0.231564	0.531349	-0.740962	-0.121076	0.034886	0.228356	-0.688154	-0.133551	0.482014	0.541044	-0.688154	0.201606	0.44703	0.5726	3
FBgn0032787	-0.0446685	0.0345061	0.0661866	0.176512	-0.0446685	-0.111055	-0.261115	0.0895436	-0.230207	-0.0429246	0.0996493	0.167955	-0.230207	0.104477	0.0988587	0.127157	5
FBgn0032790	0.0166855	0.0642859	-0.109775	0.0780435	0.0166855	-0.111685	-0.19547	0.00696233	-0.199329	-0.0170333	0.0389285	0.108713	-0.199329	0.18636	0.17164	0.144317	5
FBgn0032791	0.0143383	-0.00914267	-0.0246011	0.0949707	0.0143383	-0.0666791	-0.159419	-0.110615	-0.189778	-0.0988492	0.152077	0.00513267	-0.189778	0.227443	0.238091	0.102472	5
FBgn0032820	0.255616	0.151779	-0.134519	-0.167859	0.255616	0.0119192	-0.240876	-0.275295	0.0287799	0.0683011	0.0457214	-0.384123	0.0287799	0.476017	0.177747	-0.297605	2
FBgn0032833	0.0139746	0.0755783	-0.00825624	0.120885	0.0139746	-0.12234	-0.216271	-0.0767713	-0.0983417	-0.0995853	0.105041	0.0481807	-0.0983417	0.238588	0.142344	-0.038658	5
FBgn0032836	-0.119555	0.10969	-0.0894933	0.0803218	-0.119555	-0.0760329	-0.115907	-0.149404	-0.20763	-0.00539696	0.140033	0.180091	-0.20763	0.31629	0.195814	0.0683634	5
FBgn0032848	0.191892	0.0866675	0.218458	-0.74868	0.191892	0.213849	0.247941	-0.0513015	0.368638	0.172718	-0.351969	-0.342178	0.368638	-0.345416	-0.325362	0.104214	1
FBgn0032863	0.0759394	0.00786807	0.0534179	-0.315146	0.0759394	0.135394	0.0862179	0.0501841	0.219846	0.0993011	-0.194439	-0.0193546	0.219846	-0.26746	-0.237229	0.00967401	4
FBgn0032864	-0.0843837	0.00468715	-0.00668111	0.0193073	-0.0843837	-0.0830157	-0.148476	-0.121912	-0.236825	-0.0317417	0.273311	-0.00824296	-0.236825	0.45238	0.291441	0.00136026	5
FBgn0032867	0.251199	0.136951	0.304751	-0.888342	0.251199	0.277796	0.250051	-0.115373	0.308979	0.216439	-0.3761	-0.41888	0.308979	-0.315594	-0.2863	0.0942447	1
FBgn0032869	0.256058	0.14177	0.326085	-0.764094	0.256058	0.25135	0.223	-0.106388	0.311774	0.202602	-0.393383	-0.415157	0.311774	-0.359648	-0.296256	0.0544541	1
FBgn0032876	-0.0534417	-0.2793	-0.1742	0.33267	-0.0534417	-0.226241	-0.19281	0.0802742	-0.186036	-0.155096	0.209594	0.327122	-0.186036	0.0616684	0.1908	0.304473	3
FBgn0032878	0.248143	0.0796765	0.276656	-0.843957	0.248143	0.289189	0.313364	-0.0682295	0.332888	0.157451	-0.290602	-0.443534	0.332888	-0.343949	-0.341153	0.0530272	1
FBgn0032881	0.0542954	-0.0149857	-0.0245371	0.221061	0.0542954	-0.181772	-0.253951	-0.0060117	-0.154962	-0.107249	0.110384	-0.0462064	-0.154962	0.29252	0.133951	0.0781292	5
FBgn0032883	0.108658	-0.055123	0.0899152	-0.569883	0.108658	0.180048	0.164108	0.0216287	0.267352	0.201991	-0.218649	-0.187079	0.267352	-0.213049	-0.273481	0.107553	1
FBgn0032884	-0.017069	0.103082	-0.0102565	0.0203775	-0.017069	-0.0887996	-0.148324	-0.091167	-0.105034	-0.0479953	0.0934402	-0.0123772	-0.105034	0.177709	0.162892	0.0856267	5
FBgn0032889	-0.0181105	0.185768	0.0532244	-0.0827542	-0.0181105	-0.0266935	-0.146412	-0.0780329	-0.287977	0.0766797	0.169021	-0.106339	-0.287977	0.462597	0.177656	-0.0725397	2
FBgn0032894	0.246858	0.105392	0.336943	-0.772295	0.246858	0.256646	0.248012	-0.069887	0.278896	0.162405	-0.302236	-0.48735	0.278896	-0.282392	-0.288193	0.0414463	1
FBgn0032896	-0.0104959	0.143879	-0.107918	0.0712175	-0.0104959	-0.193218	-0.245967	-0.0804616	-0.0839931	-0.0229116	0.116892	0.0885092	-0.0839931	0.255725	0.0491864	0.114046	5
FBgn0032915	0.0323593	-0.0399084	0.0645047	-0.253607	0.0323593	-0.0344216	0.117748	0.073443	0.204765	0.0703992	-0.0953759	-0.101793	0.204765	-0.236631	-0.0213262	-0.0172822	4
FBgn0032923	-0.0728502	-0.00359644	-0.105631	0.159703	-0.0728502	-0.0520316	-0.140828	0.0898898	-0.0772763	-0.0318802	0.0909244	0.10541	-0.0772763	0.130302	0.0595652	-0.00157588	5
FBgn0032925	-0.0515407	-0.210058	0.0447694	0.142326	-0.0515407	-0.14822	-0.122624	0.0739425	-0.122805	0.0129285	0.243383	0.0750375	-0.122805	0.0306502	0.224347	-0.0177895	5
FBgn0032949	-0.105102	0.0931763	0.01084	0.109251	-0.105102	-0.0983997	-0.050076	0.076034	-0.250644	-0.0721212	0.151266	0.027191	-0.250644	0.222604	0.175369	0.0663578	5
FBgn0032957	0.123702	-0.0634219	0.039092	-0.466618	0.123702	0.0383233	0.130962	1.80131e-05	0.27162	0.0922728	-0.125209	-0.0685252	0.27162	-0.295907	-0.213787	0.142154	4
FBgn0032964	0.114674	0.125225	0.0936158	-1.15314	0.114674	0.178713	0.321679	0.100089	0.50307	0.222305	-0.29776	-0.262962	0.50307	-0.385403	-0.326354	0.148502	1
FBgn0032965	0.0609	0.104455	0.248301	-0.599629	0.0609	0.185112	0.312294	0.050189	0.344011	0.00940819	-0.388208	-0.196304	0.344011	-0.355301	-0.415876	0.235736	1
FBgn0032967	0.203723	0.317832	0.0430526	-1.51687	0.203723	0.289605	0.355647	0.0956647	0.68958	0.197015	-0.319719	-0.295208	0.68958	-0.754734	-0.405774	0.206885	1
FBgn0032968	0.259523	0.166323	0.26499	-0.817974	0.259523	0.232719	0.283432	-0.115547	0.30475	0.208299	-0.467218	-0.369383	0.30475	-0.317409	-0.260359	0.0635801	1
FBgn0032969	0.290477	0.0605402	0.257669	-0.873754	0.290477	0.258047	0.274106	-0.12402	0.345892	0.20801	-0.334642	-0.385224	0.345892	-0.342467	-0.30536	0.0343578	1
FBgn0032971	0.238412	0.134738	0.318016	-0.809982	0.238412	0.27103	0.27299	-0.14159	0.354065	0.152782	-0.396433	-0.38856	0.354065	-0.33535	-0.341932	0.0793344	1
FBgn0032972	0.384861	0.237941	0.351577	-0.879786	0.384861	0.220941	0.164212	-0.177349	0.249726	0.143835	-0.363565	-0.465014	0.249726	-0.418159	-0.266	0.182192	1
FBgn0032987	-0.0420152	0.120251	0.049118	0.144355	-0.0420152	-0.042182	-0.117876	4.80578e-05	-0.18823	-0.0900476	0.0710116	0.0585578	-0.18823	0.174474	0.108042	-0.0152625	5
FBgn0032997	-0.00159795	0.128613	-0.0478713	0.112227	-0.00159795	-0.0384087	-0.125893	0.0169678	-0.20815	-0.0164355	0.0415856	0.0956365	-0.20815	0.133058	0.0909808	0.029036	5
FBgn0033015	0.0440007	0.0324296	0.0699017	-0.174703	0.0440007	0.00891119	0.0913613	0.0158187	0.0936143	0.039741	-0.111919	-0.0259401	0.0936143	-0.130294	-0.108274	0.0177364	4
FBgn0033020	0.230779	0.207457	0.335149	-0.784426	0.230779	0.237847	0.287199	-0.146008	0.320478	0.138381	-0.40152	-0.395608	0.320478	-0.367759	-0.289163	0.0759365	1
FBgn0033031	0.253038	0.106322	0.241411	-0.897264	0.253038	0.211903	0.286785	-0.132818	0.327148	0.158891	-0.333844	-0.342412	0.327148	-0.342246	-0.251591	0.13449	1
FBgn0033051	-0.121349	0.316203	-0.0331394	0.270943	-0.121349	0.0634879	-0.0152383	0.481338	-0.654118	0.279537	0.117077	-0.0607718	-0.654118	0.35951	0.276451	-0.504464	2
FBgn0033052	-0.0949328	-0.237306	-0.161792	0.176163	-0.0949328	-0.132799	-0.124341	0.125517	-0.226101	-0.0867671	0.289225	0.151066	-0.226101	0.237064	0.216802	0.189235	5
FBgn0033056	0.217045	0.0350738	0.257539	-0.810955	0.217045	0.257064	0.235997	-0.0373706	0.324091	0.255579	-0.361031	-0.320727	0.324091	-0.350567	-0.349256	0.106381	1
FBgn0033063	0.226149	0.163603	0.255546	-0.949103	0.226149	0.257982	0.256866	-0.099997	0.371836	0.1633	-0.388606	-0.397248	0.371836	-0.348111	-0.253606	0.143402	1
FBgn0033069	0.209739	0.323157	0.161013	-1.2995	0.209739	0.214269	0.330952	0.0601878	0.578003	0.118693	-0.224069	-0.331158	0.578003	-0.65227	-0.401725	0.124973	1
FBgn0033074	0.274403	0.157831	0.323964	-0.785824	0.274403	0.241475	0.224835	-0.119266	0.327293	0.20373	-0.406424	-0.38933	0.327293	-0.36477	-0.355435	0.0658225	1
FBgn0033090	0.131895	0.248099	0.218963	-0.874962	0.131895	0.266246	0.303177	0.0160162	0.425961	0.1264	-0.529924	-0.383458	0.425961	-0.392572	-0.197379	0.0836815	1
FBgn0033100	0.107323	0.0879349	0.0220953	0.167554	0.107323	-0.0285516	-0.257604	-0.0474538	-0.141215	-0.0600416	-0.024346	0.0387407	-0.141215	0.130164	0.105949	-0.0666582	5
FBgn0033101	-0.175931	-0.0139731	0.0828253	0.325973	-0.175931	-0.182069	-0.114319	0.154438	-0.330049	-0.0945598	0.103976	0.291241	-0.330049	0.212935	0.119456	0.126037	3
FBgn0033112	0.0763765	0.204224	0.0603042	-0.719821	0.0763765	0.264362	0.266615	0.0526007	0.516312	0.15505	-0.307358	-0.297799	0.516312	-0.561212	-0.367234	0.0648915	1
FBgn0033121	-0.0229597	0.00547398	-0.0309024	0.112091	-0.0229597	-0.112825	-0.0957345	0.0368549	-0.142219	-0.0311266	0.0757787	0.0653319	-0.142219	0.136546	0.079981	0.0888877	5
FBgn0033138	-0.0957156	0.256948	0.0929362	0.180891	-0.0957156	0.0730213	0.109171	0.350343	-0.500658	0.104716	-0.192851	0.0868291	-0.500658	0.288704	0.244721	-0.402682	2
FBgn0033141	0.204895	0.192781	0.268193	-0.878456	0.204895	0.20378	0.250463	-0.105316	0.358613	0.176942	-0.346616	-0.343765	0.358613	-0.355656	-0.316963	0.127598	1
FBgn0033149	0.140142	0.0563232	0.133615	-1.03759	0.140142	0.231367	0.296337	0.0803189	0.492581	0.184934	-0.363455	-0.332395	0.492581	-0.400867	-0.270355	0.156316	1
FBgn0033162	-0.0412776	0.101658	-0.014825	0.195773	-0.0412776	-0.089048	-0.170483	-0.0324954	-0.154578	-0.0408116	0.0806727	0.0121252	-0.154578	0.258387	0.162948	-0.0721915	5
FBgn0033168	0.294895	0.195634	0.364108	-0.831372	0.294895	0.293855	0.272261	-0.0726008	0.22816	0.198579	-0.44123	-0.386517	0.22816	-0.315872	-0.297944	-0.0250106	1
FBgn0033174	0.221032	0.116008	0.152071	-0.8904	0.221032	0.211877	0.235776	-0.0793414	0.354842	0.119292	-0.318501	-0.308326	0.354842	-0.302309	-0.221264	0.133372	1
FBgn0033177	-0.117365	-0.00664147	-0.110984	-0.407059	-0.117365	0.0813656	0.244413	0.263019	0.275224	0.0610975	-0.212647	-0.204645	0.275224	-0.146381	0.0732629	0.0494821	4
FBgn0033178	-0.0479418	0.0570653	-0.0248522	0.119749	-0.0479418	-0.0973469	-0.146898	0.0922029	-0.178802	-0.0928254	0.0650864	0.0298601	-0.178802	0.187414	0.164649	0.0993831	5
FBgn0033190	0.185707	0.0235325	0.271662	-0.685368	0.185707	0.250472	0.229568	-0.0586386	0.309432	0.205133	-0.284915	-0.365099	0.309432	-0.2738	-0.37158	0.0687556	1
FBgn0033199	-0.0529548	0.011631	-0.0368778	0.292988	-0.0529548	-0.0843758	-0.151714	0.0609785	-0.164029	-0.141437	0.050557	0.144679	-0.164029	0.103255	0.111056	0.0732286	5
FBgn0033216	0.190132	0.597963	0.0746045	-0.969372	0.190132	1.30082	1.19132	0.808471	-1.15163	0.319463	-0.538428	0.521838	-1.15163	0.157109	-0.0762219	-1.46458	2
FBgn0033225	0.0281442	-0.0164897	-0.0627363	0.138824	0.0281442	-0.0977902	-0.177898	0.0715584	-0.124176	-0.17353	0.101934	-0.00553121	-0.124176	0.21078	0.196156	0.00678662	5
FBgn0033226	-0.220542	-0.100864	0.0869145	0.0129883	-0.220542	-0.0745225	0.155371	0.121622	-0.30088	-0.0379093	0.373088	-0.0539022	-0.30088	0.252284	0.264932	0.042844	5
FBgn0033229	-0.00300534	-0.00209861	-0.00320216	0.171047	-0.00300534	-0.0830457	-0.121969	0.049432	-0.134187	-0.0877037	0.0409323	0.0741414	-0.134187	0.126369	0.0510116	0.0594712	5
FBgn0033233	0.0429601	-0.0392695	-0.0482227	-0.0847288	0.0429601	0.0226003	0.151446	0.0442871	0.164129	-0.0659105	-0.0363198	-0.0666395	0.164129	-0.211999	-0.145893	0.0664711	4
FBgn0033235	0.0819451	-0.00593571	0.143937	-0.263061	0.0819451	0.108662	0.0674493	-0.0538086	0.159009	0.0879981	-0.129683	-0.165677	0.159009	-0.144466	-0.159032	0.0317087	4
FBgn0033238	0.230654	0.0581216	0.136459	-1.07247	0.230654	0.232661	0.271504	-0.180808	0.432737	0.170144	-0.245474	-0.268148	0.432737	-0.305023	-0.283087	0.159341	1
FBgn0033243	0.206736	0.188348	0.246575	-0.790653	0.206736	0.216889	0.262007	-0.0746249	0.361013	0.126639	-0.34789	-0.392061	0.361013	-0.33143	-0.322071	0.082773	1
FBgn0033246	-0.140748	-0.100193	-0.0113294	-0.0848828	-0.140748	0.0414113	-0.0437776	-0.272215	-0.236122	0.132596	0.406684	-0.0435836	-0.236122	0.512951	0.344687	-0.128608	2
FBgn0033248	0.249018	0.100058	0.337393	-0.700796	0.249018	0.297216	0.196627	-0.120804	0.285278	0.2521	-0.326516	-0.450214	0.285278	-0.363868	-0.305803	0.016017	1
FBgn0033258	0.15915	0.0777727	0.1975	-0.554912	0.15915	0.19649	0.158381	-0.0493034	0.273522	0.184176	-0.286094	-0.241638	0.273522	-0.366645	-0.291157	0.110086	1
FBgn0033259	-0.177557	-0.0347737	-0.125238	0.2598	-0.177557	-0.119402	-0.048676	0.225275	-0.338276	-0.0826434	0.243869	0.188215	-0.338276	0.199662	0.218946	0.106631	3
FBgn0033261	-0.0109295	0.0487842	-0.0243418	0.0345203	-0.0109295	-0.0781574	-0.14849	-0.0406794	-0.0626466	-0.106697	-0.0805589	0.0805766	-0.0626466	0.0896453	0.221001	0.151548	5
FBgn0033265	0.0492748	0.120571	-0.0839646	-0.382938	0.0492748	0.115304	0.063074	0.0796383	0.280952	0.0506153	-0.147535	-0.0543081	0.280952	-0.299286	-0.189946	0.0683213	4
FBgn0033266	-0.141066	0.0271948	-0.144912	0.303303	-0.141066	-0.079002	-0.105461	0.210184	-0.235421	-0.0686347	0.12708	0.111366	-0.235421	0.190079	0.196255	-0.0144784	5
FBgn0033272	0.0123486	0.0207573	-0.106534	0.111657	0.0123486	-0.0799387	-0.0702299	0.0180468	-0.0869405	-0.0162826	-0.0106521	0.036034	-0.0869405	0.142637	0.0962903	0.00739877	5
FBgn0033278	0.268294	0.259077	0.330054	-0.756739	0.268294	0.279869	0.14441	-0.202524	0.265384	0.199462	-0.372186	-0.505755	0.265384	-0.274856	-0.282373	0.114205	1
FBgn0033279	0.260186	0.123771	0.277586	-0.815916	0.260186	0.24104	0.274891	-0.0287591	0.28784	0.141239	-0.358527	-0.483251	0.28784	-0.320718	-0.285156	0.137749	1
FBgn0033280	0.138268	0.272616	0.332761	-0.653844	0.138268	0.23765	0.308148	0.00586694	0.311927	0.0529185	-0.495411	-0.427444	0.311927	-0.323798	-0.395364	0.185509	1
FBgn0033283	0.254769	0.111906	0.374922	-0.786443	0.254769	0.264955	0.265905	-0.0719116	0.311504	0.170316	-0.338717	-0.477238	0.311504	-0.368264	-0.32864	0.0506644	1
FBgn0033285	0.269999	0.193134	0.361617	-0.778125	0.269999	0.284093	0.245013	-0.106598	0.273981	0.233178	-0.407143	-0.432723	0.273981	-0.323552	-0.36091	0.00405613	1
FBgn0033286	0.259055	0.00918828	0.269358	-0.911138	0.259055	0.216983	0.240093	-0.0942135	0.370342	0.235161	-0.246758	-0.367969	0.370342	-0.311425	-0.343393	0.0453194	1
FBgn0033287	0.297947	0.13103	0.380867	-0.744766	0.297947	0.275934	0.230854	-0.0587127	0.254587	0.195563	-0.356765	-0.466387	0.254587	-0.361184	-0.376447	0.0449447	1
FBgn0033292	0.17504	0.243865	0.281275	-0.640734	0.17504	0.253206	0.344956	0.0502511	0.167219	0.179415	-0.288132	-0.377465	0.167219	-0.422319	-0.187358	-0.121479	1
FBgn0033294	-0.247468	1.54659	0.934249	-0.185923	-0.247468	0.985364	0.707926	-0.137001	-1.47887	1.23942	-0.376895	0.651117	-1.47887	0.429459	0.647521	-2.98915	2
FBgn0033296	0.154318	1.37644	0.517237	-0.506237	0.154318	1.13701	0.81188	0.518695	-2.26928	1.13761	0.36684	0.910926	-2.26928	1.07521	0.487944	-3.60364	2
FBgn0033320	-0.109497	0.0662422	0.026367	0.143457	-0.109497	-0.135694	-0.0473545	0.0527068	-0.263777	-0.0504821	0.198691	0.0664977	-0.263777	0.293338	0.133503	-0.000723904	5
FBgn0033321	-0.0539406	0.0300059	-0.00942072	0.333554	-0.0539406	-0.230267	-0.156544	0.138265	-0.226592	-0.101529	0.211915	0.0954311	-0.226592	0.138608	0.0664065	0.044643	5
FBgn0033322	0.22553	0.132186	0.326602	-0.808661	0.22553	0.238838	0.264472	-0.0418736	0.326156	0.225905	-0.410866	-0.402909	0.326156	-0.376719	-0.342662	0.0923128	1
FBgn0033323	0.208864	0.167496	0.221645	-0.977686	0.208864	0.231021	0.260242	-0.050932	0.391304	0.265154	-0.323823	-0.310665	0.391304	-0.382981	-0.387227	0.0874194	1
FBgn0033324	0.15506	0.21117	0.1786	-1.00652	0.15506	0.222966	0.283585	-2.15213e-05	0.499936	0.257666	-0.211676	-0.456257	0.499936	-0.570395	-0.376628	0.157517	1
FBgn0033326	0.158033	0.267082	-0.0056769	-1.56762	0.158033	0.302309	0.429467	0.147986	0.593	0.208138	-0.137256	-0.14714	0.593	-0.643498	-0.475634	0.119775	1
FBgn0033330	0.240666	0.117969	0.289857	-0.722884	0.240666	0.222001	0.215477	-0.000499546	0.298571	0.203966	-0.364438	-0.425176	0.298571	-0.35691	-0.326314	0.0684775	1
FBgn0033339	-0.0996357	-0.178768	-0.115664	0.176651	-0.0996357	-0.0487245	-0.19843	0.0993741	-0.0678967	-0.0453515	0.154288	0.153526	-0.0678967	0.166903	0.174615	-0.00335415	5
FBgn0033344	0.231584	0.125623	0.217645	-0.815282	0.231584	0.27825	0.258006	-0.0774146	0.368368	0.187494	-0.422888	-0.338509	0.368368	-0.312006	-0.355028	0.0542075	1
FBgn0033357	-0.0647324	0.0644157	0.0638984	-0.0336767	-0.0647324	-0.0241314	-0.0684208	-0.0780306	-0.0320213	-0.0448052	-0.0157467	-0.0202512	-0.0320213	0.176942	0.165067	0.00824706	5
FBgn0033364	0.236015	0.182619	0.197664	-0.929759	0.236015	0.250352	0.289641	-0.127094	0.406511	0.222839	-0.406031	-0.325629	0.406511	-0.371364	-0.355898	0.0876057	1
FBgn0033366	0.0572953	0.150733	-0.0935634	-0.307278	0.0572953	0.00622394	-0.0711469	-0.348304	-0.07841	0.142688	0.125728	-0.166533	-0.07841	0.503268	0.139814	-0.0393995	2
FBgn0033369	0.215247	0.183083	0.319669	-0.819166	0.215247	0.260452	0.297898	-0.112943	0.395934	0.176238	-0.442755	-0.47771	0.395934	-0.384493	-0.316469	0.0938341	1
FBgn0033371	0.273539	0.0699729	0.24613	-1.07896	0.273539	0.26583	0.242783	-0.114123	0.418663	0.201247	-0.328758	-0.239907	0.418663	-0.392632	-0.355983	0.0999928	1
FBgn0033377	0.165771	0.0133616	0.168862	-0.508458	0.165771	0.202496	0.144139	-0.03138	0.230061	0.14266	-0.203936	-0.304341	0.230061	-0.122896	-0.271099	-0.0210735	1
FBgn0033379	0.0124809	-0.0845197	0.0194408	0.175261	0.0124809	-0.0783796	-0.166829	-0.0318229	-0.0832753	-0.0155935	0.130157	0.081235	-0.0832753	0.0521443	0.102736	-0.0422405	5
FBgn0033381	-0.135831	-0.0868981	-0.00147709	0.198514	-0.135831	-0.140306	-0.143731	-0.00340896	-0.210373	-0.0512481	0.122923	0.182698	-0.210373	0.208214	0.222194	0.184932	5
FBgn0033402	-0.205294	-0.0961432	0.0114898	0.283897	-0.205294	-0.0607122	0.0382148	0.144987	-0.442197	-0.0201815	0.260286	0.221406	-0.442197	0.265114	0.267478	-0.0208532	3
FBgn0033408	0.314513	0.188633	0.370591	-0.952109	0.314513	0.137005	0.271233	-0.00999864	0.319999	0.177677	-0.450965	-0.408242	0.319999	-0.391779	-0.507644	0.306573	1
FBgn0033427	0.123112	0.0353434	-0.0804045	-0.245826	0.123112	0.138591	0.101538	0.150876	0.182013	0.0176567	-0.0672741	-0.072991	0.182013	-0.318721	-0.278749	0.00971051	4
FBgn0033428	-0.118468	0.103301	0.00611973	0.093364	-0.118468	-0.154225	-0.174603	-0.0535553	-0.132381	-0.0313479	0.147705	0.0456123	-0.132381	0.212691	0.17903	0.127604	5
FBgn0033439	-0.0850763	-0.00273378	-0.0694037	0.414936	-0.0850763	-0.158645	-0.23658	0.0966357	-0.242027	-0.146483	0.0739587	0.305644	-0.242027	0.195873	0.113406	0.0675995	5
FBgn0033442	0.240869	0.0433186	0.227048	-0.911932	0.240869	0.252388	0.295373	-0.0440076	0.369866	0.209869	-0.341777	-0.411774	0.369866	-0.325041	-0.335157	0.120222	1
FBgn0033443	-0.0292458	0.132745	-0.030526	0.179073	-0.0292458	-0.0375843	-0.100455	0.452764	-0.203192	-0.00886474	-0.296746	0.0825106	-0.203192	0.221977	0.291884	-0.421902	5
FBgn0033447	0.101248	0.0846901	0.0298769	-1.16782	0.101248	0.199205	0.174926	0.0930565	0.597251	0.289932	-0.114514	-0.244961	0.597251	-0.392165	-0.3766	0.0273742	1
FBgn0033449	0.0144203	0.0454902	0.136831	-0.296112	0.0144203	0.0047196	0.223917	0.0669158	0.239201	0.064738	-0.198969	-0.113244	0.239201	-0.200069	-0.299923	0.0584633	4
FBgn0033451	0.0698016	0.0772975	-0.0440436	0.258067	0.0698016	-0.111923	-0.134447	0.0428865	-0.237432	-0.0334294	0.0944238	0.0618091	-0.237432	0.23244	0.0204117	-0.128232	5
FBgn0033461	0.214446	0.0881691	0.217747	-0.817321	0.214446	0.271502	0.260863	-0.139625	0.288004	0.230193	-0.305248	-0.391264	0.288004	-0.225339	-0.277986	0.0834083	1
FBgn0033464	-0.00758024	0.41543	0.188285	-0.381727	-0.00758024	0.169515	-0.123508	-0.77784	0.0624361	0.347421	0.042428	-0.333364	0.0624361	0.492732	0.236377	-0.385462	2
FBgn0033465	0.175793	0.0787864	-0.0828641	-0.0272244	0.175793	-0.0461304	-0.308238	-0.263389	-0.0848456	0.0271508	0.128231	-0.0893348	-0.0848456	0.362408	0.185961	-0.14725	2
FBgn0033468	0.159376	0.0290678	0.18177	-0.457419	0.159376	0.171597	0.168184	-0.040999	0.233649	0.112705	-0.202664	-0.258348	0.233649	-0.246013	-0.243581	-0.000352148	1
FBgn0033490	0.326971	0.200835	0.374596	-0.769828	0.326971	0.319617	0.312766	-0.139983	0.290632	0.184925	-0.403464	-0.461089	0.290632	-0.347364	-0.474256	-0.031962	1
FBgn0033498	0.111969	0.107368	0.287055	-0.726328	0.111969	0.245862	0.333975	0.0403049	0.332415	0.171716	-0.507067	-0.38851	0.332415	-0.319182	-0.356553	0.222589	1
FBgn0033499	0.306623	0.149501	0.316141	-0.897348	0.306623	0.152919	0.314592	0.00596825	0.31623	0.239828	-0.467113	-0.377052	0.31623	-0.433639	-0.335268	0.085766	1
FBgn0033502	-0.128374	0.161102	-0.125965	0.292729	-0.128374	0.108157	0.111947	0.436349	-0.561771	0.0904347	-0.231948	0.23001	-0.561771	0.234561	0.199215	-0.126303	3
FBgn0033504	-0.102309	-0.273028	-0.157315	0.296611	-0.102309	-0.124747	-0.144204	0.217002	-0.266138	-0.101873	0.159983	0.288298	-0.266138	0.105729	0.214405	0.256035	3
FBgn0033518	0.246979	0.429845	0.0640521	-0.56898	0.246979	0.0452601	-0.102989	-0.583276	0.0831678	0.338649	0.134573	-0.516286	0.0831678	0.474179	0.153579	-0.5289	2
FBgn0033520	0.23949	0.408792	0.0343443	-0.477539	0.23949	-0.0398241	-0.218911	-0.525403	0.0910608	0.275875	0.187814	-0.47518	0.0910608	0.465604	0.147907	-0.444581	2
FBgn0033521	0.241243	0.425894	0.0370367	-0.493043	0.241243	-0.0285137	-0.206434	-0.529683	0.0801822	0.281278	0.205686	-0.492808	0.0801822	0.462657	0.153558	-0.45848	2
FBgn0033523	0.0482059	0.0122383	-0.00290646	0.158004	0.0482059	-0.0999022	-0.184499	-0.0840909	-0.11148	-0.0662843	0.0987541	0.074799	-0.11148	0.118043	0.054228	0.0481663	5
FBgn0033526	0.146787	-0.0402459	0.0467934	-0.438229	0.146787	0.125591	0.210698	0.131437	0.271179	0.0554329	-0.200295	-0.193685	0.271179	-0.279964	-0.267152	0.0136871	1
FBgn0033542	0.115556	0.157234	0.185061	-0.992401	0.115556	0.260793	0.303318	0.0163489	0.46407	0.161727	-0.443988	-0.379766	0.46407	-0.32025	-0.270878	0.163549	1
FBgn0033543	-0.179537	0.107281	-0.0132992	0.17519	-0.179537	-0.121464	0.0696032	0.0773529	-0.405887	-0.0960645	0.260748	0.122296	-0.405887	0.310892	0.144372	0.13394	5
FBgn0033551	0.0556085	0.0599047	0.0146799	-0.262073	0.0556085	0.0614915	0.154092	-0.00944334	0.0991747	0.0420299	-0.127823	-0.112792	0.0991747	-0.118467	-0.101186	0.0900211	4
FBgn0033555	-0.0348708	0.104345	0.0446471	0.144265	-0.0348708	-0.0229566	-0.173458	-0.0254253	-0.162856	-0.0700936	0.0884423	0.0473419	-0.162856	0.20075	0.105294	-0.0476976	5
FBgn0033564	-0.0786754	0.00337829	-0.0374584	0.0866158	-0.0786754	-0.103926	-0.120971	0.026897	-0.0871276	-0.0531737	0.0525452	0.0162363	-0.0871276	0.170326	0.157533	0.133603	5
FBgn0033570	0.0369025	0.064956	-0.0107906	0.0684538	0.0369025	-0.111464	-0.202723	-0.117498	-0.055927	-0.0766875	0.114388	-0.00892752	-0.055927	0.227425	0.136177	-0.0452597	5
FBgn0033572	0.26748	0.0362401	0.118553	-0.81	0.26748	0.206634	0.393161	0.133802	0.334273	0.208614	-0.42387	-0.551845	0.334273	-0.467318	-0.27568	0.228205	1
FBgn0033574	0.142511	0.0726865	0.261734	-0.352177	0.142511	0.166572	0.158279	-0.130905	0.118222	0.0484402	-0.249835	-0.247394	0.118222	-0.120411	-0.181102	0.0526467	4
FBgn0033581	-0.0996244	-0.0773408	-0.115877	0.296086	-0.0996244	-0.1276	-0.159102	0.198119	-0.16444	-0.0591842	0.0652524	0.27842	-0.16444	0.00996117	0.123488	0.0959071	5
FBgn0033582	-0.596455	0.921489	-0.0614395	0.307566	-0.596455	0.717571	0.615343	1.01307	-1.49713	0.609719	-0.336072	0.126059	-1.49713	0.756958	1.04687	-1.52996	2
FBgn0033608	-0.00928402	0.0719637	-0.000404997	0.0134109	-0.00928402	-0.0520966	-0.124642	-0.0883922	-0.00795711	0.00206305	0.0143926	0.0469221	-0.00795711	0.0608367	0.0392637	0.0511651	5
FBgn0033610	0.254413	0.130008	0.27099	-0.7756	0.254413	0.274214	0.213137	-0.0610269	0.350723	0.214542	-0.377459	-0.395831	0.350723	-0.359859	-0.406289	0.0629042	1
FBgn0033663	-0.139313	-0.031966	-0.0484591	0.272898	-0.139313	-0.0211326	-0.154978	0.103154	0.00605647	-0.0466915	0.0767597	0.0781658	0.00605647	0.09403	0.00698778	-0.0622558	5
FBgn0033673	0.0976179	0.111408	0.0730804	-0.649495	0.0976179	0.169935	0.239952	0.0193257	0.350349	0.106394	-0.25018	-0.166173	0.350349	-0.33424	-0.296787	0.0808468	1
FBgn0033680	0.344917	0.0928183	0.337573	-0.824587	0.344917	0.290124	0.185982	-0.196969	0.302027	0.214146	-0.385963	-0.435682	0.302027	-0.401867	-0.218203	0.0487394	1
FBgn0033683	0.0217406	0.0531987	0.0121177	0.0755223	0.0217406	-0.0749613	-0.0902735	-0.0165328	-0.130143	-0.0219438	0.0670469	0.0471455	-0.130143	0.134576	0.0382969	-0.00738797	5
FBgn0033686	0.159202	0.187938	0.0582941	-0.337326	0.159202	0.0812222	0.0959875	-0.0590798	0.291725	0.0652102	-0.158101	-0.181786	0.291725	-0.297229	-0.409049	0.0520632	4
FBgn0033687	0.26483	0.159356	0.313427	-0.847768	0.26483	0.227757	0.247184	-0.154117	0.308635	0.185299	-0.383483	-0.319815	0.308635	-0.35522	-0.236284	0.0167321	1
FBgn0033688	-0.0867002	-0.265239	-0.0881736	0.175835	-0.0867002	-0.118974	-0.146437	0.118147	-0.117511	-0.0433144	0.208837	0.24969	-0.117511	0.0701995	0.17425	0.0736017	5
FBgn0033692	0.117407	-0.0458069	0.215159	-0.26013	0.117407	0.109211	0.0838499	0.00504699	0.142359	0.0704565	-0.182267	-0.223909	0.142359	-0.169754	-0.179098	0.0577072	4
FBgn0033698	-0.0381248	-0.199877	-0.110578	0.122301	-0.0381248	-0.105444	-0.240169	0.0638966	-0.0702941	-0.09105	0.169071	0.106317	-0.0702941	0.185588	0.180457	0.136326	5
FBgn0033699	-0.041962	0.0874837	0.0273114	0.224017	-0.041962	-0.056884	-0.159514	0.0562578	-0.210809	-0.0756036	0.0745745	0.0474133	-0.210809	0.190626	0.122769	-0.0329092	5
FBgn0033701	0.0142264	0.35528	0.347949	-0.557721	0.0142264	0.437584	0.163704	-0.444134	0.391304	0.0428557	-0.570579	-0.344435	0.391304	-0.132163	-0.309847	0.200447	1
FBgn0033705	0.221639	0.111307	0.234665	-0.895289	0.221639	0.301667	0.236132	-0.126948	0.356688	0.261894	-0.410714	-0.383086	0.356688	-0.343539	-0.306005	0.163262	1
FBgn0033706	0.231645	0.0724291	0.350044	-0.731644	0.231645	0.261811	0.24142	-0.0509842	0.260049	0.192709	-0.29466	-0.414637	0.260049	-0.289269	-0.311122	-0.00948589	1
FBgn0033717	-0.213443	0.00203991	-0.0040305	0.302459	-0.213443	-0.129514	-0.0123306	0.252665	-0.281798	-0.0510482	0.112841	0.146209	-0.281798	0.220315	0.152361	-0.00148585	5
FBgn0033734	0.0666069	0.0534946	0.140534	-0.276906	0.0666069	0.103216	0.11532	-0.0481818	0.119368	0.0733821	-0.166039	-0.116081	0.119368	-0.0914238	-0.162708	0.0034431	4
FBgn0033737	0.0985257	0.0263616	0.196014	-0.305394	0.0985257	0.0817537	0.12226	0.123713	0.221871	0.0675584	-0.273451	-0.197933	0.221871	-0.298873	-0.232152	0.0493494	4
FBgn0033741	-0.0399946	-0.167309	-0.0101119	0.0513877	-0.0399946	-0.133033	-0.0976329	0.110924	-0.045903	0.0458695	0.186686	0.0852156	-0.045903	0.00403851	0.21093	-0.115169	5
FBgn0033742	-0.115949	-0.00108205	-0.114748	0.226176	-0.115949	-0.227602	-0.145788	0.0319019	-0.22166	-0.110084	0.184867	0.250936	-0.22166	0.289918	0.194191	0.0965323	5
FBgn0033748	0.132418	0.245475	-0.0222631	-1.16011	0.132418	0.171277	0.240985	0.127455	0.598917	0.17069	-0.175908	-0.211044	0.598917	-0.59248	-0.315411	0.0586607	1
FBgn0033749	0.116183	0.238279	-0.0567615	-0.997721	0.116183	0.139213	0.230284	0.139826	0.537307	0.139898	-0.159564	-0.167942	0.537307	-0.552147	-0.326296	0.0659516	1
FBgn0033760	-0.0909702	0.168661	0.178064	0.448079	-0.0909702	0.0755044	-0.0157458	0.367019	-0.597707	0.175719	0.23295	-0.128267	-0.597707	0.123981	0.190078	-0.438688	5
FBgn0033761	-0.146151	0.0224065	-0.00721444	0.275252	-0.146151	-0.114557	-0.135234	0.0152412	-0.23894	-0.0274637	0.165209	0.118411	-0.23894	0.197479	0.209211	0.0514412	5
FBgn0033767	0.174514	0.14676	0.240164	-1.00637	0.174514	0.245692	0.30086	0.0342335	0.442743	0.132377	-0.249004	-0.464082	0.442743	-0.437135	-0.270571	0.0925637	1
FBgn0033769	0.0447678	0.015084	-0.00681383	0.0877154	0.0447678	-0.104901	-0.0868893	0.0509868	-0.10422	-0.15238	0.0191113	0.0077955	-0.10422	0.193981	0.123624	-0.0284082	5
FBgn0033770	0.253708	0.519785	0.126216	-1.72504	0.253708	0.286761	0.284128	0.0645035	0.645901	0.125419	-0.191795	-0.282174	0.645901	-0.741467	-0.388533	0.122974	1
FBgn0033775	-0.0931734	0.0878493	-0.0297895	0.0179654	-0.0931734	-0.0196944	0.0638985	0.0408623	-0.289086	-0.147431	-0.00689947	0.0653033	-0.289086	0.356777	0.187455	0.148221	5
FBgn0033781	-0.0482832	0.0582261	0.0448179	0.205808	-0.0482832	-0.155852	-0.135286	-0.0300491	-0.204156	-0.0613004	0.0785699	0.126115	-0.204156	0.116614	0.126111	0.131104	5
FBgn0033783	-0.256572	-0.169297	-0.0566558	0.205122	-0.256572	0.00114487	-0.0447465	0.113271	-0.342649	0.0937198	0.349326	0.0726079	-0.342649	0.297849	0.326913	0.00918655	3
FBgn0033784	0.134407	0.00903084	0.11116	-0.458359	0.134407	0.163174	0.16559	-0.0155728	0.211727	0.10253	-0.161682	-0.199487	0.211727	-0.209114	-0.245579	0.0460399	4
FBgn0033793	0.153663	0.210812	0.0919554	-0.973547	0.153663	0.241682	0.365614	0.0671993	0.390488	0.207162	-0.273929	-0.423467	0.390488	-0.505111	-0.256843	0.16017	1
FBgn0033794	0.1899	0.00430831	0.170866	-0.871346	0.1899	0.218659	0.283735	-0.0367941	0.407898	0.217927	-0.371227	-0.263675	0.407898	-0.373121	-0.321665	0.146737	1
FBgn0033806	0.0365234	-0.0115583	0.148452	-0.402565	0.0365234	0.188755	0.153583	0.0203708	0.258801	0.0825825	-0.190671	-0.137142	0.258801	-0.360039	-0.179762	0.0973464	4
FBgn0033809	-0.173376	-0.194373	0.0827293	0.595231	-0.173376	-0.168413	0.113745	0.461558	-0.470337	-0.127389	0.0706077	0.290895	-0.470337	0.0164341	0.102592	0.0438106	3
FBgn0033812	-0.210496	-0.0958823	0.159168	-0.00966841	-0.210496	-0.273053	0.0657729	-0.0209862	-0.358234	0.00159304	0.422935	0.104658	-0.358234	0.291299	0.398419	0.0932054	3
FBgn0033813	-0.0966833	-0.0323659	0.0601347	0.15772	-0.0966833	-0.233875	-0.0510567	-0.0188728	-0.196487	-0.115337	0.149999	0.183608	-0.196487	0.0672824	0.213752	0.205351	5
FBgn0033814	-0.125532	-0.192869	-0.0873938	0.182346	-0.125532	-0.272086	-0.161313	-0.0634336	-0.191136	-0.0850613	0.351754	0.28099	-0.191136	0.253375	0.300715	0.126314	5
FBgn0033816	0.0129338	-0.00488285	-0.058838	0.131722	0.0129338	-0.126328	-0.166505	0.0738097	-0.179924	-0.0543882	0.15814	0.0919135	-0.179924	0.0610431	0.139479	0.0888145	5
FBgn0033818	0.226165	0.0416018	0.118712	-0.919909	0.226165	0.286893	0.254792	-0.159472	0.354045	0.237352	-0.307544	-0.32262	0.354045	-0.275878	-0.298536	0.184191	1
FBgn0033819	0.184513	-0.0318176	0.148825	-0.773778	0.184513	0.261078	0.259609	-0.103594	0.305113	0.2222	-0.340379	-0.304979	0.305113	-0.193456	-0.353193	0.230233	1
FBgn0033828	0.236889	0.296938	0.231796	-0.681995	0.236889	0.253677	0.260461	-0.111652	0.272886	0.136381	-0.476262	-0.388802	0.272886	-0.430053	-0.306722	0.196683	1
FBgn0033834	0.116929	0.0419763	-0.0245836	-1.28315	0.116929	0.189103	0.335256	0.106795	0.603484	0.211686	-0.35344	-0.216759	0.603484	-0.414359	-0.228378	0.19503	1
FBgn0033844	-0.263279	-0.156637	0.0520248	0.30228	-0.263279	-0.133716	-0.0896397	0.141669	-0.340334	-0.125416	0.19992	0.287916	-0.340334	0.156097	0.261822	0.310905	3
FBgn0033845	0.0584041	0.137261	0.0268847	-0.930665	0.0584041	0.168369	0.259772	0.125908	0.537808	0.1205	-0.276974	-0.255463	0.537808	-0.44358	-0.272119	0.14768	1
FBgn0033853	-0.0905543	-0.535374	-0.155943	0.810186	-0.0905543	-0.456147	-0.243424	0.443651	-0.257617	-0.444483	0.17303	0.566185	-0.257617	-0.0282112	-0.0156814	0.582554	3
FBgn0033856	0.228985	0.041026	0.247465	-0.749641	0.228985	0.249868	0.245861	-0.0427156	0.306058	0.250055	-0.357237	-0.380703	0.306058	-0.283322	-0.349748	0.0590043	1
FBgn0033859	-0.0485396	-0.120291	-0.0813927	0.241405	-0.0485396	-0.16742	-0.158168	0.140894	-0.145367	-0.115775	0.112828	0.102953	-0.145367	0.0854891	0.213006	0.134283	5
FBgn0033860	0.216948	-0.0232866	0.168101	-0.937868	0.216948	0.259188	0.244956	-0.00907521	0.433985	0.249371	-0.355861	-0.273463	0.433985	-0.386328	-0.369727	0.132127	1
FBgn0033861	0.328633	0.201118	0.393385	-0.907531	0.328633	0.237912	0.238548	-0.214339	0.28411	0.233627	-0.369955	-0.359677	0.28411	-0.358887	-0.350238	0.0305512	1
FBgn0033862	0.242894	0.0306459	0.182552	-0.802859	0.242894	0.262311	0.234427	-0.132454	0.321942	0.224645	-0.251811	-0.420104	0.321942	-0.249464	-0.306135	0.0985735	1
FBgn0033863	0.142826	-0.134618	0.122619	-0.715875	0.142826	0.219365	0.204133	-0.100223	0.335362	0.234334	-0.331171	-0.242795	0.335362	-0.202506	-0.2961	0.286459	1
FBgn0033864	0.0436036	0.0489127	0.131749	-0.64081	0.0436036	0.15557	0.304158	0.0537916	0.323902	0.0793605	-0.351105	-0.216907	0.323902	-0.191206	-0.356585	0.24806	1
FBgn0033868	0.23293	0.0256663	0.314478	-0.779057	0.23293	0.256068	0.232527	-0.0623875	0.332522	0.248016	-0.362146	-0.348936	0.332522	-0.356158	-0.372145	0.073172	1
FBgn0033879	-0.0384134	0.0195593	-0.0252579	0.137	-0.0384134	-0.133258	-0.136497	-0.0841556	-0.201923	-0.0730716	0.153917	0.0698525	-0.201923	0.277106	0.221352	0.0541271	5
FBgn0033883	0.0489028	0.0526373	0.00505114	-0.0529054	0.0489028	-0.0288404	-0.156423	-0.0901729	-0.0176245	0.0105179	0.0377356	-0.0488076	-0.0176245	0.180148	0.0296155	-0.00111357	5
FBgn0033885	0.126433	0.308736	0.230661	-0.926575	0.126433	0.27265	0.305871	-0.0860252	0.453957	0.0915366	-0.435054	-0.35376	0.453957	-0.422447	-0.240123	0.0937513	1
FBgn0033888	0.221056	0.0704631	0.282795	-0.802262	0.221056	0.270838	0.249827	-0.0197757	0.293193	0.284655	-0.351076	-0.364363	0.293193	-0.338546	-0.398513	0.0874588	1
FBgn0033891	-0.11168	0.0484111	0.0211769	0.130767	-0.11168	-0.0255606	-0.21066	0.0366502	-0.13825	-0.0377773	0.119278	0.131618	-0.13825	0.10584	0.0304703	0.149648	5
FBgn0033893	0.227398	0.165653	0.341202	-0.810977	0.227398	0.277202	0.191619	-0.153093	0.315663	0.238249	-0.381033	-0.402373	0.315663	-0.39598	-0.273107	0.116514	1
FBgn0033900	0.1463	0.0171191	0.23483	-0.46533	0.1463	0.164139	0.137486	-0.0404285	0.187442	0.112278	-0.223891	-0.282243	0.187442	-0.18644	-0.218011	0.0830082	1
FBgn0033901	-0.0846637	0.0710527	-0.00767849	0.273771	-0.0846637	-0.182282	-0.121324	0.112502	-0.294166	-0.143939	0.220655	0.14107	-0.294166	0.204891	0.143088	0.0458537	5
FBgn0033906	-0.0859775	0.0916988	0.011282	0.223055	-0.0859775	-0.129678	-0.122747	0.0419666	-0.176789	-0.0697212	0.107334	0.0753405	-0.176789	0.131722	0.103071	0.0622103	5
FBgn0033912	-0.0415738	0.0908741	0.0311804	0.191769	-0.0415738	-0.0482708	-0.17142	0.029049	-0.16015	-0.0439593	0.0743552	0.054499	-0.16015	0.147256	0.0706801	-0.0225659	5
FBgn0033915	-0.616703	-0.083283	0.0960111	0.401215	-0.616703	-0.0196246	0.023576	0.043506	-0.706764	0.127008	0.623693	0.41255	-0.706764	0.438782	0.412463	0.171036	3
FBgn0033918	0.112999	0.00750906	0.10686	-0.26887	0.112999	0.128598	0.0828114	-0.0265835	0.156619	0.0754335	-0.146291	-0.191203	0.156619	-0.121257	-0.160116	-0.0261279	4
FBgn0033919	-0.0507941	-0.227554	-0.0407493	0.223505	-0.0507941	-0.166994	-0.137757	0.139988	-0.213839	-0.12009	0.1169	0.155944	-0.213839	0.148686	0.211506	0.22588	5
FBgn0033934	0.0123542	-0.0344012	-0.0435783	0.0782258	0.0123542	-0.0776872	-0.144563	0.019577	-0.0866757	-0.0748291	0.0964531	0.067243	-0.0866757	0.146242	0.0706263	0.0453345	5
FBgn0033952	0.229439	0.0910507	0.352047	-0.807311	0.229439	0.27514	0.244056	-0.0778093	0.288914	0.222709	-0.305332	-0.40525	0.288914	-0.290635	-0.356825	0.0214524	1
FBgn0033953	0.278823	0.0332884	0.311465	-0.78359	0.278823	0.300404	0.255556	-0.14936	0.322142	0.234848	-0.296427	-0.395795	0.322142	-0.355992	-0.375346	0.019017	1
FBgn0033954	0.268307	0.0588411	0.357765	-0.771518	0.268307	0.266278	0.259843	-0.0629719	0.283867	0.199711	-0.31206	-0.471055	0.283867	-0.320881	-0.31642	0.00812246	1
FBgn0033955	0.190689	0.147509	0.0710346	-0.911526	0.190689	0.139444	0.286062	0.11811	0.456563	0.208466	-0.42244	-0.373285	0.456563	-0.495856	-0.280367	0.218346	1
FBgn0033960	0.166172	0.31407	0.124408	-1.60947	0.166172	0.261397	0.375624	0.173784	0.632776	0.242977	-0.0103491	-0.0599824	0.632776	-0.974687	-0.560748	0.125082	1
FBgn0033961	-0.0144904	0.0931514	0.00770287	0.028026	-0.0144904	-0.0384099	-0.168439	-0.104908	-0.089389	-0.0485518	0.0645113	0.0110817	-0.089389	0.174295	0.156577	0.0327224	5
FBgn0033963	0.127482	0.247592	0.0969138	-1.07569	0.127482	0.262135	0.337232	0.0722344	0.473002	0.166604	-0.422875	-0.317789	0.473002	-0.386721	-0.273163	0.0925582	1
FBgn0033969	0.261784	-0.0199061	0.198542	-0.821985	0.261784	0.272527	0.281298	-0.102793	0.355184	0.22097	-0.335362	-0.310226	0.355184	-0.32638	-0.327708	0.0370842	1
FBgn0033972	-0.0514751	0.0984672	0.0259932	0.0733487	-0.0514751	-0.0340433	-0.137453	1.81149e-05	-0.128257	0.011536	0.0682453	0.0189681	-0.128257	0.0950829	0.0930278	0.0462739	5
FBgn0033981	0.0698431	0.0435947	-0.0950118	0.0594448	0.0698431	0.0137972	-0.0493156	0.11389	-0.171182	-0.100644	-0.00722769	-0.0056067	-0.171182	0.233178	0.147966	-0.151388	5
FBgn0033984	0.0254666	-0.0590369	-0.043407	-0.484338	0.0254666	0.125434	0.18584	0.0900601	0.222754	0.137498	-0.049327	-0.0963398	0.222754	-0.260754	-0.118401	0.0763299	4
FBgn0033987	-0.00119575	-0.130432	-0.0599769	0.219648	-0.00119575	-0.124375	-0.213325	0.0456119	-0.0647421	0.0739918	0.0641504	0.213834	-0.0647421	0.166781	-0.0169577	-0.107075	5
FBgn0033999	-0.144048	1.3513	0.389953	0.202052	-0.144048	0.81801	0.542101	0.706841	-2.00823	1.27348	-0.204357	0.759602	-2.00823	-0.62474	0.893665	-1.80335	2
FBgn0034007	0.225768	0.173528	0.195809	-0.810393	0.225768	0.274553	0.244017	-0.145985	0.398802	0.210681	-0.363788	-0.420744	0.398802	-0.348867	-0.401721	0.14377	1
FBgn0034013	0.181883	-0.0829509	0.213569	-0.573171	0.181883	0.241631	0.170546	-0.101354	0.207863	0.11072	-0.24376	-0.237774	0.207863	-0.159538	-0.199555	0.0821467	1
FBgn0034025	-0.0830859	-0.220877	-0.0676761	0.289155	-0.0830859	-0.119822	-0.270558	0.149484	-0.136474	-0.0489633	0.24431	0.114124	-0.136474	0.109568	0.124833	0.135542	5
FBgn0034029	-0.00083406	0.0958526	0.0341182	0.142689	-0.00083406	-0.100591	-0.111571	-0.00336409	-0.152979	-0.103962	0.102267	0.0699242	-0.152979	0.0720265	0.145077	-0.0348423	5
FBgn0034033	0.204786	0.21901	0.155597	-0.450093	0.204786	0.183151	0.107681	-0.215192	0.188292	0.0860469	-0.233231	-0.318011	0.188292	-0.235765	-0.163374	0.0780252	1
FBgn0034051	0.0848725	-0.0503251	0.03555	-0.290801	0.0848725	0.0783568	0.12019	-0.0309789	0.160207	0.0642735	-0.10367	-0.0829551	0.160207	-0.161058	-0.109013	0.0402715	4
FBgn0034053	0.225478	-0.0828472	0.0353946	0.0823709	0.225478	0.0969239	-0.0223967	-0.238949	-0.103461	0.022852	-0.0909139	-0.0631214	-0.103461	0.336649	-0.141902	-0.178095	2
FBgn0034057	-0.0239832	0.0986808	0.0486138	0.158206	-0.0239832	-0.108736	-0.0747321	0.0928283	-0.254646	-0.0926595	0.107064	0.0342153	-0.254646	0.15022	0.141496	0.00206265	5
FBgn0034059	-0.0838673	-0.0990213	-0.0331555	0.276125	-0.0838673	-0.201872	-0.257826	0.0621822	-0.130775	-0.110064	0.161141	0.159434	-0.130775	0.0852819	0.203577	0.183484	5
FBgn0034060	-0.0741407	-0.201589	-0.101845	0.0533058	-0.0741407	-0.120588	-0.125701	0.0700999	-0.207273	-0.0888649	0.229575	0.0810314	-0.207273	0.264573	0.285159	0.217669	5
FBgn0034061	0.00674512	0.0980086	0.0542637	0.210833	0.00674512	-0.153491	-0.142137	0.0245559	-0.203087	-0.0933242	0.089583	0.0128963	-0.203087	0.154038	0.112406	0.0250508	5
FBgn0034062	0.100615	0.113783	0.188457	-0.513178	0.100615	0.14691	0.120767	-0.0251841	0.208867	0.127004	-0.233635	-0.162993	0.208867	-0.235989	-0.228937	0.0840325	1
FBgn0034071	-0.0403336	-0.17553	-0.146566	0.0695999	-0.0403336	-0.0364136	-0.173278	0.0578872	-0.132957	-0.00558233	0.203518	0.0903848	-0.132957	0.22232	0.118034	0.122207	5
FBgn0034075	-0.117127	-0.220303	-0.0900492	0.282272	-0.117127	-0.125261	-0.222068	0.175083	-0.151508	-0.113754	0.0469995	0.340103	-0.151508	0.00166972	0.161933	0.300646	3
FBgn0034076	2.10596	-1.30294	-0.669698	-0.170789	2.10596	-0.395901	-1.52027	2.62097	-1.05952	-1.30313	2.31571	1.48371	-1.05952	-0.582801	-0.959058	-1.60868	3
FBgn0034081	0.110457	0.135897	0.178186	-0.247282	0.110457	0.112329	0.0927519	-0.0280775	0.128615	0.0420733	-0.221558	-0.200311	0.128615	-0.121491	-0.239843	0.0191812	4
FBgn0034082	0.228794	0.155826	0.264486	-0.872466	0.228794	0.290581	0.249987	-0.210784	0.326017	0.243902	-0.350962	-0.348222	0.326017	-0.35531	-0.290857	0.114197	1
FBgn0034083	0.00631803	-0.0607285	-0.156681	0.0728314	0.00631803	0.00199801	-0.0743671	0.174607	-0.0479319	0.0271071	0.0833323	0.0747846	-0.0479319	0.0678963	0.034162	-0.161715	5
FBgn0034097	0.295382	0.166588	0.210226	-0.997122	0.295382	0.204091	0.306637	-0.0896591	0.427155	0.112142	-0.382812	-0.409344	0.427155	-0.402038	-0.282254	0.118469	1
FBgn0034098	0.179054	0.134002	0.0180359	-0.839909	0.179054	0.191742	0.394523	0.0688669	0.436257	0.107158	-0.242157	-0.201696	0.436257	-0.541195	-0.340643	0.0206502	1
FBgn0034099	0.193525	0.181311	0.250633	-0.812308	0.193525	0.254641	0.26187	-0.0649176	0.343529	0.168052	-0.463226	-0.367242	0.343529	-0.363746	-0.236288	0.117114	1
FBgn0034104	0.255479	0.179957	0.319841	-0.866658	0.255479	0.242875	0.293557	-0.137136	0.303581	0.163247	-0.331375	-0.419228	0.303581	-0.366155	-0.322365	0.125321	1
FBgn0034105	0.250446	0.0833365	0.339729	-0.790566	0.250446	0.23768	0.247443	-0.11812	0.350032	0.171689	-0.305961	-0.44534	0.350032	-0.326265	-0.303653	0.00907061	1
FBgn0034109	-0.00662695	0.0387945	-0.0022672	0.0678232	-0.00662695	-0.158229	-0.122003	0.0612118	-0.178041	-0.0797334	0.125731	0.111994	-0.178041	0.193828	0.0267805	0.105406	5
FBgn0034110	-0.0260399	-0.0296622	-0.138327	0.0566664	-0.0260399	-0.104352	0.0187123	0.147896	-0.202768	-0.151652	0.0655183	0.0111667	-0.202768	0.2994	0.1579	0.124349	5
FBgn0034117	-0.0780968	0.0300618	0.0096635	0.0817723	-0.0780968	-0.104286	-0.0825209	0.0247514	-0.19938	-0.0423891	0.134916	0.0070714	-0.19938	0.234628	0.162356	0.0989286	5
FBgn0034121	0.228717	-0.0318589	0.273009	-0.819516	0.228717	0.287982	0.224082	-0.0161834	0.306689	0.215638	-0.268786	-0.405067	0.306689	-0.26639	-0.319831	0.0561092	1
FBgn0034127	0.20048	0.143829	0.212153	-0.927483	0.20048	0.293223	0.273076	-0.124663	0.399342	0.201688	-0.339406	-0.388928	0.399342	-0.336066	-0.311748	0.104682	1
FBgn0034129	0.1296	0.187867	0.246288	-0.530895	0.1296	0.163746	0.339187	0.0738931	0.269475	0.141878	-0.570763	-0.282278	0.269475	-0.249616	-0.508308	0.190851	1
FBgn0034132	0.211143	0.0386505	0.246903	-0.784244	0.211143	0.273905	0.226032	-0.0739973	0.344139	0.263819	-0.371473	-0.307149	0.344139	-0.366182	-0.387916	0.131089	1
FBgn0034133	0.161209	0.0466357	0.00249822	-1.01017	0.161209	0.277199	0.265607	-0.0205973	0.486134	0.247262	-0.392912	-0.279284	0.486134	-0.369601	-0.256306	0.194986	1
FBgn0034136	-0.0255308	-0.24021	0.100833	0.0721961	-0.0255308	-0.166841	-0.347008	-0.126549	-0.0153279	0.0450642	0.0608566	0.129162	-0.0153279	0.153274	0.255503	0.145437	5
FBgn0034137	-0.129875	-0.424336	-0.0202949	0.504349	-0.129875	-0.335645	-0.327217	0.379832	-0.132799	-0.273647	0.103463	0.516092	-0.132799	-0.0808817	0.122315	0.361319	3
FBgn0034138	-0.0574331	0.114592	0.0455271	0.149711	-0.0574331	-0.0663077	-0.142927	0.0293708	-0.186012	-0.11276	0.0699467	0.0438683	-0.186012	0.165801	0.139659	0.0504094	5
FBgn0034141	0.0290537	0.0478088	-0.0692901	0.172955	0.0290537	-0.12222	-0.191102	0.0399063	-0.181613	-0.031433	0.0923733	0.0572601	-0.181613	0.166267	0.123417	0.0191766	5
FBgn0034144	0.247714	0.0572264	0.303307	-0.7634	0.247714	0.282476	0.234604	-0.0973588	0.321864	0.22638	-0.310946	-0.391202	0.321864	-0.347409	-0.365472	0.0326378	1
FBgn0034156	0.169405	0.138352	0.297416	-1.08715	0.169405	0.195353	0.292007	0.0274627	0.373101	0.223871	-0.352947	-0.317783	0.373101	-0.27658	-0.395824	0.170812	1
FBgn0034162	-0.24609	-0.207304	0.0907657	0.599171	-0.24609	-0.364825	-0.11249	0.322451	-0.523213	-0.183112	0.317759	0.488536	-0.523213	0.113711	0.136589	0.337356	3
FBgn0034172	-0.076457	0.0678648	0.011599	0.131937	-0.076457	-0.123918	-0.134313	0.0232713	-0.188002	-0.0248417	0.118734	0.0865919	-0.188002	0.109533	0.186523	0.0759374	5
FBgn0034173	0.234887	0.185712	0.29685	-0.913319	0.234887	0.221091	0.210386	-0.12382	0.331948	0.275371	-0.330539	-0.384056	0.331948	-0.30943	-0.326852	0.0649363	1
FBgn0034175	0.232629	0.0198504	0.31753	-0.797514	0.232629	0.262595	0.269848	-0.117913	0.295316	0.158769	-0.338098	-0.412985	0.295316	-0.219744	-0.27462	0.0763934	1
FBgn0034179	-0.149167	-0.00987741	-0.0452272	0.330418	-0.149167	-0.173866	-0.153837	0.0658488	-0.140063	-0.0871236	0.0452183	0.294529	-0.140063	0.169811	0.00237352	0.140192	5
FBgn0034191	-0.05952	0.151542	-0.0295611	0.00614447	-0.05952	-0.0728417	-0.114873	-0.0659996	-0.257987	-0.0708911	0.10741	0.0210742	-0.257987	0.291007	0.277864	0.134137	5
FBgn0034194	-0.126304	0.00183871	-0.00170769	0.415267	-0.126304	-0.130843	-0.193427	0.219905	-0.287693	0.0110238	0.154181	0.159443	-0.287693	0.11197	0.146682	-0.0663399	5
FBgn0034196	0.225111	0.17734	0.327228	-0.613685	0.225111	0.27275	0.200036	-0.189384	0.240274	0.268649	-0.437581	-0.416757	0.240274	-0.327839	-0.23384	0.0423142	1
FBgn0034198	-0.0780819	0.042527	0.00710909	0.29241	-0.0780819	-0.203541	-0.181612	0.0292622	-0.333863	-0.070025	0.266573	0.218155	-0.333863	0.158625	0.153248	0.111159	5
FBgn0034200	-0.0917105	0.0461255	0.0197661	0.147848	-0.0917105	-0.189248	-0.169417	-0.115975	-0.272838	-0.122891	0.267386	0.244863	-0.272838	0.260503	0.182538	0.157599	5
FBgn0034205	0.210373	0.128532	0.213956	-1.00816	0.210373	0.253293	0.282659	-0.0670386	0.406907	0.212236	-0.384216	-0.32394	0.406907	-0.336656	-0.316304	0.111074	1
FBgn0034215	-0.0509279	-0.0390175	-0.0717418	0.147287	-0.0509279	-0.182888	-0.160419	0.0396005	-0.22423	-0.12906	0.183081	0.249609	-0.22423	0.184343	0.120737	0.208785	5
FBgn0034221	0.183429	0.104942	0.208884	-0.799639	0.183429	0.340449	0.223613	-0.0901108	0.316556	0.230485	-0.294987	-0.288071	0.316556	-0.365135	-0.294354	0.023956	1
FBgn0034242	0.14999	0.0801329	0.178641	-0.432183	0.14999	0.160641	0.155998	-0.0185235	0.188207	0.12707	-0.28013	-0.233174	0.188207	-0.220346	-0.202285	0.00776454	1
FBgn0034245	0.0434814	0.143682	0.0129748	0.0484318	0.0434814	-0.104276	-0.222991	-0.138251	-0.0352792	-0.0527779	0.0200879	0.0608543	-0.0352792	0.164221	0.063246	-0.0116053	5
FBgn0034246	-0.154692	-0.244154	-0.156803	0.376908	-0.154692	-0.103834	-0.124216	0.280298	-0.279161	-0.157663	0.194261	0.352507	-0.279161	0.0585788	0.195282	0.196543	3
FBgn0034251	0.261437	0.176864	0.0985905	-1.2289	0.261437	0.209886	0.296765	-0.0638325	0.581808	0.097823	-0.27344	-0.375879	0.581808	-0.44625	-0.274098	0.0959838	1
FBgn0034262	-0.31633	-0.20299	0.583308	0.529394	-0.31633	-0.546968	0.330444	0.197916	-0.650367	-0.434752	0.482262	0.205184	-0.650367	0.156295	0.490566	0.142735	3
FBgn0034263	0.211319	0.152758	0.232733	-0.889876	0.211319	0.299187	0.256632	-0.157576	0.363809	0.177239	-0.330535	-0.354809	0.363809	-0.369013	-0.300213	0.133218	1
FBgn0034265	-0.0802987	-0.0122455	-0.0797127	0.275083	-0.0802987	-0.0766405	-0.0976759	0.164042	-0.320391	-0.080799	0.0999335	0.212031	-0.320391	0.152359	0.124954	0.120051	5
FBgn0034274	0.138818	0.324043	0.140486	-1.40076	0.138818	0.248291	0.384288	0.181758	0.672362	0.153819	-0.204284	-0.35653	0.672362	-0.710371	-0.488994	0.105892	1
FBgn0034276	0.197784	0.056657	0.061383	-0.367798	0.197784	0.0495697	-0.507158	-0.207768	-0.160918	0.269745	0.0638014	-0.168879	-0.160918	0.67689	0.139557	-0.139731	2
FBgn0034277	-0.132704	-0.0267767	-0.110211	0.291126	-0.132704	-0.0421163	-0.172022	0.114136	-0.0633549	-0.0913732	0.112699	0.180211	-0.0633549	0.0916252	0.0587747	-0.0139551	5
FBgn0034278	0.267096	0.206636	0.311663	-0.849435	0.267096	0.252196	0.273451	-0.157612	0.318734	0.169836	-0.423509	-0.343091	0.318734	-0.403756	-0.303295	0.0952541	1
FBgn0034300	0.00875576	-0.174416	-0.0214309	-0.374788	0.00875576	0.0782181	0.0324918	0.0350509	0.214273	0.114693	-0.0113609	-0.0284137	0.214273	-0.158076	-0.0725817	0.134556	4
FBgn0034308	-0.0810494	-0.208507	-0.157379	0.296551	-0.0810494	-0.143087	-0.0864112	0.231128	-0.24273	-0.115456	0.148351	0.283346	-0.24273	0.117562	0.137259	0.144201	3
FBgn0034322	0.235069	0.00902271	0.362347	-0.633493	0.235069	0.2446	0.257138	-0.297744	0.312693	0.144926	-0.238126	-0.379524	0.312693	-0.330304	-0.321609	0.087245	1
FBgn0034325	0.369722	0.166555	0.270755	-0.729016	0.369722	0.331161	0.210058	-0.17586	0.29958	0.198927	-0.559305	-0.468497	0.29958	-0.115256	-0.519482	0.0513549	1
FBgn0034327	0.29609	0.159625	0.332936	-0.723495	0.29609	0.218542	0.282988	-0.0973476	0.180614	0.0736438	-0.251028	-0.473744	0.180614	-0.183665	-0.376333	0.0844689	1
FBgn0034335	-0.29886	0.0434218	0.148519	0.272248	-0.29886	-0.187242	-0.0764425	0.0937017	-0.367629	-0.0161671	0.387882	0.12936	-0.367629	0.207036	0.247083	0.0835803	3
[truncated: 4,571 more rows]
