# Supplementary material for: Mitochondrial genotype alters the impact of rapamycin on the transcriptional response to nutrients in Drosophila
Source: BMC Genomics. 2021 Mar 24;22:213. doi: 10.1186/s12864-021-07516-2 (PMC7992956; doi:10.1186/s12864-021-07516-2)
Supplement: Supplementary file 5 — Additional file 5: Table S5. Gene ontology and KEGG pathway enrichment analysis. Output file from the GO term and KEGG pathway enrichment analysis for specified gene sets. The file has the output files for the following analyses in tabs A-H: (A-B) Output file from the GO term (A) and KEGG pathway (B) enrichment analysis of genes found significantly different response profiles between the OreR;OreR and sm21;OreR control treatment time courses. (C-D) Output file from the GO term (C) and KEGG pathway (D) enrichment analysis of genes found significantly different response profiles between the OreR;OreR and sm21;OreR Rapamycin treatment time courses. (E-F) Output file from the GO term (E) and KEGG pathway (F) enrichment analysis of genes found in the cluster 1 gene set. (G-H) Output file from the GO term (G) and KEGG pathway (H) enrichment analysis of genes found in the cluster 5 gene set. [file 12864_2021_7516_MOESM5_ESM.xls]

## Sheet: Table S4A OOC~SOC GO Terms
	category	over_represented_pvalue	under_represented_pvalue	numDEInCat	numInCat	term	ontology
1651	GO:0005832	6.90917e-06	1	3	8	chaperonin-containing T-complex	CC
10720	GO:0101031	9.56664e-06	1	3	9	chaperone complex	CC
7476	GO:0044424	1.32282e-05	0.999994	147	6039	intracellular part	CC
1529	GO:0005622	1.65032e-05	0.999992	147	6056	intracellular	CC
1531	GO:0005634	4.48833e-05	0.999976	83	2561	nucleus	CC
7199	GO:0043231	5.59515e-05	0.99997	101	4091	intracellular membrane-bounded organelle	CC
7194	GO:0043226	6.71153e-05	0.999964	128	5023	organelle	CC
7197	GO:0043229	8.32477e-05	0.999955	126	4947	intracellular organelle	CC
1908	GO:0006325	9.53665e-05	0.999962	29	482	chromatin organization	BP
7195	GO:0043227	0.000170461	0.999904	106	4321	membrane-bounded organelle	CC
252	GO:0000785	0.000378178	0.999856	22	380	chromatin	CC
7491	GO:0044445	0.000497276	0.999935	6	246	cytosolic part	CC
560	GO:0002067	0.000585081	0.999985	3	7	glandular epithelial cell differentiation	BP
6606	GO:0035883	0.000585081	0.999985	3	7	enteroendocrine cell differentiation	BP
4158	GO:0016482	0.000671819	0.999893	7	55	cytosolic transport	BP
610	GO:0002252	0.000796451	0.999793	11	139	immune effector process	BP
3489	GO:0010467	0.00100185	0.999415	69	2269	gene expression	BP
3490	GO:0010468	0.00100321	0.999428	61	1405	regulation of gene expression	BP
1650	GO:0005829	0.00130312	0.999428	24	814	cytosol	CC
4628	GO:0019222	0.00156808	0.999058	74	1947	regulation of metabolic process	BP
6298	GO:0035069	0.00175353	0.999788	5	27	larval midgut histolysis	BP
1530	GO:0005623	0.00221446	0.998793	160	6873	cell	CC
7507	GO:0044464	0.00221446	0.998793	160	6873	cell part	CC
5370	GO:0031323	0.00225955	0.998635	68	1762	regulation of cellular metabolic process	BP
4915	GO:0030041	0.00230027	0.999609	6	59	actin filament polymerization	BP
9209	GO:0060255	0.00249577	0.998479	70	1818	regulation of macromolecule metabolic process	BP
4147	GO:0016458	0.00303766	0.998869	15	196	gene silencing	BP
2962	GO:0008380	0.00308253	0.999034	11	288	RNA splicing	BP
2810	GO:0008154	0.00360716	0.999217	7	68	actin polymerization or depolymerization	BP
6182	GO:0034647	0.00371716	1	2	2	histone demethylase activity (H3-trimethyl-K4 specific)	MF
6204	GO:0034721	0.00371716	1	2	2	histone H3-K4 demethylation, trimethyl-H3-K4-specific	BP
2762	GO:0008064	0.0038133	0.999284	6	57	regulation of actin polymerization or depolymerization	BP
5182	GO:0030832	0.0038133	0.999284	6	57	regulation of actin filament length	BP
140	GO:0000322	0.00388872	1	1	1	storage vacuole	CC
142	GO:0000324	0.00388872	1	1	1	fungal-type vacuole	CC
143	GO:0000329	0.00388872	1	1	1	fungal-type vacuole membrane	CC
162	GO:0000388	0.00388872	1	1	1	spliceosome conformational change to release U4 (or U4atac) and U1 (or U11)	BP
1407	GO:0005219	0.00388872	1	1	1	ryanodine-sensitive calcium-release channel activity	MF
4589	GO:0019083	0.00388872	1	1	1	viral transcription	BP
5628	GO:0032253	0.00388872	1	1	1	dense core granule localization	BP
5820	GO:0032897	0.00388872	1	1	1	negative regulation of viral transcription	BP
6103	GO:0034397	0.00388872	1	1	1	telomere localization	BP
6104	GO:0034398	0.00388872	1	1	1	telomere tethering at nuclear periphery	BP
6227	GO:0034772	0.00388872	1	1	1	histone H4-K20 dimethylation	BP
6240	GO:0034992	0.00388872	1	1	1	microtubule organizing center attachment site	CC
6241	GO:0034993	0.00388872	1	1	1	meiotic nuclear membrane microtubule tethering complex	CC
6567	GO:0035616	0.00388872	1	1	1	histone H2B conserved C-terminal lysine deubiquitination	BP
7357	GO:0043921	0.00388872	1	1	1	modulation by host of viral transcription	BP
7358	GO:0043922	0.00388872	1	1	1	negative regulation by host of viral transcription	BP
8102	GO:0046782	0.00388872	1	1	1	regulation of viral transcription	BP
9062	GO:0052312	0.00388872	1	1	1	modulation of transcription in other organism involved in symbiotic interaction	BP
9064	GO:0052472	0.00388872	1	1	1	modulation by host of symbiont transcription	BP
9306	GO:0060813	0.00388872	1	1	1	anterior mRNA localization involved in anterior/posterior axis specification	BP
9443	GO:0061670	0.00388872	1	1	1	evoked neurotransmitter secretion	BP
10242	GO:0090286	0.00388872	1	1	1	cytoskeletal anchoring at nuclear membrane	BP
10678	GO:0099519	0.00388872	1	1	1	dense core granule cytoskeletal transport	BP
10739	GO:0106083	0.00388872	1	1	1	nuclear membrane protein complex	CC
10741	GO:0106094	0.00388872	1	1	1	nuclear membrane microtubule tethering complex	CC
11056	GO:1901950	0.00388872	1	1	1	dense core granule transport	BP
11147	GO:1902459	0.00388872	1	1	1	positive regulation of stem cell population maintenance	BP
11587	GO:1990049	0.00388872	1	1	1	retrograde neuronal dense core vesicle transport	BP
11721	GO:2000036	0.00388872	1	1	1	regulation of stem cell population maintenance	BP
8819	GO:0051276	0.0039002	0.997933	33	708	chromosome organization	BP
10749	GO:0110053	0.00398751	0.999118	7	69	regulation of actin filament organization	BP
4191	GO:0016570	0.00398981	0.998524	14	191	histone modification	BP
4190	GO:0016569	0.004188	0.998441	14	194	covalent chromatin modification	BP
3499	GO:0010506	0.00421407	0.998836	9	89	regulation of autophagy	BP
8033	GO:0046540	0.00455759	0.999865	2	18	U4/U6 x U5 tri-snRNP complex	CC
10440	GO:0097526	0.00455759	0.999865	2	18	spliceosomal tri-snRNP complex	CC
1541	GO:0005654	0.00458234	0.997787	24	509	nucleoplasm	CC
2322	GO:0007015	0.0048406	0.998255	13	140	actin filament organization	BP
11737	GO:2000112	0.00498785	0.997013	51	1174	regulation of cellular macromolecule biosynthetic process	BP
3513	GO:0010556	0.00505795	0.996969	51	1179	regulation of macromolecule biosynthetic process	BP
6780	GO:0040029	0.00512722	0.998048	14	187	regulation of gene expression, epigenetic	BP
5373	GO:0031326	0.00515872	0.996893	52	1223	regulation of cellular biosynthetic process	BP
3382	GO:0009889	0.00519623	0.996869	52	1226	regulation of biosynthetic process	BP
1915	GO:0006342	0.00553526	0.998272	10	113	chromatin silencing	BP
7791	GO:0045814	0.00553526	0.998272	10	113	negative regulation of gene expression, epigenetic	BP
6228	GO:0034773	0.00566196	0.999992	1	2	histone H4-K20 trimethylation	BP
4587	GO:0019080	0.00598065	0.999991	1	2	viral gene expression	BP
6599	GO:0035821	0.00598065	0.999991	1	2	modification of morphology or physiology of other organism	BP
8967	GO:0051702	0.00598065	0.999991	1	2	interaction with symbiont	BP
9003	GO:0051817	0.00598065	0.999991	1	2	modification of morphology or physiology of other organism involved in symbiotic interaction	BP
9006	GO:0051851	0.00598065	0.999991	1	2	modification by host of symbiont morphology or physiology	BP
1033	GO:0004402	0.00605888	0.998585	7	48	histone acetyltransferase activity	MF
9322	GO:0060968	0.00614894	0.998347	8	85	regulation of gene silencing	BP
153	GO:0000375	0.00622475	0.997981	10	270	RNA splicing, via transesterification reactions	BP
154	GO:0000377	0.00622475	0.997981	10	270	RNA splicing, via transesterification reactions with bulged adenosine as nucleophile	BP
168	GO:0000398	0.00622475	0.997981	10	270	mRNA splicing, via spliceosome	BP
60	GO:0000138	0.00625001	0.999799	2	10	Golgi trans cisterna	CC
10880	GO:1900425	0.00625784	0.999798	2	10	negative regulation of defense response to bacterium	BP
9455	GO:0061733	0.00629078	0.998516	7	50	peptide-lysine-N-acetyltransferase activity	MF
7440	GO:0044275	0.00631585	0.999491	3	20	cellular carbohydrate catabolic process	BP
11705	GO:1990904	0.00659156	0.997192	16	716	ribonucleoprotein complex	CC
5503	GO:0031670	0.00662545	0.999989	1	2	cellular response to nutrient	BP
7478	GO:0044427	0.00670832	0.99656	26	568	chromosomal part	CC
2132	GO:0006658	0.0067859	1	1	1	phosphatidylserine metabolic process	BP
2133	GO:0006659	0.0067859	1	1	1	phosphatidylserine biosynthetic process	BP
4462	GO:0017134	0.0068004	0.999988	1	2	fibroblast growth factor binding	MF
1993	GO:0006457	0.00691528	0.999036	4	117	protein folding	BP
619	GO:0002376	0.00703943	0.996529	23	453	immune system process	BP
2881	GO:0008266	0.00714305	0.999749	2	11	poly(U) RNA binding	MF
5964	GO:0033596	0.00761858	1	2	2	TSC1-TSC2 complex	CC
11132	GO:1902349	0.00761858	1	2	2	response to chloroquine	BP
11133	GO:1902350	0.00761858	1	2	2	cellular response to chloroquine	BP
11447	GO:1904515	0.00761858	1	2	2	positive regulation of TORC2 signaling	BP
924	GO:0004105	0.00776241	0.999985	1	2	choline-phosphate cytidylyltransferase activity	MF
1276	GO:0004815	0.00776241	0.999985	1	2	aspartate-tRNA ligase activity	MF
1970	GO:0006422	0.00776241	0.999985	1	2	aspartyl-tRNA aminoacylation	BP
5251	GO:0031021	0.00776241	0.999985	1	2	interphase microtubule organizing center	CC
5853	GO:0033017	0.00776241	0.999985	1	2	sarcoplasmic reticulum membrane	CC
9299	GO:0060786	0.00776241	0.999985	1	2	regulation of cell differentiation involved in tissue homeostasis	BP
9307	GO:0060814	0.00776241	0.999985	1	2	posterior mRNA localization involved in anterior/posterior axis specification	BP
9755	GO:0070923	0.00776241	0.999985	1	2	siRNA loading onto RISC involved in chromatin silencing by small RNA	BP
6055	GO:0034212	0.00786478	0.998038	7	61	peptide N-acetyltransferase activity	MF
54	GO:0000123	0.00798768	0.99777	8	73	histone acetyltransferase complex	CC
7170	GO:0043170	0.00814019	0.994599	101	4166	macromolecule metabolic process	BP
8969	GO:0051704	0.00818502	0.99487	56	1386	multi-organism process	BP
1203	GO:0004694	0.00867652	1	2	2	eukaryotic translation initiation factor 2alpha kinase activity	MF
10138	GO:0080090	0.00903647	0.994199	63	1711	regulation of primary metabolic process	BP
8758	GO:0051171	0.00919714	0.994091	63	1688	regulation of nitrogen compound metabolic process	BP
678	GO:0002831	0.00938051	0.997837	6	83	regulation of response to biotic stimulus	BP
11206	GO:1902903	0.00938928	0.997056	9	90	regulation of supramolecular fiber organization	BP
2774	GO:0008080	0.00938954	0.997551	7	75	N-acetyltransferase activity	MF
5339	GO:0031248	0.00945631	0.997263	8	84	protein acetyltransferase complex	CC
11153	GO:1902493	0.00945631	0.997263	8	84	acetyltransferase complex	CC
5183	GO:0030833	0.00951158	0.998183	5	53	regulation of actin filament polymerization	BP
4340	GO:0016843	0.00976426	1	1	1	amine-lyase activity	MF
4341	GO:0016844	0.00976426	1	1	1	strictosidine synthase activity	MF
4117	GO:0016410	0.00981264	0.997413	7	79	N-acyltransferase activity	MF
7196	GO:0043228	0.00994794	0.993654	58	1636	non-membrane-bounded organelle	CC
7200	GO:0043232	0.00994794	0.993654	58	1636	intracellular non-membrane-bounded organelle	CC
4529	GO:0018205	0.0100249	0.99636	11	150	peptidyl-lysine modification	BP
11394	GO:1903939	0.0102817	0.999788	2	3	regulation of TORC2 signaling	BP
2131	GO:0006656	0.0103539	0.999973	1	2	phosphatidylcholine biosynthetic process	BP
6620	GO:0035989	0.0104042	1	1	1	tendon development	BP
3495	GO:0010494	0.0104204	0.999649	2	5	cytoplasmic stress granule	CC
5706	GO:0032453	0.0104755	0.999694	2	4	histone demethylase activity (H3-K4 specific)	MF
6203	GO:0034720	0.0104755	0.999694	2	4	histone H3-K4 demethylation	BP
766	GO:0003727	0.010811	0.998888	3	36	single-stranded RNA binding	MF
5731	GO:0032502	0.0108821	0.992686	104	2609	developmental process	BP
2829	GO:0008187	0.01105	0.999488	2	16	poly-pyrimidine tract binding	MF
3329	GO:0009607	0.011205	0.995109	15	367	response to biotic stimulus	BP
7190	GO:0043207	0.011205	0.995109	15	367	response to external biotic stimulus	BP
8971	GO:0051707	0.011205	0.995109	15	367	response to other organism	BP
3982	GO:0016070	0.0112233	0.992806	57	1740	RNA metabolic process	BP
6651	GO:0036098	0.0116627	0.998881	3	14	male germ-line stem cell population maintenance	BP
9249	GO:0060415	0.0117337	0.999966	1	2	muscle tissue morphogenesis	BP
2274	GO:0006914	0.0118209	0.995596	11	162	autophagy	BP
9486	GO:0061919	0.0118209	0.995596	11	162	process utilizing autophagic mechanism	BP
650	GO:0002775	0.0120089	0.997581	5	49	antimicrobial peptide production	BP
9479	GO:0061844	0.0120926	0.997557	5	50	antimicrobial humoral immune response mediated by antimicrobial peptide	BP
4194	GO:0016573	0.0121609	0.996328	8	80	histone acetylation	BP
8470	GO:0048763	0.0123339	0.999962	1	2	calcium-induced calcium release activity	MF
2473	GO:0007281	0.012407	0.992613	38	705	germ cell development	BP
623	GO:0002440	0.0124309	0.997471	5	50	production of molecular mediator of immune response	BP
1573	GO:0005700	0.0124477	0.994281	17	194	polytene chromosome	CC
2003	GO:0006475	0.0124508	0.996221	8	82	internal protein amino acid acetylation	BP
4557	GO:0018393	0.0124508	0.996221	8	82	internal peptidyl-lysine acetylation	BP
4558	GO:0018394	0.0124508	0.996221	8	82	peptidyl-lysine acetylation	BP
7479	GO:0044428	0.0125418	0.992369	41	1322	nuclear part	CC
8381	GO:0048522	0.0125514	0.991895	58	1300	positive regulation of cellular process	BP
6181	GO:0034645	0.0126404	0.991881	55	1851	cellular macromolecule biosynthetic process	BP
7113	GO:0043043	0.0127251	0.995125	11	550	peptide biosynthetic process	BP
8361	GO:0048477	0.0129718	0.992407	35	586	oogenesis	BP
1949	GO:0006397	0.012992	0.995032	11	324	mRNA processing	BP
8507	GO:0048873	0.0130811	0.999943	1	3	homeostasis of number of cells within a tissue	BP
9555	GO:0070181	0.0133367	0.999921	1	9	small ribosomal subunit rRNA binding	MF
8382	GO:0048523	0.0134308	0.99134	56	1202	negative regulation of cellular process	BP
8367	GO:0048491	0.0137801	0.999952	1	2	retrograde synaptic vesicle transport	BP
3501	GO:0010508	0.0140265	0.997739	4	30	positive regulation of autophagy	BP
2001	GO:0006473	0.0142124	0.995563	8	91	protein acetylation	BP
2495	GO:0007303	0.0144261	0.998483	3	15	cytoplasmic transport, nurse cell to oocyte	BP
4114	GO:0016407	0.0146163	0.995816	7	89	acetyltransferase activity	MF
9320	GO:0060966	0.0148598	0.997595	4	26	regulation of gene silencing by RNA	BP
6109	GO:0034414	0.0149685	1	1	1	tRNA 3'-trailer cleavage, endonucleolytic	BP
7042	GO:0042779	0.0149685	1	1	1	tRNA 3'-trailer cleavage	BP
7044	GO:0042781	0.0149685	1	1	1	3'-tRNA processing endoribonuclease activity	MF
10120	GO:0072684	0.0149685	1	1	1	mitochondrial tRNA 3'-trailer cleavage, endonucleolytic	BP
10794	GO:0140040	0.0149685	1	1	1	mitochondrial polycistronic RNA processing	BP
11138	GO:1902375	0.0149685	1	1	1	nuclear tRNA 3'-trailer cleavage, endonucleolytic	BP
11512	GO:1905267	0.0149685	1	1	1	endonucleolytic cleavage involved in tRNA processing	BP
3124	GO:0009059	0.0152262	0.990108	55	1872	macromolecule biosynthetic process	BP
255	GO:0000790	0.0152997	0.99353	13	240	nuclear chromatin	CC
1424	GO:0005247	0.0154649	0.99991	1	4	voltage-gated chloride channel activity	MF
7437	GO:0044271	0.0156821	0.989794	55	1871	cellular nitrogen compound biosynthetic process	BP
7521	GO:0044614	0.0157922	0.999917	1	3	nuclear pore cytoplasmic filaments	CC
2684	GO:0007584	0.0158667	0.998271	3	15	response to nutrient	BP
1561	GO:0005681	0.0162297	0.995705	6	183	spliceosomal complex	CC
1914	GO:0006338	0.016275	0.993725	11	110	chromatin remodeling	BP
5377	GO:0031330	0.0163843	0.996472	5	41	negative regulation of cellular catabolic process	BP
5376	GO:0031329	0.0163992	0.993581	11	174	regulation of cellular catabolic process	BP
9938	GO:0071565	0.01642	0.999391	2	4	nBAF complex	CC
165	GO:0000393	0.0165176	0.999891	1	5	spliceosomal conformational changes to generate catalytic conformation	BP
3388	GO:0009895	0.0170133	0.996289	5	43	negative regulation of catabolic process	BP
6067	GO:0034248	0.0171469	0.993941	9	175	regulation of cellular amide metabolic process	BP
10165	GO:0090066	0.0172292	0.991747	17	240	regulation of anatomical structure size	BP
2292	GO:0006955	0.0172431	0.992096	15	302	immune response	BP
5313	GO:0031146	0.0172739	0.997851	3	51	SCF-dependent proteasomal ubiquitin-dependent protein catabolic process	BP
8804	GO:0051252	0.0177254	0.988647	48	1141	regulation of RNA metabolic process	BP
8734	GO:0051099	0.0179536	0.998178	3	9	positive regulation of binding	BP
2929	GO:0008333	0.0181074	0.998938	2	13	endosome to lysosome transport	BP
6906	GO:0042393	0.0181683	0.994584	7	83	histone binding	MF
3123	GO:0009058	0.0182774	0.987788	62	2413	biosynthetic process	BP
8378	GO:0048519	0.0182842	0.987862	60	1407	negative regulation of biological process	BP
679	GO:0002832	0.0183369	0.998898	2	15	negative regulation of response to biotic stimulus	BP
4198	GO:0016577	0.0184989	0.998997	2	8	histone demethylation	BP
9531	GO:0070076	0.0184989	0.998997	2	8	histone lysine demethylation	BP
1299	GO:0004843	0.0185365	0.997663	3	38	thiol-dependent ubiquitin-specific protease activity	MF
6716	GO:0036459	0.0185365	0.997663	3	38	thiol-dependent ubiquitinyl hydrolase activity	MF
10717	GO:0101005	0.0185365	0.997663	3	38	ubiquitinyl hydrolase activity	MF
5749	GO:0032535	0.0187875	0.991895	13	171	regulation of cellular component size	BP
2310	GO:0006996	0.0188436	0.987287	67	1887	organelle organization	BP
4625	GO:0019219	0.0189039	0.987796	49	1192	regulation of nucleobase-containing compound metabolic process	BP
7428	GO:0044249	0.019089	0.987238	61	2346	cellular biosynthetic process	BP
1571	GO:0005694	0.0191927	0.988902	29	661	chromosome	CC
5705	GO:0032452	0.0192064	0.998908	2	9	histone demethylase activity	MF
4580	GO:0019005	0.0192236	0.997495	3	61	SCF ubiquitin ligase complex	CC
2010	GO:0006482	0.0193752	0.998894	2	9	protein demethylation	BP
2850	GO:0008214	0.0193752	0.998894	2	9	protein dealkylation	BP
7314	GO:0043604	0.0194354	0.992078	11	579	amide biosynthetic process	BP
7427	GO:0044248	0.0194587	0.989144	25	853	cellular catabolic process	BP
747	GO:0003682	0.0201391	0.990893	14	228	chromatin binding	MF
8901	GO:0051493	0.0201607	0.991551	12	152	regulation of cytoskeleton organization	BP
4746	GO:0019827	0.0203016	0.993223	8	96	stem cell population maintenance	BP
10546	GO:0098727	0.0203016	0.993223	8	96	maintenance of cell number	BP
10879	GO:1900424	0.0204278	0.997332	3	37	regulation of defense response to bacterium	BP
7290	GO:0043543	0.020538	0.99309	8	114	protein acylation	BP
7422	GO:0044237	0.0205829	0.985683	105	4815	cellular metabolic process	BP
5704	GO:0032451	0.0206294	0.998735	2	11	demethylase activity	MF
9774	GO:0070988	0.0207242	0.998726	2	11	demethylation	BP
8792	GO:0051235	0.0209342	0.992457	9	103	maintenance of location	BP
3386	GO:0009893	0.0211567	0.987102	35	798	positive regulation of metabolic process	BP
5638	GO:0032271	0.0213961	0.994966	5	59	regulation of protein polymerization	BP
315	GO:0000973	0.0215324	0.999845	1	3	posttranscriptional tethering of RNA polymerase II gene DNA at nuclear periphery	BP
7829	GO:0045892	0.0215778	0.988383	22	364	negative regulation of transcription, DNA-templated	BP
11172	GO:1902679	0.0215778	0.988383	22	364	negative regulation of RNA biosynthetic process	BP
11329	GO:1903507	0.0215778	0.988383	22	364	negative regulation of nucleic acid-templated transcription	BP
1987	GO:0006446	0.0215787	0.998547	2	20	regulation of translational initiation	BP
742	GO:0003676	0.0216857	0.985892	48	1651	nucleic acid binding	MF
622	GO:0002433	0.0217165	0.999842	1	3	immune response-regulating cell surface receptor signaling pathway involved in phagocytosis	BP
5627	GO:0032252	0.021717	0.999881	1	2	secretory granule localization	BP
4283	GO:0016747	0.0218427	0.992477	8	197	transferase activity, transferring acyl groups other than amino-acyl groups	MF
5547	GO:0032006	0.0218714	0.994818	5	61	regulation of TOR signaling	BP
9645	GO:0070567	0.0219163	0.999807	1	5	cytidylyltransferase activity	MF
8377	GO:0048518	0.0222465	0.984989	62	1466	positive regulation of biological process	BP
1926	GO:0006357	0.0223317	0.986721	31	609	regulation of transcription by RNA polymerase II	BP
9396	GO:0061356	0.0228345	0.998576	2	9	regulation of Wnt protein secretion	BP
9397	GO:0061357	0.0228345	0.998576	2	9	positive regulation of Wnt protein secretion	BP
2809	GO:0008152	0.0233143	0.98372	113	5533	metabolic process	BP
4774	GO:0019901	0.0235007	0.992634	7	79	protein kinase binding	MF
1487	GO:0005488	0.0238077	0.983734	134	5037	binding	MF
7431	GO:0044260	0.0241138	0.983164	84	3242	cellular macromolecule metabolic process	BP
7430	GO:0044257	0.02447	0.989727	11	324	cellular protein catabolic process	BP
2914	GO:0008308	0.0251896	0.999727	1	7	voltage-gated anion channel activity	MF
8597	GO:0050794	0.0256952	0.981939	109	3272	regulation of cellular process	BP
9786	GO:0071011	0.0257356	0.993487	5	144	precatalytic spliceosome	CC
4520	GO:0018193	0.0260905	0.987385	15	345	peptidyl-amino acid modification	BP
8805	GO:0051253	0.0261804	0.985615	22	382	negative regulation of RNA metabolic process	BP
9639	GO:0070544	0.0263787	0.999738	1	4	histone H3-K36 demethylation	BP
5548	GO:0032007	0.0265043	0.99629	3	24	negative regulation of TOR signaling	BP
8810	GO:0051258	0.026511	0.992291	6	90	protein polymerization	BP
3385	GO:0009892	0.0267485	0.983489	34	771	negative regulation of metabolic process	BP
7114	GO:0043044	0.0268115	0.992435	6	45	ATP-dependent chromatin remodeling	BP
1743	GO:0005993	0.0269588	0.999817	1	2	trehalose catabolic process	BP
3277	GO:0009313	0.0269588	0.999817	1	2	oligosaccharide catabolic process	BP
7962	GO:0046352	0.0269588	0.999817	1	2	disaccharide catabolic process	BP
7043	GO:0042780	0.0270765	0.999754	1	3	tRNA 3'-end processing	BP
11700	GO:1990841	0.0273253	0.998329	2	6	promoter-specific chromatin binding	MF
4282	GO:0016746	0.0274625	0.990116	8	215	transferase activity, transferring acyl groups	MF
202	GO:0000481	0.0275395	1	1	1	maturation of 5S rRNA	BP
5092	GO:0030532	0.0275659	0.995856	3	78	small nuclear ribonucleoprotein complex	CC
9966	GO:0071704	0.0277292	0.980414	109	5214	organic substance metabolic process	BP
496	GO:0001756	0.0278514	0.999688	1	5	somitogenesis	BP
9340	GO:0061053	0.0278514	0.999688	1	5	somite development	BP
3493	GO:0010484	0.0279315	0.996635	3	9	H3 histone acetyltransferase activity	MF
7474	GO:0044422	0.0284738	0.980101	74	2924	organelle part	CC
61	GO:0000139	0.0284975	0.994013	4	85	Golgi membrane	CC
10775	GO:0120114	0.0285205	0.995651	3	82	Sm-like protein family complex	CC
1924	GO:0006355	0.02856	0.981371	44	1030	regulation of transcription, DNA-templated	BP
11328	GO:1903506	0.02856	0.981371	44	1030	regulation of nucleic acid-templated transcription	BP
11883	GO:2001141	0.02856	0.981371	44	1030	regulation of RNA biosynthetic process	BP
9395	GO:0061355	0.0287942	0.997784	2	16	Wnt protein secretion	BP
10263	GO:0090382	0.0288211	0.999652	1	6	phagosome maturation	BP
9008	GO:0051864	0.029018	0.999661	1	5	histone demethylase activity (H3-K36 specific)	MF
1574	GO:0005701	0.0291125	0.995928	3	17	polytene chromosome chromocenter	CC
8945	GO:0051643	0.0292476	0.999677	1	4	endoplasmic reticulum localization	BP
3500	GO:0010507	0.0294278	0.994157	4	25	negative regulation of autophagy	BP
10248	GO:0090304	0.0300517	0.979425	59	1956	nucleic acid metabolic process	BP
6209	GO:0034728	0.0302983	0.990833	6	128	nucleosome organization	BP
1932	GO:0006366	0.0305426	0.981333	31	651	transcription by RNA polymerase II	BP
10421	GO:0097435	0.0306651	0.984006	18	228	supramolecular fiber organization	BP
8495	GO:0048856	0.030691	0.978187	99	2497	anatomical structure development	BP
4220	GO:0016607	0.0314562	0.997383	2	23	nuclear speck	CC
3533	GO:0010604	0.032017	0.980068	33	741	positive regulation of macromolecule metabolic process	BP
3121	GO:0009056	0.0322114	0.981141	25	945	catabolic process	BP
10663	GO:0099174	0.0322236	0.992133	5	24	regulation of presynapse organization	BP
1114	GO:0004555	0.0323109	0.999649	1	3	alpha,alpha-trehalase activity	MF
3922	GO:0015927	0.0323109	0.999649	1	3	trehalase activity	MF
7853	GO:0045934	0.0323959	0.98179	22	401	negative regulation of nucleobase-containing compound metabolic process	BP
4737	GO:0019783	0.0326233	0.994841	3	49	ubiquitin-like protein-specific protease activity	MF
633	GO:0002697	0.0326793	0.991347	5	72	regulation of immune effector process	BP
3387	GO:0009894	0.0327615	0.985719	11	196	regulation of catabolic process	BP
5371	GO:0031324	0.0327751	0.980305	28	616	negative regulation of cellular metabolic process	BP
3368	GO:0009791	0.0329279	0.979255	35	593	post-embryonic development	BP
5372	GO:0031325	0.033011	0.979664	31	738	positive regulation of cellular metabolic process	BP
6321	GO:0035096	0.0331328	0.994944	3	24	larval midgut cell programmed cell death	BP
10993	GO:1901576	0.0332887	0.976996	60	2391	organic substance biosynthetic process	BP
10593	GO:0098858	0.033553	0.991568	5	28	actin-based cell projection	CC
2289	GO:0006950	0.0339327	0.978019	39	1149	response to stress	BP
8358	GO:0048471	0.0339985	0.990932	5	66	perinuclear region of cytoplasm	CC
9506	GO:0065007	0.034013	0.975902	122	3986	biological regulation	BP
11617	GO:1990234	0.0340308	0.982167	17	473	transferase complex	CC
1961	GO:0006412	0.034794	0.986795	8	505	translation	BP
424	GO:0001558	0.0348123	0.988175	7	76	regulation of cell growth	BP
2028	GO:0006511	0.0350148	0.985144	10	292	ubiquitin-dependent protein catabolic process	BP
6340	GO:0035149	0.0350153	0.991098	5	28	lumen formation, open tracheal system	BP
9155	GO:0060033	0.0350534	0.989294	6	60	anatomical structure regression	BP
8593	GO:0050789	0.0352506	0.974826	114	3580	regulation of biological process	BP
8148	GO:0046915	0.0352614	0.996879	2	23	transition metal ion transmembrane transporter activity	MF
8565	GO:0050708	0.0357372	0.994302	3	29	regulation of protein secretion	BP
8721	GO:0051082	0.0359088	0.994007	3	89	unfolded protein binding	MF
4786	GO:0019941	0.0359115	0.984696	10	296	modification-dependent protein catabolic process	BP
10499	GO:0098542	0.0359706	0.98467	10	290	defense response to other organism	BP
4501	GO:0018027	0.0359871	0.997639	2	5	peptidyl-lysine dimethylation	BP
8991	GO:0051781	0.0360015	0.997205	2	8	positive regulation of cell division	BP
7500	GO:0044454	0.036421	0.982591	13	302	nuclear chromosome part	CC
1534	GO:0005638	0.0364454	0.999664	1	2	lamin filament	CC
7579	GO:0045022	0.0365385	0.99738	2	6	early endosome to late endosome transport	BP
656	GO:0002784	0.0365402	0.991879	4	47	regulation of antimicrobial peptide production	BP
2290	GO:0006952	0.0367633	0.98185	14	389	defense response	BP
1575	GO:0005703	0.036962	0.990142	5	42	polytene chromosome puff	CC
8733	GO:0051098	0.0373598	0.992003	4	25	regulation of binding	BP
2468	GO:0007276	0.0373719	0.975239	43	930	gamete generation	BP
7714	GO:0045475	0.0375777	0.988268	6	68	locomotor rhythm	BP
636	GO:0002700	0.0376094	0.991557	4	48	regulation of production of molecular mediator of immune response	BP
4969	GO:0030163	0.0377764	0.983024	11	346	protein catabolic process	BP
9662	GO:0070603	0.0380014	0.988327	6	47	SWI/SNF superfamily-type complex	CC
5514	GO:0031929	0.03819	0.989481	5	68	TOR signaling	BP
1582	GO:0005721	0.0382837	0.996644	2	13	pericentric heterochromatin	CC
10609	GO:0098927	0.0382948	0.997033	2	7	vesicle-mediated transport between endosomal compartments	BP
5074	GO:0030496	0.0385489	0.993684	3	28	midbody	CC
7329	GO:0043632	0.0387233	0.983284	10	302	modification-dependent macromolecule catabolic process	BP
5482	GO:0031616	0.038926	0.999362	1	6	spindle pole centrosome	CC
6762	GO:0038203	0.0395131	0.997042	2	6	TORC2 signaling	BP
8903	GO:0051495	0.0397653	0.989043	5	53	positive regulation of cytoskeleton organization	BP
5537	GO:0031981	0.0399086	0.975126	30	943	nuclear lumen	CC
2555	GO:0007396	0.0400224	1	1	1	suture of dorsal opening	BP
2340	GO:0007040	0.0400731	0.996253	2	19	lysosome organization	BP
10149	GO:0080171	0.0400731	0.996253	2	19	lytic vacuole organization	BP
5831	GO:0032956	0.0401586	0.985825	7	95	regulation of actin cytoskeleton organization	BP
5835	GO:0032970	0.0401586	0.985825	7	95	regulation of actin filament-based process	BP
9739	GO:0070888	0.040279	0.999384	1	4	E-box binding	MF
6178	GO:0034641	0.0403927	0.971397	67	2868	cellular nitrogen compound metabolic process	BP
2339	GO:0007039	0.0404219	0.999585	1	2	protein catabolic process in the vacuole	BP
11500	GO:1905146	0.0404219	0.999585	1	2	lysosomal protein catabolic process	BP
7497	GO:0044451	0.0406577	0.978708	16	358	nucleoplasm part	CC
3540	GO:0010629	0.0406965	0.975057	28	584	negative regulation of gene expression	BP
7052	GO:0042799	0.0407487	0.999578	1	2	histone methyltransferase activity (H4-K20 specific)	MF
3413	GO:0009987	0.0409011	0.973348	160	7125	cellular process	BP
4721	GO:0019730	0.0410132	0.985371	7	118	antimicrobial humoral response	BP
3983	GO:0016071	0.0415761	0.98031	12	392	mRNA metabolic process	BP
8745	GO:0051128	0.0415873	0.972581	40	763	regulation of cellular component organization	BP
2033	GO:0006518	0.041717	0.980869	11	630	peptide metabolic process	BP
1736	GO:0005980	0.0426151	0.996039	2	13	glycogen catabolic process	BP
3247	GO:0009251	0.0426151	0.996039	2	13	glucan catabolic process	BP
2614	GO:0007475	0.0426434	0.990858	4	18	apposition of dorsal and ventral imaginal disc-derived wing surfaces	BP
3539	GO:0010628	0.0427395	0.974395	25	495	positive regulation of gene expression	BP
3472	GO:0010369	0.0428893	0.992758	3	24	chromocenter	CC
5167	GO:0030718	0.0430072	0.986068	6	77	germ-line stem cell population maintenance	BP
1920	GO:0006351	0.0435682	0.970654	44	1099	transcription, DNA-templated	BP
10465	GO:0097659	0.0435682	0.970654	44	1099	nucleic acid-templated transcription	BP
8944	GO:0051642	0.0436198	0.992904	3	16	centrosome localization	BP
9478	GO:0061842	0.0436198	0.992904	3	16	microtubule organizing center localization	BP
115	GO:0000272	0.0437284	0.99584	2	14	polysaccharide catabolic process	BP
7426	GO:0044247	0.0437284	0.99584	2	14	cellular polysaccharide catabolic process	BP
9789	GO:0071014	0.0440427	0.999159	1	7	post-mRNA release spliceosomal complex	CC
5535	GO:0031974	0.0441483	0.972012	31	1135	membrane-enclosed lumen	CC
7201	GO:0043233	0.0441483	0.972012	31	1135	organelle lumen	CC
9515	GO:0070013	0.0441483	0.972012	31	1135	intracellular organelle lumen	CC
613	GO:0002274	0.044792	0.99949	1	2	myeloid leukocyte activation	BP
6819	GO:0042116	0.044792	0.99949	1	2	macrophage activation	BP
4337	GO:0016840	0.044901	0.999066	1	12	carbon-nitrogen lyase activity	MF
257	GO:0000792	0.0450851	0.987196	5	49	heterochromatin	CC
6069	GO:0034250	0.0451219	0.989147	4	64	positive regulation of cellular amide metabolic process	BP
5775	GO:0032774	0.0452362	0.969441	44	1103	RNA biosynthetic process	BP
7492	GO:0044446	0.0458749	0.967121	70	2867	intracellular organelle part	CC
2484	GO:0007292	0.046002	0.970155	35	652	female gamete generation	BP
11158	GO:1902531	0.0460688	0.973465	21	361	regulation of intracellular signal transduction	BP
6225	GO:0034770	0.0461812	0.999189	1	4	histone H4-K20 methylation	BP
5027	GO:0030306	0.0462424	0.999097	1	6	ADP-ribosylation factor binding	MF
7423	GO:0044238	0.046245	0.966286	101	4854	primary metabolic process	BP
2679	GO:0007564	0.0467354	0.99548	2	12	regulation of chitin-based cuticle tanning	BP
646	GO:0002759	0.0473976	0.988445	4	60	regulation of antimicrobial humoral response	BP
690	GO:0003006	0.0475391	0.968433	39	800	developmental process involved in reproduction	BP
5261	GO:0031048	0.0477502	0.999075	1	5	chromatin silencing by small RNA	BP
2341	GO:0007041	0.0477707	0.995012	2	23	lysosomal transport	BP
681	GO:0002920	0.0478588	0.98829	4	61	regulation of humoral immune response	BP
1540	GO:0005652	0.0481045	0.995334	2	11	nuclear lamina	CC
4726	GO:0019748	0.0481507	0.985725	5	98	secondary metabolic process	BP
3384	GO:0009891	0.0486955	0.971017	23	490	positive regulation of biosynthetic process	BP
5375	GO:0031328	0.0486955	0.971017	23	490	positive regulation of cellular biosynthetic process	BP
3515	GO:0010558	0.0488724	0.971265	22	424	negative regulation of macromolecule biosynthetic process	BP
11738	GO:2000113	0.0488724	0.971265	22	424	negative regulation of cellular macromolecule biosynthetic process	BP
3968	GO:0016049	0.0489959	0.976575	12	147	cell growth	BP
5581	GO:0032102	0.0490655	0.994773	2	25	negative regulation of response to external stimulus	BP
8456	GO:0048731	0.0492198	0.964327	79	1669	system development	BP
3534	GO:0010605	0.049817	0.968155	31	726	negative regulation of macromolecule metabolic process	BP
2758	GO:0008057	0.0500244	0.994875	2	14	eye pigment granule organization	BP
2689	GO:0007593	0.0503389	0.987791	4	36	chitin-based cuticle sclerotization	BP
11160	GO:1902533	0.0505641	0.975574	12	186	positive regulation of intracellular signal transduction	BP
8371	GO:0048505	0.0508243	1	1	1	regulation of timing of cell differentiation	BP
2467	GO:0007275	0.0509545	0.962739	90	2194	multicellular organism development	BP
8934	GO:0051603	0.0509644	0.976926	10	320	proteolysis involved in cellular protein catabolic process	BP
626	GO:0002682	0.0510023	0.975228	12	234	regulation of immune system process	BP
7630	GO:0045182	0.0517452	0.990617	3	23	translation regulator activity	MF
761	GO:0003714	0.0520496	0.987159	4	40	transcription corepressor activity	MF
5825	GO:0032927	0.0527792	0.999288	1	2	positive regulation of activin receptor signaling pathway	BP
7166	GO:0043162	0.0527876	0.998715	1	11	ubiquitin-dependent protein catabolic process via the multivesicular body sorting pathway	BP
3383	GO:0009890	0.0529056	0.968609	22	435	negative regulation of biosynthetic process	BP
5374	GO:0031327	0.0529056	0.968609	22	435	negative regulation of cellular biosynthetic process	BP
9994	GO:0071837	0.0530194	1	1	1	HMG box domain binding	MF
10016	GO:0071906	0.0530194	1	1	1	CRD domain binding	MF
1965	GO:0006417	0.0534548	0.981489	6	132	regulation of translation	BP
9788	GO:0071013	0.0536651	0.986138	4	125	catalytic step 2 spliceosome	CC
11410	GO:1904115	0.0537018	0.99617	2	4	axon cytoplasm	CC
7210	GO:0043254	0.0544251	0.981148	6	109	regulation of protein complex assembly	BP
8467	GO:0048753	0.0546152	0.99408	2	15	pigment granule organization	BP
2165	GO:0006725	0.0546952	0.960661	64	2432	cellular aromatic compound metabolic process	BP
8252	GO:0048053	0.0546954	1	1	1	R1/R6 development	BP
8466	GO:0048750	0.0546954	1	1	1	compound eye corneal lens morphogenesis	BP
9321	GO:0060967	0.0552082	0.994311	2	10	negative regulation of gene silencing by RNA	BP
4827	GO:0022404	0.055334	0.983252	5	57	molting cycle process	BP
5865	GO:0033059	0.0556387	0.993865	2	16	cellular pigmentation	BP
5858	GO:0033043	0.0558191	0.967104	21	390	regulation of organelle organization	BP
6261	GO:0035019	0.0566518	0.989606	3	18	somatic stem cell population maintenance	BP
10795	GO:0140053	0.0566557	0.993161	2	119	mitochondrial gene expression	BP
588	GO:0002182	0.0570812	0.99858	1	7	cytoplasmic translational elongation	BP
4485	GO:0017182	0.0570812	0.99858	1	7	peptidyl-diphthamide metabolic process	BP
4486	GO:0017183	0.0570812	0.99858	1	7	peptidyl-diphthamide biosynthetic process from peptidyl-histidine	BP
4528	GO:0018202	0.0570812	0.99858	1	7	peptidyl-histidine modification	BP
10865	GO:1900247	0.0570812	0.99858	1	7	regulation of cytoplasmic translational elongation	BP
9685	GO:0070732	0.0578361	0.998581	1	6	spindle envelope	CC
5378	GO:0031331	0.0579979	0.981979	5	83	positive regulation of cellular catabolic process	BP
10482	GO:0097734	0.0580545	0.99857	1	6	extracellular exosome biogenesis	BP
10806	GO:0140112	0.0580545	0.99857	1	6	extracellular vesicle biogenesis	BP
11609	GO:1990182	0.0580545	0.99857	1	6	exosomal secretion	BP
138	GO:0000314	0.0582323	0.998332	1	32	organellar small ribosomal subunit	CC
1609	GO:0005763	0.0582323	0.998332	1	32	mitochondrial small ribosomal subunit	CC
166	GO:0000394	0.0583208	0.998463	1	9	RNA splicing, via endonucleolytic cleavage and ligation	BP
1943	GO:0006388	0.0583208	0.998463	1	9	tRNA splicing, via endonucleolytic cleavage and ligation	BP
3514	GO:0010557	0.0584217	0.964929	22	456	positive regulation of macromolecule biosynthetic process	BP
2209	GO:0006807	0.0592863	0.956105	98	4638	nitrogen compound metabolic process	BP
4423	GO:0017056	0.0593171	0.988782	3	20	structural constituent of nuclear pore	MF
9937	GO:0071564	0.0597898	0.999083	1	2	npBAF complex	CC
2168	GO:0006728	0.0605222	0.998506	1	5	pteridine biosynthetic process	BP
256	GO:0000791	0.0615773	0.984336	4	28	euchromatin	CC
1682	GO:0005882	0.062063	0.996532	2	3	intermediate filament	CC
7599	GO:0045111	0.062063	0.996532	2	3	intermediate filament cytoskeleton	CC
3328	GO:0009605	0.0621212	0.957771	39	909	response to external stimulus	BP
1988	GO:0006448	0.0622272	0.998247	1	9	regulation of translational elongation	BP
5520	GO:0031937	0.0624642	0.992481	2	21	positive regulation of chromatin silencing	BP
8759	GO:0051172	0.0634279	0.960349	25	574	negative regulation of nitrogen compound metabolic process	BP
7435	GO:0044267	0.063572	0.955495	46	2025	cellular protein metabolic process	BP
8356	GO:0048468	0.0637186	0.953547	68	1353	cell development	BP
2933	GO:0008340	0.063885	0.973001	8	155	determination of adult lifespan	BP
6765	GO:0040005	0.064379	0.998585	1	3	chitin-based cuticle attachment to epithelium	BP
10535	GO:0098687	0.0645542	0.96858	11	191	chromosomal region	CC
4767	GO:0019889	0.0649813	0.998204	1	6	pteridine metabolic process	BP
8374	GO:0048513	0.0659308	0.952385	60	1168	animal organ development	BP
4834	GO:0022412	0.0660241	0.954729	40	848	cellular process involved in reproduction in multicellular organism	BP
1297	GO:0004839	0.066042	1	1	1	ubiquitin activating enzyme activity	MF
7020	GO:0042742	0.0660893	0.975709	6	220	defense response to bacterium	BP
8289	GO:0048133	0.0664224	0.992998	2	7	male germ-line stem cell asymmetric division	BP
3459	GO:0010259	0.0668522	0.971471	8	158	multicellular organism aging	BP
10954	GO:1901360	0.0669238	0.951179	64	2475	organic cyclic compound metabolic process	BP
4977	GO:0030175	0.0672068	0.987567	3	12	filopodium	CC
8778	GO:0051208	0.0674894	0.993173	2	6	sequestering of calcium ion	BP
1374	GO:0005092	0.0680021	0.998031	1	6	GDP-dissociation inhibitor activity	MF
4195	GO:0016574	0.0680421	0.991988	2	11	histone ubiquitination	BP
5326	GO:0031210	0.0693856	0.998352	1	3	phosphatidylcholine binding	MF
8680	GO:0050997	0.0693856	0.998352	1	3	quaternary ammonium group binding	MF
10661	GO:0099172	0.0695806	0.977877	5	42	presynapse organization	BP
7165	GO:0043161	0.0700497	0.9739	6	204	proteasome-mediated ubiquitin-dependent protein catabolic process	BP
2502	GO:0007310	0.070193	0.980893	4	40	oocyte dorsal/ventral axis specification	BP
2681	GO:0007568	0.0711064	0.969246	8	163	aging	BP
3010	GO:0008494	0.0711354	0.997927	1	5	translation activator activity	MF
10774	GO:0120111	0.0711939	0.993131	2	5	neuron projection cytoplasm	CC
9782	GO:0071006	0.07141	0.998253	1	3	U2-type catalytic step 1 spliceosome	CC
9787	GO:0071012	0.07141	0.998253	1	3	catalytic step 1 spliceosome	CC
1737	GO:0005981	0.0715517	0.998246	1	3	regulation of glycogen catabolic process	BP
7259	GO:0043471	0.0715517	0.998246	1	3	regulation of cellular carbohydrate catabolic process	BP
7793	GO:0045819	0.0715517	0.998246	1	3	positive regulation of glycogen catabolic process	BP
253	GO:0000786	0.0718282	0.99011	2	116	nucleosome	CC
5575	GO:0032092	0.0718853	1	1	1	positive regulation of protein binding	BP
10365	GO:0097167	0.0718853	1	1	1	circadian regulation of translation	BP
3053	GO:0008592	0.0721593	0.990414	2	28	regulation of Toll signaling pathway	BP
5080	GO:0030511	0.0722153	1	1	1	positive regulation of transforming growth factor beta receptor signaling pathway	BP
11386	GO:1903846	0.0722153	1	1	1	positive regulation of cellular response to transforming growth factor beta stimulus	BP
3971	GO:0016052	0.0724672	0.984195	3	56	carbohydrate catabolic process	BP
6653	GO:0036122	0.0727971	0.998183	1	3	BMP binding	MF
7313	GO:0043603	0.0729637	0.963282	11	705	cellular amide metabolic process	BP
8588	GO:0050776	0.072985	0.970245	7	162	regulation of immune response	BP
3557	GO:0010676	0.0735023	0.99792	1	4	positive regulation of cellular carbohydrate metabolic process	BP
3620	GO:0010907	0.0735023	0.99792	1	4	positive regulation of glucose metabolic process	BP
7840	GO:0045913	0.0735023	0.99792	1	4	positive regulation of carbohydrate metabolic process	BP
9732	GO:0070875	0.0735023	0.99792	1	4	positive regulation of glycogen metabolic process	BP
8760	GO:0051173	0.0738829	0.951561	29	715	positive regulation of nitrogen compound metabolic process	BP
11481	GO:1904949	0.0740864	0.972679	6	68	ATPase complex	CC
5696	GO:0032433	0.0743515	0.998103	1	3	filopodium tip	CC
8917	GO:0051568	0.074742	0.979601	4	30	histone H3-K4 methylation	BP
9957	GO:0071683	0.074772	0.997426	1	10	sensory dendrite	CC
9311	GO:0060857	0.0748758	0.990248	2	16	establishment of glial blood-brain barrier	BP
4773	GO:0019900	0.074926	0.969675	7	90	kinase binding	MF
11629	GO:1990316	0.074961	0.997835	1	4	Atg1/ULK1 kinase complex	CC
7394	GO:0044087	0.075102	0.955381	19	313	regulation of cellular component biogenesis	BP
2293	GO:0006959	0.0754113	0.969122	7	136	humoral immune response	BP
9182	GO:0060149	0.0755806	0.998039	1	3	negative regulation of posttranscriptional gene silencing	BP
9319	GO:0060965	0.0755806	0.998039	1	3	negative regulation of gene silencing by miRNA	BP
1196	GO:0004686	0.0756668	1	1	1	elongation factor-2 kinase activity	MF
2861	GO:0008234	0.0758666	0.982997	3	77	cysteine-type peptidase activity	MF
10161	GO:0090053	0.0759288	1	1	1	positive regulation of chromatin silencing at centromere	BP
1583	GO:0005722	0.0759779	1	1	1	beta-heterochromatin	CC
3821	GO:0015410	0.076714	1	1	1	manganese-transporting ATPase activity	MF
8714	GO:0051056	0.0768098	0.964853	9	103	regulation of small GTPase mediated signal transduction	BP
6322	GO:0035097	0.0768619	0.971474	6	63	histone methyltransferase complex	CC
8398	GO:0048569	0.0776943	0.949702	27	446	post-embryonic animal organ development	BP
2657	GO:0007526	0.0780217	0.978342	4	31	larval somatic muscle development	BP
4772	GO:0019899	0.0785669	0.952264	20	450	enzyme binding	MF
8808	GO:0051256	0.0786148	0.997875	1	3	mitotic spindle midzone assembly	BP
6832	GO:0042147	0.078942	0.988989	2	27	retrograde transport, endosome to Golgi	BP
4902	GO:0030017	0.0791774	0.968219	7	54	sarcomere	CC
4514	GO:0018130	0.0795295	0.943228	47	1361	heterocycle biosynthetic process	BP
9391	GO:0061343	0.0798395	0.989572	2	12	cell adhesion involved in heart morphogenesis	BP
2337	GO:0007034	0.0801402	0.981876	3	48	vacuolar transport	BP
8937	GO:0051607	0.0801573	0.981857	3	49	defense response to virus	BP
3548	GO:0010638	0.0802082	0.964539	8	136	positive regulation of organelle organization	BP
2492	GO:0007300	0.0802857	0.982106	3	34	ovarian nurse cell to oocyte transport	BP
7365	GO:0043966	0.080638	0.977363	4	31	histone H3 acetylation	BP
6726	GO:0036499	0.080949	0.998301	1	2	PERK-mediated unfolded protein response	BP
6495	GO:0035321	0.0811914	0.994672	2	3	maintenance of imaginal disc-derived wing hair orientation	BP
4680	GO:0019438	0.0817912	0.941477	47	1367	aromatic compound biosynthetic process	BP
7844	GO:0045924	0.0820409	0.988175	2	34	regulation of female receptivity	BP
3381	GO:0009888	0.0822228	0.940419	53	1018	tissue development	BP
11785	GO:2000331	0.0825703	0.97723	4	23	regulation of terminal button organization	BP
11842	GO:2000737	0.0826542	0.989296	2	10	negative regulation of stem cell differentiation	BP
2594	GO:0007444	0.0827723	0.944263	32	551	imaginal disc development	BP
5966	GO:0033612	0.0828861	0.997634	1	3	receptor serine/threonine kinase binding	MF
9677	GO:0070696	0.0828861	0.997634	1	3	transmembrane receptor protein serine/threonine kinase binding	MF
9678	GO:0070700	0.0828861	0.997634	1	3	BMP receptor binding	MF
10468	GO:0097678	0.0834668	1	1	1	SOCS family protein binding	MF
5420	GO:0031426	0.0837957	0.998176	1	2	polycistronic mRNA processing	BP
9250	GO:0060429	0.0842571	0.939388	49	934	epithelium development	BP
936	GO:0004133	0.0843687	1	1	1	glycogen debranching enzyme activity	MF
937	GO:0004134	0.0843687	1	1	1	4-alpha-glucanotransferase activity	MF
938	GO:0004135	0.0843687	1	1	1	amylo-alpha-1,6-glucosidase activity	MF
2167	GO:0006727	0.0846414	0.987999	2	19	ommochrome biosynthetic process	BP
2756	GO:0008055	0.0846414	0.987999	2	19	ocellus pigment biosynthetic process	BP
5866	GO:0033060	0.0846414	0.987999	2	19	ocellus pigmentation	BP
7925	GO:0046152	0.0846414	0.987999	2	19	ommochrome metabolic process	BP
7927	GO:0046158	0.0846414	0.987999	2	19	ocellus pigment metabolic process	BP
7049	GO:0042795	0.0854287	0.996992	1	5	snRNA transcription by RNA polymerase II	BP
3552	GO:0010647	0.0855937	0.947523	20	381	positive regulation of cell communication	BP
4887	GO:0023056	0.0855937	0.947523	20	381	positive regulation of signaling	BP
3497	GO:0010498	0.0860059	0.966227	6	215	proteasomal protein catabolic process	BP
6471	GO:0035295	0.0860924	0.940107	38	688	tube development	BP
649	GO:0002768	0.0861028	0.99713	1	4	immune response-regulating cell surface receptor signaling pathway	BP
2336	GO:0007033	0.0861602	0.979827	3	55	vacuole organization	BP
2910	GO:0008302	0.0861932	0.997437	1	3	female germline ring canal formation, actin assembly	BP
5278	GO:0031081	0.0862262	0.997121	1	4	nuclear pore distribution	BP
8957	GO:0051664	0.0862262	0.997121	1	4	nuclear pore localization	BP
8243	GO:0048036	0.0864175	0.988742	2	9	central complex development	BP
6806	GO:0042063	0.0864284	0.961764	8	79	gliogenesis	BP
4788	GO:0019953	0.0866418	0.938293	44	1060	sexual reproduction	BP
3267	GO:0009301	0.0866472	0.996778	1	6	snRNA transcription	BP
9310	GO:0060856	0.086649	0.987604	2	18	establishment of blood-brain barrier	BP
7527	GO:0044703	0.0867185	0.938233	44	1061	multi-organism reproductive process	BP
8173	GO:0046959	0.0869998	0.988063	2	12	habituation	BP
10331	GO:0097038	0.0870296	0.997067	1	4	perinuclear endoplasmic reticulum	CC
1324	GO:0004896	0.0870326	0.998029	1	2	cytokine receptor activity	MF
4901	GO:0030016	0.087086	0.964115	7	58	myofibril	CC
2665	GO:0007541	0.087145	0.997059	1	4	sex determination, primary response to X:A ratio	BP
8003	GO:0046483	0.0872986	0.935343	61	2369	heterocycle metabolic process	BP
100	GO:0000228	0.0879953	0.951884	13	332	nuclear chromosome	CC
6339	GO:0035148	0.0880127	0.970121	5	40	tube formation	BP
4753	GO:0019843	0.0880599	0.996126	1	38	rRNA binding	MF
3407	GO:0009967	0.0880879	0.947206	18	348	positive regulation of signal transduction	BP
8414	GO:0048609	0.0881138	0.937152	44	1064	multicellular organismal reproductive process	BP
8402	GO:0048583	0.0881987	0.937708	41	949	regulation of response to stimulus	BP
3379	GO:0009886	0.0882698	0.942072	27	439	post-embryonic animal morphogenesis	BP
11413	GO:1904262	0.0883587	0.987529	2	14	negative regulation of TORC1 signaling	BP
7235	GO:0043394	0.0886006	0.996958	1	4	proteoglycan binding	MF
7236	GO:0043395	0.0886006	0.996958	1	4	heparan sulfate proteoglycan binding	MF
8223	GO:0047952	0.0887969	0.996745	1	5	glycerol-3-phosphate dehydrogenase [NAD(P)+] activity	MF
662	GO:0002791	0.0889887	0.97918	3	38	regulation of peptide secretion	BP
8031	GO:0046534	0.0891412	0.987355	2	14	positive regulation of photoreceptor cell differentiation	BP
3334	GO:0009615	0.0893105	0.978762	3	56	response to virus	BP
8384	GO:0048525	0.0894754	0.996694	1	5	negative regulation of viral process	BP
6499	GO:0035327	0.0898555	0.979116	3	31	transcriptionally active chromatin	CC
3122	GO:0009057	0.0906968	0.948855	14	501	macromolecule catabolic process	BP
314	GO:0000972	0.0908817	0.996449	1	6	transcription-dependent tethering of RNA polymerase II gene DNA at nuclear periphery	BP
10298	GO:0090615	0.090911	0.996793	1	4	mitochondrial mRNA processing	BP
1465	GO:0005384	0.0913721	0.997823	1	2	manganese ion transmembrane transporter activity	MF
2504	GO:0007312	0.0915157	0.988392	2	7	oocyte nucleus migration involved in oocyte dorsal/ventral axis specification	BP
2804	GO:0008143	0.0915503	0.99622	1	8	poly(A) binding	MF
6929	GO:0042440	0.0917083	0.967258	5	120	pigment metabolic process	BP
6565	GO:0035614	0.0917607	0.997804	1	2	snRNA stem-loop binding	MF
4912	GO:0030036	0.0921041	0.943932	19	270	actin cytoskeleton organization	BP
10439	GO:0097525	0.0923081	0.985464	2	71	spliceosomal snRNP complex	CC
7232	GO:0043388	0.0924931	0.987781	2	8	positive regulation of DNA binding	BP
10188	GO:0090136	0.0929307	0.987122	2	10	epithelial cell-cell adhesion	BP
1399	GO:0005200	0.0929915	0.977698	3	44	structural constituent of cytoskeleton	MF
8606	GO:0050807	0.0930419	0.950589	12	146	regulation of synapse organization	BP
2223	GO:0006829	0.0932384	0.995844	1	14	zinc ion transport	BP
9943	GO:0071577	0.0932384	0.995844	1	14	zinc ion transmembrane transport	BP
1962	GO:0006413	0.0934753	0.985206	2	64	translational initiation	BP
9507	GO:0065008	0.0937552	0.932177	47	1228	regulation of biological quality	BP
6144	GO:0034502	0.0939071	0.979216	3	15	protein localization to chromosome	BP
7353	GO:0043900	0.0944555	0.950964	11	170	regulation of multi-organism process	BP
8058	GO:0046621	0.0944887	0.972577	4	24	negative regulation of organ growth	BP
5732	GO:0032504	0.0945903	0.931867	45	1270	multicellular organism reproduction	BP
8568	GO:0050714	0.0946675	0.985687	2	19	positive regulation of protein secretion	BP
3335	GO:0009617	0.0947607	0.9618	6	243	response to bacterium	BP
5730	GO:0032501	0.0948395	0.927683	107	3290	multicellular organismal process	BP
7495	GO:0044449	0.0950681	0.959899	7	61	contractile fiber part	CC
4963	GO:0030154	0.0953409	0.927993	74	1609	cell differentiation	BP
5549	GO:0032008	0.0959095	0.976842	3	38	positive regulation of TOR signaling	BP
6025	GO:0034063	0.0963637	0.990312	2	4	stress granule assembly	BP
7223	GO:0043292	0.0967532	0.958955	7	63	contractile fiber	CC
6106	GO:0034401	0.0967761	0.977054	3	26	chromatin organization involved in regulation of transcription	BP
9727	GO:0070868	0.0967761	0.977054	3	26	heterochromatin organization involved in chromatin silencing	BP
10445	GO:0097549	0.0967761	0.977054	3	26	chromatin organization involved in negative regulation of transcription	BP
10467	GO:0097677	0.0967986	0.996751	1	3	STAT family protein binding	MF
9761	GO:0070938	0.0969045	0.977757	3	18	contractile ring	CC
6564	GO:0035613	0.0970305	0.9961	1	5	RNA stem-loop binding	MF
2761	GO:0008063	0.0971077	0.976154	3	51	Toll signaling pathway	BP
10956	GO:1901362	0.0971322	0.92948	47	1404	organic cyclic compound biosynthetic process	BP
7263	GO:0043486	0.0971644	0.976539	3	34	histone exchange	BP
3037	GO:0008553	0.097837	0.996275	1	4	proton-exporting ATPase activity, phosphorylative mechanism	MF
9634	GO:0070528	0.0980136	1	1	1	protein kinase C signaling	BP
5028	GO:0030307	0.0980779	0.969977	4	43	positive regulation of cell growth	BP
7354	GO:0043901	0.0981617	0.976233	3	33	negative regulation of multi-organism process	BP
9679	GO:0070717	0.0989112	0.995507	1	9	poly-purine tract binding	MF
8421	GO:0048625	0.0989193	0.996604	1	3	myoblast fate commitment	BP
8422	GO:0048626	0.0989193	0.996604	1	3	myoblast fate specification	BP
6309	GO:0035080	0.0989472	0.995504	1	9	heat shock-mediated polytene chromosome puffing	BP
1061	GO:0004465	0.0990917	1	1	1	lipoprotein lipase activity	MF
4664	GO:0019369	0.0990917	1	1	1	arachidonic acid metabolic process	BP
6757	GO:0038171	0.0990917	1	1	1	cannabinoid signaling pathway	BP
7956	GO:0046340	0.0990917	1	1	1	diacylglycerol catabolic process	BP
10022	GO:0071926	0.0990917	1	1	1	endocannabinoid signaling pathway	BP
10607	GO:0098920	0.0990917	1	1	1	retrograde trans-synaptic signaling by lipid	BP
10608	GO:0098921	0.0990917	1	1	1	retrograde trans-synaptic signaling by endocannabinoid	BP
10686	GO:0099541	0.0990917	1	1	1	trans-synaptic signaling by lipid	BP
10687	GO:0099542	0.0990917	1	1	1	trans-synaptic signaling by endocannabinoid	BP
6548	GO:0035556	0.0993781	0.932452	30	657	intracellular signal transduction	BP
3659	GO:0012505	0.0994709	0.93391	26	1053	endomembrane system	CC
664	GO:0002793	0.0995089	0.98435	2	22	positive regulation of peptide secretion	BP
3076	GO:0008641	0.0996204	0.99551	1	8	ubiquitin-like modifier activating enzyme activity	MF
6450	GO:0035270	0.099971	0.996529	1	3	endocrine system development	BP
6451	GO:0035271	0.099971	0.996529	1	3	ring gland development	BP
1466	GO:0005385	0.100281	0.995135	1	16	zinc ion transmembrane transporter activity	MF
10087	GO:0072509	0.100281	0.995135	1	16	divalent inorganic cation transmembrane transporter activity	MF
7342	GO:0043687	0.100343	0.995317	1	10	post-translational protein modification	BP
8145	GO:0046907	0.100354	0.935595	22	666	intracellular transport	BP
6232	GO:0034968	0.100452	0.96398	5	54	histone lysine methylation	BP
9323	GO:0060969	0.100803	0.975616	3	27	negative regulation of gene silencing	BP
6254	GO:0035011	0.101116	0.975342	3	30	melanotic encapsulation of foreign target	BP
6308	GO:0035079	0.102042	0.995154	1	10	polytene chromosome puffing	BP
10789	GO:0140030	0.102048	0.974881	3	33	modification-dependent protein binding	MF
10606	GO:0098917	0.102801	0.997227	1	2	retrograde trans-synaptic signaling	BP
1624	GO:0005783	0.103102	0.951225	8	432	endoplasmic reticulum	CC
5821	GO:0032922	0.103125	0.985966	2	7	circadian regulation of gene expression	BP
4496	GO:0018022	0.103413	0.962486	5	58	peptidyl-lysine methylation	BP
6198	GO:0034708	0.103417	0.958259	6	75	methyltransferase complex	CC
1587	GO:0005730	0.103434	0.95741	6	206	nucleolus	CC
5745	GO:0032530	0.103859	1	1	1	regulation of microvillus organization	BP
5746	GO:0032531	0.103859	1	1	1	regulation of follicle cell microvillus organization	BP
5747	GO:0032532	0.103859	1	1	1	regulation of microvillus length	BP
5748	GO:0032533	0.103859	1	1	1	regulation of follicle cell microvillus length	BP
5813	GO:0032881	0.104358	0.994927	1	10	regulation of polysaccharide metabolic process	BP
9730	GO:0070873	0.104358	0.994927	1	10	regulation of glycogen metabolic process	BP
5015	GO:0030277	0.104612	0.995039	1	8	maintenance of gastrointestinal epithelium	BP
9296	GO:0060729	0.104612	0.995039	1	8	intestinal epithelial structure maintenance	BP
6027	GO:0034067	0.104937	0.98507	2	8	protein localization to Golgi apparatus	BP
5190	GO:0030855	0.104979	0.930848	25	386	epithelial cell differentiation	BP
6981	GO:0042632	0.105382	0.98404	2	11	cholesterol homeostasis	BP
4204	GO:0016586	0.105541	0.984246	2	10	RSC-type complex	CC
7696	GO:0045445	0.105543	0.995368	1	5	myoblast differentiation	BP
10357	GO:0097150	0.105607	0.984533	2	9	neuronal stem cell population maintenance	BP
5433	GO:0031461	0.105929	0.9726	3	95	cullin-RING ubiquitin ligase complex	CC
2108	GO:0006622	0.10604	0.995324	1	5	protein targeting to lysosome	BP
8452	GO:0048707	0.106361	0.929239	26	428	instar larval or pupal morphogenesis	BP
10174	GO:0090092	0.106453	0.966024	4	60	regulation of transmembrane receptor protein serine/threonine kinase signaling pathway	BP
9137	GO:0055092	0.10654	0.983557	2	12	sterol homeostasis	BP
669	GO:0002807	0.106566	0.982348	2	27	positive regulation of antimicrobial peptide biosynthetic process	BP
2753	GO:0008050	0.10707	0.996985	1	2	female courtship behavior	BP
1815	GO:0006116	0.107423	0.994866	1	7	NADH oxidation	BP
2950	GO:0008362	0.107856	0.98249	2	18	chitin-based embryonic cuticle biosynthetic process	BP
8172	GO:0046958	0.108189	0.9827	2	15	nonassociative learning	BP
5552	GO:0032014	0.108343	0.995907	1	3	positive regulation of ARF protein signal transduction	BP
5921	GO:0033263	0.108496	0.994655	1	8	CORVET complex	CC
1741	GO:0005991	0.109026	0.994453	1	10	trehalose metabolic process	BP
141	GO:0000323	0.109647	0.964413	4	75	lytic vacuole	CC
8506	GO:0048872	0.11019	0.972067	3	31	homeostasis of number of cells	BP
3536	GO:0010608	0.110332	0.947374	8	203	posttranscriptional regulation of gene expression	BP
1948	GO:0006396	0.110895	0.938275	12	574	RNA processing	BP
1738	GO:0005984	0.111027	0.994186	1	11	disaccharide metabolic process	BP
8956	GO:0051663	0.111573	0.982525	2	11	oocyte nucleus localization involved in oocyte dorsal/ventral axis specification	BP
3051	GO:0008587	0.11219	0.95453	6	49	imaginal disc-derived wing margin morphogenesis	BP
8807	GO:0051255	0.112392	0.99452	1	6	spindle midzone assembly	BP
7682	GO:0045321	0.112459	0.993879	1	15	leukocyte activation	BP
7512	GO:0044550	0.112831	0.980405	2	37	secondary metabolite biosynthetic process	BP
1655	GO:0005840	0.113178	0.97968	2	282	ribosome	CC
6907	GO:0042398	0.113246	0.993741	1	17	cellular modified amino acid biosynthetic process	BP
4769	GO:0019896	0.11325	0.982377	2	10	axonal transport of mitochondrion	BP
3656	GO:0010998	0.113255	0.995517	1	3	regulation of translational initiation by eIF2 alpha phosphorylation	BP
7301	GO:0043558	0.113255	0.995517	1	3	regulation of translational initiation in response to stress	BP
6958	GO:0042559	0.114017	0.993735	1	14	pteridine-containing compound biosynthetic process	BP
2457	GO:0007264	0.114051	0.938621	11	185	small GTPase mediated signal transduction	BP
6235	GO:0034975	0.114404	0.993819	1	11	protein folding in endoplasmic reticulum	BP
1270	GO:0004806	0.114625	0.994848	1	4	triglyceride lipase activity	MF
4905	GO:0030027	0.11479	0.99391	1	9	lamellipodium	CC
7995	GO:0046470	0.114853	0.995386	1	3	phosphatidylcholine metabolic process	BP
5984	GO:0033749	0.115065	1	1	1	histone demethylase activity (H4-R3 specific)	MF
7378	GO:0043992	0.115065	1	1	1	histone acetyltransferase activity (H3-K9 specific)	MF
6184	GO:0034654	0.115261	0.915509	45	1296	nucleobase-containing compound biosynthetic process	BP
601	GO:0002225	0.11529	0.979872	2	31	positive regulation of antimicrobial peptide production	BP
635	GO:0002699	0.11529	0.979872	2	31	positive regulation of immune effector process	BP
638	GO:0002702	0.11529	0.979872	2	31	positive regulation of production of molecular mediator of immune response	BP
647	GO:0002760	0.11529	0.979872	2	31	positive regulation of antimicrobial humoral response	BP
683	GO:0002922	0.11529	0.979872	2	31	positive regulation of humoral immune response	BP
308	GO:0000963	0.11563	0.993683	1	11	mitochondrial RNA processing	BP
1823	GO:0006139	0.115805	0.912571	59	2297	nucleobase-containing compound metabolic process	BP
10510	GO:0098588	0.116027	0.94117	9	311	bounding membrane of organelle	CC
7234	GO:0043393	0.116075	0.994713	1	4	regulation of protein binding	BP
4906	GO:0030029	0.116415	0.926799	19	284	actin filament-based process	BP
6767	GO:0040008	0.116767	0.926479	19	304	regulation of growth	BP
3420	GO:0010001	0.117207	0.9621	4	37	glial cell differentiation	BP
1910	GO:0006334	0.117447	0.978668	2	90	nucleosome assembly	BP
8784	GO:0051223	0.117537	0.955621	5	60	regulation of protein transport	BP
1016	GO:0004367	0.117862	0.993668	1	8	glycerol-3-phosphate dehydrogenase [NAD+] activity	MF
5750	GO:0032536	0.118015	0.996315	1	2	regulation of cell projection size	BP
8595	GO:0050792	0.118805	0.993466	1	9	regulation of viral process	BP
3389	GO:0009896	0.118986	0.954265	5	99	positive regulation of catabolic process	BP
2173	GO:0006734	0.119002	0.993365	1	10	NADH metabolic process	BP
10297	GO:0090599	0.119378	0.993257	1	11	alpha-glucosidase activity	MF
3719	GO:0015031	0.119495	0.929649	14	470	protein transport	BP
4719	GO:0019722	0.120126	0.967893	3	43	calcium-mediated signaling	BP
1951	GO:0006399	0.120225	0.977767	2	128	tRNA metabolic process	BP
1734	GO:0005978	0.120674	0.993355	1	8	glycogen biosynthetic process	BP
3246	GO:0009250	0.120674	0.993355	1	8	glucan biosynthetic process	BP
651	GO:0002777	0.120918	0.96772	3	39	antimicrobial peptide biosynthetic process	BP
667	GO:0002805	0.120918	0.96772	3	39	regulation of antimicrobial peptide biosynthetic process	BP
680	GO:0002833	0.12111	0.978102	2	36	positive regulation of response to biotic stimulus	BP
6383	GO:0035193	0.121179	0.993852	1	5	larval central nervous system remodeling	BP
9565	GO:0070201	0.121192	0.95373	5	63	regulation of establishment of protein localization	BP
6968	GO:0042585	0.121293	0.993593	1	6	germinal vesicle	CC
10178	GO:0090100	0.121666	0.978368	2	24	positive regulation of transmembrane receptor protein serine/threonine kinase signaling pathway	BP
558	GO:0002065	0.121994	0.921839	20	315	columnar/cuboidal epithelial cell differentiation	BP
2579	GO:0007426	0.123153	0.978611	2	16	tracheal outgrowth, open tracheal system	BP
1613	GO:0005768	0.123876	0.939357	8	204	endosome	CC
5166	GO:0030717	0.123954	0.966932	3	31	oocyte karyosome formation	BP
9495	GO:0061988	0.123954	0.966932	3	31	karyosome formation	BP
8503	GO:0048869	0.124092	0.904394	74	1652	cellular developmental process	BP
5260	GO:0031047	0.124992	0.951491	5	79	gene silencing by RNA	BP
1636	GO:0005797	0.125346	0.992548	1	11	Golgi medial cisterna	CC
1733	GO:0005977	0.126769	0.976636	2	30	glycogen metabolic process	BP
1788	GO:0006073	0.126769	0.976636	2	30	cellular glucan metabolic process	BP
1813	GO:0006112	0.126769	0.976636	2	30	energy reserve metabolic process	BP
7388	GO:0044042	0.126769	0.976636	2	30	glucan metabolic process	BP
9383	GO:0061328	0.127314	0.994295	1	3	posterior Malpighian tubule development	BP
5208	GO:0030897	0.127367	0.992464	1	9	HOPS complex	CC
6547	GO:0035542	0.127367	0.992464	1	9	regulation of SNARE complex assembly	BP
5823	GO:0032925	0.127407	0.993597	1	4	regulation of activin receptor signaling pathway	BP
8063	GO:0046627	0.127584	0.976797	2	22	negative regulation of insulin receptor signaling pathway	BP
10842	GO:1900077	0.127584	0.976797	2	22	negative regulation of cellular response to insulin stimulus	BP
7300	GO:0043555	0.127719	0.993151	1	5	regulation of translation in response to stress	BP
9318	GO:0060964	0.127802	0.978033	2	12	regulation of gene silencing by miRNA	BP
2150	GO:0006690	0.127823	0.992865	1	6	icosanoid metabolic process	BP
7998	GO:0046474	0.127831	0.975876	2	51	glycerophospholipid biosynthetic process	BP
1392	GO:0005160	0.128172	0.992825	1	6	transforming growth factor beta receptor binding	MF
9245	GO:0060395	0.128172	0.992825	1	6	SMAD protein signal transduction	BP
7434	GO:0044265	0.128953	0.926401	12	446	cellular macromolecule catabolic process	BP
3494	GO:0010485	0.129256	0.977404	2	13	H4 histone acetyltransferase activity	MF
9738	GO:0070887	0.129326	0.921603	15	388	cellular response to chemical stimulus	BP
7830	GO:0045893	0.130069	0.916599	19	407	positive regulation of transcription, DNA-templated	BP
11173	GO:1902680	0.130069	0.916599	19	407	positive regulation of RNA biosynthetic process	BP
11330	GO:1903508	0.130069	0.916599	19	407	positive regulation of nucleic acid-templated transcription	BP
7724	GO:0045500	0.130268	0.96487	3	26	sevenless signaling pathway	BP
6290	GO:0035060	0.130586	0.977264	2	12	brahma complex	CC
8845	GO:0051312	0.130665	1	1	1	chromosome decondensation	BP
10021	GO:0071923	0.130665	1	1	1	negative regulation of cohesin loading	BP
10781	GO:0120186	0.130665	1	1	1	negative regulation of protein localization to chromatin	BP
10160	GO:0090052	0.130765	0.995443	1	2	regulation of chromatin silencing at centromere	BP
6423	GO:0035239	0.130853	0.909588	28	484	tube morphogenesis	BP
9180	GO:0060147	0.13091	0.976743	2	14	regulation of posttranscriptional gene silencing	BP
5512	GO:0031902	0.131807	0.97543	2	24	late endosome membrane	CC
8947	GO:0051646	0.132643	0.96415	3	24	mitochondrion localization	BP
5697	GO:0032434	0.133289	0.974558	2	34	regulation of proteasomal ubiquitin-dependent protein catabolic process	BP
5029	GO:0030308	0.133474	0.97543	2	18	negative regulation of cell growth	BP
137	GO:0000313	0.133487	0.990825	1	79	organellar ribosome	CC
1607	GO:0005761	0.133487	0.990825	1	79	mitochondrial ribosome	CC
2669	GO:0007552	0.133727	0.908557	26	450	metamorphosis	BP
7368	GO:0043970	0.133747	0.992923	1	4	histone H3-K9 acetylation	BP
8636	GO:0050896	0.133871	0.895439	87	2679	response to stimulus	BP
1273	GO:0004812	0.133998	0.990881	1	37	aminoacyl-tRNA ligase activity	MF
4358	GO:0016875	0.133998	0.990881	1	37	ligase activity, forming carbon-oxygen bonds	MF
3959	GO:0016032	0.134052	0.991447	1	11	viral process	BP
6143	GO:0034501	0.134117	0.978625	2	7	protein localization to kinetochore	BP
9897	GO:0071459	0.134117	0.978625	2	7	protein localization to chromosome, centromeric region	BP
9844	GO:0071236	0.134531	0.975912	2	13	cellular response to antibiotic	BP
10100	GO:0072553	0.135396	0.954031	4	35	terminal button organization	BP
5934	GO:0033365	0.135423	0.929273	9	230	protein localization to organelle	BP
8786	GO:0051225	0.135441	0.952643	4	74	spindle assembly	BP
6649	GO:0036093	0.135577	0.992722	1	4	germ cell proliferation	BP
7360	GO:0043933	0.135638	0.910361	21	702	protein-containing complex subunit organization	BP
583	GO:0002165	0.135765	0.905203	29	524	instar larval or pupal development	BP
6253	GO:0035010	0.136119	0.96173	3	39	encapsulation of foreign target	BP
2419	GO:0007190	0.136553	0.992613	1	4	activation of adenylate cyclase activity	BP
3259	GO:0009266	0.136716	0.939694	6	131	response to temperature stimulus	BP
9608	GO:0070405	0.136789	0.991572	1	7	ammonium ion binding	MF
4192	GO:0016571	0.137337	0.945337	5	69	histone methylation	BP
8783	GO:0051222	0.137494	0.961541	3	32	positive regulation of protein transport	BP
3549	GO:0010639	0.139627	0.934202	7	97	negative regulation of organelle organization	BP
11483	GO:1904951	0.140803	0.960133	3	33	positive regulation of establishment of protein localization	BP
9974	GO:0071733	0.140877	0.994681	1	2	transcriptional activation by promoter-enhancer looping	BP
9992	GO:0071824	0.140928	0.937033	6	179	protein-DNA complex subunit organization	BP
9238	GO:0060361	0.141309	0.97536	2	9	flight	BP
1498	GO:0005518	0.142014	0.991478	1	5	collagen binding	MF
3929	GO:0015935	0.142085	0.989575	1	77	small ribosomal subunit	CC
6021	GO:0034058	0.142457	0.990166	1	13	endosomal vesicle fusion	BP
11324	GO:1903432	0.142654	0.959008	3	40	regulation of TORC1 signaling	BP
4695	GO:0019538	0.14287	0.892041	49	2429	protein metabolic process	BP
10	GO:0000022	0.14335	0.974305	2	10	mitotic spindle elongation	BP
8272	GO:0048085	0.143395	0.959068	3	33	adult chitin-containing cuticle pigmentation	BP
6343	GO:0035152	0.143539	0.92854	8	87	regulation of tube architecture, open tracheal system	BP
2882	GO:0008270	0.143693	0.911252	15	496	zinc ion binding	MF
762	GO:0003723	0.143792	0.916179	12	575	RNA binding	MF
1966	GO:0006418	0.14407	0.989398	1	40	tRNA aminoacylation for protein translation	BP
7632	GO:0045185	0.144651	0.94939	4	39	maintenance of protein location	BP
7289	GO:0043539	0.144746	0.991669	1	4	protein serine/threonine kinase activator activity	MF
2583	GO:0007430	0.144773	0.971223	2	28	terminal branching, open tracheal system	BP
9360	GO:0061136	0.144876	0.970847	2	37	regulation of proteasomal protein catabolic process	BP
2166	GO:0006726	0.145004	0.970935	2	33	eye pigment biosynthetic process	BP
2007	GO:0006479	0.145403	0.940818	5	81	protein methylation	BP
2849	GO:0008213	0.145403	0.940818	5	81	protein alkylation	BP
157	GO:0000380	0.1459	0.947389	4	88	alternative mRNA splicing, via spliceosome	BP
158	GO:0000381	0.1459	0.947389	4	88	regulation of alternative mRNA splicing, via spliceosome	BP
6585	GO:0035690	0.145906	0.971442	2	20	cellular response to drug	BP
6930	GO:0042441	0.146428	0.970441	2	34	eye pigment metabolic process	BP
7228	GO:0043324	0.146428	0.970441	2	34	pigment metabolic process involved in developmental pigmentation	BP
7261	GO:0043474	0.146428	0.970441	2	34	pigment metabolic process involved in pigmentation	BP
3893	GO:0015833	0.146594	0.910723	14	482	peptide transport	BP
10986	GO:1901566	0.146954	0.91017	14	1003	organonitrogen compound biosynthetic process	BP
8403	GO:0048584	0.147034	0.90299	20	450	positive regulation of response to stimulus	BP
5424	GO:0031431	0.147119	0.992307	1	3	Dbf4-dependent protein kinase complex	CC
7854	GO:0045935	0.147322	0.902785	20	444	positive regulation of nucleobase-containing compound metabolic process	BP
7110	GO:0043039	0.147499	0.988866	1	41	tRNA aminoacylation	BP
9879	GO:0071407	0.147683	0.957591	3	29	cellular response to organic cyclic compound	BP
7070	GO:0042886	0.147817	0.909847	14	486	amide transport	BP
2437	GO:0007216	0.1479	0.990733	1	5	G protein-coupled glutamate receptor signaling pathway	BP
7949	GO:0046330	0.148514	0.970346	2	23	positive regulation of JNK cascade	BP
6175	GO:0034629	0.148957	0.98922	1	13	cellular protein-containing complex localization	BP
6249	GO:0035006	0.149227	0.955983	3	47	melanization defense response	BP
4710	GO:0019674	0.149453	0.989031	1	15	NAD metabolic process	BP
3296	GO:0009408	0.149602	0.945657	4	81	response to heat	BP
2096	GO:0006605	0.149955	0.954763	3	118	protein targeting	BP
4851	GO:0022618	0.150915	0.937192	5	141	ribonucleoprotein complex assembly	BP
2780	GO:0008090	0.151094	0.972553	2	9	retrograde axonal transport	BP
10363	GO:0097159	0.151438	0.881685	70	2614	organic cyclic compound binding	MF
11543	GO:1905518	0.15156	1	1	1	regulation of presynaptic active zone assembly	BP
11544	GO:1905519	0.15156	1	1	1	negative regulation of presynaptic active zone assembly	BP
11546	GO:1905606	0.15156	1	1	1	regulation of presynapse assembly	BP
11547	GO:1905607	0.15156	1	1	1	negative regulation of presynapse assembly	BP
2538	GO:0007378	0.15164	0.991809	1	3	amnioserosa formation	BP
11731	GO:2000058	0.152575	0.968271	2	39	regulation of ubiquitin-dependent protein catabolic process	BP
5954	GO:0033563	0.15321	0.991632	1	3	dorsal/ventral axon guidance	BP
7773	GO:0045751	0.153231	0.988975	1	9	negative regulation of Toll signaling pathway	BP
6550	GO:0035562	0.153972	1	1	1	negative regulation of chromatin binding	BP
9858	GO:0071310	0.154088	0.909475	12	291	cellular response to organic substance	BP
6170	GO:0034622	0.154183	0.907026	13	523	cellular protein-containing complex assembly	BP
7380	GO:0043994	0.154623	0.990449	1	4	histone acetyltransferase activity (H3-K23 specific)	MF
9699	GO:0070775	0.154623	0.990449	1	4	H3 histone acetyltransferase complex	CC
9700	GO:0070776	0.154623	0.990449	1	4	MOZ/MORF histone acetyltransferase complex	CC
11193	GO:1902807	0.154803	0.969572	2	14	negative regulation of cell cycle G1/S phase transition	BP
11746	GO:2000134	0.154803	0.969572	2	14	negative regulation of G1/S transition of mitotic cell cycle	BP
7774	GO:0045752	0.154814	0.988405	1	12	positive regulation of Toll signaling pathway	BP
11409	GO:1904071	0.154862	0.993522	1	2	presynaptic active zone assembly	BP
6764	GO:0040003	0.155196	0.934955	5	125	chitin-based cuticle development	BP
6460	GO:0035283	0.155405	0.989734	1	5	central nervous system segmentation	BP
6461	GO:0035284	0.155405	0.989734	1	5	brain segmentation	BP
7647	GO:0045218	0.155462	1	1	1	zonula adherens maintenance	BP
9389	GO:0061336	0.155462	1	1	1	cell morphogenesis involved in Malpighian tubule morphogenesis	BP
307	GO:0000959	0.155793	0.987728	1	25	mitochondrial RNA metabolic process	BP
2303	GO:0006979	0.156123	0.934451	5	124	response to oxidative stress	BP
2396	GO:0007158	0.156607	0.988639	1	8	neuron cell-cell adhesion	BP
4508	GO:0018105	0.156721	0.952942	3	42	peptidyl-serine phosphorylation	BP
1674	GO:0005869	0.156928	0.988076	1	12	dynactin complex	CC
5953	GO:0033559	0.156984	0.987988	1	13	unsaturated fatty acid metabolic process	BP
8236	GO:0048024	0.157435	0.941555	4	94	regulation of mRNA splicing, via spliceosome	BP
4168	GO:0016514	0.157513	0.989443	1	5	SWI/SNF complex	CC
5806	GO:0032874	0.158167	0.967036	2	25	positive regulation of stress-activated MAPK cascade	BP
9587	GO:0070304	0.158167	0.967036	2	25	positive regulation of stress-activated protein kinase signaling cascade	BP
8746	GO:0051129	0.158322	0.909466	11	163	negative regulation of cellular component organization	BP
823	GO:0003917	0.158862	0.990977	1	3	DNA topoisomerase type I activity	MF
6808	GO:0042066	0.158882	0.97509	2	5	perineurial glial growth	BP
5277	GO:0031080	0.159036	0.988095	1	9	nuclear pore outer ring	CC
6910	GO:0042405	0.159464	1	1	1	nuclear inclusion body	CC
9534	GO:0070090	0.159464	1	1	1	metaphase plate	CC
9713	GO:0070840	0.159649	0.989145	1	5	dynein complex binding	MF
4532	GO:0018209	0.159723	0.951505	3	45	peptidyl-serine modification	BP
3921	GO:0015926	0.15975	0.987477	1	14	glucosidase activity	MF
2236	GO:0006856	0.159801	0.989123	1	5	eye pigment precursor transport	BP
1532	GO:0005635	0.160605	0.931997	5	120	nuclear envelope	CC
7053	GO:0042800	0.161143	0.968507	2	11	histone methyltransferase activity (H3-K4 specific)	MF
1387	GO:0005125	0.161294	0.987109	1	16	cytokine activity	MF
9405	GO:0061462	0.161303	0.988158	1	7	protein localization to lysosome	BP
507	GO:0001837	0.161513	0.992927	1	2	epithelial to mesenchymal transition	BP
6035	GO:0034109	0.162237	0.977405	2	4	homotypic cell-cell adhesion	BP
447	GO:0001666	0.162306	0.939696	4	61	response to hypoxia	BP
7631	GO:0045184	0.162353	0.899387	14	488	establishment of protein localization	BP
10466	GO:0097676	0.163483	1	1	1	histone H3-K36 dimethylation	BP
5698	GO:0032435	0.163821	0.989232	1	4	negative regulation of proteasomal ubiquitin-dependent protein catabolic process	BP
11029	GO:1901799	0.163821	0.989232	1	4	negative regulation of proteasomal protein catabolic process	BP
2109	GO:0006623	0.164654	0.96667	2	13	protein targeting to vacuole	BP
6761	GO:0038202	0.165086	0.949208	3	43	TORC1 signaling	BP
2931	GO:0008335	0.165168	0.988352	1	5	female germline ring canal stabilization	BP
3619	GO:0010906	0.165234	0.9864	1	17	regulation of glucose metabolic process	BP
11237	GO:1903050	0.165879	0.963605	2	43	regulation of proteolysis involved in cellular protein catabolic process	BP
1357	GO:0005044	0.166094	0.986427	1	14	scavenger receptor activity	MF
1029	GO:0004386	0.166295	0.929244	5	87	helicase activity	MF
10121	GO:0072686	0.166519	0.963814	2	31	mitotic spindle	CC
4394	GO:0016973	0.166598	0.986342	1	14	poly(A)+ mRNA export from nucleus	BP
6845	GO:0042175	0.166604	0.936215	4	204	nuclear outer membrane-endoplasmic reticulum membrane network	CC
1496	GO:0005515	0.167065	0.867831	77	2300	protein binding	MF
2084	GO:0006582	0.167165	0.947708	3	61	melanin metabolic process	BP
4903	GO:0030018	0.167297	0.930984	5	37	Z disc	CC
5506	GO:0031674	0.167297	0.930984	5	37	I band	CC
11586	GO:1990047	0.167301	0.988751	1	4	spindle matrix	CC
4039	GO:0016234	0.167316	0.992384	1	2	inclusion body	CC
8373	GO:0048512	0.167479	0.922158	6	102	circadian behavior	BP
4842	GO:0022607	0.167841	0.87288	44	1218	cellular component assembly	BP
3354	GO:0009719	0.167898	0.899937	12	247	response to endogenous stimulus	BP
2253	GO:0006886	0.168649	0.90137	11	385	intracellular protein transport	BP
10172	GO:0090087	0.16879	0.92827	5	69	regulation of peptide transport	BP
8806	GO:0051254	0.169238	0.887256	19	425	positive regulation of RNA metabolic process	BP
5812	GO:0032880	0.169306	0.916155	7	97	regulation of protein localization	BP
10118	GO:0072666	0.169712	0.964046	2	17	establishment of protein localization to vacuole	BP
5848	GO:0032993	0.170044	0.96134	2	138	protein-DNA complex	CC
7109	GO:0043038	0.170198	0.985037	1	42	amino acid activation	BP
6957	GO:0042558	0.171473	0.985121	1	22	pteridine-containing compound metabolic process	BP
6604	GO:0035869	0.171718	0.985541	1	13	ciliary transition zone	CC
1912	GO:0006336	0.171871	0.986021	1	9	DNA replication-independent nucleosome assembly	BP
67	GO:0000151	0.172337	0.93345	4	139	ubiquitin ligase complex	CC
2713	GO:0007622	0.172339	0.919205	6	104	rhythmic behavior	BP
6279	GO:0035042	0.172546	0.986383	1	7	fertilization, exchange of chromosomal proteins	BP
10547	GO:0098728	0.1726	0.962347	2	22	germline stem cell asymmetric division	BP
7570	GO:0044877	0.17282	0.904773	9	233	protein-containing complex binding	MF
1536	GO:0005640	0.172866	0.987958	1	4	nuclear outer membrane	CC
2891	GO:0008283	0.172899	0.887215	17	341	cell proliferation	BP
11732	GO:2000059	0.17387	0.987041	1	5	negative regulation of ubiquitin-dependent protein catabolic process	BP
11012	GO:1901673	0.174024	0.989089	1	3	regulation of mitotic spindle assembly	BP
9187	GO:0060180	0.174306	0.960708	2	39	female mating behavior	BP
8469	GO:0048762	0.174492	0.986429	1	6	mesenchymal cell differentiation	BP
4498	GO:0018024	0.174524	0.946301	3	26	histone-lysine N-methyltransferase activity	MF
455	GO:0001676	0.174542	0.985567	1	9	long-chain fatty acid metabolic process	BP
3658	GO:0012502	0.174822	0.962709	2	15	induction of programmed cell death	BP
6301	GO:0035072	0.174822	0.962709	2	15	ecdysone-mediated induction of salivary gland cell autophagic cell death	BP
6307	GO:0035078	0.174822	0.962709	2	15	induction of programmed cell death by ecdysone	BP
6310	GO:0035081	0.174822	0.962709	2	15	induction of programmed cell death by hormones	BP
9021	GO:0051898	0.175108	0.986848	1	5	negative regulation of protein kinase B signaling	BP
3082	GO:0008654	0.175259	0.959832	2	65	phospholipid biosynthetic process	BP
11847	GO:2000765	0.175325	0.985003	1	12	regulation of cytoplasmic translation	BP
2305	GO:0006984	0.175557	0.985607	1	8	ER-nucleus signaling pathway	BP
10985	GO:1901565	0.175593	0.896326	11	491	organonitrogen compound catabolic process	BP
6274	GO:0035035	0.176151	0.987477	1	4	histone acetyltransferase binding	MF
8041	GO:0046579	0.176939	0.943722	3	45	positive regulation of Ras protein signal transduction	BP
8715	GO:0051057	0.176939	0.943722	3	45	positive regulation of small GTPase mediated signal transduction	BP
11238	GO:1903051	0.177086	0.986006	1	6	negative regulation of proteolysis involved in cellular protein catabolic process	BP
8789	GO:0051231	0.177202	0.96283	2	12	spindle elongation	BP
2321	GO:0007010	0.177422	0.871388	30	617	cytoskeleton organization	BP
7432	GO:0044262	0.177453	0.942458	3	94	cellular carbohydrate metabolic process	BP
7490	GO:0044444	0.177556	0.860761	60	2957	cytoplasmic part	CC
6264	GO:0035022	0.178221	0.991304	1	2	positive regulation of Rac protein signal transduction	BP
5478	GO:0031593	0.178263	0.984743	1	10	polyubiquitin modification-dependent protein binding	MF
3476	GO:0010390	0.178356	0.986335	1	5	histone monoubiquitination	BP
7860	GO:0045944	0.179347	0.887349	14	301	positive regulation of transcription by RNA polymerase II	BP
4782	GO:0019932	0.17966	0.914719	6	106	second-messenger-mediated signaling	BP
10251	GO:0090307	0.179931	0.958849	2	34	mitotic spindle assembly	BP
11305	GO:1903363	0.180289	0.985083	1	7	negative regulation of cellular protein catabolic process	BP
7488	GO:0044440	0.180722	0.941183	3	73	endosomal part	CC
3426	GO:0010033	0.181146	0.880622	17	483	response to organic substance	BP
5153	GO:0030702	0.181318	0.985301	1	6	chromatin silencing at centromere	BP
6549	GO:0035561	0.181503	0.98667	1	4	regulation of chromatin binding	BP
4063	GO:0016278	0.181629	0.942579	3	30	lysine N-methyltransferase activity	MF
4064	GO:0016279	0.181629	0.942579	3	30	protein-lysine N-methyltransferase activity	MF
9203	GO:0060236	0.181687	0.986641	1	4	regulation of mitotic spindle organization	BP
11304	GO:1903362	0.18169	0.957776	2	46	regulation of cellular protein catabolic process	BP
9895	GO:0071456	0.181841	0.942379	3	31	cellular response to hypoxia	BP
7594	GO:0045087	0.182432	0.906814	7	187	innate immune response	BP
6847	GO:0042177	0.18306	0.9843	1	8	negative regulation of protein catabolic process	BP
11208	GO:1902905	0.183085	0.940678	3	49	positive regulation of supramolecular fiber organization	BP
7096	GO:0043009	0.183164	0.984584	1	7	chordate embryonic development	BP
1656	GO:0005844	0.183339	0.983134	1	17	polysome	CC
9004	GO:0051823	0.183492	0.98781	1	3	regulation of synapse structural plasticity	BP
1963	GO:0006414	0.183565	0.982662	1	30	translational elongation	BP
7761	GO:0045727	0.183583	0.9574	2	36	positive regulation of translation	BP
10957	GO:1901363	0.183651	0.854302	69	2599	heterocyclic compound binding	MF
9917	GO:0071495	0.183688	0.894176	10	216	cellular response to endogenous stimulus	BP
4835	GO:0022414	0.183688	0.859322	45	1183	reproductive process	BP
7262	GO:0043484	0.184234	0.927371	4	103	regulation of RNA splicing	BP
10279	GO:0090502	0.184689	0.98282	1	18	RNA phosphodiester bond hydrolysis, endonucleolytic	BP
6717	GO:0036464	0.185095	0.927408	4	73	cytoplasmic ribonucleoprotein granule	CC
7400	GO:0044093	0.185208	0.896479	9	206	positive regulation of molecular function	BP
4478	GO:0017160	0.18523	0.985215	1	5	Ral GTPase binding	MF
7578	GO:0045017	0.185358	0.956078	2	62	glycerolipid biosynthetic process	BP
6594	GO:0035770	0.185982	0.926904	4	74	ribonucleoprotein granule	CC
8260	GO:0048067	0.185982	0.93919	3	52	cuticle pigmentation	BP
3	GO:0000003	0.1862	0.856818	46	1386	reproduction	BP
9403	GO:0061448	0.186662	0.983651	1	8	connective tissue development	BP
1580	GO:0005719	0.187025	0.958146	2	16	nuclear euchromatin	CC
2619	GO:0007480	0.187071	0.910795	6	78	imaginal disc-derived leg morphogenesis	BP
4627	GO:0019221	0.187502	0.984834	1	5	cytokine-mediated signaling pathway	BP
9869	GO:0071345	0.187502	0.984834	1	5	cellular response to cytokine stimulus	BP
1467	GO:0005388	0.187772	0.98569	1	4	calcium-transporting ATPase activity	MF
8259	GO:0048066	0.187837	0.916491	5	108	developmental pigmentation	BP
6372	GO:0035182	0.188364	0.990228	1	2	female germline ring canal outer rim	CC
9708	GO:0070828	0.188435	0.926727	4	45	heterochromatin organization	BP
6373	GO:0035183	0.189096	0.984563	1	5	female germline ring canal inner rim	CC
4838	GO:0022600	0.189219	0.982217	1	14	digestive system process	BP
6446	GO:0035265	0.189994	0.903627	7	76	organ growth	BP
7393	GO:0044085	0.190224	0.853727	45	1364	cellular component biogenesis	BP
8688	GO:0051015	0.190293	0.916697	5	52	actin filament binding	MF
6194	GO:0034704	0.190847	0.957654	2	13	calcium channel complex	CC
8694	GO:0051028	0.191133	0.954203	2	45	mRNA transport	BP
10177	GO:0090099	0.191318	0.984182	1	5	negative regulation of decapentaplegic signaling pathway	BP
10211	GO:0090202	0.191573	0.986657	1	3	gene looping	BP
10294	GO:0090579	0.191573	0.986657	1	3	dsDNA loop formation	BP
8498	GO:0048863	0.191635	0.907704	6	87	stem cell differentiation	BP
6530	GO:0035493	0.192027	0.982024	1	11	SNARE complex assembly	BP
10117	GO:0072665	0.192632	0.955306	2	20	protein localization to vacuole	BP
9350	GO:0061086	0.1928	0.984876	1	4	negative regulation of histone H3-K27 methylation	BP
5708	GO:0032456	0.192847	0.954021	2	33	endocytic recycling	BP
1590	GO:0005737	0.192911	0.845261	79	3958	cytoplasm	CC
6800	GO:0042054	0.19313	0.936455	3	38	histone methyltransferase activity	MF
691	GO:0003007	0.193249	0.936398	3	38	heart morphogenesis	BP
6179	GO:0034643	0.19329	0.956768	2	13	establishment of mitochondrion localization, microtubule-mediated	BP
8208	GO:0047497	0.19329	0.956768	2	13	mitochondrion transport along microtubule	BP
8954	GO:0051654	0.19329	0.956768	2	13	establishment of mitochondrion localization	BP
7804	GO:0045840	0.193581	0.956306	2	14	positive regulation of mitotic nuclear division	BP
8995	GO:0051785	0.193581	0.956306	2	14	positive regulation of nuclear division	BP
11904	GO:2001251	0.19389	0.92336	4	52	negative regulation of chromosome organization	BP
3271	GO:0009306	0.193976	0.934764	3	74	protein secretion	BP
6807	GO:0042065	0.194375	0.959634	2	8	glial cell growth	BP
2685	GO:0007586	0.194461	0.981009	1	16	digestion	BP
627	GO:0002683	0.195179	0.921892	4	73	negative regulation of immune system process	BP
2557	GO:0007399	0.195196	0.847495	53	1047	nervous system development	BP
10205	GO:0090169	0.19578	0.984382	1	4	regulation of spindle assembly	BP
5270	GO:0031061	0.195942	0.983372	1	5	negative regulation of histone methylation	BP
6447	GO:0035267	0.195979	0.954602	2	17	NuA4 histone acetyltransferase complex	CC
7180	GO:0043189	0.195979	0.954602	2	17	H4/H2A histone acetyltransferase complex	CC
5188	GO:0030838	0.196621	0.952498	2	34	positive regulation of actin filament polymerization	BP
10084	GO:0072499	0.196786	0.935542	3	29	photoreceptor cell axon guidance	BP
11154	GO:1902494	0.196878	0.858872	25	958	catalytic complex	CC
1564	GO:0005684	0.196881	0.980049	1	26	U2-type spliceosomal complex	CC
7560	GO:0044815	0.197399	0.950887	2	123	DNA packaging complex	CC
10144	GO:0080134	0.197589	0.887615	9	264	regulation of response to stress	BP
2311	GO:0006997	0.197619	0.920396	4	79	nucleus organization	BP
7777	GO:0045762	0.197763	1	1	1	positive regulation of adenylate cyclase activity	BP
8283	GO:0048102	0.197989	0.934617	3	32	autophagic cell death	BP
3603	GO:0010862	0.198225	0.981824	1	7	positive regulation of pathway-restricted SMAD protein phosphorylation	BP
9243	GO:0060389	0.198225	0.981824	1	7	pathway-restricted SMAD protein phosphorylation	BP
9244	GO:0060393	0.198225	0.981824	1	7	regulation of pathway-restricted SMAD protein phosphorylation	BP
3556	GO:0010675	0.198328	0.98002	1	19	regulation of cellular carbohydrate metabolic process	BP
8298	GO:0048148	0.198359	0.981168	1	9	behavioral response to cocaine	BP
2608	GO:0007465	0.198509	0.934472	3	31	R7 cell fate commitment	BP
7293	GO:0043547	0.198545	0.920399	4	61	positive regulation of GTPase activity	BP
1692	GO:0005902	0.198779	0.955182	2	12	microvillus	CC
8057	GO:0046620	0.199972	0.903433	6	62	regulation of organ growth	BP
10821	GO:0198738	0.200273	0.890919	8	126	cell-cell signaling by wnt	BP
1539	GO:0005643	0.201236	0.931877	3	49	nuclear pore	CC
8577	GO:0050764	0.20155	0.980814	1	8	regulation of phagocytosis	BP
5635	GO:0032268	0.2018	0.864576	17	549	regulation of cellular protein metabolic process	BP
8040	GO:0046578	0.202081	0.895128	7	95	regulation of Ras protein signal transduction	BP
10218	GO:0090224	0.203242	0.982049	1	5	regulation of spindle organization	BP
9451	GO:0061723	0.203559	0.979702	1	11	glycophagy	BP
8602	GO:0050803	0.203669	0.874633	12	170	regulation of synapse structure or activity	BP
7260	GO:0043473	0.204433	0.906408	5	117	pigmentation	BP
6766	GO:0040007	0.20457	0.854193	24	433	growth	BP
759	GO:0003712	0.204986	0.892489	7	133	transcription coregulator activity	MF
1703	GO:0005920	0.205858	0.98033	1	7	smooth septate junction	CC
2348	GO:0007051	0.206827	0.897323	6	128	spindle organization	BP
6207	GO:0034724	0.207309	0.979109	1	10	DNA replication-independent nucleosome organization	BP
2401	GO:0007165	0.207622	0.836867	52	1411	signal transduction	BP
2539	GO:0007379	0.207799	0.91748	4	32	segment specification	BP
7796	GO:0045824	0.207941	0.948402	2	28	negative regulation of innate immune response	BP
2817	GO:0008170	0.208041	0.928422	3	50	N-methyltransferase activity	MF
3406	GO:0009966	0.208101	0.844774	32	733	regulation of signal transduction	BP
321	GO:0000980	0.208202	0.948386	2	27	RNA polymerase II distal enhancer sequence-specific DNA binding	MF
7781	GO:0045786	0.208237	0.896699	6	109	negative regulation of cell cycle	BP
2529	GO:0007366	0.20845	0.979416	1	8	periodic partitioning by pair rule gene	BP
10153	GO:0086042	0.208801	1	1	1	cardiac muscle cell-cardiac muscle cell adhesion	BP
2663	GO:0007539	0.208828	0.979032	1	9	primary sex determination, soma	BP
5500	GO:0031667	0.208829	0.895729	6	157	response to nutrient levels	BP
3482	GO:0010455	0.208994	0.980967	1	5	positive regulation of cell fate commitment	BP
7822	GO:0045874	0.208994	0.980967	1	5	positive regulation of sevenless signaling pathway	BP
4200	GO:0016579	0.209042	0.947077	2	44	protein deubiquitination	BP
6680	GO:0036294	0.209192	0.928993	3	33	cellular response to decreased oxygen levels	BP
2888	GO:0008276	0.209525	0.927585	3	52	protein methyltransferase activity	MF
3966	GO:0016043	0.209563	0.830256	89	2799	cellular component organization	BP
10221	GO:0090232	0.209763	0.983849	1	3	positive regulation of spindle checkpoint	BP
10235	GO:0090267	0.209763	0.983849	1	3	positive regulation of mitotic cell cycle spindle assembly checkpoint	BP
11060	GO:1901978	0.209763	0.983849	1	3	positive regulation of cell cycle checkpoint	BP
7670	GO:0045292	0.209827	0.977473	1	20	mRNA cis splicing, via spliceosome	BP
5822	GO:0032924	0.210009	0.980023	1	6	activin receptor signaling pathway	BP
8461	GO:0048737	0.210086	0.854437	20	325	imaginal disc-derived appendage development	BP
9893	GO:0071453	0.210546	0.928213	3	34	cellular response to oxygen levels	BP
9993	GO:0071826	0.210799	0.902147	5	152	ribonucleoprotein complex subunit organization	BP
8779	GO:0051209	0.211473	0.987513	1	2	release of sequestered calcium ion into cytosol	BP
9047	GO:0051964	0.211984	0.913647	4	46	negative regulation of synapse assembly	BP
11558	GO:1905809	0.211984	0.913647	4	46	negative regulation of synapse organization	BP
10220	GO:0090231	0.212044	0.980379	1	5	regulation of spindle checkpoint	BP
10234	GO:0090266	0.212044	0.980379	1	5	regulation of mitotic cell cycle spindle assembly checkpoint	BP
11327	GO:1903504	0.212044	0.980379	1	5	regulation of mitotic spindle checkpoint	BP
1367	GO:0005080	0.212477	0.979528	1	6	protein kinase C binding	MF
11681	GO:1990709	0.212768	0.931124	3	16	presynaptic active zone organization	BP
7776	GO:0045761	0.213975	0.981177	1	4	regulation of adenylate cyclase activity	BP
2443	GO:0007224	0.214199	0.911736	4	57	smoothened signaling pathway	BP
1615	GO:0005770	0.214466	0.924572	3	67	late endosome	CC
1732	GO:0005976	0.214613	0.944921	2	40	polysaccharide metabolic process	BP
7433	GO:0044264	0.214613	0.944921	2	40	cellular polysaccharide metabolic process	BP
9212	GO:0060261	0.214735	0.976853	1	14	positive regulation of transcription initiation from RNA polymerase II promoter	BP
11751	GO:2000144	0.214735	0.976853	1	14	positive regulation of DNA-templated transcription, initiation	BP
10309	GO:0090676	0.214868	1	1	1	calcium ion transmembrane transport via low voltage-gated calcium channel	BP
2789	GO:0008104	0.215393	0.846965	22	701	protein localization	BP
2402	GO:0007166	0.215453	0.840681	29	676	cell surface receptor signaling pathway	BP
10992	GO:1901575	0.215625	0.855191	16	797	organic substance catabolic process	BP
1562	GO:0005682	0.215913	0.976087	1	20	U5 snRNP	CC
7319	GO:0043620	0.216441	0.977729	1	8	regulation of DNA-templated transcription in response to stress	BP
3415	GO:0009991	0.216551	0.890674	6	159	response to extracellular stimulus	BP
6293	GO:0035064	0.216947	0.945418	2	22	methylated histone binding	MF
10791	GO:0140034	0.216947	0.945418	2	22	methylation-dependent protein binding	MF
7646	GO:0045217	0.217185	0.982618	1	3	cell-cell junction maintenance	BP
1995	GO:0006464	0.217249	0.835005	35	1255	cellular protein modification process	BP
6664	GO:0036211	0.217249	0.835005	35	1255	protein modification process	BP
5388	GO:0031347	0.217281	0.89825	5	136	regulation of defense response	BP
7923	GO:0046148	0.217395	0.943023	2	68	pigment biosynthetic process	BP
1581	GO:0005720	0.21764	0.94672	2	15	nuclear heterochromatin	CC
2949	GO:0008361	0.218573	0.883885	7	103	regulation of cell size	BP
1576	GO:0005704	0.219216	0.975831	1	14	polytene chromosome band	CC
2638	GO:0007500	0.2194	0.980157	1	4	mesodermal cell fate determination	BP
8207	GO:0047496	0.219787	0.947763	2	11	vesicle transport along microtubule	BP
10677	GO:0099518	0.219787	0.947763	2	11	vesicle cytoskeletal trafficking	BP
9657	GO:0070588	0.220277	0.92337	3	33	calcium ion transmembrane transport	BP
9995	GO:0071840	0.2205	0.820576	90	2926	cellular component organization or biogenesis	BP
7325	GO:0043628	0.220715	0.974462	1	34	ncRNA 3'-end processing	BP
6890	GO:0042335	0.220725	0.881271	7	194	cuticle development	BP
3685	GO:0014067	0.220943	0.976404	1	9	negative regulation of phosphatidylinositol 3-kinase signaling	BP
8904	GO:0051496	0.221035	0.978588	1	5	positive regulation of stress fiber assembly	BP
7483	GO:0044432	0.221082	0.90573	4	224	endoplasmic reticulum part	CC
8833	GO:0051299	0.221518	0.943524	2	22	centrosome separation	BP
5254	GO:0031032	0.221733	0.87673	8	98	actomyosin structure organization	BP
604	GO:0002230	0.222496	0.975363	1	12	positive regulation of defense response to virus by host	BP
8561	GO:0050691	0.222496	0.975363	1	12	regulation of defense response to virus by host	BP
5518	GO:0031935	0.222525	0.92087	3	52	regulation of chromatin silencing	BP
7846	GO:0045926	0.22271	0.880931	7	109	negative regulation of growth	BP
4497	GO:0018023	0.223031	0.975079	1	13	peptidyl-lysine trimethylation	BP
10984	GO:1901564	0.223504	0.822056	55	3091	organonitrogen compound metabolic process	BP
1617	GO:0005773	0.224102	0.904383	4	136	vacuole	CC
6033	GO:0034097	0.224217	0.975664	1	9	response to cytokine	BP
8085	GO:0046677	0.224435	0.904947	4	82	response to antibiotic	BP
10988	GO:1901568	0.224794	0.973624	1	28	fatty acid derivative metabolic process	BP
270	GO:0000812	0.224918	0.977788	1	5	Swr1 complex	CC
7784	GO:0045793	0.224972	0.92021	3	41	positive regulation of cell size	BP
7346	GO:0043703	0.224973	0.976916	1	6	photoreceptor cell fate determination	BP
1698	GO:0005914	0.225521	0.97897	1	4	spot adherens junction	CC
6571	GO:0035626	0.225669	0.977632	1	5	juvenile hormone mediated signaling pathway	BP
2782	GO:0008092	0.225743	0.84472	18	315	cytoskeletal protein binding	MF
10179	GO:0090101	0.225854	0.941408	2	24	negative regulation of transmembrane receptor protein serine/threonine kinase signaling pathway	BP
2617	GO:0007478	0.226418	0.885503	6	82	leg disc morphogenesis	BP
11152	GO:1902476	0.226931	0.973892	1	15	chloride transmembrane transport	BP
4928	GO:0030073	0.226974	0.975858	1	7	insulin secretion	BP
8599	GO:0050796	0.226974	0.975858	1	7	regulation of insulin secretion	BP
7750	GO:0045678	0.22735	0.975307	1	8	positive regulation of R7 cell differentiation	BP
2812	GO:0008157	0.22785	0.940307	2	26	protein phosphatase 1 binding	MF
8460	GO:0048736	0.227996	0.839995	20	330	appendage development	BP
8728	GO:0051093	0.228539	0.852941	13	210	negative regulation of developmental process	BP
7783	GO:0045792	0.2287	0.940664	2	21	negative regulation of cell size	BP
6188	GO:0034660	0.229028	0.890013	5	313	ncRNA metabolic process	BP
5827	GO:0032934	0.229205	0.97334	1	15	sterol binding	MF
4812	GO:0021682	0.229214	0.980514	1	3	nerve maturation	BP
6679	GO:0036293	0.229214	0.902598	4	66	response to decreased oxygen levels	BP
8434	GO:0048664	0.229721	0.975239	1	7	neuron fate determination	BP
7624	GO:0045176	0.229744	0.941123	2	17	apical protein localization	BP
6334	GO:0035120	0.229978	0.839868	19	309	post-embryonic appendage morphogenesis	BP
2474	GO:0007282	0.230114	0.940968	2	17	cystoblast division	BP
7246	GO:0043414	0.230191	0.89024	5	122	macromolecule methylation	BP
11622	GO:1990255	0.230664	0.977943	1	4	subsynaptic reticulum organization	BP
5541	GO:0031985	0.231414	0.937986	2	35	Golgi cisterna	CC
1702	GO:0005919	0.231678	0.976356	1	5	pleated septate junction	CC
1645	GO:0005818	0.231699	0.943012	2	11	aster	CC
4886	GO:0023052	0.231911	0.814038	59	1635	signaling	BP
9485	GO:0061912	0.231913	0.972803	1	14	selective autophagy	BP
4573	GO:0018958	0.232091	0.915015	3	77	phenol-containing compound metabolic process	BP
3473	GO:0010378	0.232132	0.976258	1	5	temperature compensation of the circadian clock	BP
3337	GO:0009628	0.232557	0.846483	14	405	response to abiotic stimulus	BP
4777	GO:0019904	0.232727	0.900174	4	76	protein domain specific binding	MF
493	GO:0001752	0.23294	0.890217	5	60	compound eye photoreceptor fate commitment	BP
1488	GO:0005496	0.233528	0.97216	1	16	steroid binding	MF
2938	GO:0008347	0.233742	0.917045	3	28	glial cell migration	BP
5637	GO:0032270	0.233761	0.861682	9	262	positive regulation of cellular protein metabolic process	BP
5158	GO:0030707	0.23379	0.838335	18	300	ovarian follicle cell development	BP
559	GO:0002066	0.23423	0.837975	18	301	columnar/cuboidal epithelial cell development	BP
5502	GO:0031669	0.235651	0.898207	4	84	cellular response to nutrient levels	BP
8557	GO:0050684	0.235837	0.897713	4	104	regulation of mRNA processing	BP
2335	GO:0007032	0.23589	0.971219	1	20	endosome organization	BP
7947	GO:0046328	0.23601	0.913544	3	55	regulation of JNK cascade	BP
9413	GO:0061541	0.236306	0.976785	1	4	rhabdomere morphogenesis	BP
6278	GO:0035041	0.236657	0.971956	1	12	sperm chromatin decondensation	BP
8062	GO:0046626	0.237048	0.93556	2	34	regulation of insulin receptor signaling pathway	BP
10841	GO:1900076	0.237048	0.93556	2	34	regulation of cellular response to insulin stimulus	BP
3688	GO:0014070	0.237257	0.877894	6	94	response to organic cyclic compound	BP
4789	GO:0019955	0.237339	0.972968	1	8	cytokine binding	MF
5448	GO:0031497	0.237617	0.911567	3	105	chromatin assembly	BP
7369	GO:0043971	0.237684	1	1	1	histone H3-K18 acetylation	BP
7379	GO:0043993	0.237684	1	1	1	histone acetyltransferase activity (H3-K18 specific)	MF
7384	GO:0044017	0.237684	1	1	1	histone acetyltransferase activity (H3-K27 specific)	MF
11616	GO:1990226	0.237684	1	1	1	histone methyltransferase binding	MF
7620	GO:0045171	0.238149	0.935944	2	25	intercellular bridge	CC
1372	GO:0005089	0.238167	0.914531	3	29	Rho guanyl-nucleotide exchange factor activity	MF
4261	GO:0016706	0.238325	0.969806	1	45	oxidoreductase activity, acting on paired donors, with incorporation or reduction of molecular oxygen, 2-oxoglutarate as one donor, and incorporation of one atom each of oxygen into both donors	MF
2101	GO:0006612	0.238886	0.969814	1	36	protein targeting to membrane	BP
7372	GO:0043982	0.238953	0.983789	1	2	histone H4-K8 acetylation	BP
8271	GO:0048082	0.239123	0.971555	1	11	regulation of adult chitin-containing cuticle pigmentation	BP
822	GO:0003916	0.239448	0.974649	1	5	DNA topoisomerase activity	MF
9625	GO:0070482	0.23981	0.895817	4	79	response to oxygen levels	BP
2803	GO:0008140	0.240652	0.98354	1	2	cAMP response element binding protein binding	MF
7768	GO:0045742	0.240877	0.970707	1	13	positive regulation of epidermal growth factor receptor signaling pathway	BP
10929	GO:1901186	0.240877	0.970707	1	13	positive regulation of ERBB signaling pathway	BP
6277	GO:0035039	0.241008	0.970673	1	13	male pronucleus assembly	BP
5744	GO:0032529	0.241825	0.983368	1	2	follicle cell microvillus organization	BP
5861	GO:0033046	0.241852	0.934764	2	22	negative regulation of sister chromatid segregation	BP
7373	GO:0043983	0.241917	0.978144	1	3	histone H4-K12 acetylation	BP
4848	GO:0022613	0.242386	0.872714	6	277	ribonucleoprotein complex biogenesis	BP
4199	GO:0016578	0.242906	0.971199	1	9	histone deubiquitination	BP
4109	GO:0016363	0.242931	0.972856	1	6	nuclear matrix	CC
9057	GO:0051985	0.242952	0.934104	2	23	negative regulation of chromosome segregation	BP
6793	GO:0042044	0.243755	0.933588	2	24	fluid transport	BP
7007	GO:0042706	0.244114	0.882995	5	61	eye photoreceptor cell fate commitment	BP
9712	GO:0070838	0.244329	0.893059	4	79	divalent metal ion transport	BP
10088	GO:0072511	0.244329	0.893059	4	79	divalent inorganic cation transport	BP
5804	GO:0032872	0.244506	0.908763	3	58	regulation of stress-activated MAPK cascade	BP
9585	GO:0070302	0.244506	0.908763	3	58	regulation of stress-activated protein kinase signaling cascade	BP
6622	GO:0035997	0.245124	0.973359	1	5	rhabdomere microvillus membrane	CC
4824	GO:0022008	0.245317	0.806663	45	841	neurogenesis	BP
6993	GO:0042679	0.245415	0.973292	1	5	compound eye cone cell fate specification	BP
6994	GO:0042682	0.245415	0.973292	1	5	regulation of compound eye cone cell fate specification	BP
5501	GO:0031668	0.246239	0.891704	4	86	cellular response to extracellular stimulus	BP
8429	GO:0048640	0.246563	0.871901	6	84	negative regulation of developmental growth	BP
11692	GO:1990782	0.246736	0.971211	1	7	protein tyrosine kinase binding	MF
10449	GO:0097553	0.246995	0.974499	1	4	calcium ion transmembrane import into cytosol	BP
4776	GO:0019903	0.247221	0.9312	2	31	protein phosphatase binding	MF
5622	GO:0032233	0.247287	0.971074	1	7	positive regulation of actin filament bundle assembly	BP
5834	GO:0032968	0.2474	0.932921	2	19	positive regulation of transcription elongation from RNA polymerase II promoter	BP
5630	GO:0032259	0.2475	0.878945	5	126	methylation	BP
5328	GO:0031213	0.247613	0.982499	1	2	RSF complex	CC
5461	GO:0031528	0.247819	0.971687	1	6	microvillus membrane	CC
7730	GO:0045570	0.247914	0.89279	4	43	regulation of imaginal disc growth	BP
5961	GO:0033583	0.248064	0.971627	1	6	rhabdomere membrane	CC
6333	GO:0035114	0.248163	0.825008	19	318	imaginal disc-derived appendage morphogenesis	BP
2349	GO:0007052	0.248443	0.890557	4	78	mitotic spindle organization	BP
9211	GO:0060260	0.248967	0.967504	1	24	regulation of transcription initiation from RNA polymerase II promoter	BP
11749	GO:2000142	0.248967	0.967504	1	24	regulation of DNA-templated transcription, initiation	BP
8118	GO:0046843	0.249161	0.906444	3	52	dorsal appendage formation	BP
9497	GO:0062013	0.249231	0.968077	1	16	positive regulation of small molecule metabolic process	BP
1398	GO:0005198	0.249438	0.838338	12	500	structural molecule activity	MF
10388	GO:0097264	0.24963	1	1	1	self proteolysis	BP
7520	GO:0044613	0.249657	0.969483	1	9	nuclear pore central transport channel	CC
1869	GO:0006265	0.250347	0.969745	1	8	DNA topological change	BP
2411	GO:0007178	0.250512	0.889337	4	76	transmembrane receptor protein serine/threonine kinase signaling pathway	BP
5357	GO:0031298	0.250626	0.969232	1	9	replication fork protection complex	CC
8972	GO:0051716	0.250723	0.796948	61	1817	cellular response to stimulus	BP
3635	GO:0010948	0.250966	0.889154	4	73	negative regulation of cell cycle process	BP
7989	GO:0046461	0.251217	0.96782	1	14	neutral lipid catabolic process	BP
7991	GO:0046464	0.251217	0.96782	1	14	acylglycerol catabolic process	BP
5234	GO:0030968	0.25135	0.967502	1	16	endoplasmic reticulum unfolded protein response	BP
6854	GO:0042221	0.251725	0.803466	39	992	response to chemical	BP
8029	GO:0046532	0.25253	0.889869	4	44	regulation of photoreceptor cell differentiation	BP
11163	GO:1902562	0.252538	0.905042	3	44	H4 histone acetyltransferase complex	CC
7356	GO:0043903	0.252629	0.967035	1	17	regulation of symbiosis, encompassing mutualism through parasitism	BP
6330	GO:0035107	0.252654	0.821304	19	320	appendage morphogenesis	BP
6970	GO:0042592	0.252688	0.833021	13	443	homeostatic process	BP
4456	GO:0017124	0.252811	0.96969	1	7	SH3 domain binding	MF
319	GO:0000978	0.253496	0.887768	4	68	RNA polymerase II proximal promoter sequence-specific DNA binding	MF
5152	GO:0030695	0.254047	0.875457	5	85	GTPase regulator activity	MF
8736	GO:0051101	0.254467	0.930307	2	17	regulation of DNA binding	BP
11787	GO:2000370	0.255	0.971029	1	5	positive regulation of clathrin-dependent endocytosis	BP
8747	GO:0051130	0.255163	0.831645	13	278	positive regulation of cellular component organization	BP
4218	GO:0016604	0.25537	0.925925	2	64	nuclear body	CC
4171	GO:0016529	0.255558	0.96978	1	6	sarcoplasmic reticulum	CC
6902	GO:0042383	0.255613	0.970881	1	5	sarcolemma	CC
5076	GO:0030506	0.25566	0.98125	1	2	ankyrin binding	MF
2596	GO:0007446	0.25586	0.875658	5	56	imaginal disc growth	BP
5460	GO:0031526	0.256244	0.970728	1	5	brush border membrane	CC
8179	GO:0046972	0.25629	0.970717	1	5	histone acetyltransferase activity (H4-K16 specific)	MF
9872	GO:0071363	0.256386	0.873675	5	93	cellular response to growth factor stimulus	BP
6236	GO:0034976	0.256487	0.901621	3	70	response to endoplasmic reticulum stress	BP
4162	GO:0016500	0.256854	0.969453	1	6	protein-hormone receptor activity	MF
2490	GO:0007298	0.257048	0.850789	8	121	border follicle cell migration	BP
8269	GO:0048079	0.25714	0.966198	1	14	regulation of cuticle pigmentation	BP
4815	GO:0021782	0.258068	0.926059	2	32	glial cell development	BP
2901	GO:0008293	0.258154	0.926212	2	30	torso signaling pathway	BP
6394	GO:0035207	0.258451	0.968239	1	7	negative regulation of hemocyte proliferation	BP
8780	GO:0051213	0.258847	0.963956	1	54	dioxygenase activity	MF
2945	GO:0008356	0.259261	0.862617	6	101	asymmetric cell division	BP
2392	GO:0007154	0.259273	0.789582	60	1672	cell communication	BP
325	GO:0000987	0.259365	0.883944	4	72	proximal promoter sequence-specific DNA binding	MF
10590	GO:0098852	0.260106	0.965207	1	15	lytic vacuole membrane	CC
1191	GO:0004674	0.260206	0.847486	8	189	protein serine/threonine kinase activity	MF
4359	GO:0016877	0.260255	0.963907	1	34	ligase activity, forming carbon-sulfur bonds	MF
4749	GO:0019838	0.260909	0.966118	1	10	growth factor binding	MF
11058	GO:1901976	0.261947	0.966699	1	8	regulation of cell cycle checkpoint	BP
5324	GO:0031208	0.2622	0.96663	1	8	POZ domain binding	MF
3532	GO:0010603	0.262546	0.967997	1	6	regulation of cytoplasmic mRNA processing body assembly	BP
1631	GO:0005790	0.262931	0.970864	1	4	smooth endoplasmic reticulum	CC
9046	GO:0051963	0.263261	0.84635	8	115	regulation of synapse assembly	BP
7979	GO:0046427	0.263417	0.965425	1	10	positive regulation of JAK-STAT cascade	BP
11479	GO:1904894	0.263417	0.965425	1	10	positive regulation of STAT cascade	BP
5949	GO:0033554	0.263851	0.812936	18	555	cellular response to stress	BP
557	GO:0002064	0.263932	0.811893	19	334	epithelial cell development	BP
5285	GO:0031090	0.264253	0.833739	10	579	organelle membrane	CC
3089	GO:0008757	0.265009	0.896305	3	87	S-adenosylmethionine-dependent methyltransferase activity	MF
6465	GO:0035289	0.265062	0.964151	1	13	posterior head segmentation	BP
2570	GO:0007417	0.265305	0.821186	14	244	central nervous system development	BP
7767	GO:0045740	0.265324	0.965781	1	8	positive regulation of DNA replication	BP
7469	GO:0044403	0.265572	0.963148	1	19	symbiont process	BP
5338	GO:0031234	0.267216	0.962664	1	19	extrinsic component of cytoplasmic side of plasma membrane	CC
6827	GO:0042136	0.267391	0.962833	1	17	neurotransmitter biosynthetic process	BP
2493	GO:0007301	0.267533	0.963942	1	11	female germline ring canal formation	BP
7244	GO:0043412	0.267896	0.791331	35	1343	macromolecule modification	BP
7519	GO:0044611	0.268092	0.969628	1	4	nuclear pore inner ring	CC
4025	GO:0016199	0.268158	0.89884	3	25	axon midline choice point recognition	BP
8147	GO:0046914	0.268401	0.815003	15	679	transition metal ion binding	MF
8101	GO:0046777	0.268538	0.896269	3	40	protein autophosphorylation	BP
10145	GO:0080135	0.2686	0.877166	4	109	regulation of cellular response to stress	BP
497	GO:0001763	0.268645	0.878717	4	58	morphogenesis of a branching structure	BP
8468	GO:0048754	0.268645	0.878717	4	58	branching morphogenesis of an epithelial tube	BP
9253	GO:0060446	0.268645	0.878717	4	58	branching involved in open tracheal system development	BP
9361	GO:0061138	0.268645	0.878717	4	58	morphogenesis of a branching epithelium	BP
5530	GO:0031965	0.269435	0.920181	2	37	nuclear membrane	CC
9669	GO:0070646	0.269651	0.919042	2	61	protein modification by small protein removal	BP
9715	GO:0070848	0.270511	0.864132	5	94	response to growth factor	BP
8430	GO:0048644	0.270959	0.964884	1	7	muscle organ morphogenesis	BP
1368	GO:0005085	0.271123	0.864321	5	76	guanyl-nucleotide exchange factor activity	MF
6709	GO:0036442	0.271671	0.960394	1	37	proton-exporting ATPase activity	MF
2714	GO:0007623	0.272517	0.844992	7	143	circadian rhythm	BP
7471	GO:0044419	0.273598	0.960563	1	21	interspecies interaction between organisms	BP
5753	GO:0032543	0.273642	0.959135	1	105	mitochondrial translation	BP
10532	GO:0098661	0.274056	0.960028	1	27	inorganic anion transmembrane transport	BP
1610	GO:0005764	0.274448	0.89105	3	74	lysosome	CC
5734	GO:0032507	0.274502	0.893793	3	32	maintenance of protein location in cell	BP
9279	GO:0060589	0.274558	0.861096	5	105	nucleoside-triphosphatase regulator activity	MF
5305	GO:0031122	0.274562	0.894281	3	29	cytoplasmic microtubule organization	BP
9267	GO:0060562	0.274669	0.79571	24	447	epithelial tube morphogenesis	BP
5351	GO:0031281	0.274968	0.978044	1	2	positive regulation of cyclase activity	BP
5081	GO:0030512	0.275095	0.963732	1	7	negative regulation of transforming growth factor beta receptor signaling pathway	BP
11385	GO:1903845	0.275095	0.963732	1	7	negative regulation of cellular response to transforming growth factor beta stimulus	BP
8261	GO:0048069	0.275581	0.916657	2	45	eye pigmentation	BP
3779	GO:0015248	0.275815	0.960788	1	14	sterol transporter activity	MF
8858	GO:0051349	0.275956	0.971021	1	3	positive regulation of lyase activity	BP
2412	GO:0007179	0.27714	0.918267	2	22	transforming growth factor beta receptor signaling pathway	BP
6294	GO:0035065	0.277967	0.960135	1	14	regulation of histone acetylation	BP
11062	GO:1901983	0.277967	0.960135	1	14	regulation of protein acetylation	BP
11844	GO:2000756	0.277967	0.960135	1	14	regulation of peptidyl-lysine acetylation	BP
1514	GO:0005546	0.278303	0.961578	1	9	phosphatidylinositol-4,5-bisphosphate binding	MF
5716	GO:0032482	0.278377	0.915154	2	47	Rab protein signal transduction	BP
10674	GO:0099514	0.278808	0.964954	1	5	synaptic vesicle cytoskeletal transport	BP
10676	GO:0099517	0.278808	0.964954	1	5	synaptic vesicle transport along microtubule	BP
3985	GO:0016073	0.27888	0.958195	1	35	snRNA metabolic process	BP
3355	GO:0009725	0.27925	0.840025	7	143	response to hormone	BP
9934	GO:0071559	0.27933	0.916788	2	24	response to transforming growth factor beta	BP
9935	GO:0071560	0.27933	0.916788	2	24	cellular response to transforming growth factor beta stimulus	BP
8950	GO:0051649	0.279335	0.789944	25	783	establishment of localization in cell	BP
5580	GO:0032101	0.279351	0.847605	6	141	regulation of response to external stimulus	BP
2029	GO:0006513	0.279429	0.960809	1	10	protein monoubiquitination	BP
9504	GO:0065003	0.280182	0.810692	13	583	protein-containing complex assembly	BP
8372	GO:0048511	0.280354	0.839176	7	145	rhythmic process	BP
453	GO:0001674	0.280616	0.960454	1	10	female germ cell nucleus	CC
8952	GO:0051651	0.28125	0.889401	3	35	maintenance of location in cell	BP
777	GO:0003779	0.281632	0.822647	10	127	actin binding	MF
6406	GO:0035220	0.281758	0.79377	21	366	wing disc development	BP
661	GO:0002790	0.28194	0.886337	3	83	peptide secretion	BP
5382	GO:0031338	0.28286	0.958629	1	14	regulation of vesicle fusion	BP
7748	GO:0045676	0.282969	0.915618	2	21	regulation of R7 cell differentiation	BP
527	GO:0001934	0.283285	0.845098	6	121	positive regulation of protein phosphorylation	BP
5674	GO:0032388	0.283527	0.915888	2	19	positive regulation of intracellular transport	BP
2577	GO:0007424	0.283854	0.806197	14	234	open tracheal system development	BP
3956	GO:0016028	0.284592	0.913814	2	26	rhabdomere	CC
6855	GO:0042246	0.284729	0.957683	1	16	tissue regeneration	BP
2675	GO:0007560	0.284836	0.791088	21	379	imaginal disc morphogenesis	BP
8393	GO:0048563	0.284836	0.791088	21	379	post-embryonic animal organ morphogenesis	BP
172	GO:0000407	0.284956	0.957462	1	17	phagophore assembly site	CC
5389	GO:0031348	0.285464	0.912226	2	36	negative regulation of defense response	BP
1750	GO:0006006	0.285865	0.955728	1	43	glucose metabolic process	BP
2776	GO:0008083	0.286587	0.95611	1	26	growth factor activity	MF
9754	GO:0070922	0.28725	0.961228	1	6	small RNA loading onto RISC	BP
6393	GO:0035206	0.287365	0.885162	3	40	regulation of hemocyte proliferation	BP
5782	GO:0032786	0.287448	0.912719	2	24	positive regulation of DNA-templated transcription, elongation	BP
8799	GO:0051246	0.288367	0.794269	17	580	regulation of protein metabolic process	BP
7467	GO:0044391	0.288473	0.954142	1	177	ribosomal subunit	CC
2429	GO:0007205	0.289124	0.962115	1	5	protein kinase C-activating G protein-coupled receptor signaling pathway	BP
5349	GO:0031279	0.289627	0.961973	1	5	regulation of cyclase activity	BP
519	GO:0001894	0.29012	0.864973	4	55	tissue homeostasis	BP
7823	GO:0045875	0.29041	0.967642	1	3	negative regulation of sister chromatid cohesion	BP
318	GO:0000977	0.290437	0.831385	7	164	RNA polymerase II regulatory region sequence-specific DNA binding	MF
8851	GO:0051339	0.290595	0.960254	1	6	regulation of lyase activity	BP
1113	GO:0004553	0.290985	0.907651	2	85	hydrolase activity, hydrolyzing O-glycosyl compounds	MF
11068	GO:1901990	0.291098	0.849688	5	101	regulation of mitotic cell cycle phase transition	BP
10223	GO:0090235	0.291815	0.975002	1	2	regulation of metaphase plate congression	BP
2705	GO:0007614	0.292	0.884702	3	26	short-term memory	BP
10109	GO:0072594	0.292587	0.847625	5	169	establishment of protein localization to organelle	BP
6262	GO:0035020	0.292941	0.967028	1	3	regulation of Rac protein signal transduction	BP
4202	GO:0016581	0.293065	0.958482	1	7	NuRD complex	CC
10287	GO:0090545	0.293065	0.958482	1	7	CHD-type complex	CC
7133	GO:0043087	0.293304	0.848446	5	90	regulation of GTPase activity	BP
8690	GO:0051017	0.293324	0.908345	2	34	actin filament bundle assembly	BP
11065	GO:1901987	0.293364	0.848017	5	104	regulation of cell cycle phase transition	BP
57	GO:0000127	0.293944	0.962987	1	4	transcription factor TFIIIC complex	CC
9627	GO:0070507	0.294285	0.862286	4	54	regulation of microtubule cytoskeleton organization	BP
8854	GO:0051345	0.294313	0.860367	4	102	positive regulation of hydrolase activity	BP
10801	GO:0140101	0.294831	0.952263	1	80	catalytic activity, acting on a tRNA	MF
9962	GO:0071695	0.295212	0.848297	5	64	anatomical structure maturation	BP
2372	GO:0007097	0.295595	0.881629	3	30	nuclear migration	BP
8016	GO:0046503	0.296055	0.953586	1	19	glycerolipid catabolic process	BP
243	GO:0000775	0.296192	0.859525	4	85	chromosome, centromeric region	CC
2491	GO:0007299	0.296861	0.958392	1	6	ovarian follicle cell-cell adhesion	BP
4024	GO:0016198	0.296954	0.88147	3	27	axon choice point recognition	BP
1909	GO:0006333	0.297518	0.876008	3	135	chromatin assembly or disassembly	BP
11254	GO:1903147	0.297784	1	1	1	negative regulation of autophagy of mitochondrion	BP
2450	GO:0007254	0.298085	0.87691	3	67	JNK cascade	BP
6805	GO:0042062	0.298336	0.973761	1	2	long-term strengthening of neuromuscular junction	BP
10187	GO:0090132	0.29884	0.8082	10	169	epithelium migration	BP
4406	GO:0017015	0.298985	0.955852	1	8	regulation of transforming growth factor beta receptor signaling pathway	BP
11384	GO:1903844	0.298985	0.955852	1	8	regulation of cellular response to transforming growth factor beta stimulus	BP
375	GO:0001158	0.299052	0.905066	2	37	enhancer sequence-specific DNA binding	MF
8607	GO:0050808	0.299426	0.790411	15	281	synapse organization	BP
4575	GO:0018991	0.29969	0.951797	1	25	oviposition	BP
10431	GO:0097485	0.300246	0.781719	19	271	neuron projection guidance	BP
6063	GO:0034243	0.300667	0.905905	2	24	regulation of transcription elongation from RNA polymerase II promoter	BP
6164	GO:0034599	0.301231	0.950753	1	35	cellular response to oxidative stress	BP
6886	GO:0042327	0.30125	0.831806	6	128	positive regulation of phosphorylation	BP
8800	GO:0051247	0.301813	0.809604	9	278	positive regulation of protein metabolic process	BP
8074	GO:0046664	0.301816	0.954951	1	8	dorsal closure, amnioserosa morphology change	BP
3668	GO:0014017	0.302364	0.878732	3	25	neuroblast fate commitment	BP
11786	GO:2000369	0.302591	0.955534	1	7	regulation of clathrin-dependent endocytosis	BP
99	GO:0000226	0.302832	0.789758	14	349	microtubule cytoskeleton organization	BP
5002	GO:0030246	0.303442	0.900612	2	117	carbohydrate binding	MF
3046	GO:0008582	0.303458	0.822599	7	108	regulation of synaptic growth at neuromuscular junction	BP
8251	GO:0048052	0.303604	0.957915	1	5	R1/R6 cell differentiation	BP
1630	GO:0005789	0.303687	0.871723	3	198	endoplasmic reticulum membrane	CC
8181	GO:0046975	0.304443	0.960072	1	4	histone methyltransferase activity (H3-K36 specific)	MF
11198	GO:1902850	0.304483	0.840253	5	98	microtubule cytoskeleton organization involved in mitosis	BP
5640	GO:0032273	0.304505	0.901993	2	39	positive regulation of protein polymerization	BP
10290	GO:0090568	0.305008	0.951668	1	13	nuclear transcriptional repressor complex	CC
2893	GO:0008285	0.305209	0.840231	5	83	negative regulation of cell proliferation	BP
8038	GO:0046552	0.305278	0.840973	5	67	photoreceptor cell fate commitment	BP
7226	GO:0043296	0.30531	0.854055	4	67	apical junction complex	CC
11340	GO:1903532	0.305411	0.901947	2	34	positive regulation of secretion by cell	BP
4775	GO:0019902	0.305488	0.901807	2	35	phosphatase binding	MF
6092	GO:0034334	0.305925	0.952014	1	11	adherens junction maintenance	BP
741	GO:0003674	0.306174	0.775366	173	9829	molecular_function	MF
11841	GO:2000736	0.306354	0.902346	2	27	regulation of stem cell differentiation	BP
7747	GO:0045666	0.306541	0.839836	5	71	positive regulation of neuron differentiation	BP
1519	GO:0005575	0.306755	0.778921	175	9617	cellular_component	CC
396	GO:0001227	0.307359	0.852511	4	70	DNA-binding transcription repressor activity, RNA polymerase II-specific	MF
8256	GO:0048058	0.307459	0.963374	1	3	compound eye corneal lens development	BP
5859	GO:0033044	0.307634	0.811717	8	156	regulation of chromosome organization	BP
9262	GO:0060541	0.307723	0.786342	14	243	respiratory system development	BP
10672	GO:0099512	0.30799	0.796408	11	191	supramolecular fiber	CC
11790	GO:2000377	0.308161	0.950897	1	12	regulation of reactive oxygen species metabolic process	BP
2784	GO:0008094	0.308432	0.871625	3	46	DNA-dependent ATPase activity	MF
8596	GO:0050793	0.308449	0.755354	36	711	regulation of developmental process	BP
1693	GO:0005903	0.308801	0.952012	1	9	brush border	CC
1956	GO:0006405	0.309085	0.898557	2	57	RNA export from nucleus	BP
10562	GO:0098791	0.309094	0.835875	5	159	Golgi subcompartment	CC
941	GO:0004143	0.309119	0.953446	1	7	diacylglycerol kinase activity	MF
4932	GO:0030100	0.309508	0.870429	3	53	regulation of endocytosis	BP
9560	GO:0070192	0.309936	0.869977	3	56	chromosome organization involved in meiotic cell cycle	BP
5444	GO:0031490	0.310075	0.897402	2	81	chromatin DNA binding	MF
5540	GO:0031984	0.310315	0.815168	7	339	organelle subcompartment	CC
5803	GO:0032870	0.310836	0.835322	5	112	cellular response to hormone stimulus	BP
8545	GO:0050657	0.311344	0.848938	4	94	nucleic acid transport	BP
8546	GO:0050658	0.311344	0.848938	4	94	RNA transport	BP
2458	GO:0007265	0.311617	0.808443	8	166	Ras protein signal transduction	BP
9415	GO:0061572	0.311656	0.898367	2	36	actin filament bundle organization	BP
9233	GO:0060322	0.311866	0.808941	8	128	head development	BP
4083	GO:0016319	0.312047	0.835876	5	71	mushroom body development	BP
2330	GO:0007026	0.312399	0.907275	2	10	negative regulation of microtubule depolymerization	BP
7370	GO:0043974	0.312429	0.970956	1	2	histone H3-K27 acetylation	BP
698	GO:0003015	0.31277	0.897276	2	42	heart process	BP
114	GO:0000271	0.312818	0.948092	1	17	polysaccharide biosynthetic process	BP
5980	GO:0033692	0.312818	0.948092	1	17	cellular polysaccharide biosynthetic process	BP
8053	GO:0046604	0.312837	1	1	1	positive regulation of mitotic centrosome separation	BP
10068	GO:0072382	0.312837	1	1	1	minus-end-directed vesicle transport along microtubule	BP
10071	GO:0072385	0.312837	1	1	1	minus-end-directed organelle transport along microtubule	BP
10618	GO:0098958	0.312837	1	1	1	retrograde axonal transport of mitochondrion	BP
8871	GO:0051403	0.313354	0.867051	3	73	stress-activated MAPK cascade	BP
10861	GO:1900182	0.313616	0.951082	1	8	positive regulation of protein localization to nucleus	BP
3479	GO:0010452	0.313958	0.954753	1	5	histone H3-K36 methylation	BP
2815	GO:0008168	0.314312	0.865543	3	115	methyltransferase activity	MF
10760	GO:0110117	0.314334	0.949591	1	10	positive regulation of compound eye photoreceptor cell differentiation	BP
6443	GO:0035262	0.31434	0.951736	1	7	gonad morphogenesis	BP
8056	GO:0046607	0.314835	0.97046	1	2	positive regulation of centrosome cycle	BP
2439	GO:0007218	0.315035	0.945388	1	50	neuropeptide signaling pathway	BP
10731	GO:0106036	0.315195	0.961334	1	3	assembly of apicomedial cortex actomyosin	BP
7825	GO:0045879	0.315282	0.898578	2	22	negative regulation of smoothened signaling pathway	BP
7129	GO:0043073	0.315496	0.946698	1	20	germ cell nucleus	CC
5295	GO:0031111	0.315869	0.904257	2	11	negative regulation of microtubule polymerization or depolymerization	BP
8821	GO:0051283	0.315891	0.956745	1	4	negative regulation of sequestering of calcium ion	BP
5157	GO:0030706	0.315928	0.868481	3	33	germarium-derived oocyte differentiation	BP
11069	GO:1901991	0.3162	0.865979	3	56	negative regulation of mitotic cell cycle phase transition	BP
6792	GO:0042043	0.316648	0.949353	1	9	neurexin family protein binding	MF
3589	GO:0010823	0.316712	0.9565	1	4	negative regulation of mitochondrion organization	BP
4926	GO:0030071	0.316917	0.896027	2	31	regulation of mitotic metaphase/anaphase transition	BP
11066	GO:1901988	0.316924	0.865456	3	57	negative regulation of cell cycle phase transition	BP
9918	GO:0071496	0.317298	0.844857	4	92	cellular response to external stimulus	BP
11085	GO:1902099	0.317876	0.895372	2	32	regulation of metaphase/anaphase transition of cell cycle	BP
4617	GO:0019209	0.318095	0.945632	1	21	kinase activator activity	MF
5021	GO:0030295	0.318095	0.945632	1	21	protein kinase activator activity	MF
5942	GO:0033522	0.318297	0.951649	1	6	histone H2A ubiquitination	BP
8820	GO:0051282	0.318557	0.953306	1	5	regulation of sequestering of calcium ion	BP
4420	GO:0017053	0.31886	0.895233	2	29	transcriptional repressor complex	CC
7847	GO:0045927	0.318884	0.810486	7	117	positive regulation of growth	BP
11094	GO:1902115	0.318918	0.895057	2	30	regulation of organelle assembly	BP
4980	GO:0030178	0.319114	0.865013	3	44	negative regulation of Wnt signaling pathway	BP
1388	GO:0005126	0.31945	0.945704	1	17	cytokine receptor binding	MF
2097	GO:0006606	0.319507	0.863529	3	62	protein import into nucleus	BP
7792	GO:0045815	0.319787	0.895227	2	26	positive regulation of gene expression, epigenetic	BP
5533	GO:0031968	0.319898	0.943681	1	45	organelle outer membrane	CC
2707	GO:0007616	0.319941	0.83003	5	73	long-term memory	BP
8589	GO:0050777	0.320338	0.892503	2	52	negative regulation of immune response	BP
868	GO:0004003	0.321262	0.894824	2	24	ATP-dependent DNA helicase activity	MF
9705	GO:0070822	0.32172	0.945808	1	13	Sin3-type complex	CC
4783	GO:0019933	0.322444	0.862592	3	47	cAMP-mediated signaling	BP
5160	GO:0030709	0.322538	0.950245	1	6	border follicle cell delamination	BP
6689	GO:0036335	0.32256	0.893337	2	28	intestinal stem cell homeostasis	BP
11379	GO:1903827	0.322883	0.843159	4	50	regulation of cellular protein localization	BP
10594	GO:0098862	0.322949	0.946094	1	11	cluster of actin-based cell projections	CC
5815	GO:0032886	0.323072	0.842075	4	62	regulation of microtubule-based process	BP
4761	GO:0019867	0.323325	0.942356	1	46	outer membrane	CC
9524	GO:0070063	0.323342	0.943578	1	22	RNA polymerase binding	MF
2740	GO:0008026	0.323677	0.861084	3	57	ATP-dependent helicase activity	MF
9519	GO:0070035	0.323677	0.861084	3	57	purine NTP-dependent helicase activity	MF
6498	GO:0035326	0.324045	0.891216	2	39	enhancer binding	MF
4813	GO:0021700	0.324137	0.778941	12	229	developmental maturation	BP
3788	GO:0015278	0.324301	0.949654	1	6	calcium-release channel activity	MF
11433	GO:1904396	0.325031	0.805868	7	111	regulation of neuromuscular junction development	BP
11726	GO:2000045	0.325115	0.892469	2	25	regulation of G1/S transition of mitotic cell cycle	BP
7618	GO:0045169	0.325176	0.862576	3	33	fusome	CC
838	GO:0003951	0.325223	0.944871	1	12	NAD+ kinase activity	MF
10643	GO:0099081	0.325366	0.782087	11	193	supramolecular polymer	CC
55	GO:0000124	0.325768	0.942664	1	22	SAGA complex	CC
9617	GO:0070461	0.325768	0.942664	1	22	SAGA-type complex	CC
10175	GO:0090097	0.32581	0.945061	1	11	regulation of decapentaplegic signaling pathway	BP
8794	GO:0051237	0.325873	0.95841	1	3	maintenance of RNA location	BP
2954	GO:0008366	0.326318	0.944876	1	11	axon ensheathment	BP
8793	GO:0051236	0.326974	0.837943	4	96	establishment of RNA localization	BP
469	GO:0001709	0.327807	0.796312	8	128	cell fate determination	BP
9043	GO:0051960	0.327872	0.757412	19	333	regulation of nervous system development	BP
10580	GO:0098827	0.32883	0.855332	3	203	endoplasmic reticulum subcompartment	CC
2562	GO:0007406	0.329149	0.889322	2	30	negative regulation of neuroblast proliferation	BP
11759	GO:2000178	0.329149	0.889322	2	30	negative regulation of neural precursor cell proliferation	BP
2281	GO:0006935	0.329478	0.756394	19	281	chemotaxis	BP
5626	GO:0032241	0.329806	0.949653	1	5	positive regulation of nucleobase-containing compound transport	BP
8112	GO:0046833	0.329806	0.949653	1	5	positive regulation of RNA export from nucleus	BP
11192	GO:1902806	0.329814	0.889436	2	27	regulation of cell cycle G1/S phase transition	BP
8433	GO:0048663	0.330068	0.822467	5	75	neuron fate commitment	BP
10642	GO:0099080	0.33009	0.778135	11	195	supramolecular complex	CC
6105	GO:0034399	0.330241	0.887779	2	38	nuclear periphery	CC
4223	GO:0016616	0.330864	0.939117	1	63	oxidoreductase activity, acting on the CH-OH group of donors, NAD or NADP as acceptor	MF
3519	GO:0010562	0.330945	0.809182	6	137	positive regulation of phosphorus metabolic process	BP
7856	GO:0045937	0.330945	0.809182	6	137	positive regulation of phosphate metabolic process	BP
6821	GO:0042127	0.331194	0.781303	10	218	regulation of cell proliferation	BP
11867	GO:2001020	0.331447	0.940036	1	27	regulation of response to DNA damage stimulus	BP
3529	GO:0010591	0.33238	0.940868	1	17	regulation of lamellipodium assembly	BP
11181	GO:1902743	0.33238	0.940868	1	17	regulation of lamellipodium organization	BP
2485	GO:0007293	0.33247	0.819848	5	95	germarium-derived egg chamber formation	BP
7396	GO:0044089	0.332817	0.799112	7	137	positive regulation of cellular component biogenesis	BP
4086	GO:0016322	0.333441	0.835277	4	55	neuron remodeling	BP
8705	GO:0051047	0.334672	0.885422	2	36	positive regulation of secretion	BP
10936	GO:1901216	0.334914	0.943626	1	8	positive regulation of neuron death	BP
4854	GO:0022626	0.335291	0.936756	1	198	cytosolic ribosome	CC
2403	GO:0007167	0.336213	0.765137	13	255	enzyme linked receptor protein signaling pathway	BP
4792	GO:0019991	0.336316	0.883661	2	46	septate junction assembly	BP
293	GO:0000922	0.336777	0.884544	2	33	spindle pole	CC
8513	GO:0050000	0.337014	0.884672	2	31	chromosome localization	BP
10559	GO:0098781	0.337145	0.938676	1	19	ncRNA transcription	BP
8948	GO:0051647	0.337854	0.853636	3	37	nucleus localization	BP
7364	GO:0043954	0.338076	0.854795	3	30	cellular component maintenance	BP
4045	GO:0016242	0.339153	0.942069	1	8	negative regulation of macroautophagy	BP
10278	GO:0090501	0.339161	0.936465	1	36	RNA phosphodiester bond hydrolysis	BP
1371	GO:0005088	0.339204	0.830775	4	60	Ras guanyl-nucleotide exchange factor activity	MF
10783	GO:0120192	0.339314	0.881783	2	48	tight junction assembly	BP
10784	GO:0120193	0.339314	0.881783	2	48	tight junction organization	BP
5298	GO:0031114	0.339987	0.88853	2	14	regulation of microtubule depolymerization	BP
10233	GO:0090263	0.340309	0.852162	3	36	positive regulation of canonical Wnt signaling pathway	BP
6123	GO:0034453	0.340435	0.940777	1	9	microtubule anchoring	BP
5743	GO:0032528	0.341024	0.943847	1	6	microvillus organization	BP
7204	GO:0043242	0.341101	0.887203	2	15	negative regulation of protein complex disassembly	BP
11043	GO:1901880	0.341101	0.887203	2	15	negative regulation of protein depolymerization	BP
4023	GO:0016197	0.341387	0.847853	3	100	endosomal transport	BP
696	GO:0003013	0.341769	0.880524	2	45	circulatory system process	BP
6167	GO:0034613	0.341913	0.750634	16	551	cellular protein localization	BP
6466	GO:0035290	0.342715	0.937046	1	16	trunk segmentation	BP
8724	GO:0051087	0.343113	0.934954	1	34	chaperone binding	MF
6621	GO:0035996	0.343203	0.941627	1	7	rhabdomere microvillus	CC
10186	GO:0090130	0.343343	0.771716	10	177	tissue migration	BP
5780	GO:0032784	0.344271	0.880436	2	31	regulation of DNA-templated transcription, elongation	BP
3551	GO:0010646	0.344318	0.724126	34	832	regulation of cell communication	BP
8757	GO:0051170	0.344604	0.846841	3	63	import into nucleus	BP
8111	GO:0046831	0.344672	0.941082	1	7	regulation of RNA export from nucleus	BP
3275	GO:0009311	0.34487	0.934184	1	35	oligosaccharide metabolic process	BP
9349	GO:0061085	0.345076	0.942384	1	6	regulation of histone H3-K27 methylation	BP
4313	GO:0016798	0.345115	0.877	2	91	hydrolase activity, acting on glycosyl bonds	MF
329	GO:0000995	0.345538	0.939675	1	8	RNA polymerase III general transcription initiation factor activity	MF
2742	GO:0008033	0.345742	0.932878	1	80	tRNA processing	BP
4885	GO:0023051	0.345786	0.722784	34	835	regulation of signaling	BP
587	GO:0002181	0.346673	0.932222	1	125	cytoplasmic translation	BP
4509	GO:0018107	0.34699	0.934744	1	19	peptidyl-threonine phosphorylation	BP
3555	GO:0010669	0.347083	0.87988	2	25	epithelial structure maintenance	BP
2489	GO:0007297	0.347162	0.780552	8	133	ovarian follicle cell migration	BP
4215	GO:0016601	0.347632	0.943529	1	5	Rac protein signal transduction	BP
7955	GO:0046339	0.347785	0.939918	1	7	diacylglycerol metabolic process	BP
1649	GO:0005828	0.348129	0.935416	1	14	kinetochore microtubule	CC
6884	GO:0042325	0.348346	0.772043	9	238	regulation of phosphorylation	BP
9681	GO:0070727	0.349253	0.739624	18	611	cellular macromolecule localization	BP
4533	GO:0018210	0.349535	0.933545	1	20	peptidyl-threonine modification	BP
2830	GO:0008188	0.349986	0.931771	1	42	neuropeptide receptor activity	MF
8900	GO:0051492	0.350215	0.937885	1	8	regulation of stress fiber assembly	BP
4909	GO:0030032	0.35027	0.932965	1	22	lamellipodium assembly	BP
10454	GO:0097581	0.35027	0.932965	1	22	lamellipodium organization	BP
10811	GO:0140223	0.350413	0.936944	1	9	general transcription initiation factor activity	MF
11826	GO:2000637	0.350812	0.940273	1	6	positive regulation of gene silencing by miRNA	BP
8505	GO:0048871	0.350866	0.822051	4	64	multicellular organismal homeostasis	BP
7160	GO:0043149	0.352926	0.935957	1	9	stress fiber assembly	BP
4429	GO:0017069	0.352967	0.933797	1	13	snRNA binding	MF
9044	GO:0051961	0.353027	0.783474	7	116	negative regulation of nervous system development	BP
335	GO:0001012	0.353303	0.782172	7	170	RNA polymerase II regulatory region DNA binding	MF
6415	GO:0035230	0.353967	0.937566	1	7	cytoneme	CC
2549	GO:0007390	0.354177	0.87681	2	21	germ-band shortening	BP
5077	GO:0030507	0.354314	0.938963	1	6	spectrin binding	MF
9181	GO:0060148	0.354364	0.936271	1	8	positive regulation of posttranscriptional gene silencing	BP
4041	GO:0016236	0.354776	0.839172	3	80	macroautophagy	BP
4357	GO:0016874	0.354821	0.87076	2	116	ligase activity	MF
7749	GO:0045677	0.355125	0.937119	1	7	negative regulation of R7 cell differentiation	BP
2520	GO:0007349	0.355817	0.801933	5	101	cellularization	BP
2704	GO:0007613	0.35588	0.781166	7	116	memory	BP
6177	GO:0034637	0.356045	0.930426	1	23	cellular carbohydrate biosynthetic process	BP
1696	GO:0005912	0.356169	0.790933	6	87	adherens junction	CC
9552	GO:0070161	0.356169	0.790933	6	87	anchoring junction	CC
6089	GO:0034331	0.356702	0.932267	1	13	cell junction maintenance	BP
3841	GO:0015662	0.356975	0.931236	1	16	ATPase activity, coupled to transmembrane movement of ions, phosphorylative mechanism	MF
3370	GO:0009794	0.357078	0.931761	1	14	regulation of mitotic cell cycle, embryonic	BP
3926	GO:0015931	0.357291	0.81552	4	113	nucleobase-containing compound transport	BP
11213	GO:1902936	0.357907	0.931416	1	14	phosphatidylinositol bisphosphate binding	MF
8867	GO:0051383	0.358461	0.933749	1	9	kinetochore organization	BP
9019	GO:0051896	0.358497	0.931937	1	12	regulation of protein kinase B signaling	BP
6169	GO:0034620	0.358609	0.928557	1	32	cellular response to unfolded protein	BP
4979	GO:0030177	0.358765	0.838941	3	41	positive regulation of Wnt signaling pathway	BP
352	GO:0001078	0.359337	0.837066	3	57	proximal promoter DNA-binding transcription repressor activity, RNA polymerase II-specific	MF
477	GO:0001726	0.359431	0.937018	1	6	ruffle	CC
9687	GO:0070734	0.359634	0.933276	1	9	histone H3-K27 methylation	BP
2517	GO:0007346	0.359722	0.76937	8	180	regulation of mitotic cell cycle	BP
4846	GO:0022611	0.359862	0.935273	1	7	dormancy process	BP
6385	GO:0035195	0.360027	0.870699	2	33	gene silencing by miRNA	BP
665	GO:0002803	0.360606	0.928746	1	21	positive regulation of antibacterial peptide production	BP
2295	GO:0006963	0.360606	0.928746	1	21	positive regulation of antibacterial peptide biosynthetic process	BP
2738	GO:0008023	0.360669	0.869342	2	42	transcription elongation factor complex	CC
9204	GO:0060249	0.360724	0.77639	7	153	anatomical structure homeostasis	BP
2928	GO:0008332	0.360982	0.959925	1	2	low voltage-gated calcium channel activity	MF
2436	GO:0007215	0.361145	0.933581	1	8	glutamate receptor signaling pathway	BP
2611	GO:0007472	0.361324	0.734782	16	273	wing disc morphogenesis	BP
5342	GO:0031253	0.3623	0.867553	2	54	cell projection membrane	CC
769	GO:0003735	0.362467	0.925107	1	265	structural constituent of ribosome	MF
2306	GO:0006986	0.362749	0.926639	1	34	response to unfolded protein	BP
7258	GO:0043470	0.362773	0.937995	1	5	regulation of carbohydrate catabolic process	BP
2313	GO:0006999	0.363145	0.931107	1	10	nuclear pore organization	BP
4577	GO:0018993	0.363432	0.928506	1	16	somatic sex determination	BP
6497	GO:0035324	0.364766	0.928892	1	13	female germline ring canal	CC
10020	GO:0071922	0.36484	0.9407	1	4	regulation of cohesin loading	BP
11548	GO:1905634	0.36484	0.9407	1	4	regulation of protein localization to chromatin	BP
2573	GO:0007420	0.364879	0.774136	7	107	brain development	BP
5458	GO:0031519	0.365066	0.868425	2	28	PcG protein complex	CC
10699	GO:0099572	0.366706	0.868077	2	25	postsynaptic specialization	CC
4922	GO:0030056	0.367196	1	1	1	hemidesmosome	CC
4371	GO:0016891	0.367316	0.92569	1	22	endoribonuclease activity, producing 5'-phosphomonoesters	MF
10019	GO:0071921	0.367316	0.936274	1	5	cohesin loading	BP
743	GO:0003677	0.368792	0.711745	24	890	DNA binding	MF
11174	GO:1902683	0.368902	1	1	1	regulation of receptor localization to synapse	BP
11175	GO:1902685	0.368902	1	1	1	positive regulation of receptor localization to synapse	BP
11042	GO:1901879	0.368997	0.868247	2	20	regulation of protein depolymerization	BP
5699	GO:0032436	0.369152	0.924223	1	28	positive regulation of proteasomal ubiquitin-dependent protein catabolic process	BP
9825	GO:0071168	0.369356	0.931475	1	7	protein localization to chromatin	BP
6824	GO:0042133	0.369374	0.924124	1	28	neurotransmitter metabolic process	BP
733	GO:0003382	0.369421	0.865362	2	30	epithelial cell morphogenesis	BP
6337	GO:0035146	0.369612	0.868763	2	18	tube fusion	BP
6338	GO:0035147	0.369612	0.868763	2	18	branch fusion, open tracheal system	BP
3024	GO:0008528	0.369687	0.92311	1	44	G protein-coupled peptide receptor activity	MF
4278	GO:0016741	0.369692	0.827777	3	121	transferase activity, transferring one-carbon groups	MF
20	GO:0000041	0.370844	0.923232	1	31	transition metal ion transport	BP
10881	GO:1900426	0.371217	0.923486	1	26	positive regulation of defense response to bacterium	BP
7169	GO:0043169	0.371431	0.706685	26	1016	cation binding	MF
5079	GO:0030510	0.371781	0.862593	2	40	regulation of BMP signaling pathway	BP
10057	GO:0072347	0.371872	0.862635	2	39	response to anesthetic	BP
2275	GO:0006915	0.37201	0.746463	10	269	apoptotic process	BP
2273	GO:0006913	0.372029	0.80425	4	122	nucleocytoplasmic transport	BP
8756	GO:0051169	0.372029	0.80425	4	122	nuclear transport	BP
3423	GO:0010008	0.372224	0.861217	2	56	endosome membrane	CC
8405	GO:0048588	0.37252	0.778497	6	76	developmental cell growth	BP
1934	GO:0006368	0.372532	0.862119	2	40	transcription elongation from RNA polymerase II promoter	BP
7530	GO:0044719	0.372576	0.923096	1	24	regulation of imaginal disc-derived wing size	BP
2561	GO:0007405	0.372615	0.789265	5	89	neuroblast proliferation	BP
9561	GO:0070193	0.372618	0.926486	1	11	synaptonemal complex organization	BP
11513	GO:1905268	0.372996	0.863502	2	28	negative regulation of chromatin organization	BP
7321	GO:0043622	0.373074	0.956829	1	2	cortical microtubule organization	BP
11381	GO:1903829	0.373196	0.864056	2	25	positive regulation of cellular protein localization	BP
2272	GO:0006911	0.373409	0.924453	1	15	phagocytosis, engulfment	BP
2497	GO:0007305	0.373473	0.933895	1	5	vitelline membrane formation involved in chorion-containing eggshell formation	BP
5155	GO:0030704	0.373473	0.933895	1	5	vitelline membrane formation	BP
6597	GO:0035803	0.373473	0.933895	1	5	egg coat formation	BP
10633	GO:0099054	0.374499	0.926314	1	10	presynapse assembly	BP
10531	GO:0098660	0.374842	0.785575	5	188	inorganic ion transmembrane transport	BP
11112	GO:1902275	0.375089	0.786716	5	106	regulation of chromatin organization	BP
2571	GO:0007418	0.375667	0.926601	1	9	ventral midline development	BP
6245	GO:0035002	0.376375	0.922843	1	16	liquid clearance, open tracheal system	BP
5854	GO:0033036	0.376456	0.702201	26	885	macromolecule localization	BP
7268	GO:0043491	0.376854	0.92365	1	13	protein kinase B signaling	BP
1787	GO:0006072	0.377062	0.92283	1	15	glycerol-3-phosphate metabolic process	BP
9071	GO:0052646	0.377062	0.92283	1	15	alditol phosphate metabolic process	BP
2688	GO:0007591	0.377882	0.784978	5	92	molting cycle, chitin-based cuticle	BP
6878	GO:0042303	0.377882	0.784978	5	92	molting cycle	BP
38	GO:0000082	0.377917	0.859536	2	33	G1/S transition of mitotic cell cycle	BP
582	GO:0002164	0.378023	0.754471	8	154	larval development	BP
2326	GO:0007019	0.378567	0.86276	2	19	microtubule depolymerization	BP
51	GO:0000118	0.378631	0.861211	2	23	histone deacetylase complex	CC
5846	GO:0032991	0.379506	0.678987	60	2845	protein-containing complex	CC
6029	GO:0034085	0.379812	0.928903	1	6	establishment of sister chromatid cohesion	BP
3936	GO:0015980	0.380417	0.854261	2	144	energy derivation by oxidation of organic compounds	BP
9367	GO:0061174	0.380761	0.858595	2	28	type I terminal bouton	CC
8673	GO:0050975	0.381482	0.921584	1	13	sensory perception of touch	BP
317	GO:0000976	0.382032	0.749972	8	247	transcription regulatory region sequence-specific DNA binding	MF
7567	GO:0044843	0.38228	0.856466	2	35	cell cycle G1/S phase transition	BP
6384	GO:0035194	0.382864	0.819974	3	63	posttranscriptional gene silencing by RNA	BP
10429	GO:0097482	0.382904	0.920943	1	13	muscle cell postsynaptic specialization	CC
11253	GO:1903146	0.383052	0.925766	1	7	regulation of autophagy of mitochondrion	BP
4930	GO:0030097	0.383104	0.796175	4	103	hemopoiesis	BP
7179	GO:0043186	0.383194	0.855512	2	38	P granule	CC
1634	GO:0005794	0.383332	0.748357	8	344	Golgi apparatus	CC
1369	GO:0005086	0.383415	0.925611	1	7	ARF guanyl-nucleotide exchange factor activity	MF
7827	GO:0045886	0.384135	0.820525	3	45	negative regulation of synaptic growth at neuromuscular junction	BP
11434	GO:1904397	0.384135	0.820525	3	45	negative regulation of neuromuscular junction development	BP
7311	GO:0043596	0.384297	0.918158	1	21	nuclear replication fork	CC
11280	GO:1903311	0.384313	0.794756	4	125	regulation of mRNA metabolic process	BP
2505	GO:0007313	0.384446	0.926974	1	6	maternal specification of dorsal/ventral axis, oocyte, soma encoded	BP
5551	GO:0032012	0.384832	0.925004	1	7	regulation of ARF protein signal transduction	BP
8454	GO:0048729	0.385006	0.690545	30	593	tissue morphogenesis	BP
8028	GO:0046530	0.385867	0.726343	12	195	photoreceptor cell differentiation	BP
3667	GO:0014016	0.386101	0.820426	3	36	neuroblast differentiation	BP
5550	GO:0032011	0.386881	0.922759	1	8	ARF protein signal transduction	BP
10805	GO:0140110	0.387661	0.703316	19	531	transcription regulator activity	MF
11541	GO:1905515	0.387878	0.916658	1	20	non-motile cilium assembly	BP
6405	GO:0035218	0.388116	0.764406	6	104	leg disc development	BP
11030	GO:1901800	0.388387	0.915176	1	30	positive regulation of proteasomal protein catabolic process	BP
6001	GO:0033962	0.389266	0.918035	1	13	cytoplasmic mRNA processing body assembly	BP
8287	GO:0048106	0.389607	1	1	1	establishment of thoracic bristle planar orientation	BP
7877	GO:0045995	0.39005	0.791592	4	80	regulation of embryonic development	BP
8741	GO:0051124	0.390096	0.744644	8	135	synaptic growth at neuromuscular junction	BP
4626	GO:0019220	0.390662	0.735836	9	275	regulation of phosphate metabolic process	BP
8761	GO:0051174	0.390662	0.735836	9	275	regulation of phosphorus metabolic process	BP
5286	GO:0031098	0.390725	0.813303	3	84	stress-activated protein kinase signaling cascade	BP
8476	GO:0048790	0.390781	0.865802	2	9	maintenance of presynaptic active zone structure	BP
10694	GO:0099558	0.390781	0.865802	2	9	maintenance of synapse structure	BP
7227	GO:0043297	0.390943	0.814461	3	57	apical junction assembly	BP
7619	GO:0045170	0.391596	0.923937	1	6	spectrosome	CC
6954	GO:0042551	0.391855	0.791686	4	57	neuron maturation	BP
2604	GO:0007460	0.392712	0.918219	1	10	R8 cell fate commitment	BP
10170	GO:0090079	0.392845	0.915581	1	15	translation regulator activity, nucleic acid binding	MF
8278	GO:0048096	0.392997	0.918088	1	10	chromatin-mediated maintenance of transcription	BP
9222	GO:0060288	0.394137	0.929604	1	4	formation of a compartment boundary	BP
6846	GO:0042176	0.394895	0.845958	2	67	regulation of protein catabolic process	BP
6887	GO:0042330	0.395138	0.695393	20	342	taxis	BP
9247	GO:0060402	0.395905	0.92207	1	6	calcium ion transport into cytosol	BP
11733	GO:2000060	0.39628	0.911198	1	32	positive regulation of ubiquitin-dependent protein catabolic process	BP
3657	GO:0012501	0.396572	0.71183	13	335	programmed cell death	BP
8052	GO:0046602	0.396802	0.935591	1	3	regulation of mitotic centrosome separation	BP
2662	GO:0007538	0.397075	0.913946	1	14	primary sex determination	BP
2244	GO:0006874	0.397498	0.845272	2	47	cellular calcium ion homeostasis	BP
11828	GO:2000647	0.397571	0.846458	2	35	negative regulation of stem cell proliferation	BP
8708	GO:0051050	0.397891	0.768355	5	107	positive regulation of transport	BP
2262	GO:0006897	0.397892	0.744932	7	184	endocytosis	BP
10405	GO:0097346	0.397944	0.912827	1	16	INO80-type complex	CC
8899	GO:0051491	0.398105	0.848683	2	23	positive regulation of filopodium assembly	BP
5860	GO:0033045	0.398498	0.810009	3	45	regulation of sister chromatid segregation	BP
9770	GO:0070983	0.398598	0.848707	2	22	dendrite guidance	BP
1923	GO:0006354	0.398878	0.844425	2	46	DNA-templated transcription, elongation	BP
8500	GO:0048865	0.399383	0.811365	3	33	stem cell fate commitment	BP
7126	GO:0043067	0.399506	0.722872	10	229	regulation of programmed cell death	BP
5600	GO:0032182	0.399749	0.909486	1	32	ubiquitin-like protein binding	MF
7482	GO:0044431	0.400006	0.765247	5	187	Golgi apparatus part	CC
9285	GO:0060627	0.401213	0.782144	4	98	regulation of vesicle-mediated transport	BP
4644	GO:0019318	0.402483	0.907009	1	58	hexose metabolic process	BP
8005	GO:0046486	0.402663	0.80334	3	134	glycerolipid metabolic process	BP
5923	GO:0033267	0.403032	0.74239	7	104	axon part	CC
744	GO:0003678	0.403223	0.842167	2	39	DNA helicase activity	MF
4920	GO:0030054	0.403244	0.726134	9	163	cell junction	CC
1641	GO:0005813	0.403585	0.779927	4	110	centrosome	CC
1701	GO:0005918	0.404089	0.841169	2	43	septate junction	CC
5624	GO:0032239	0.404089	0.914966	1	8	regulation of nucleobase-containing compound transport	BP
2352	GO:0007056	0.405594	0.909828	1	14	spindle assembly involved in female meiosis	BP
3684	GO:0014066	0.406226	0.909518	1	14	regulation of phosphatidylinositol 3-kinase signaling	BP
7355	GO:0043902	0.406616	0.762218	5	82	positive regulation of multi-organism process	BP
7595	GO:0045088	0.406852	0.800842	3	97	regulation of innate immune response	BP
10557	GO:0098772	0.407077	0.705531	12	532	molecular function regulator	MF
1585	GO:0005725	0.40712	0.919945	1	5	intercalary heterochromatin	CC
7637	GO:0045198	0.407185	0.853471	2	10	establishment of epithelial cell apical/basal polarity	BP
7849	GO:0045930	0.407207	0.801263	3	76	negative regulation of mitotic cell cycle	BP
11718	GO:2000026	0.407328	0.671902	28	557	regulation of multicellular organismal development	BP
9246	GO:0060401	0.407591	0.910465	1	11	cytosolic calcium ion transport	BP
2441	GO:0007220	0.408263	0.907773	1	16	Notch receptor processing	BP
7716	GO:0045477	0.408374	0.852719	2	10	regulation of nurse cell apoptotic process	BP
11207	GO:1902904	0.408439	0.840651	2	27	negative regulation of supramolecular fiber organization	BP
9392	GO:0061351	0.408483	0.760078	5	95	neural precursor cell proliferation	BP
648	GO:0002764	0.408503	0.906082	1	23	immune response-regulating signaling pathway	BP
1907	GO:0006323	0.408778	0.758214	5	168	DNA packaging	BP
6853	GO:0042220	0.408812	0.908701	1	13	response to cocaine	BP
3633	GO:0010941	0.408858	0.709379	11	262	regulation of cell death	BP
10152	GO:0086010	0.408948	0.946763	1	2	membrane depolarization during action potential	BP
4170	GO:0016528	0.409405	0.911287	1	9	sarcoplasm	CC
8185	GO:0046983	0.409469	0.71893	9	366	protein dimerization activity	MF
2569	GO:0007416	0.410155	0.714367	10	166	synapse assembly	BP
5532	GO:0031967	0.410541	0.75555	5	401	organelle envelope	CC
5536	GO:0031975	0.410541	0.75555	5	401	envelope	CC
3350	GO:0009653	0.410995	0.648795	63	1436	anatomical structure morphogenesis	BP
6244	GO:0035001	0.411118	0.913189	1	7	dorsal trunk growth, open tracheal system	BP
8560	GO:0050688	0.411273	0.905219	1	20	regulation of defense response to virus	BP
9258	GO:0060485	0.411425	0.906942	1	14	mesenchyme development	BP
2483	GO:0007291	0.412033	0.835163	2	50	sperm individualization	BP
5620	GO:0032231	0.412112	0.907608	1	12	regulation of actin filament bundle assembly	BP
10625	GO:0098975	0.412541	0.904573	1	20	postsynapse of neuromuscular junction	CC
8977	GO:0051726	0.413359	0.69698	13	291	regulation of cell cycle	BP
10293	GO:0090576	0.413385	0.909363	1	9	RNA polymerase III transcription factor complex	CC
8406	GO:0048589	0.413435	0.680349	19	361	developmental growth	BP
2854	GO:0008219	0.41458	0.691971	14	373	cell death	BP
11239	GO:1903052	0.414692	0.901728	1	34	positive regulation of proteolysis involved in cellular protein catabolic process	BP
2358	GO:0007063	0.414733	0.913583	1	6	regulation of sister chromatid cohesion	BP
9369	GO:0061176	0.414963	0.909805	1	8	type Ib terminal bouton	CC
652	GO:0002778	0.414972	0.90262	1	24	antibacterial peptide production	BP
653	GO:0002780	0.414972	0.90262	1	24	antibacterial peptide biosynthetic process	BP
658	GO:0002786	0.414972	0.90262	1	24	regulation of antibacterial peptide production	BP
670	GO:0002808	0.414972	0.90262	1	24	regulation of antibacterial peptide biosynthetic process	BP
5445	GO:0031491	0.415588	0.900834	1	41	nucleosome binding	MF
9665	GO:0070615	0.415633	0.907297	1	10	nucleosome-dependent ATPase activity	MF
2564	GO:0007411	0.415814	0.683323	17	263	axon guidance	BP
8264	GO:0048072	0.416391	0.902597	1	20	compound eye pigmentation	BP
1683	GO:0005884	0.416612	0.833384	2	36	actin filament	CC
1678	GO:0005876	0.417526	0.833048	2	34	spindle microtubule	CC
7725	GO:0045501	0.417711	0.906265	1	10	regulation of sevenless signaling pathway	BP
6637	GO:0036062	0.41799	0.927544	1	3	presynaptic periactive zone	CC
1955	GO:0006403	0.418167	0.737632	6	172	RNA localization	BP
5165	GO:0030716	0.418991	0.79668	3	33	oocyte fate determination	BP
5267	GO:0031057	0.420195	0.904216	1	11	negative regulation of histone modification	BP
4414	GO:0017038	0.420536	0.79002	3	110	protein import	BP
544	GO:0002009	0.420547	0.658379	29	572	morphogenesis of an epithelium	BP
9121	GO:0055074	0.420658	0.829222	2	49	calcium ion homeostasis	BP
10610	GO:0098930	0.420685	0.832822	2	25	axonal transport	BP
5407	GO:0031401	0.420739	0.735525	6	165	positive regulation of protein modification process	BP
2750	GO:0008047	0.42131	0.748142	5	141	enzyme activator activity	MF
2615	GO:0007476	0.421559	0.683284	15	263	imaginal disc-derived wing morphogenesis	BP
8128	GO:0046872	0.421566	0.661459	25	993	metal ion binding	MF
2656	GO:0007525	0.421805	0.749602	5	82	somatic muscle development	BP
7035	GO:0042766	0.422527	0.903032	1	11	nucleosome mobilization	BP
4935	GO:0030111	0.422607	0.748524	5	90	regulation of Wnt signaling pathway	BP
10705	GO:0099604	0.422631	0.9023	1	12	ligand-gated calcium channel activity	MF
4914	GO:0030038	0.423642	0.903281	1	10	contractile actin filament bundle assembly	BP
11465	GO:1904748	0.42392	0.840756	2	11	regulation of apoptotic process involved in development	BP
6145	GO:0034504	0.424675	0.788108	3	70	protein localization to nucleus	BP
7731	GO:0045571	0.424802	0.833618	2	17	negative regulation of imaginal disc growth	BP
1195	GO:0004683	0.424927	0.902627	1	10	calmodulin-dependent protein kinase activity	MF
4780	GO:0019915	0.425101	0.825799	2	53	lipid storage	BP
10085	GO:0072503	0.425189	0.825551	2	56	cellular divalent inorganic cation homeostasis	BP
9237	GO:0060359	0.425239	0.898457	1	18	response to ammonium ion	BP
8735	GO:0051100	0.425506	0.90462	1	8	negative regulation of binding	BP
8290	GO:0048134	0.426889	0.827027	2	31	germ-line cyst formation	BP
4139	GO:0016441	0.426956	0.786549	3	66	posttranscriptional gene silencing	BP
525	GO:0001932	0.427017	0.711157	8	215	regulation of protein phosphorylation	BP
10631	GO:0099023	0.427524	0.894294	1	44	tethering complex	CC
6972	GO:0042594	0.427627	0.759871	4	138	response to starvation	BP
6357	GO:0035166	0.427827	0.823923	2	52	post-embryonic hemopoiesis	BP
6358	GO:0035167	0.427827	0.823923	2	52	larval lymph gland hemopoiesis	BP
8288	GO:0048132	0.428075	0.89695	1	18	female germ-line stem cell asymmetric division	BP
8584	GO:0050772	0.428128	0.828306	2	23	positive regulation of axonogenesis	BP
3468	GO:0010324	0.428168	0.895807	1	23	membrane invagination	BP
10632	GO:0099024	0.428168	0.895807	1	23	plasma membrane invagination	BP
6315	GO:0035090	0.42901	0.902857	1	8	maintenance of apical/basal cell polarity	BP
10673	GO:0099513	0.429142	0.7289	6	132	polymeric cytoskeletal fiber	CC
2556	GO:0007398	0.429373	0.826185	2	27	ectoderm development	BP
8075	GO:0046665	0.429894	0.90635	1	6	amnioserosa maintenance	BP
2216	GO:0006816	0.429912	0.784556	3	61	calcium ion transport	BP
4630	GO:0019228	0.430145	0.90943	1	5	neuronal action potential	BP
3541	GO:0010631	0.430576	0.701814	9	168	epithelial cell migration	BP
7131	GO:0043085	0.430882	0.7267	6	169	positive regulation of catalytic activity	BP
3034	GO:0008543	0.431417	0.823817	2	31	fibroblast growth factor receptor signaling pathway	BP
7460	GO:0044344	0.431417	0.823817	2	31	cellular response to fibroblast growth factor stimulus	BP
9979	GO:0071774	0.431417	0.823817	2	31	response to fibroblast growth factor	BP
9967	GO:0071705	0.431815	0.675448	14	611	nitrogen compound transport	BP
6504	GO:0035332	0.432031	0.827961	2	18	positive regulation of hippo signaling	BP
8798	GO:0051241	0.432157	0.688946	11	207	negative regulation of multicellular organismal process	BP
5173	GO:0030725	0.432431	0.895638	1	15	germline ring canal formation	BP
8508	GO:0048878	0.432631	0.737489	5	237	chemical homeostasis	BP
9226	GO:0060293	0.432709	0.821506	2	40	germ plasm	CC
3050	GO:0008586	0.43294	0.760747	4	43	imaginal disc-derived wing vein morphogenesis	BP
9436	GO:0061647	0.433629	0.895953	1	13	histone H3-K9 modification	BP
7587	GO:0045053	0.433704	0.921181	1	3	protein retention in Golgi apparatus	BP
2465	GO:0007272	0.434168	0.895149	1	14	ensheathment of neurons	BP
7123	GO:0043063	0.434645	0.894055	1	16	intercellular bridge organization	BP
8755	GO:0051168	0.435403	0.817571	2	69	nuclear export	BP
1957	GO:0006406	0.436136	0.889992	1	36	mRNA export from nucleus	BP
9886	GO:0071427	0.436136	0.889992	1	36	mRNA-containing ribonucleoprotein complex export from nucleus	BP
5194	GO:0030859	0.437444	0.831656	2	11	polarized epithelial cell differentiation	BP
8959	GO:0051668	0.438005	0.82062	2	25	localization within membrane	BP
7526	GO:0044666	0.438218	0.892958	1	14	MLL3/4 complex	CC
10364	GO:0097164	0.439174	0.887809	1	44	ammonium ion metabolic process	BP
11306	GO:1903364	0.439335	0.888123	1	37	positive regulation of cellular protein catabolic process	BP
9022	GO:0051899	0.439653	0.904847	1	5	membrane depolarization	BP
6327	GO:0035102	0.44019	0.894649	1	10	PRC1 complex	CC
1377	GO:0005096	0.441539	0.749947	4	81	GTPase activator activity	MF
8581	GO:0050769	0.442095	0.731996	5	89	positive regulation of neurogenesis	BP
12	GO:0000027	0.442644	0.888013	1	22	ribosomal large subunit assembly	BP
9756	GO:0070925	0.442794	0.669464	13	375	organelle assembly	BP
10070	GO:0072384	0.442946	0.817059	2	25	organelle transport along microtubule	BP
2454	GO:0007259	0.443921	0.814406	2	33	JAK-STAT cascade	BP
10472	GO:0097696	0.443921	0.814406	2	33	STAT cascade	BP
2268	GO:0006906	0.444474	0.88464	1	47	vesicle fusion	BP
4090	GO:0016327	0.444565	0.781228	3	22	apicolateral plasma membrane	CC
5381	GO:0031334	0.445246	0.81092	2	57	positive regulation of protein complex assembly	BP
7719	GO:0045495	0.445893	0.811083	2	48	pole plasm	CC
4417	GO:0017048	0.445939	0.773024	3	48	Rho GTPase binding	MF
2498	GO:0007306	0.446021	0.746396	4	77	eggshell chorion assembly	BP
7100	GO:0043021	0.446067	0.88342	1	55	ribonucleoprotein complex binding	MF
3364	GO:0009755	0.446193	0.813131	2	31	hormone-mediated signaling pathway	BP
4927	GO:0030072	0.446839	0.887726	1	15	peptide hormone secretion	BP
10236	GO:0090276	0.446839	0.887726	1	15	regulation of peptide hormone secretion	BP
5496	GO:0031647	0.447751	0.809389	2	52	regulation of protein stability	BP
9055	GO:0051983	0.448042	0.771456	3	47	regulation of chromosome segregation	BP
6392	GO:0035204	0.448126	0.890344	1	10	negative regulation of lamellocyte differentiation	BP
7740	GO:0045614	0.448126	0.890344	1	10	negative regulation of plasmatocyte differentiation	BP
6038	GO:0034113	0.448323	0.93408	1	2	heterotypic cell-cell adhesion	BP
6039	GO:0034114	0.448323	0.93408	1	2	regulation of heterotypic cell-cell adhesion	BP
6040	GO:0034116	0.448323	0.93408	1	2	positive regulation of heterotypic cell-cell adhesion	BP
2586	GO:0007435	0.448604	0.725887	5	100	salivary gland morphogenesis	BP
4847	GO:0022612	0.448604	0.725887	5	100	gland morphogenesis	BP
7241	GO:0043408	0.448908	0.724777	5	128	regulation of MAPK cascade	BP
3732	GO:0015085	0.449133	0.770007	3	52	calcium ion transmembrane transporter activity	MF
1577	GO:0005705	0.449258	0.809291	2	41	polytene chromosome interband	CC
11161	GO:1902554	0.449417	0.882198	1	39	serine/threonine protein kinase complex	CC
1406	GO:0005217	0.449594	0.887849	1	12	intracellular ligand-gated ion channel activity	MF
4981	GO:0030182	0.449886	0.622516	38	716	neuron differentiation	BP
7543	GO:0044772	0.450109	0.723905	5	121	mitotic cell cycle phase transition	BP
6036	GO:0034110	0.450475	0.914002	1	3	regulation of homotypic cell-cell adhesion	BP
3260	GO:0009267	0.450616	0.766912	3	81	cellular response to starvation	BP
7525	GO:0044665	0.450767	0.887961	1	11	MLL1/2 complex	CC
5078	GO:0030509	0.450832	0.807323	2	49	BMP signaling pathway	BP
9978	GO:0071773	0.450832	0.807323	2	49	cellular response to BMP stimulus	BP
4373	GO:0016893	0.451233	0.881792	1	31	endonuclease activity, active with either ribo- or deoxyribonucleic acids and producing 5'-phosphomonoesters	MF
1667	GO:0005856	0.452054	0.639775	21	475	cytoskeleton	CC
8427	GO:0048638	0.45228	0.665756	12	225	regulation of developmental growth	BP
1430	GO:0005254	0.45289	0.881599	1	25	chloride channel activity	MF
11380	GO:1903828	0.452948	0.887676	1	10	negative regulation of cellular protein localization	BP
6314	GO:0035089	0.453098	0.819051	2	12	establishment of apical/basal cell polarity	BP
7182	GO:0043195	0.453746	0.740518	4	67	terminal bouton	CC
59	GO:0000137	0.453931	0.887127	1	10	Golgi cis cisterna	CC
499	GO:0001775	0.454043	0.880925	1	25	cell activation	BP
10256	GO:0090316	0.454401	0.886864	1	10	positive regulation of intracellular protein transport	BP
8457	GO:0048732	0.45446	0.686829	8	186	gland development	BP
7715	GO:0045476	0.454589	0.811195	2	19	nurse cell apoptotic process	BP
7541	GO:0044770	0.455508	0.719032	5	127	cell cycle phase transition	BP
3587	GO:0010821	0.45576	0.880472	1	22	regulation of mitochondrion organization	BP
1744	GO:0005996	0.455814	0.877344	1	67	monosaccharide metabolic process	BP
6300	GO:0035071	0.455851	0.80597	2	31	salivary gland cell autophagic cell death	BP
624	GO:0002520	0.456063	0.73645	4	114	immune system development	BP
8387	GO:0048534	0.456063	0.73645	4	114	hematopoietic or lymphoid organ development	BP
6088	GO:0034330	0.456156	0.737118	4	91	cell junction organization	BP
323	GO:0000982	0.456415	0.718415	5	120	transcription factor activity, RNA polymerase II proximal promoter sequence-specific DNA binding	MF
3116	GO:0009047	0.456518	0.882208	1	15	dosage compensation by hyperactivation of X chromosome	BP
10082	GO:0072487	0.456993	0.884454	1	11	MSL complex	CC
8693	GO:0051020	0.457055	0.684403	8	190	GTPase binding	MF
2346	GO:0007049	0.457764	0.626035	26	755	cell cycle	BP
2369	GO:0007094	0.457841	0.88029	1	18	mitotic spindle assembly checkpoint	BP
[truncated: 9,924 more rows]

## Sheet: Table S4B OOC~SOC KEGG Pathways
	category	over_represented_pvalue	under_represented_pvalue	numDEInCat	numInCat	adjp
970	path:dme00970	0.000883787	0.999963	3	46	0.121079
4140	path:dme04140	0.00389663	0.999174	7	89	0.266919
4330	path:dme04330	0.0251241	0.995414	4	24	1
500	path:dme00500	0.0376997	0.996541	2	33	1
440	path:dme00440	0.0543634	0.998766	1	6	1
3013	path:dme03013	0.0634574	0.977875	6	143	1
4711	path:dme04711	0.0763056	0.990473	2	12	1
564	path:dme00564	0.0788127	0.982585	3	61	1
4150	path:dme04150	0.162201	0.940718	4	88	1
310	path:dme00310	0.189701	0.939696	3	34	1
4141	path:dme04141	0.190312	0.93735	3	131	1
4310	path:dme04310	0.259589	0.885707	4	100	1
4068	path:dme04068	0.266753	0.89812	3	59	1
3010	path:dme03010	0.309811	0.947238	1	229	1
3015	path:dme03015	0.313713	0.897209	2	73	1
4320	path:dme04320	0.352976	0.877664	2	28	1
4350	path:dme04350	0.357848	0.87322	2	40	1
4137	path:dme04137	0.360027	0.928196	1	47	1
4136	path:dme04136	0.372919	0.923762	1	25	1
3040	path:dme03040	0.386805	0.852461	2	127	1
4145	path:dme04145	0.394237	0.848226	2	83	1
561	path:dme00561	0.411547	0.904048	1	42	1
4745	path:dme04745	0.602915	0.772761	1	30	1
4341	path:dme04341	0.607639	0.767412	1	37	1
4214	path:dme04214	0.625972	0.654172	2	60	1
4624	path:dme04624	0.679699	0.692108	1	67	1
4013	path:dme04013	0.685337	0.541196	3	91	1
4392	path:dme04392	0.72524	0.648673	1	16	1
4120	path:dme04120	0.793968	0.443601	2	97	1
4144	path:dme04144	0.810267	0.418377	2	122	1
3008	path:dme03008	0.819094	0.496901	1	179	1
4391	path:dme04391	0.831136	0.388403	2	60	1
4070	path:dme04070	0.88262	0.378723	1	59	1
1100	path:dme01100	0.967876	0.0680719	8	1084	1
4142	path:dme04142	1	0.336493	0	101	1
10	path:dme00010	1	0.693862	0	54	1
20	path:dme00020	1	0.69197	0	41	1
30	path:dme00030	1	0.860316	0	23	1
40	path:dme00040	1	0.800089	0	48	1
51	path:dme00051	1	0.881523	0	29	1
52	path:dme00052	1	0.843996	0	37	1
53	path:dme00053	1	0.840487	0	31	1
61	path:dme00061	1	0.915228	0	13	1
62	path:dme00062	1	0.948875	0	16	1
71	path:dme00071	1	0.810518	0	33	1
72	path:dme00072	1	0.972773	0	7	1
100	path:dme00100	1	0.967403	0	6	1
130	path:dme00130	1	0.963564	0	8	1
190	path:dme00190	1	0.53397	0	127	1
220	path:dme00220	1	0.920238	0	14	1
232	path:dme00232	1	0.911821	0	6	1
240	path:dme00240	1	0.689158	0	37	1
250	path:dme00250	1	0.650751	0	29	1
260	path:dme00260	1	0.849929	0	28	1
280	path:dme00280	1	0.846672	0	33	1
290	path:dme00290	1	0.983471	0	2	1
330	path:dme00330	1	0.708234	0	49	1
340	path:dme00340	1	0.882206	0	8	1
350	path:dme00350	1	0.852908	0	22	1
360	path:dme00360	1	0.95788	0	8	1
380	path:dme00380	1	0.827084	0	20	1
400	path:dme00400	1	0.980939	0	4	1
410	path:dme00410	1	0.798222	0	24	1
430	path:dme00430	1	0.919415	0	8	1
450	path:dme00450	1	0.950145	0	10	1
471	path:dme00471	1	0.983591	0	3	1
472	path:dme00472	1	0.997627	0	1	1
480	path:dme00480	1	0.575478	0	76	1
510	path:dme00510	1	0.715506	0	37	1
511	path:dme00511	1	0.761032	0	19	1
512	path:dme00512	1	0.709418	0	24	1
513	path:dme00513	1	0.691326	0	30	1
514	path:dme00514	1	0.587528	0	39	1
515	path:dme00515	1	0.93697	0	4	1
520	path:dme00520	1	0.461006	0	47	1
531	path:dme00531	1	0.890014	0	15	1
532	path:dme00532	1	0.932382	0	7	1
534	path:dme00534	1	0.654872	0	13	1
562	path:dme00562	1	0.270535	0	46	1
563	path:dme00563	1	0.91976	0	20	1
565	path:dme00565	1	0.779027	0	22	1
590	path:dme00590	1	0.88708	0	16	1
592	path:dme00592	1	0.882746	0	12	1
600	path:dme00600	1	0.757806	0	28	1
601	path:dme00601	1	0.982696	0	5	1
603	path:dme00603	1	0.968023	0	6	1
604	path:dme00604	1	0.960456	0	5	1
620	path:dme00620	1	0.760103	0	43	1
630	path:dme00630	1	0.727918	0	33	1
640	path:dme00640	1	0.840176	0	29	1
650	path:dme00650	1	0.913387	0	16	1
670	path:dme00670	1	0.880025	0	12	1
730	path:dme00730	1	0.935237	0	18	1
740	path:dme00740	1	0.981618	0	6	1
750	path:dme00750	1	0.981184	0	6	1
760	path:dme00760	1	0.860674	0	19	1
770	path:dme00770	1	0.890556	0	9	1
780	path:dme00780	1	0.934165	0	3	1
785	path:dme00785	1	0.990546	0	3	1
790	path:dme00790	1	0.734189	0	38	1
830	path:dme00830	1	0.845861	0	32	1
860	path:dme00860	1	0.805045	0	43	1
900	path:dme00900	1	0.871723	0	26	1
910	path:dme00910	1	0.829236	0	18	1
920	path:dme00920	1	0.944079	0	9	1
980	path:dme00980	1	0.773176	0	66	1
981	path:dme00981	1	0.903559	0	23	1
982	path:dme00982	1	0.774514	0	65	1
983	path:dme00983	1	0.586271	0	92	1
1040	path:dme01040	1	0.860654	0	25	1
1200	path:dme01200	1	0.414341	0	120	1
1210	path:dme01210	1	0.846243	0	18	1
1212	path:dme01212	1	0.745485	0	53	1
1230	path:dme01230	1	0.578032	0	64	1
2010	path:dme02010	1	0.302459	0	22	1
3018	path:dme03018	1	0.326305	0	56	1
3020	path:dme03020	1	0.590213	0	27	1
3022	path:dme03022	1	0.474968	0	39	1
3030	path:dme03030	1	0.665634	0	35	1
3050	path:dme03050	1	0.79548	0	52	1
3060	path:dme03060	1	0.882667	0	22	1
3410	path:dme03410	1	0.729665	0	20	1
3420	path:dme03420	1	0.683934	0	37	1
3430	path:dme03430	1	0.771544	0	20	1
3440	path:dme03440	1	0.549747	0	23	1
3450	path:dme03450	1	0.888654	0	6	1
3460	path:dme03460	1	0.460144	0	26	1
4080	path:dme04080	1	0.472767	0	52	1
4122	path:dme04122	1	0.980583	0	6	1
4130	path:dme04130	1	0.92499	0	21	1
4146	path:dme04146	1	0.513794	0	85	1
4213	path:dme04213	1	0.147554	0	51	1
4215	path:dme04215	1	0.595596	0	22	1
4512	path:dme04512	1	0.197068	0	12	1
4933	path:dme04933	1	0.319339	0	30	1
230	path:dme00230	1	0.0709304	0	96	1
270	path:dme00270	1	0.843282	0	35	1

## Sheet: Table S4C OOR~SOR GO Terms
	category	over_represented_pvalue	under_represented_pvalue	numDEInCat	numInCat	term	ontology
1797	GO:0006091	2.68665e-34	1	144	191	generation of precursor metabolites and energy	BP
3222	GO:0009205	2.76712e-29	1	114	146	purine ribonucleoside triphosphate metabolic process	BP
3217	GO:0009199	3.04873e-29	1	115	148	ribonucleoside triphosphate metabolic process	BP
7441	GO:0044281	3.89776e-29	1	425	846	small molecule metabolic process	BP
7887	GO:0046034	3.98984e-29	1	110	139	ATP metabolic process	BP
3178	GO:0009141	4.97606e-29	1	117	152	nucleoside triphosphate metabolic process	BP
3167	GO:0009126	5.18205e-29	1	117	152	purine nucleoside monophosphate metabolic process	BP
3200	GO:0009167	5.18205e-29	1	117	152	purine ribonucleoside monophosphate metabolic process	BP
3181	GO:0009144	8.29272e-29	1	114	147	purine nucleoside triphosphate metabolic process	BP
2184	GO:0006753	1.08387e-28	1	185	291	nucleoside phosphate metabolic process	BP
9131	GO:0055086	2.17132e-28	1	213	352	nucleobase-containing small molecule metabolic process	BP
3194	GO:0009161	6.07795e-28	1	119	158	ribonucleoside monophosphate metabolic process	BP
3162	GO:0009117	8.26316e-28	1	182	288	nucleotide metabolic process	BP
4714	GO:0019693	1.28626e-27	1	158	237	ribose phosphate metabolic process	BP
3164	GO:0009123	1.93353e-27	1	120	161	nucleoside monophosphate metabolic process	BP
3186	GO:0009150	2.49489e-26	1	148	221	purine ribonucleotide metabolic process	BP
1830	GO:0006163	4.18995e-26	1	151	228	purine nucleotide metabolic process	BP
3252	GO:0009259	9.62466e-26	1	151	229	ribonucleotide metabolic process	BP
7501	GO:0044455	1.30343e-25	1	125	173	mitochondrial membrane part	CC
1590	GO:0005737	4.46267e-25	1	1504	3958	cytoplasm	CC
10570	GO:0098800	4.78271e-25	1	105	137	inner mitochondrial membrane protein complex	CC
3936	GO:0015980	9.41251e-25	1	107	144	energy derivation by oxidation of organic compounds	BP
10089	GO:0072521	1.53238e-24	1	161	254	purine-containing compound metabolic process	BP
5531	GO:0031966	7.52891e-23	1	168	270	mitochondrial membrane	CC
7490	GO:0044444	7.57583e-23	1	1160	2957	cytoplasmic part	CC
1595	GO:0005743	8.98854e-23	1	144	220	mitochondrial inner membrane	CC
1592	GO:0005740	2.79102e-22	1	172	281	mitochondrial envelope	CC
4760	GO:0019866	2.78718e-21	1	145	228	organelle inner membrane	CC
782	GO:0003824	4.9924e-21	1	1426	3791	catalytic activity	MF
1591	GO:0005739	1.10411e-20	1	356	722	mitochondrion	CC
4881	GO:0022900	1.85187e-19	1	67	82	electron transport chain	BP
4707	GO:0019637	2.0452e-19	1	231	443	organophosphate metabolic process	BP
7687	GO:0045333	5.47198e-19	1	84	114	cellular respiration	BP
7039	GO:0042773	1.29318e-18	1	61	73	ATP synthesis coupled electron transport	BP
7040	GO:0042775	3.23085e-18	1	60	72	mitochondrial ATP synthesis coupled electron transport	BP
4882	GO:0022904	3.41828e-18	1	64	79	respiratory electron transport chain	BP
1817	GO:0006119	3.96214e-18	1	68	86	oxidative phosphorylation	BP
10573	GO:0098803	4.17633e-18	1	63	77	respiratory chain complex	CC
9141	GO:0055114	7.32899e-18	1	272	545	oxidation-reduction process	BP
9619	GO:0070469	1.4567e-17	1	63	78	respiratory chain	CC
5532	GO:0031967	2.13476e-17	1	211	401	organelle envelope	CC
5536	GO:0031975	2.13476e-17	1	211	401	envelope	CC
11614	GO:1990204	2.24355e-17	1	68	88	oxidoreductase complex	CC
1597	GO:0005746	3.51241e-17	1	62	77	mitochondrial respiratory chain	CC
2203	GO:0006793	6.67887e-17	1	442	1032	phosphorus metabolic process	BP
4466	GO:0017144	6.93606e-17	1	192	359	drug metabolic process	BP
2204	GO:0006796	1.02624e-16	1	434	1013	phosphate-containing compound metabolic process	BP
7480	GO:0044429	1.49917e-16	1	229	441	mitochondrial part	CC
587	GO:0002181	8.95436e-16	1	86	125	cytoplasmic translation	BP
3182	GO:0009145	1.74549e-15	1	46	54	purine nucleoside triphosphate biosynthetic process	BP
3223	GO:0009206	1.74549e-15	1	46	54	purine ribonucleoside triphosphate biosynthetic process	BP
3219	GO:0009201	2.43318e-15	1	47	56	ribonucleoside triphosphate biosynthetic process	BP
3179	GO:0009142	3.94659e-15	1	48	58	nucleoside triphosphate biosynthetic process	BP
3168	GO:0009127	7.41266e-15	1	50	62	purine nucleoside monophosphate biosynthetic process	BP
3201	GO:0009168	7.41266e-15	1	50	62	purine ribonucleoside monophosphate biosynthetic process	BP
2185	GO:0006754	7.55131e-15	1	43	50	ATP biosynthetic process	BP
5783	GO:0032787	7.75477e-15	1	105	172	monocarboxylic acid metabolic process	BP
4729	GO:0019752	1.51296e-14	1	202	397	carboxylic acid metabolic process	BP
3188	GO:0009152	9.20867e-14	1	66	96	purine ribonucleotide biosynthetic process	BP
7252	GO:0043436	1.15181e-13	1	205	412	oxoacid metabolic process	BP
4152	GO:0016469	1.19215e-13	1	46	57	proton-transporting two-sector ATPase complex	CC
10090	GO:0072522	1.54638e-13	1	73	111	purine-containing compound biosynthetic process	BP
1831	GO:0006164	1.72501e-13	1	68	101	purine nucleotide biosynthetic process	BP
7970	GO:0046390	1.95963e-13	1	70	105	ribose phosphate biosynthetic process	BP
3253	GO:0009260	1.96802e-13	1	69	103	ribonucleotide biosynthetic process	BP
1790	GO:0006082	2.03562e-13	1	205	414	organic acid metabolic process	BP
10947	GO:1901293	2.38629e-13	1	84	136	nucleoside phosphate biosynthetic process	BP
4368	GO:0016887	2.46979e-13	1	168	352	ATPase activity	MF
5285	GO:0031090	2.57845e-13	1	268	579	organelle membrane	CC
3191	GO:0009156	2.8142e-13	1	51	67	ribonucleoside monophosphate biosynthetic process	BP
11164	GO:1902600	2.8203e-13	1	51	67	proton transmembrane transport	BP
8324	GO:0048232	2.86138e-13	1	156	308	male gamete generation	BP
1731	GO:0005975	4.47664e-13	1	137	258	carbohydrate metabolic process	BP
3198	GO:0009165	4.54843e-13	1	83	135	nucleotide biosynthetic process	BP
3165	GO:0009124	9.07041e-13	1	52	70	nucleoside monophosphate biosynthetic process	BP
3120	GO:0009055	1.39459e-12	1	48	62	electron transfer activity	MF
6976	GO:0042623	1.44685e-12	1	149	307	ATPase activity, coupled	MF
212	GO:0000502	1.62976e-12	1	49	64	proteasome complex	CC
11526	GO:1905369	1.62976e-12	1	49	64	endopeptidase complex	CC
2475	GO:0007283	3.94452e-12	1	135	263	spermatogenesis	BP
4161	GO:0016491	4.20159e-12	1	258	556	oxidoreductase activity	MF
7481	GO:0044430	4.60959e-12	1	191	416	cytoskeletal part	CC
2171	GO:0006732	5.77668e-12	1	83	136	coenzyme metabolic process	BP
3125	GO:0009060	7.77044e-12	1	44	57	aerobic respiration	BP
2324	GO:0007017	1.51521e-11	1	207	463	microtubule-based process	BP
4855	GO:0022627	3.34817e-11	1	37	45	cytosolic small ribosomal subunit	CC
3971	GO:0016052	3.64582e-11	1	42	56	carbohydrate catabolic process	BP
10568	GO:0098798	3.78657e-11	1	134	250	mitochondrial protein complex	CC
1710	GO:0005929	3.86748e-11	1	76	130	cilium	CC
10092	GO:0072524	4.18905e-11	1	40	52	pyridine-containing compound metabolic process	BP
4659	GO:0019362	5.75723e-11	1	37	47	pyridine nucleotide metabolic process	BP
8010	GO:0046496	5.75723e-11	1	37	47	nicotinamide nucleotide metabolic process	BP
2325	GO:0007018	9.24288e-11	1	84	154	microtubule-based movement	BP
723	GO:0003341	1.12519e-10	1	28	33	cilium movement	BP
7540	GO:0044769	1.24346e-10	1	37	47	ATPase activity, coupled to transmembrane movement of ions, rotational mechanism	MF
7427	GO:0044248	1.27823e-10	1	353	853	cellular catabolic process	BP
4241	GO:0016651	1.3677e-10	1	41	54	oxidoreductase activity, acting on NAD(P)H	MF
3836	GO:0015630	1.46597e-10	1	153	327	microtubule cytoskeleton	CC
428	GO:0001578	1.78296e-10	1	38	51	microtubule bundle formation	BP
3729	GO:0015078	1.80056e-10	1	65	103	proton transmembrane transporter activity	MF
5017	GO:0030286	2.5904e-10	1	36	48	dynein complex	CC
1667	GO:0005856	2.64657e-10	1	206	475	cytoskeleton	CC
840	GO:0003954	2.6724e-10	1	30	35	NADH dehydrogenase activity	MF
3121	GO:0009056	3.16683e-10	1	385	945	catabolic process	BP
4243	GO:0016655	3.82668e-10	1	20	20	oxidoreductase activity, acting on NAD(P)H, quinone or similar compound as acceptor	MF
5035	GO:0030317	4.78307e-10	1	29	35	flagellated sperm motility	BP
10477	GO:0097722	4.78307e-10	1	29	35	sperm motility	BP
8376	GO:0048515	5.05068e-10	1	70	120	spermatid differentiation	BP
1602	GO:0005753	5.15723e-10	1	22	23	mitochondrial proton-transporting ATP synthase complex	CC
7656	GO:0045259	5.15723e-10	1	22	23	proton-transporting ATP synthase complex	CC
9526	GO:0070069	6.24601e-10	1	24	26	cytochrome complex	CC
6311	GO:0035082	7.99414e-10	1	31	39	axoneme assembly	BP
1598	GO:0005747	8.15417e-10	1	36	46	mitochondrial respiratory chain complex I	CC
5233	GO:0030964	8.15417e-10	1	36	46	NADH dehydrogenase complex	CC
7661	GO:0045271	8.15417e-10	1	36	46	respiratory chain complex I	CC
8769	GO:0051186	8.71656e-10	1	124	241	cofactor metabolic process	BP
1677	GO:0005875	8.73752e-10	1	71	127	microtubule associated complex	CC
4853	GO:0022625	1.09814e-09	1	42	57	cytosolic large ribosomal subunit	CC
5800	GO:0032838	1.18161e-09	1	37	52	plasma membrane bounded cell projection cytoplasm	CC
10992	GO:1901575	1.29459e-09	1	330	797	organic substance catabolic process	BP
4875	GO:0022853	1.96034e-09	1	43	62	active ion transmembrane transporter activity	MF
6977	GO:0042625	1.96034e-09	1	43	62	ATPase coupled ion transmembrane transporter activity	MF
4747	GO:0019829	2.08368e-09	1	42	60	cation-transporting ATPase activity	MF
7493	GO:0044447	2.1333e-09	1	25	30	axoneme part	CC
10919	GO:1901135	3.18167e-09	1	254	586	carbohydrate derivative metabolic process	BP
2800	GO:0008137	3.29608e-09	1	18	18	NADH dehydrogenase (ubiquinone) activity	MF
8518	GO:0050136	3.29608e-09	1	18	18	NADH dehydrogenase (quinone) activity	MF
3154	GO:0009108	3.88554e-09	1	54	85	coenzyme biosynthetic process	BP
9756	GO:0070925	4.10571e-09	1	168	375	organelle assembly	BP
3937	GO:0015985	4.98998e-09	1	20	21	energy coupled proton transport, down electrochemical gradient	BP
3938	GO:0015986	4.98998e-09	1	20	21	ATP synthesis coupled proton transport	BP
10269	GO:0090407	5.17944e-09	1	109	217	organophosphate biosynthetic process	BP
2172	GO:0006733	5.56181e-09	1	40	57	oxidoreduction coenzyme metabolic process	BP
1744	GO:0005996	5.69759e-09	1	45	67	monosaccharide metabolic process	BP
7489	GO:0044441	6.08129e-09	1	49	79	ciliary part	CC
3819	GO:0015399	6.28605e-09	1	72	131	primary active transmembrane transporter activity	MF
3820	GO:0015405	6.28605e-09	1	72	131	P-P-bond-hydrolysis-driven transmembrane transporter activity	MF
1711	GO:0005930	7.11263e-09	1	33	46	axoneme	CC
10324	GO:0097014	7.11263e-09	1	33	46	ciliary plasm	CC
6978	GO:0042626	8.55346e-09	1	62	110	ATPase activity, coupled to transmembrane movement of substances	MF
8771	GO:0051188	1.09999e-08	1	62	104	cofactor biosynthetic process	BP
1796	GO:0006090	1.18027e-08	1	31	41	pyruvate metabolic process	BP
4397	GO:0016999	1.25929e-08	1	39	56	antibiotic metabolic process	BP
1668	GO:0005858	1.56565e-08	1	23	28	axonemal dynein complex	CC
6117	GO:0034440	1.8475e-08	1	29	37	lipid oxidation	BP
2115	GO:0006631	2.03306e-08	1	68	118	fatty acid metabolic process	BP
7269	GO:0043492	2.04465e-08	1	64	117	ATPase activity, coupled to movement of substances	MF
2478	GO:0007286	2.08248e-08	1	61	107	spermatid development	BP
6108	GO:0034404	2.22735e-08	1	39	57	nucleobase-containing small molecule biosynthetic process	BP
10049	GO:0072330	2.34267e-08	1	58	97	monocarboxylic acid biosynthetic process	BP
1818	GO:0006120	2.35143e-08	1	28	35	mitochondrial electron transport, NADH to ubiquinone	BP
10093	GO:0072525	2.38939e-08	1	28	36	pyridine-containing compound biosynthetic process	BP
3972	GO:0016053	2.72309e-08	1	80	147	organic acid biosynthetic process	BP
7972	GO:0046394	2.72309e-08	1	80	147	carboxylic acid biosynthetic process	BP
4151	GO:0016462	2.72829e-08	1	226	553	pyrophosphatase activity	MF
2117	GO:0006635	2.81231e-08	1	26	32	fatty acid beta-oxidation	BP
4325	GO:0016818	2.88864e-08	1	229	561	hydrolase activity, acting on acid anhydrides, in phosphorus-containing anhydrides	MF
4449	GO:0017111	3.34696e-08	1	219	535	nucleoside-triphosphatase activity	MF
4324	GO:0016817	3.39275e-08	1	230	565	hydrolase activity, acting on acid anhydrides	MF
3498	GO:0010499	3.42429e-08	1	22	25	proteasomal ubiquitin-independent protein catabolic process	BP
1799	GO:0006096	3.84603e-08	1	22	26	glycolytic process	BP
2186	GO:0006757	3.84603e-08	1	22	26	ATP generation from ADP	BP
7069	GO:0042866	3.84603e-08	1	22	26	pyruvate biosynthetic process	BP
4223	GO:0016616	4.87962e-08	1	42	63	oxidoreductase activity, acting on the CH-OH group of donors, NAD or NADP as acceptor	MF
4669	GO:0019395	4.94923e-08	1	28	36	fatty acid oxidation	BP
7442	GO:0044282	5.22537e-08	1	78	142	small molecule catabolic process	BP
4644	GO:0019318	5.98207e-08	1	39	58	hexose metabolic process	BP
972	GO:0004298	6.01443e-08	1	23	27	threonine-type endopeptidase activity	MF
9510	GO:0070003	6.01443e-08	1	23	27	threonine-type peptidase activity	MF
3127	GO:0009062	6.75344e-08	1	31	42	fatty acid catabolic process	BP
10642	GO:0099080	8.30477e-08	1	94	195	supramolecular complex	CC
5456	GO:0031514	8.37741e-08	1	23	28	motile cilium	CC
1832	GO:0006165	9.16128e-08	1	24	30	nucleoside diphosphate phosphorylation	BP
4658	GO:0019359	1.00977e-07	1	25	32	nicotinamide nucleotide biosynthetic process	BP
4660	GO:0019363	1.00977e-07	1	25	32	pyridine nucleotide biosynthetic process	BP
11711	GO:1990939	1.01821e-07	1	29	43	ATP-dependent microtubule motor activity	MF
99	GO:0000226	1.03039e-07	1	151	349	microtubule cytoskeleton organization	BP
11525	GO:1905368	1.07931e-07	1	54	89	peptidase complex	CC
1750	GO:0006006	1.08432e-07	1	31	43	glucose metabolic process	BP
3973	GO:0016054	1.10721e-07	1	55	92	organic acid catabolic process	BP
7973	GO:0046395	1.10721e-07	1	55	92	carboxylic acid catabolic process	BP
775	GO:0003774	1.28026e-07	1	45	80	motor activity	MF
7443	GO:0044283	1.44562e-07	1	116	242	small molecule biosynthetic process	BP
1654	GO:0005839	1.52323e-07	1	22	26	proteasome core complex	CC
7666	GO:0045277	2.10705e-07	1	14	14	respiratory chain complex IV	CC
10643	GO:0099081	2.20699e-07	1	92	193	supramolecular polymer	CC
2480	GO:0007288	2.36111e-07	1	15	16	sperm axoneme assembly	BP
7726	GO:0045503	2.41934e-07	1	18	22	dynein light chain binding	MF
8160	GO:0046939	2.88287e-07	1	24	31	nucleotide phosphorylation	BP
4077	GO:0016310	3.14644e-07	1	234	587	phosphorylation	BP
5895	GO:0033177	3.82681e-07	1	23	29	proton-transporting two-sector ATPase complex, proton-transporting domain	CC
7980	GO:0046434	4.0736e-07	1	41	66	organophosphate catabolic process	BP
1733	GO:0005977	4.18281e-07	1	23	30	glycogen metabolic process	BP
1788	GO:0006073	4.18281e-07	1	23	30	cellular glucan metabolic process	BP
1813	GO:0006112	4.18281e-07	1	23	30	energy reserve metabolic process	BP
7388	GO:0044042	4.18281e-07	1	23	30	glucan metabolic process	BP
10946	GO:1901292	4.57238e-07	1	28	39	nucleoside phosphate catabolic process	BP
4857	GO:0022804	4.59166e-07	1	111	244	active transmembrane transporter activity	MF
6709	GO:0036442	4.82297e-07	1	27	37	proton-exporting ATPase activity	MF
8175	GO:0046961	4.87004e-07	1	26	35	proton-transporting ATPase activity, rotational mechanism	MF
3174	GO:0009135	5.24702e-07	1	22	28	purine nucleoside diphosphate metabolic process	BP
3207	GO:0009179	5.24702e-07	1	22	28	purine ribonucleoside diphosphate metabolic process	BP
3209	GO:0009185	5.24702e-07	1	22	28	ribonucleoside diphosphate metabolic process	BP
7885	GO:0046031	5.24702e-07	1	22	28	ADP metabolic process	BP
3939	GO:0015988	5.46432e-07	1	28	39	energy coupled proton transmembrane transport, against electrochemical gradient	BP
10672	GO:0099512	5.71208e-07	1	90	191	supramolecular fiber	CC
1601	GO:0005751	6.24016e-07	1	13	13	mitochondrial respiratory chain complex IV	CC
10048	GO:0072329	9.10588e-07	1	32	47	monocarboxylic acid catabolic process	BP
776	GO:0003777	9.50361e-07	1	36	62	microtubule motor activity	MF
1802	GO:0006101	1.12983e-06	1	26	36	citrate metabolic process	BP
1653	GO:0005838	1.17289e-06	1	22	28	proteasome regulatory particle	CC
10566	GO:0098796	1.22397e-06	1	207	497	membrane protein complex	CC
10060	GO:0072350	1.24295e-06	1	27	38	tricarboxylic acid metabolic process	BP
7432	GO:0044262	1.31044e-06	1	52	94	cellular carbohydrate metabolic process	BP
10381	GO:0097223	1.36149e-06	1	16	18	sperm part	CC
4221	GO:0016614	1.42497e-06	1	46	78	oxidoreductase activity, acting on CH-OH group of donors	MF
122	GO:0000287	1.68601e-06	1	31	47	magnesium ion binding	MF
7548	GO:0044782	1.73694e-06	0.999999	59	112	cilium organization	BP
118	GO:0000276	1.7938e-06	1	12	12	mitochondrial proton-transporting ATP synthase complex, coupling factor F(o)	CC
7658	GO:0045263	1.7938e-06	1	12	12	proton-transporting ATP synthase complex, coupling factor F(o)	CC
1821	GO:0006123	1.86703e-06	1	12	12	mitochondrial electron transport, cytochrome c to oxygen	BP
4708	GO:0019646	1.86703e-06	1	12	12	aerobic electron transport chain	BP
8157	GO:0046933	1.94757e-06	1	16	18	proton-transporting ATP synthase activity, rotational mechanism	MF
3199	GO:0009166	2.15552e-06	1	26	37	nucleotide catabolic process	BP
3172	GO:0009132	2.24307e-06	1	24	33	nucleoside diphosphate metabolic process	BP
4335	GO:0016836	2.32528e-06	0.999999	30	44	hydro-lyase activity	MF
10147	GO:0080163	2.51679e-06	1	12	12	regulation of protein serine/threonine phosphatase activity	BP
3941	GO:0015991	2.57751e-06	1	26	37	ATP hydrolysis coupled proton transport	BP
10307	GO:0090662	2.57751e-06	1	26	37	ATP hydrolysis coupled transmembrane transport	BP
10655	GO:0099131	2.57751e-06	1	26	37	ATP hydrolysis coupled ion transmembrane transport	BP
10656	GO:0099132	2.57751e-06	1	26	37	ATP hydrolysis coupled cation transmembrane transport	BP
5896	GO:0033178	2.6632e-06	1	18	22	proton-transporting two-sector ATPase complex, catalytic domain	CC
1801	GO:0006099	2.86242e-06	0.999999	25	35	tricarboxylic acid cycle	BP
2228	GO:0006839	2.98836e-06	0.999999	52	91	mitochondrial transport	BP
4357	GO:0016874	3.37244e-06	0.999999	61	116	ligase activity	MF
4852	GO:0022624	3.37552e-06	1	22	29	proteasome accessory complex	CC
6517	GO:0035384	4.11189e-06	1	11	11	thioester biosynthetic process	BP
9950	GO:0071616	4.11189e-06	1	11	11	acyl-CoA biosynthetic process	BP
7425	GO:0044242	5.451e-06	0.999998	42	73	cellular lipid catabolic process	BP
6788	GO:0042026	5.56474e-06	0.999999	19	25	protein refolding	BP
5894	GO:0033176	5.89719e-06	0.999999	24	34	proton-transporting V-type ATPase complex	CC
4334	GO:0016835	7.15046e-06	0.999998	33	52	carbon-oxygen lyase activity	MF
6657	GO:0036126	9.98365e-06	0.999999	14	16	sperm flagellum	CC
10478	GO:0097729	9.98365e-06	0.999999	14	16	9+2 motile cilium	CC
6650	GO:0036094	1.11355e-05	0.999992	380	1038	small molecule binding	MF
8790	GO:0051233	1.17132e-05	0.999998	20	28	spindle midzone	CC
1650	GO:0005829	1.2038e-05	0.999992	317	814	cytosol	CC
7728	GO:0045505	1.23928e-05	0.999998	20	28	dynein intermediate chain binding	MF
9214	GO:0060271	1.61363e-05	0.999993	53	103	cilium assembly	BP
8244	GO:0048037	1.6998e-05	0.99999	153	356	cofactor binding	MF
5899	GO:0033181	1.85825e-05	0.999999	13	15	plasma membrane proton-transporting V-type ATPase complex	CC
1820	GO:0006122	1.90418e-05	0.999999	12	13	mitochondrial electron transport, ubiquinol to cytochrome c	BP
934	GO:0004129	2e-05	0.999998	15	18	cytochrome-c oxidase activity	MF
3710	GO:0015002	2e-05	0.999998	15	18	heme-copper terminal oxidase activity	MF
4252	GO:0016675	2e-05	0.999998	15	18	oxidoreductase activity, acting on a heme group of donors	MF
4253	GO:0016676	2e-05	0.999998	15	18	oxidoreductase activity, acting on a heme group of donors, oxygen as acceptor	MF
3744	GO:0015140	2.02392e-05	1	10	10	malate transmembrane transporter activity	MF
3862	GO:0015743	2.02392e-05	1	10	10	malate transport	BP
10507	GO:0098573	2.1314e-05	0.999995	26	39	intrinsic component of mitochondrial membrane	CC
5361	GO:0031304	2.16795e-05	0.999996	20	27	intrinsic component of mitochondrial inner membrane	CC
5362	GO:0031305	2.16795e-05	0.999996	20	27	integral component of mitochondrial inner membrane	CC
4329	GO:0016829	2.56696e-05	0.999988	62	125	lyase activity	MF
76	GO:0000166	3.11019e-05	0.999977	339	929	nucleotide binding	MF
10942	GO:1901265	3.11019e-05	0.999977	339	929	nucleoside phosphate binding	MF
1643	GO:0005815	3.24175e-05	0.999984	69	149	microtubule organizing center	CC
3837	GO:0015631	3.50979e-05	0.999984	63	136	tubulin binding	MF
2119	GO:0006637	3.59472e-05	0.999991	25	38	acyl-CoA metabolic process	BP
6516	GO:0035383	3.59472e-05	0.999991	25	38	thioester metabolic process	BP
7467	GO:0044391	4.2836e-05	0.999978	86	177	ribosomal subunit	CC
3624	GO:0010921	4.32677e-05	0.999992	20	28	regulation of phosphatase activity	BP
4153	GO:0016471	4.71145e-05	0.999996	13	16	vacuolar proton-transporting V-type ATPase complex	CC
3745	GO:0015141	4.86937e-05	1	9	9	succinate transmembrane transporter activity	MF
3044	GO:0008574	5.39626e-05	0.99999	18	27	ATP-dependent microtubule motor activity, plus-end-directed	MF
7701	GO:0045454	5.71461e-05	0.999984	29	47	cell redox homeostasis	BP
6702	GO:0036402	6.02025e-05	1	9	9	proteasome-activating ATPase activity	MF
973	GO:0004300	6.07079e-05	1	9	9	enoyl-CoA hydratase activity	MF
3497	GO:0010498	6.13902e-05	0.999966	96	215	proteasomal protein catabolic process	BP
1723	GO:0005956	6.28478e-05	0.999994	14	17	protein kinase CK2 complex	CC
1621	GO:0005777	6.50318e-05	0.999973	48	92	peroxisome	CC
6967	GO:0042579	6.50318e-05	0.999973	48	92	microbody	CC
4505	GO:0018094	6.57675e-05	0.999996	11	13	protein polyglycylation	BP
2483	GO:0007291	6.67061e-05	0.99998	29	50	sperm individualization	BP
5252	GO:0031023	6.68027e-05	0.999971	49	100	microtubule organizing center organization	BP
3860	GO:0015740	6.78382e-05	0.999995	12	14	C4-dicarboxylate transport	BP
10921	GO:1901137	6.95548e-05	0.999959	119	276	carbohydrate derivative biosynthetic process	BP
2375	GO:0007100	7.12733e-05	0.999997	9	10	mitotic centrosome separation	BP
9580	GO:0070286	7.35814e-05	0.999991	14	18	axonemal dynein complex assembly	BP
3830	GO:0015556	8.15426e-05	0.999992	13	16	C4-dicarboxylate transmembrane transporter activity	MF
4345	GO:0016853	8.25233e-05	0.999966	47	89	isomerase activity	MF
1994	GO:0006458	8.95461e-05	0.999982	19	28	'de novo' protein folding	BP
5759	GO:0032559	9.66021e-05	0.999932	235	643	adenyl ribonucleotide binding	MF
7165	GO:0043161	9.81511e-05	0.999945	91	204	proteasome-mediated ubiquitin-dependent protein catabolic process	BP
5768	GO:0032592	0.000100812	0.999974	24	37	integral component of mitochondrial membrane	CC
4610	GO:0019200	0.00010114	0.99999	13	16	carbohydrate kinase activity	MF
1999	GO:0006470	0.000101376	0.999951	62	131	protein dephosphorylation	BP
4526	GO:0018200	0.000111245	0.999987	13	17	peptidyl-glutamic acid modification	BP
5106	GO:0030554	0.000114042	0.999919	236	647	adenyl nucleotide binding	MF
5481	GO:0031597	0.00011419	1	8	8	cytosolic proteasome complex	CC
6659	GO:0036156	0.000121662	1	7	7	inner dynein arm	CC
4786	GO:0019941	0.000127663	0.999921	125	296	modification-dependent protein catabolic process	BP
1732	GO:0005976	0.000136082	0.999962	24	40	polysaccharide metabolic process	BP
7433	GO:0044264	0.000136082	0.999962	24	40	cellular polysaccharide metabolic process	BP
1646	GO:0005819	0.000138399	0.999937	51	107	spindle	CC
7329	GO:0043632	0.000143419	0.999911	127	302	modification-dependent macromolecule catabolic process	BP
8754	GO:0051156	0.000144154	1	8	8	glucose 6-phosphate metabolic process	BP
10984	GO:1901564	0.000144371	0.999879	1073	3091	organonitrogen compound metabolic process	BP
3863	GO:0015744	0.000150631	1	8	8	succinate transport	BP
1600	GO:0005750	0.000151589	0.999993	10	11	mitochondrial respiratory chain complex III	CC
7665	GO:0045275	0.000151589	0.999993	10	11	respiratory chain complex III	CC
4731	GO:0019774	0.000159661	0.999993	10	11	proteasome core complex, beta-subunit complex	CC
9347	GO:0061077	0.000160382	0.999953	26	43	chaperone-mediated protein folding	BP
2316	GO:0007005	0.000162027	0.999908	91	202	mitochondrion organization	BP
2028	GO:0006511	0.000162478	0.999899	123	292	ubiquitin-dependent protein catabolic process	BP
10673	GO:0099513	0.000166733	0.999917	60	132	polymeric cytoskeletal fiber	CC
7832	GO:0045899	0.000178151	1	8	8	positive regulation of RNA polymerase II transcriptional preinitiation complex assembly	BP
8833	GO:0051299	0.000178663	0.999969	15	22	centrosome separation	BP
6478	GO:0035303	0.000183323	0.999954	22	34	regulation of dephosphorylation	BP
2520	GO:0007349	0.00018421	0.999917	48	101	cellularization	BP
419	GO:0001539	0.000186551	0.999976	13	17	cilium or flagellum-dependent cell motility	BP
9221	GO:0060285	0.000186551	0.999976	13	17	cilium-dependent cell motility	BP
7338	GO:0043666	0.000189529	0.999968	16	22	regulation of phosphoprotein phosphatase activity	BP
11666	GO:1990542	0.000196235	0.999929	34	60	mitochondrial transmembrane transport	BP
4780	GO:0019915	0.000198648	0.999933	29	53	lipid storage	BP
4078	GO:0016311	0.0002014	0.999886	86	195	dephosphorylation	BP
4361	GO:0016879	0.000202399	0.999945	22	37	ligase activity, forming carbon-nitrogen bonds	MF
1649	GO:0005828	0.000207212	0.999979	11	14	kinetochore microtubule	CC
6317	GO:0035092	0.000211994	0.999983	11	13	sperm chromatin condensation	BP
1676	GO:0005874	0.000219607	0.999902	46	96	microtubule	CC
8549	GO:0050662	0.000220074	0.999877	83	185	coenzyme binding	MF
8996	GO:0051787	0.00023524	0.999976	11	14	misfolded protein binding	MF
5815	GO:0032886	0.000251457	0.999907	32	62	regulation of microtubule-based process	BP
2481	GO:0007289	0.000259104	0.999956	15	21	spermatid nucleus differentiation	BP
5993	GO:0033865	0.000261042	0.999917	27	46	nucleoside bisphosphate metabolic process	BP
5996	GO:0033875	0.000261042	0.999917	27	46	ribonucleoside bisphosphate metabolic process	BP
6008	GO:0034032	0.000261042	0.999917	27	46	purine nucleoside bisphosphate metabolic process	BP
8934	GO:0051603	0.000295683	0.999809	132	320	proteolysis involved in cellular protein catabolic process	BP
4380	GO:0016903	0.000300106	0.999912	24	40	oxidoreductase activity, acting on the aldehyde or oxo group of donors	MF
4306	GO:0016787	0.000306477	0.999751	594	1680	hydrolase activity	MF
2734	GO:0008017	0.000349397	0.999829	52	117	microtubule binding	MF
7430	GO:0044257	0.000356236	0.999769	133	324	cellular protein catabolic process	BP
1503	GO:0005524	0.00036729	0.999733	226	629	ATP binding	MF
8054	GO:0046605	0.000369027	0.999946	12	17	regulation of centrosome cycle	BP
7831	GO:0045898	0.000376902	0.999982	9	10	regulation of RNA polymerase II transcriptional preinitiation complex assembly	BP
6660	GO:0036157	0.000392077	0.99994	13	18	outer dynein arm	CC
3844	GO:0015672	0.00039446	0.99979	65	145	monovalent inorganic cation transport	BP
3929	GO:0015935	0.000402954	0.999829	41	77	small ribosomal subunit	CC
7727	GO:0045504	0.000406174	0.999946	12	16	dynein heavy chain binding	MF
2796	GO:0008121	0.000409553	0.99998	9	10	ubiquinol-cytochrome-c reductase activity	MF
4255	GO:0016681	0.000409553	0.99998	9	10	oxidoreductase activity, acting on diphenols and related substances as donors, cytochrome as acceptor	MF
10985	GO:1901565	0.000411453	0.99971	192	491	organonitrogen compound catabolic process	BP
2386	GO:0007140	0.000418133	0.999818	40	82	male meiotic nuclear division	BP
8722	GO:0051084	0.000420785	0.999913	16	24	'de novo' posttranslational protein folding	BP
8723	GO:0051085	0.000420785	0.999913	16	24	chaperone cofactor-dependent protein refolding	BP
1746	GO:0006000	0.00043555	1	7	7	fructose metabolic process	BP
9688	GO:0070735	0.000441454	0.999966	9	11	protein-glycine ligase activity	MF
2225	GO:0006835	0.000471697	0.999917	14	20	dicarboxylic acid transport	BP
9627	GO:0070507	0.000475148	0.999829	28	54	regulation of microtubule cytoskeleton organization	BP
1642	GO:0005814	0.000480728	0.999882	18	29	centriole	CC
5757	GO:0032553	0.000481665	0.999636	287	806	ribonucleotide binding	MF
11154	GO:1902494	0.000504558	0.999609	352	958	catalytic complex	CC
7485	GO:0044437	0.000505871	0.999796	35	67	vacuolar part	CC
6318	GO:0035093	0.000506375	1	7	7	spermatogenesis, exchange of chromosomal proteins	BP
3741	GO:0015117	0.000515096	1	7	7	thiosulfate transmembrane transporter activity	MF
3742	GO:0015131	0.000515096	1	7	7	oxaloacetate transmembrane transporter activity	MF
3854	GO:0015709	0.000515096	1	7	7	thiosulfate transport	BP
3858	GO:0015729	0.000515096	1	7	7	oxaloacetate transport	BP
9882	GO:0071422	0.000515096	1	7	7	succinate transmembrane transport	BP
9883	GO:0071423	0.000515096	1	7	7	malate transmembrane transport	BP
4969	GO:0030163	0.000521846	0.999653	140	346	protein catabolic process	BP
8807	GO:0051255	0.000574929	1	6	6	spindle midzone assembly	BP
3031	GO:0008540	0.000595646	0.999931	11	14	proteasome regulatory particle, base subcomplex	CC
5006	GO:0030258	0.000616299	0.999714	44	91	lipid modification	BP
2373	GO:0007098	0.000622108	0.999727	38	80	centrosome cycle	BP
4902	GO:0030017	0.000636726	0.999765	28	54	sarcomere	CC
4730	GO:0019773	0.000648648	0.999942	10	12	proteasome core complex, alpha-subunit complex	CC
2471	GO:0007279	0.000683287	0.99986	14	22	pole cell formation	BP
2321	GO:0007010	0.000692855	0.999491	222	617	cytoskeleton organization	BP
1618	GO:0005774	0.000729131	0.999728	29	54	vacuolar membrane	CC
4309	GO:0016791	0.000761948	0.999563	74	170	phosphatase activity	MF
4506	GO:0018095	0.000779528	1	6	6	protein polyglutamylation	BP
3140	GO:0009081	0.000806042	0.999959	8	9	branched-chain amino acid metabolic process	BP
6479	GO:0035304	0.000812251	0.999796	18	28	regulation of protein dephosphorylation	BP
1235	GO:0004743	0.000838314	1	6	6	pyruvate kinase activity	MF
5230	GO:0030955	0.000838314	1	6	6	potassium ion binding	MF
5419	GO:0031420	0.000838314	1	6	6	alkali metal ion binding	MF
4925	GO:0030062	0.000839539	0.999957	8	9	mitochondrial tricarboxylic acid cycle enzyme complex	CC
8823	GO:0051287	0.000862109	0.999735	22	37	NAD binding	MF
7496	GO:0044450	0.000863316	0.999674	28	54	microtubule organizing center part	CC
1736	GO:0005980	0.00086629	0.999899	10	13	glycogen catabolic process	BP
3247	GO:0009251	0.00086629	0.999899	10	13	glucan catabolic process	BP
4065	GO:0016281	0.000878987	0.999955	8	9	eukaryotic translation initiation factor 4F complex	CC
8789	GO:0051231	0.000879426	0.999904	9	12	spindle elongation	BP
9042	GO:0051959	0.000907454	0.99984	12	18	dynein light intermediate chain binding	MF
5758	GO:0032555	0.000967171	0.999259	281	796	purine ribonucleotide binding	MF
1793	GO:0006085	0.000970398	1	6	6	acetyl-CoA biosynthetic process	BP
3608	GO:0010876	0.000992113	0.999478	54	123	lipid localization	BP
117	GO:0000275	0.00100368	0.999947	8	9	mitochondrial proton-transporting ATP synthase complex, catalytic core F(1)	CC
7657	GO:0045261	0.00100368	0.999947	8	9	proton-transporting ATP synthase complex, catalytic core F(1)	CC
7933	GO:0046168	0.0010184	1	6	6	glycerol-3-phosphate catabolic process	BP
4612	GO:0019203	0.0010266	1	6	6	carbohydrate phosphatase activity	MF
5898	GO:0033180	0.00106718	0.999872	10	13	proton-transporting V-type ATPase, V1 domain	CC
1753	GO:0006012	0.0010964	0.999941	8	9	galactose metabolic process	BP
7223	GO:0043292	0.00111172	0.999542	31	63	contractile fiber	CC
4901	GO:0030016	0.00111909	0.999555	29	58	myofibril	CC
10986	GO:1901566	0.00119146	0.999056	371	1003	organonitrogen compound biosynthetic process	BP
3043	GO:0008569	0.00119453	0.999791	11	17	ATP-dependent microtubule motor activity, minus-end-directed	MF
1441	GO:0005310	0.00122854	0.999765	13	19	dicarboxylic acid transmembrane transporter activity	MF
4355	GO:0016868	0.00125199	1	6	6	intramolecular transferase activity, phosphotransferases	MF
7495	GO:0044449	0.00128078	0.999474	30	61	contractile fiber part	CC
8114	GO:0046835	0.00128828	0.99984	10	13	carbohydrate phosphorylation	BP
10531	GO:0098660	0.00129974	0.999219	79	188	inorganic ion transmembrane transport	BP
5994	GO:0033866	0.00134319	0.999767	12	17	nucleoside bisphosphate biosynthetic process	BP
6006	GO:0034030	0.00134319	0.999767	12	17	ribonucleoside bisphosphate biosynthetic process	BP
6009	GO:0034033	0.00134319	0.999767	12	17	purine nucleoside bisphosphate biosynthetic process	BP
4350	GO:0016860	0.00149376	0.999587	18	29	intramolecular oxidoreductase activity	MF
4712	GO:0019682	0.00150507	1	6	6	glyceraldehyde-3-phosphate metabolic process	BP
3280	GO:0009331	0.00152771	0.99992	7	8	glycerol-3-phosphate dehydrogenase complex	CC
6612	GO:0035966	0.00157798	0.999429	24	45	response to topologically incorrect protein	BP
8245	GO:0048038	0.00159022	0.999846	9	11	quinone binding	MF
7483	GO:0044432	0.00161197	0.99898	94	224	endoplasmic reticulum part	CC
5423	GO:0031430	0.00166262	0.999798	9	12	M band	CC
6661	GO:0036158	0.00166963	0.999911	7	8	outer dynein arm assembly	BP
7135	GO:0043094	0.00172279	0.999731	11	15	cellular metabolic compound salvage	BP
6613	GO:0035967	0.00174888	0.999377	23	43	cellular response to topologically incorrect protein	BP
7503	GO:0044458	0.00180182	0.999902	7	8	motile cilium assembly	BP
4433	GO:0017076	0.00184307	0.998566	282	806	purine nucleotide binding	MF
3122	GO:0009057	0.00188394	0.998617	190	501	macromolecule catabolic process	BP
1641	GO:0005813	0.00201598	0.998938	48	110	centrosome	CC
7440	GO:0044275	0.00204048	0.999558	13	20	cellular carbohydrate catabolic process	BP
1789	GO:0006081	0.00205417	0.999503	15	23	cellular aldehyde metabolic process	BP
10988	GO:1901568	0.00207989	0.999416	17	28	fatty acid derivative metabolic process	BP
6143	GO:0034501	0.00212317	0.999893	6	7	protein localization to kinetochore	BP
9897	GO:0071459	0.00212317	0.999893	6	7	protein localization to chromosome, centromeric region	BP
115	GO:0000272	0.00231429	0.99964	10	14	polysaccharide catabolic process	BP
7426	GO:0044247	0.00231429	0.99964	10	14	cellular polysaccharide catabolic process	BP
5813	GO:0032881	0.00245507	0.99976	8	10	regulation of polysaccharide metabolic process	BP
9730	GO:0070873	0.00245507	0.99976	8	10	regulation of glycogen metabolic process	BP
1673	GO:0005868	0.00246155	0.999409	14	22	cytoplasmic dynein complex	CC
4228	GO:0016627	0.00251451	0.999171	20	35	oxidoreductase activity, acting on the CH-CH group of donors	MF
7881	GO:0046011	0.00259356	0.999612	9	13	regulation of oskar mRNA translation	BP
1032	GO:0004396	0.00265681	0.999843	7	8	hexokinase activity	MF
3096	GO:0008865	0.00265681	0.999843	7	8	fructokinase activity	MF
862	GO:0003995	0.00270496	0.99984	7	8	acyl-CoA dehydrogenase activity	MF
6576	GO:0035639	0.00271401	0.997879	270	776	purine ribonucleoside triphosphate binding	MF
4363	GO:0016881	0.00272246	0.999409	12	19	acid-amino acid ligase activity	MF
4666	GO:0019388	0.0029015	0.999825	7	8	galactose catabolic process	BP
4958	GO:0030145	0.00292656	0.999333	13	20	manganese ion binding	MF
2511	GO:0007319	0.00301919	0.999835	6	7	negative regulation of oskar mRNA translation	BP
882	GO:0004032	0.00304151	0.999815	7	8	alditol:NADP+ 1-oxidoreductase activity	MF
883	GO:0004033	0.00304151	0.999815	7	8	aldo-keto reductase (NADP) activity	MF
2790	GO:0008106	0.00304151	0.999815	7	8	alcohol dehydrogenase (NADP+) activity	MF
4720	GO:0019725	0.00307199	0.998033	86	212	cellular homeostasis	BP
4225	GO:0016620	0.003229	0.999024	17	29	oxidoreductase activity, acting on the aldehyde or oxo group of donors, NAD or NADP as acceptor	MF
8867	GO:0051383	0.00323397	0.999693	7	9	kinetochore organization	BP
2056	GO:0006551	0.00323937	1	5	5	leucine metabolic process	BP
9130	GO:0055085	0.0032964	0.997505	206	563	transmembrane transport	BP
2116	GO:0006633	0.00334691	0.998459	33	67	fatty acid biosynthetic process	BP
7649	GO:0045239	0.00337009	0.999442	10	14	tricarboxylic acid cycle enzyme complex	CC
2469	GO:0007277	0.00340652	0.998906	17	32	pole cell development	BP
2175	GO:0006739	0.0034205	0.999643	8	10	NADP metabolic process	BP
741	GO:0003674	0.00346397	0.99715	3185	9829	molecular_function	MF
5318	GO:0031177	0.00356302	1	5	5	phosphopantetheine binding	MF
10533	GO:0098662	0.0035779	0.997817	69	167	inorganic cation transmembrane transport	BP
6523	GO:0035435	0.00358758	0.999501	9	12	phosphate ion transmembrane transport	BP
1219	GO:0004722	0.00377331	0.998425	26	52	protein serine/threonine phosphatase activity	MF
7179	GO:0043186	0.00379523	0.998639	20	38	P granule	CC
7022	GO:0042744	0.00382165	0.999592	8	10	hydrogen peroxide catabolic process	BP
7966	GO:0046365	0.00387772	0.999453	9	12	monosaccharide catabolic process	BP
7412	GO:0044183	0.00398396	0.999257	10	15	protein binding involved in protein folding	MF
6321	GO:0035096	0.00410489	0.998873	14	24	larval midgut cell programmed cell death	BP
6730	GO:0036513	0.00419458	1	5	5	Derlin-1 retrotranslocation complex	CC
3965	GO:0016042	0.00420743	0.997729	46	102	lipid catabolic process	BP
8166	GO:0046949	0.0042273	1	5	5	fatty-acyl-CoA biosynthetic process	BP
2805	GO:0008144	0.00426371	0.996635	266	770	drug binding	MF
2782	GO:0008092	0.00426731	0.997028	115	315	cytoskeletal protein binding	MF
3032	GO:0008541	0.00428988	0.999384	9	12	proteasome regulatory particle, lid subcomplex	CC
3161	GO:0009116	0.00432732	0.998231	25	48	nucleoside metabolic process	BP
3609	GO:0010883	0.00435784	0.998355	21	41	regulation of lipid storage	BP
1800	GO:0006098	0.00440745	1	5	5	pentose-phosphate shunt	BP
1834	GO:0006167	0.00450919	1	5	5	AMP biosynthetic process	BP
7886	GO:0046033	0.00450919	1	5	5	AMP metabolic process	BP
8738	GO:0051117	0.00465152	0.999718	6	7	ATPase binding	MF
4903	GO:0030018	0.00469977	0.998306	19	37	Z disc	CC
5506	GO:0031674	0.00469977	0.998306	19	37	I band	CC
1678	GO:0005876	0.00470949	0.998374	18	34	spindle microtubule	CC
6298	GO:0035069	0.00496862	0.998491	15	27	larval midgut histolysis	BP
4227	GO:0016624	0.00507944	0.999686	6	7	oxidoreductase activity, acting on the aldehyde or oxo group of donors, disulfide as acceptor	MF
1993	GO:0006457	0.00516772	0.997057	52	117	protein folding	BP
7700	GO:0045451	0.00527602	0.997824	23	48	pole plasm oskar mRNA localization	BP
1617	GO:0005773	0.00543975	0.996772	58	136	vacuole	CC
9503	GO:0065002	0.00544991	0.997586	28	55	intracellular protein transmembrane transport	BP
9986	GO:0071806	0.00544991	0.997586	28	55	protein transmembrane transport	BP
9656	GO:0070585	0.00555867	0.997496	29	57	protein localization to mitochondrion	BP
10112	GO:0072655	0.00555867	0.997496	29	57	establishment of protein localization to mitochondrion	BP
11574	GO:1905952	0.00571127	0.997643	23	47	regulation of lipid localization	BP
10127	GO:0072741	0.00574989	1	4	4	protein localization to cell division site	BP
4295	GO:0016773	0.00583124	0.99586	120	327	phosphotransferase activity, alcohol group as acceptor	MF
7434	GO:0044265	0.00595768	0.995549	167	446	cellular macromolecule catabolic process	BP
6496	GO:0035323	0.00605627	1	4	4	male germline ring canal	CC
11007	GO:1901657	0.0060814	0.997305	27	54	glycosyl compound metabolic process	BP
3360	GO:0009744	0.00609827	0.998508	12	19	response to sucrose	BP
7168	GO:0043168	0.0061705	0.994931	360	1059	anion binding	MF
3728	GO:0015077	0.00618047	0.995946	82	206	monovalent inorganic cation transmembrane transporter activity	MF
2306	GO:0006986	0.00624431	0.997774	18	34	response to unfolded protein	BP
293	GO:0000922	0.0063429	0.997779	17	33	spindle pole	CC
4974	GO:0030170	0.00642296	0.997812	17	31	pyridoxal phosphate binding	MF
9578	GO:0070279	0.00642296	0.997812	17	31	vitamin B6 binding	MF
9451	GO:0061723	0.00646313	0.999058	8	11	glycophagy	BP
7618	GO:0045169	0.00653859	0.997702	17	33	fusome	CC
9424	GO:0061617	0.00663243	0.999562	6	7	MICOS complex	CC
5897	GO:0033179	0.00682584	0.998445	11	17	proton-transporting V-type ATPase, V0 domain	CC
10	GO:0000022	0.00685217	0.999066	7	10	mitotic spindle elongation	BP
3142	GO:0009083	0.00687977	0.999541	6	7	branched-chain amino acid catabolic process	BP
7018	GO:0042737	0.00690565	0.996778	29	60	drug catabolic process	BP
6169	GO:0034620	0.0069551	0.997571	17	32	cellular response to unfolded protein	BP
1624	GO:0005783	0.00709814	0.994685	164	432	endoplasmic reticulum	CC
7535	GO:0044743	0.00715946	0.996987	24	46	protein transmembrane import into intracellular organelle	BP
9226	GO:0060293	0.00724012	0.99716	20	40	germ plasm	CC
2317	GO:0007006	0.00725605	0.997534	17	30	mitochondrial membrane organization	BP
2508	GO:0007316	0.00740657	0.996744	24	52	pole plasm RNA localization	BP
4590	GO:0019094	0.00740657	0.996744	24	52	pole plasm mRNA localization	BP
2331	GO:0007028	0.00762102	0.996222	31	71	cytoplasm organization	BP
11180	GO:1902742	0.00767382	0.997906	12	21	apoptotic process involved in development	BP
5938	GO:0033499	0.00770738	0.999471	6	7	galactose catabolic process via UDP-galactose	BP
7021	GO:0042743	0.00791233	0.998554	9	13	hydrogen peroxide metabolic process	BP
8786	GO:0051225	0.00807436	0.995905	33	74	spindle assembly	BP
11629	GO:1990316	0.00820793	1	4	4	Atg1/ULK1 kinase complex	CC
6775	GO:0040016	0.00829385	1	4	4	embryonic cleavage	BP
3557	GO:0010676	0.00830074	1	4	4	positive regulation of cellular carbohydrate metabolic process	BP
3620	GO:0010907	0.00830074	1	4	4	positive regulation of glucose metabolic process	BP
7840	GO:0045913	0.00830074	1	4	4	positive regulation of carbohydrate metabolic process	BP
9732	GO:0070875	0.00830074	1	4	4	positive regulation of glycogen metabolic process	BP
2217	GO:0006817	0.0083576	0.998457	9	13	phosphate ion transport	BP
3720	GO:0015035	0.00853544	0.997983	11	17	protein disulfide oxidoreductase activity	MF
8721	GO:0051082	0.00859475	0.995333	40	89	unfolded protein binding	MF
8912	GO:0051539	0.00862402	0.997379	14	24	4 iron, 4 sulfur cluster binding	MF
31	GO:0000062	0.00862993	0.998986	7	9	fatty-acyl-CoA binding	MF
10987	GO:1901567	0.00862993	0.998986	7	9	fatty acid derivative binding	MF
4646	GO:0019320	0.00874116	0.998645	8	11	hexose catabolic process	BP
4399	GO:0017001	0.00883876	0.998351	9	13	antibiotic catabolic process	BP
1273	GO:0004812	0.00892789	0.996526	20	37	aminoacyl-tRNA ligase activity	MF
4358	GO:0016875	0.00892789	0.996526	20	37	ligase activity, forming carbon-oxygen bonds	MF
1191	GO:0004674	0.0091271	0.994024	73	189	protein serine/threonine kinase activity	MF
7715	GO:0045476	0.0092585	0.997576	11	19	nurse cell apoptotic process	BP
5504	GO:0031672	0.00946339	0.997514	11	19	A band	CC
4352	GO:0016863	0.00958845	0.998846	7	9	intramolecular oxidoreductase activity, transposing C=C bonds	MF
4254	GO:0016679	0.0099271	0.998106	9	13	oxidoreductase activity, acting on diphenols and related substances as donors	MF
6727	GO:0036503	0.00993999	0.996498	16	30	ERAD pathway	BP
4838	GO:0022600	0.0100295	0.997914	9	14	digestive system process	BP
2507	GO:0007315	0.0100994	0.995064	28	64	pole plasm assembly	BP
1675	GO:0005871	0.0106672	0.996056	16	33	kinesin complex	CC
6144	GO:0034502	0.010882	0.997556	9	15	protein localization to chromosome	BP
6075	GO:0034285	0.0109309	0.996951	12	20	response to disaccharide	BP
7961	GO:0046351	0.011075	1	4	4	disaccharide biosynthetic process	BP
3196	GO:0009163	0.0111662	0.997101	11	18	nucleoside biosynthetic process	BP
6937	GO:0042455	0.0111662	0.997101	11	18	ribonucleoside biosynthetic process	BP
11009	GO:1901659	0.0111662	0.997101	11	18	glycosyl compound biosynthetic process	BP
1218	GO:0004721	0.0112998	0.993669	40	94	phosphoprotein phosphatase activity	MF
6185	GO:0034655	0.0113979	0.992595	68	170	nucleobase-containing compound catabolic process	BP
5934	GO:0033365	0.0118118	0.991846	89	230	protein localization to organelle	BP
9485	GO:0061912	0.011819	0.997464	9	14	selective autophagy	BP
96	GO:0000221	0.0120425	0.998603	6	8	vacuolar proton-transporting V-type ATPase, V1 domain	CC
5293	GO:0031109	0.0121079	0.994293	25	55	microtubule polymerization or depolymerization	BP
1630	GO:0005789	0.0121172	0.991835	80	198	endoplasmic reticulum membrane	CC
4508	GO:0018105	0.0122086	0.994838	20	42	peptidyl-serine phosphorylation	BP
6845	GO:0042175	0.012325	0.991642	82	204	nuclear outer membrane-endoplasmic reticulum membrane network	CC
2379	GO:0007112	0.0123696	0.995103	18	36	male meiosis cytokinesis	BP
452	GO:0001673	0.0124111	0.997312	9	14	male germ cell nucleus	CC
2338	GO:0007035	0.0124701	0.997652	8	12	vacuolar acidification	BP
7429	GO:0044255	0.0125362	0.990635	139	369	cellular lipid metabolic process	BP
9418	GO:0061578	0.012564	1	4	4	Lys63-specific deubiquitinase activity	MF
6966	GO:0042578	0.0126577	0.991418	80	205	phosphoric ester hydrolase activity	MF
1794	GO:0006086	0.0126928	1	4	4	acetyl-CoA biosynthetic process from pyruvate	BP
6236	GO:0034976	0.0127212	0.99343	31	70	response to endoplasmic reticulum stress	BP
1778	GO:0006048	0.0127926	1	4	4	UDP-N-acetylglucosamine biosynthetic process	BP
10123	GO:0072697	0.0128191	0.997744	7	11	protein localization to cell cortex	BP
5854	GO:0033036	0.0130251	0.989276	303	885	macromolecule localization	BP
6058	GO:0034220	0.0130624	0.99073	100	263	ion transmembrane transport	BP
7041	GO:0042776	0.0131012	1	4	4	mitochondrial ATP synthesis coupled proton transport	BP
5015	GO:0030277	0.0131863	0.998435	6	8	maintenance of gastrointestinal epithelium	BP
9296	GO:0060729	0.0131863	0.998435	6	8	intestinal epithelial structure maintenance	BP
1491	GO:0005504	0.0132153	0.99843	6	8	fatty acid binding	MF
7139	GO:0043101	0.013334	1	4	4	purine-containing compound salvage	BP
7474	GO:0044422	0.0133821	0.988117	979	2924	organelle part	CC
11808	GO:2000576	0.0134216	1	4	4	positive regulation of microtubule motor activity	BP
7208	GO:0043248	0.0134539	0.996395	11	18	proteasome assembly	BP
2303	GO:0006979	0.0135371	0.991732	51	124	response to oxidative stress	BP
1593	GO:0005741	0.0135817	0.994201	21	41	mitochondrial outer membrane	CC
1056	GO:0004454	0.0136064	1	4	4	ketohexokinase activity	MF
95	GO:0000220	0.0136277	0.996649	10	16	vacuolar proton-transporting V-type ATPase, V0 domain	CC
5025	GO:0030301	0.0137124	0.995793	12	22	cholesterol transport	BP
10108	GO:0072593	0.0138788	0.994486	18	35	reactive oxygen species metabolic process	BP
4113	GO:0016406	0.0139405	0.999004	5	6	carnitine O-acyltransferase activity	MF
10498	GO:0098534	0.0139536	0.994898	15	30	centriole assembly	BP
9429	GO:0061631	0.0140402	0.994823	16	30	ubiquitin conjugating enzyme activity	MF
1016	GO:0004367	0.0141122	0.998296	6	8	glycerol-3-phosphate dehydrogenase [NAD+] activity	MF
6912	GO:0042407	0.01412	0.998987	5	6	cristae formation	BP
1645	GO:0005818	0.0141232	0.99746	7	11	aster	CC
5378	GO:0031331	0.0142035	0.992213	35	83	positive regulation of cellular catabolic process	BP
5555	GO:0032027	0.0144603	0.997385	7	11	myosin light chain binding	MF
2348	GO:0007051	0.0145562	0.991024	51	128	spindle organization	BP
6935	GO:0042451	0.0146965	0.996711	9	14	purine nucleoside biosynthetic process	BP
7915	GO:0046129	0.0146965	0.996711	9	14	purine ribonucleoside biosynthetic process	BP
2112	GO:0006626	0.0148246	0.992909	26	53	protein targeting to mitochondrion	BP
1718	GO:0005947	0.014834	0.998921	5	6	mitochondrial alpha-ketoglutarate dehydrogenase complex	CC
10990	GO:1901570	0.014889	0.994986	14	25	fatty acid derivative biosynthetic process	BP
3163	GO:0009119	0.0149922	0.994423	16	30	ribonucleoside metabolic process	BP
10765	GO:0120031	0.0151657	0.99016	62	158	plasma membrane bounded cell projection assembly	BP
5200	GO:0030867	0.0153438	0.998872	5	6	rough endoplasmic reticulum membrane	CC
1777	GO:0006047	0.0153925	0.998868	5	6	UDP-N-acetylglucosamine metabolic process	BP
4411	GO:0017022	0.015421	0.99321	20	44	myosin binding	MF
3590	GO:0010824	0.0154229	0.996709	8	13	regulation of centrosome duplication	BP
3006	GO:0008483	0.0155489	0.996933	8	12	transaminase activity	MF
4293	GO:0016769	0.0155489	0.996933	8	12	transferase activity, transferring nitrogenous groups	MF
1734	GO:0005978	0.0158125	0.998033	6	8	glycogen biosynthetic process	BP
3246	GO:0009250	0.0158125	0.998033	6	8	glucan biosynthetic process	BP
6016	GO:0034040	0.015867	0.997614	6	9	lipid-transporting ATPase activity	MF
6017	GO:0034041	0.015867	0.997614	6	9	sterol-transporting ATPase activity	MF
10580	GO:0098827	0.0159306	0.989067	81	203	endoplasmic reticulum subcompartment	CC
4308	GO:0016790	0.0161041	0.995918	10	16	thiolester hydrolase activity	MF
10527	GO:0098655	0.0162857	0.989036	72	185	cation transmembrane transport	BP
4072	GO:0016301	0.0163293	0.987795	126	353	kinase activity	MF
2202	GO:0006790	0.0163562	0.98942	62	149	sulfur compound metabolic process	BP
5910	GO:0033206	0.0163859	0.992634	21	45	meiotic cytokinesis	BP
1647	GO:0005826	0.0166307	0.998939	4	5	actomyosin contractile ring	CC
8052	GO:0046602	0.0166843	1	3	3	regulation of mitotic centrosome separation	BP
4961	GO:0030150	0.0167269	0.994017	15	27	protein import into mitochondrial matrix	BP
6971	GO:0042593	0.016808	0.993021	18	37	glucose homeostasis	BP
963	GO:0004177	0.017166	0.991741	24	53	aminopeptidase activity	MF
6080	GO:0034308	0.017183	0.998694	5	6	primary alcohol metabolic process	BP
9227	GO:0060294	0.0174085	0.998672	5	6	cilium movement involved in cell motility	BP
7965	GO:0046364	0.0176386	0.996426	8	12	monosaccharide biosynthetic process	BP
4294	GO:0016772	0.0176722	0.986303	160	454	transferase activity, transferring phosphorus-containing groups	MF
3942	GO:0016006	0.0177393	0.997006	7	10	Nebenkern	CC
4351	GO:0016861	0.0180346	0.998609	5	6	intramolecular oxidoreductase activity, interconverting aldoses and ketoses	MF
980	GO:0004312	0.0180545	0.994039	13	23	fatty acid synthase activity	MF
7436	GO:0044270	0.0180597	0.987704	74	190	cellular nitrogen compound catabolic process	BP
4647	GO:0019321	0.0181229	0.997665	6	8	pentose metabolic process	BP
8685	GO:0051012	0.0183821	1	3	3	microtubule sliding	BP
2309	GO:0006995	0.0184246	0.99857	5	6	cellular response to nitrogen starvation	BP
7304	GO:0043562	0.0184246	0.99857	5	6	cellular response to nitrogen levels	BP
4360	GO:0016878	0.0184325	0.993464	14	26	acid-thiol ligase activity	MF
6514	GO:0035372	0.018691	0.998543	5	6	protein localization to microtubule	BP
11474	GO:1904825	0.018691	0.998543	5	6	protein localization to microtubule plus-end	BP
11550	GO:1905725	0.018691	0.998543	5	6	protein localization to microtubule end	BP
1809	GO:0006108	0.0186918	0.996806	7	10	malate metabolic process	BP
3619	GO:0010906	0.0188894	0.994833	10	17	regulation of glucose metabolic process	BP
19	GO:0000038	0.0194364	0.993508	13	23	very long-chain fatty acid metabolic process	BP
4346	GO:0016854	0.0196856	0.995332	9	14	racemase and epimerase activity	MF
11485	GO:1905037	0.0197718	0.991921	17	34	autophagosome organization	BP
3928	GO:0015934	0.0201252	0.987833	46	104	large ribosomal subunit	CC
4248	GO:0016668	0.0201669	0.997327	6	8	oxidoreductase activity, acting on a sulfur group of donors, NAD(P) as acceptor	MF
11362	GO:1903722	0.0202192	1	3	3	regulation of centriole elongation	BP
11363	GO:1903723	0.0202192	1	3	3	negative regulation of centriole elongation	BP
7719	GO:0045495	0.0203837	0.990376	22	48	pole plasm	CC
2865	GO:0008238	0.020647	0.988033	38	90	exopeptidase activity	MF
7109	GO:0043038	0.0207793	0.990599	21	42	amino acid activation	BP
8049	GO:0046599	0.0207807	0.997519	5	7	regulation of centriole replication	BP
9437	GO:0061650	0.0207937	0.991796	16	31	ubiquitin-like protein conjugating enzyme activity	MF
4257	GO:0016684	0.0210693	0.99271	13	24	oxidoreductase activity, acting on peroxide as acceptor	MF
3236	GO:0009226	0.0211881	0.997154	6	8	nucleotide-sugar biosynthetic process	BP
1787	GO:0006072	0.0212839	0.994562	9	15	glycerol-3-phosphate metabolic process	BP
9071	GO:0052646	0.0212839	0.994562	9	15	alditol phosphate metabolic process	BP
7033	GO:0042761	0.0218896	0.99294	12	21	very long-chain fatty acid biosynthetic process	BP
6507	GO:0035337	0.0221023	0.993295	11	19	fatty-acyl-CoA metabolic process	BP
9028	GO:0051920	0.0222279	0.996976	6	8	peroxiredoxin activity	MF
21	GO:0000045	0.022423	0.99095	16	32	autophagosome assembly	BP
1502	GO:0005523	0.0226436	1	3	3	tropomyosin binding	MF
5275	GO:0031072	0.0227466	0.990529	17	34	heat shock protein binding	MF
8096	GO:0046700	0.0230315	0.984081	74	192	heterocycle catabolic process	BP
4032	GO:0016209	0.0232781	0.990017	18	36	antioxidant activity	MF
147	GO:0000339	0.0234471	0.993891	9	15	RNA cap binding	MF
8808	GO:0051256	0.0234922	1	3	3	mitotic spindle midzone assembly	BP
1737	GO:0005981	0.0238973	1	3	3	regulation of glycogen catabolic process	BP
7259	GO:0043471	0.0238973	1	3	3	regulation of cellular carbohydrate catabolic process	BP
7793	GO:0045819	0.0238973	1	3	3	positive regulation of glycogen catabolic process	BP
5569	GO:0032053	0.0239652	0.998269	4	5	ciliary basal body organization	BP
7147	GO:0043123	0.0240646	1	3	3	positive regulation of I-kappaB kinase/NF-kappaB signaling	BP
11595	GO:1990124	0.0243071	1	3	3	messenger ribonucleoprotein complex	CC
9765	GO:0070971	0.0243382	0.996956	5	7	endoplasmic reticulum exit site	CC
1656	GO:0005844	0.0245062	0.992962	10	17	polysome	CC
8809	GO:0051257	0.024514	1	3	3	meiotic spindle midzone assembly	BP
10697	GO:0099568	0.024698	0.982591	77	218	cytoplasmic region	CC
10955	GO:1901361	0.0248212	0.982587	78	204	organic cyclic compound catabolic process	BP
4290	GO:0016763	0.0249809	0.991119	13	24	transferase activity, transferring pentosyl groups	MF
1966	GO:0006418	0.0251191	0.988608	20	40	tRNA aminoacylation for protein translation	BP
5381	GO:0031334	0.0252995	0.987022	25	57	positive regulation of protein complex assembly	BP
2374	GO:0007099	0.0254918	0.990074	14	29	centriole replication	BP
6309	GO:0035080	0.0257058	0.995625	6	9	heat shock-mediated polytene chromosome puffing	BP
4939	GO:0030120	0.0260993	0.989932	14	28	vesicle coat	CC
8944	GO:0051642	0.026125	0.992728	9	16	centrosome localization	BP
9478	GO:0061842	0.026125	0.992728	9	16	microtubule organizing center localization	BP
7257	GO:0043467	0.026333	0.990378	13	25	regulation of generation of precursor metabolites and energy	BP
6177	GO:0034637	0.0264269	0.990777	12	23	cellular carbohydrate biosynthetic process	BP
6531	GO:0035494	0.0264999	1	3	3	SNARE complex disassembly	BP
10774	GO:0120111	0.0266468	0.998003	4	5	neuron projection cytoplasm	CC
455	GO:0001676	0.0266484	0.995421	6	9	long-chain fatty acid metabolic process	BP
1738	GO:0005984	0.0272125	0.994302	7	11	disaccharide metabolic process	BP
1017	GO:0004368	0.0272962	0.997936	4	5	glycerol-3-phosphate dehydrogenase (quinone) activity	MF
4379	GO:0016901	0.0272962	0.997936	4	5	oxidoreductase activity, acting on the CH-OH group of donors, quinone or similar compound as acceptor	MF
4681	GO:0019439	0.0273462	0.980846	75	196	aromatic compound catabolic process	BP
4362	GO:0016880	0.0274047	1	3	3	acid-ammonia (or amide) ligase activity	MF
5235	GO:0030970	0.027519	1	3	3	retrograde protein transport, ER to cytosol	BP
11333	GO:1903513	0.027519	1	3	3	endoplasmic reticulum to cytosol transport	BP
5939	GO:0033500	0.0278947	0.986817	20	44	carbohydrate homeostasis	BP
915	GO:0004092	0.0288383	1	3	3	carnitine O-acetyltransferase activity	MF
4638	GO:0019254	0.0288383	1	3	3	carnitine metabolic process, CoA-linked	BP
7463	GO:0044380	0.0297092	0.993646	7	11	protein localization to cytoskeleton	BP
1195	GO:0004683	0.0300297	0.994063	6	10	calmodulin-dependent protein kinase activity	MF
4998	GO:0030239	0.0300631	0.985428	20	47	myofibril assembly	BP
5925	GO:0033293	0.030897	0.994477	6	9	monocarboxylic acid binding	MF
4532	GO:0018209	0.0312863	0.984916	20	45	peptidyl-serine modification	BP
5946	GO:0033540	0.0313161	0.995774	5	7	fatty acid beta-oxidation using acyl-CoA oxidase	BP
7492	GO:0044446	0.0314479	0.971688	954	2867	intracellular organelle part	CC
3128	GO:0009063	0.031528	0.984782	21	44	cellular amino acid catabolic process	BP
8526	GO:0050308	0.0318116	1	3	3	sugar-phosphatase activity	MF
6860	GO:0042255	0.0318249	0.983256	26	56	ribosome assembly	BP
2229	GO:0006842	0.0318457	1	3	3	tricarboxylic acid transport	BP
3864	GO:0015746	0.0318457	1	3	3	citrate transport	BP
5177	GO:0030730	0.032082	0.994206	6	9	sequestering of triglyceride	BP
4296	GO:0016774	0.0322236	1	3	3	phosphotransferase activity, carboxyl group as acceptor	MF
8792	GO:0051235	0.0322467	0.980077	40	103	maintenance of location	BP
1269	GO:0004805	0.0323261	1	3	3	trehalose-phosphatase activity	MF
1742	GO:0005992	0.0323261	1	3	3	trehalose biosynthetic process	BP
8270	GO:0048081	0.0324639	1	3	3	positive regulation of cuticle pigmentation	BP
917	GO:0004096	0.0325516	1	3	3	catalase activity	MF
4119	GO:0016413	0.032567	0.997378	4	5	O-acetyltransferase activity	MF
4127	GO:0016421	0.0325903	1	3	3	CoA carboxylase activity	MF
3389	GO:0009896	0.0327477	0.979911	39	99	positive regulation of catabolic process	BP
6167	GO:0034613	0.0328586	0.973377	192	551	cellular protein localization	BP
148	GO:0000340	0.033112	0.992728	7	11	RNA 7-methylguanosine cap binding	MF
2685	GO:0007586	0.0331779	0.990304	9	16	digestion	BP
10412	GO:0097367	0.0333075	0.971727	316	950	carbohydrate derivative binding	MF
7110	GO:0043039	0.0337633	0.983977	20	41	tRNA aminoacylation	BP
1792	GO:0006084	0.0339963	0.992485	7	11	acetyl-CoA metabolic process	BP
7438	GO:0044272	0.0340777	0.983587	20	43	sulfur compound biosynthetic process	BP
6662	GO:0036159	0.0341569	0.997203	4	5	inner dynein arm assembly	BP
7650	GO:0045240	0.0347228	0.995164	5	7	dihydrolipoyl dehydrogenase complex	CC
1063	GO:0004467	0.0352289	0.995071	5	7	long-chain fatty acid-CoA ligase activity	MF
2164	GO:0006723	0.0353225	0.997072	4	5	cuticle hydrocarbon biosynthetic process	BP
4854	GO:0022626	0.0353382	0.974721	80	198	cytosolic ribosome	CC
398	GO:0001306	0.0354916	0.997053	4	5	age-dependent response to oxidative stress	BP
2683	GO:0007571	0.0354916	0.997053	4	5	age-dependent general metabolic decline	BP
8837	GO:0051303	0.0356198	0.985912	13	27	establishment of chromosome localization	BP
3970	GO:0016051	0.0358655	0.981126	24	55	carbohydrate biosynthetic process	BP
8832	GO:0051298	0.0359809	0.983013	18	41	centrosome duplication	BP
1798	GO:0006094	0.0360429	0.991916	7	11	gluconeogenesis	BP
4645	GO:0019319	0.0360429	0.991916	7	11	hexose biosynthetic process	BP
1143	GO:0004601	0.036199	0.986667	12	23	peroxidase activity	MF
2057	GO:0006552	0.0363666	1	3	3	leucine catabolic process	BP
4509	GO:0018107	0.0367379	0.987837	10	19	peptidyl-threonine phosphorylation	BP
1011	GO:0004362	0.0368527	1	3	3	glutathione-disulfide reductase activity	MF
4908	GO:0030031	0.0370063	0.974373	63	168	cell projection assembly	BP
1745	GO:0005997	0.0370543	1	3	3	xylulose metabolic process	BP
11807	GO:2000574	0.0372094	0.994705	5	7	regulation of microtubule motor activity	BP
10297	GO:0090599	0.0372583	0.991574	7	11	alpha-glucosidase activity	MF
1681	GO:0005881	0.0373336	0.98512	13	27	cytoplasmic microtubule	CC
4860	GO:0022829	0.0374387	0.994662	5	7	wide pore channel activity	MF
1230	GO:0004738	0.0375251	1	3	3	pyruvate dehydrogenase activity	MF
1231	GO:0004739	0.0375251	1	3	3	pyruvate dehydrogenase (acetyl-transferring) activity	MF
7288	GO:0043531	0.0376165	0.996809	4	5	ADP binding	MF
5480	GO:0031595	0.0379874	1	3	3	nuclear proteasome complex	CC
10574	GO:0098805	0.0382406	0.971878	88	236	whole membrane	CC
7654	GO:0045254	0.0384163	1	3	3	pyruvate dehydrogenase complex	CC
4188	GO:0016560	0.0387349	1	3	3	protein import into peroxisome matrix, docking	BP
9926	GO:0071541	0.0387349	1	3	3	eukaryotic translation initiation factor 3 complex, eIF3m	CC
2862	GO:0008235	0.0388959	0.979614	23	53	metalloexopeptidase activity	MF
3559	GO:0010705	0.0389136	1	3	3	meiotic DNA double-strand break processing involved in reciprocal meiotic recombination	BP
8167	GO:0046950	0.0391299	1	3	3	cellular ketone body metabolic process	BP
11103	GO:1902224	0.0391299	1	3	3	ketone body metabolic process	BP
3119	GO:0009052	0.0391299	1	3	3	pentose-phosphate shunt, non-oxidative branch	BP
5986	GO:0033764	0.0394337	1	3	3	steroid dehydrogenase activity, acting on the CH-OH group of donors, NAD or NADP as acceptor	MF
3809	GO:0015367	0.0394402	1	3	3	oxoglutarate:malate antiporter activity	MF
3861	GO:0015742	0.0394402	1	3	3	alpha-ketoglutarate transport	BP
5395	GO:0031371	0.0394695	1	3	3	ubiquitin conjugating enzyme complex	CC
8609	GO:0050811	0.039522	1	3	3	GABA receptor binding	MF
2747	GO:0008043	0.0396741	1	3	3	intracellular ferritin complex	CC
9581	GO:0070288	0.0396741	1	3	3	ferritin complex	CC
10540	GO:0098711	0.0396741	1	3	3	iron ion import across plasma membrane	BP
11811	GO:2000580	0.0396805	1	3	3	regulation of ATP-dependent microtubule motor activity, plus-end-directed	BP
11812	GO:2000582	0.0396805	1	3	3	positive regulation of ATP-dependent microtubule motor activity, plus-end-directed	BP
1254	GO:0004776	0.0397267	1	3	3	succinate-CoA ligase (GDP-forming) activity	MF
1805	GO:0006104	0.0397267	1	3	3	succinyl-CoA metabolic process	BP
7651	GO:0045244	0.0397267	1	3	3	succinate-CoA ligase complex (GDP-forming)	CC
4579	GO:0019003	0.0397268	1	3	3	GDP binding	MF
1014	GO:0004365	0.039771	1	3	3	glyceraldehyde-3-phosphate dehydrogenase (NAD+) (phosphorylating) activity	MF
7352	GO:0043891	0.039771	1	3	3	glyceraldehyde-3-phosphate dehydrogenase (NAD(P)+) (phosphorylating) activity	MF
10785	GO:0140013	0.0399115	0.971922	66	180	meiotic nuclear division	BP
8218	GO:0047718	0.0399154	1	3	3	indanol dehydrogenase activity	MF
8292	GO:0048136	0.0399497	0.996536	4	5	male germ-line cyst formation	BP
5533	GO:0031968	0.0402605	0.979838	21	45	organelle outer membrane	CC
2873	GO:0008253	0.040348	0.996488	4	5	5'-nucleotidase activity	MF
7914	GO:0046128	0.0405156	0.984778	12	23	purine ribonucleoside metabolic process	BP
4115	GO:0016408	0.040618	0.992174	6	9	C-acyltransferase activity	MF
7172	GO:0043173	0.0410537	0.996404	4	5	nucleotide salvage	BP
10995	GO:1901606	0.0412521	0.980149	19	40	alpha-amino acid catabolic process	BP
7098	GO:0043014	0.0414085	0.996361	4	5	alpha-tubulin binding	MF
4222	GO:0016615	0.0418787	0.993815	5	7	malate dehydrogenase activity	MF
4348	GO:0016857	0.0421754	0.99016	7	11	racemase and epimerase activity, acting on carbohydrates and derivatives	MF
2872	GO:0008252	0.0421767	0.993757	5	7	nucleotidase activity	MF
5778	GO:0032781	0.0424553	0.993702	5	7	positive regulation of ATPase activity	BP
2096	GO:0006605	0.0425841	0.972076	48	118	protein targeting	BP
2318	GO:0007007	0.0431624	0.985656	10	18	inner mitochondrial membrane organization	BP
1508	GO:0005536	0.0433834	0.996121	4	5	glucose binding	MF
3156	GO:0009110	0.0434112	0.993515	5	7	vitamin biosynthetic process	BP
1128	GO:0004579	0.043823	0.993434	5	7	dolichyl-diphosphooligosaccharide-protein glycotransferase activity	MF
2232	GO:0006848	0.0439633	0.99605	4	5	pyruvate transport	BP
8619	GO:0050833	0.0439633	0.99605	4	5	pyruvate transmembrane transporter activity	MF
4894	GO:0030004	0.0440562	0.980536	15	32	cellular monovalent inorganic cation homeostasis	BP
5540	GO:0031984	0.0445759	0.965297	123	339	organelle subcompartment	CC
8683	GO:0051010	0.0446518	0.988631	7	12	microtubule plus-end binding	MF
9645	GO:0070567	0.0446671	0.995962	4	5	cytidylyltransferase activity	MF
9862	GO:0071324	0.0446963	0.99326	5	7	cellular response to disaccharide stimulus	BP
9864	GO:0071329	0.0446963	0.99326	5	7	cellular response to sucrose stimulus	BP
3143	GO:0009084	0.0447131	0.988611	7	12	glutamine family amino acid biosynthetic process	BP
5130	GO:0030662	0.0448662	0.979409	16	35	coated vesicle membrane	CC
3556	GO:0010675	0.0449235	0.984526	10	19	regulation of cellular carbohydrate metabolic process	BP
2235	GO:0006855	0.0450999	0.984454	10	19	drug transmembrane transport	BP
2895	GO:0008287	0.0451917	0.97941	16	34	protein serine/threonine phosphatase complex	CC
11272	GO:1903293	0.0451917	0.97941	16	34	phosphatase complex	CC
6970	GO:0042592	0.0454109	0.963583	154	443	homeostatic process	BP
1845	GO:0006206	0.0456785	0.988303	7	12	pyrimidine nucleobase metabolic process	BP
1819	GO:0006121	0.0468017	0.990615	6	9	mitochondrial electron transport, succinate to ubiquinone	BP
9681	GO:0070727	0.0473607	0.960749	209	611	cellular macromolecule localization	BP
8901	GO:0051493	0.0473963	0.967345	55	152	regulation of cytoskeleton organization	BP
11691	GO:1990778	0.0476806	0.974111	23	56	protein localization to cell periphery	BP
1444	GO:0005315	0.0477845	0.99557	4	5	inorganic phosphate transmembrane transporter activity	MF
5394	GO:0031370	0.0477845	0.99557	4	5	eukaryotic initiation factor 4G binding	MF
6068	GO:0034249	0.0477977	0.973716	24	58	negative regulation of cellular amide metabolic process	BP
8548	GO:0050661	0.0486242	0.985879	8	14	NADP binding	MF
7936	GO:0046184	0.0488414	0.995434	4	5	aldehyde biosynthetic process	BP
3916	GO:0015918	0.0488642	0.980389	12	25	sterol transport	BP
2385	GO:0007135	0.0492076	0.985074	8	15	meiosis II	BP
884	GO:0004034	0.0492942	0.995375	4	5	aldose 1-epimerase activity	MF
8246	GO:0048039	0.049393	0.992309	5	7	ubiquinone binding	MF
9853	GO:0071265	0.0495307	0.992281	5	7	L-methionine biosynthetic process	BP
4359	GO:0016877	0.050424	0.976642	16	34	ligase activity, forming carbon-sulfur bonds	MF
7979	GO:0046427	0.0504306	0.988529	6	10	positive regulation of JAK-STAT cascade	BP
11479	GO:1904894	0.0504306	0.988529	6	10	positive regulation of STAT cascade	BP
3798	GO:0015297	0.0506153	0.975107	18	40	antiporter activity	MF
8293	GO:0048137	0.0509947	0.981981	10	19	spermatocyte division	BP
6869	GO:0042278	0.0510526	0.978837	13	26	purine nucleoside metabolic process	BP
6308	GO:0035079	0.0511094	0.988331	6	10	polytene chromosome puffing	BP
11030	GO:1901800	0.0511497	0.977531	14	30	positive regulation of proteasomal protein catabolic process	BP
5066	GO:0030433	0.0514099	0.98039	11	22	ubiquitin-dependent ERAD pathway	BP
4761	GO:0019867	0.0516122	0.973164	21	46	outer membrane	CC
7811	GO:0045851	0.0522232	0.982626	9	17	pH reduction	BP
8888	GO:0051452	0.0522232	0.982626	9	17	intracellular pH reduction	BP
4936	GO:0030117	0.0526022	0.975893	15	33	membrane coat	CC
8359	GO:0048475	0.0526022	0.975893	15	33	coated membrane	CC
4277	GO:0016740	0.0530326	0.953428	436	1298	transferase activity	MF
6101	GO:0034389	0.0530387	0.985894	7	12	lipid droplet organization	BP
5209	GO:0030898	0.0530695	0.995839	3	4	actin-dependent ATPase activity	MF
9212	GO:0060261	0.0530853	0.984262	8	14	positive regulation of transcription initiation from RNA polymerase II promoter	BP
11751	GO:2000144	0.0530853	0.984262	8	14	positive regulation of DNA-templated transcription, initiation	BP
284	GO:0000900	0.0543963	0.986453	6	11	translation repressor activity, mRNA regulatory element binding	MF
4089	GO:0016325	0.0547047	0.975255	14	32	oocyte microtubule cytoskeleton organization	BP
1741	GO:0005991	0.0548667	0.98722	6	10	trehalose metabolic process	BP
9840	GO:0071222	0.0550579	0.995612	3	4	cellular response to lipopolysaccharide	BP
4418	GO:0017049	0.0550839	0.995609	3	4	GTP-Rho binding	MF
3835	GO:0015629	0.0556212	0.963023	44	118	actin cytoskeleton	CC
4533	GO:0018210	0.0557125	0.979498	10	20	peptidyl-threonine modification	BP
10094	GO:0072527	0.0557195	0.975438	14	29	pyrimidine-containing compound metabolic process	BP
7644	GO:0045214	0.0563016	0.973342	15	36	sarcomere organization	BP
9116	GO:0055067	0.057236	0.972543	16	36	monovalent inorganic cation homeostasis	BP
13	GO:0000028	0.0573347	0.977054	12	23	ribosomal small subunit assembly	BP
1903	GO:0006309	0.0573715	0.979232	10	19	apoptotic DNA fragmentation	BP
2277	GO:0006921	0.0573715	0.979232	10	19	cellular component disassembly involved in execution phase of apoptosis	BP
5010	GO:0030262	0.0573715	0.979232	10	19	apoptotic nuclear changes	BP
2468	GO:0007276	0.0577719	0.950258	302	930	gamete generation	BP
8991	GO:0051781	0.0581643	0.988666	5	8	positive regulation of cell division	BP
10121	GO:0072686	0.0593444	0.973026	14	31	mitotic spindle	CC
8547	GO:0050660	0.0594903	0.965684	26	62	flavin adenine dinucleotide binding	MF
3839	GO:0015645	0.0596036	0.976607	11	22	fatty acid ligase activity	MF
4112	GO:0016405	0.0596036	0.976607	11	22	CoA-ligase activity	MF
2310	GO:0006996	0.0602343	0.945962	617	1887	organelle organization	BP
8513	GO:0050000	0.0603635	0.972485	14	31	chromosome localization	BP
90	GO:0000209	0.0604132	0.962071	34	87	protein polyubiquitination	BP
9965	GO:0071702	0.0605165	0.948708	244	720	organic substance transport	BP
768	GO:0003730	0.0606304	0.971147	15	35	mRNA 3'-UTR binding	MF
1640	GO:0005811	0.0608706	0.977692	10	19	lipid droplet	CC
5129	GO:0030660	0.0609865	0.973264	13	28	Golgi-associated vesicle membrane	CC
5228	GO:0030953	0.0610051	0.994907	3	4	astral microtubule organization	BP
6513	GO:0035371	0.0616607	0.982055	7	13	microtubule plus-end	CC
3451	GO:0010181	0.0618552	0.98509	6	10	FMN binding	MF
10663	GO:0099174	0.0619271	0.974749	11	24	regulation of presynapse organization	BP
7912	GO:0046112	0.062249	0.98005	8	15	nucleobase biosynthetic process	BP
5699	GO:0032436	0.0624564	0.972505	13	28	positive regulation of proteasomal ubiquitin-dependent protein catabolic process	BP
3779	GO:0015248	0.0627517	0.980934	7	14	sterol transporter activity	MF
2305	GO:0006984	0.0628222	0.987451	5	8	ER-nucleus signaling pathway	BP
6497	GO:0035324	0.0631832	0.981496	7	13	female germline ring canal	CC
8889	GO:0051453	0.0638569	0.974177	11	23	regulation of intracellular pH	BP
2921	GO:0008320	0.064021	0.972377	13	26	protein transmembrane transporter activity	MF
4878	GO:0022884	0.064021	0.972377	13	26	macromolecule transmembrane transporter activity	MF
8050	GO:0046600	0.0640707	0.99453	3	4	negative regulation of centriole replication	BP
11095	GO:1902116	0.0640707	0.99453	3	4	negative regulation of organelle assembly	BP
10070	GO:0072384	0.0641306	0.973345	11	25	organelle transport along microtubule	BP
174	GO:0000413	0.0641347	0.976237	10	19	protein peptidyl-prolyl isomerization	BP
5744	GO:0032529	0.0643923	1	2	2	follicle cell microvillus organization	BP
2778	GO:0008088	0.0646244	0.967824	16	39	axo-dendritic transport	BP
2336	GO:0007033	0.064836	0.963557	23	55	vacuole organization	BP
4635	GO:0019239	0.0651035	0.975802	10	19	deaminase activity	MF
11094	GO:1902115	0.06517	0.97053	13	30	regulation of organelle assembly	BP
9409	GO:0061511	0.0651736	0.994392	3	4	centriole elongation	BP
11252	GO:1903119	0.0653938	1	2	2	protein localization to actin cytoskeleton	BP
11446	GO:1904498	0.0653938	1	2	2	protein localization to mitotic actomyosin contractile ring	BP
11607	GO:1990179	0.0653938	1	2	2	protein localization to actomyosin contractile ring	BP
2173	GO:0006734	0.065475	0.983956	6	10	NADH metabolic process	BP
2389	GO:0007144	0.0655598	0.986721	5	8	female meiosis I	BP
3359	GO:0009743	0.0655712	0.971216	13	27	response to carbohydrate	BP
10424	GO:0097466	0.06561	1	2	2	ubiquitin-dependent glycoprotein ERAD pathway	BP
11451	GO:1904587	0.06561	1	2	2	response to glycoprotein	BP
861	GO:0003994	0.0660632	0.99428	3	4	aconitate hydratase activity	MF
4616	GO:0019208	0.0663336	0.969565	14	30	phosphatase regulator activity	MF
3158	GO:0009112	0.0666959	0.971665	12	25	nucleobase metabolic process	BP
1412	GO:0005225	0.0670808	0.994151	3	4	volume-sensitive anion channel activity	MF
10046	GO:0072320	0.0670808	0.994151	3	4	volume-sensitive chloride channel activity	MF
7129	GO:0043073	0.0672546	0.97427	10	20	germ cell nucleus	CC
5196	GO:0030863	0.0677079	0.968922	13	31	cortical cytoskeleton	CC
4209	GO:0016593	0.0678539	0.983199	6	10	Cdc73/Paf1 complex	CC
9305	GO:0060811	0.0682776	0.960465	24	61	intracellular mRNA localization involved in anterior/posterior axis specification	BP
7476	GO:0044424	0.0687222	0.936517	1952	6039	intracellular part	CC
11848	GO:2000766	0.0688143	1	2	2	negative regulation of cytoplasmic translation	BP
6152	GO:0034515	0.0688989	1	2	2	proteasome storage granule	CC
3235	GO:0009225	0.0689251	0.972162	11	22	nucleotide-sugar metabolic process	BP
11460	GO:1904680	0.0689499	0.968482	14	29	peptide transmembrane transporter activity	MF
6190	GO:0034663	0.069539	1	2	2	endoplasmic reticulum chaperone complex	CC
1529	GO:0005622	0.0697258	0.935575	1957	6056	intracellular	CC
9444	GO:0061673	0.0699534	1	2	2	mitotic spindle astral microtubule	CC
8103	GO:0046785	0.069967	0.968252	13	29	microtubule polymerization	BP
1786	GO:0006071	0.0705546	0.985361	5	8	glycerol metabolic process	BP
4670	GO:0019400	0.0705546	0.985361	5	8	alditol metabolic process	BP
9970	GO:0071712	0.0706185	0.985344	5	8	ER-associated misfolded protein catabolic process	BP
863	GO:0003997	0.070736	0.989015	4	6	acyl-CoA oxidase activity	MF
9195	GO:0060211	0.0709043	0.983744	5	9	regulation of nuclear-transcribed mRNA poly(A) tail shortening	BP
9196	GO:0060213	0.0709043	0.983744	5	9	positive regulation of nuclear-transcribed mRNA poly(A) tail shortening	BP
10569	GO:0098799	0.0712841	0.979513	7	12	outer mitochondrial membrane protein complex	CC
2311	GO:0006997	0.0713209	0.955498	31	79	nucleus organization	BP
3924	GO:0015929	0.0714842	0.988855	4	6	hexosaminidase activity	MF
2454	GO:0007259	0.0717271	0.965799	14	33	JAK-STAT cascade	BP
10472	GO:0097696	0.0717271	0.965799	14	33	STAT cascade	BP
7621	GO:0045172	0.0720495	0.971062	10	22	germline ring canal	CC
10331	GO:0097038	0.072051	0.993506	3	4	perinuclear endoplasmic reticulum	CC
5420	GO:0031426	0.0721374	1	2	2	polycistronic mRNA processing	BP
5197	GO:0030864	0.0722671	0.97243	9	20	cortical actin cytoskeleton	CC
5428	GO:0031441	0.0723635	0.993465	3	4	negative regulation of mRNA 3'-end processing	BP
4148	GO:0016459	0.0727577	0.969012	11	25	myosin complex	CC
10594	GO:0098862	0.0728071	0.98031	6	11	cluster of actin-based cell projections	CC
10205	GO:0090169	0.0729136	0.993392	3	4	regulation of spindle assembly	BP
2788	GO:0008103	0.0730299	0.972568	9	19	oocyte microtubule cytoskeleton polarization	BP
2030	GO:0006515	0.0732236	0.975595	8	15	protein quality control for misfolded or incompletely synthesized proteins	BP
613	GO:0002274	0.0738875	1	2	2	myeloid leukocyte activation	BP
6819	GO:0042116	0.0738875	1	2	2	macrophage activation	BP
7099	GO:0043015	0.0739463	0.979911	6	11	gamma-tubulin binding	MF
4710	GO:0019674	0.0741002	0.975231	8	15	NAD metabolic process	BP
1851	GO:0006213	0.0742768	0.981112	6	10	pyrimidine nucleoside metabolic process	BP
7917	GO:0046131	0.0742768	0.981112	6	10	pyrimidine ribonucleoside metabolic process	BP
6549	GO:0035561	0.0743635	0.993198	3	4	regulation of chromatin binding	BP
11239	GO:1903052	0.0747064	0.963483	15	34	positive regulation of proteolysis involved in cellular protein catabolic process	BP
5229	GO:0030954	0.0748289	1	2	2	astral microtubule nucleation	BP
5742	GO:0032527	0.0757351	0.987927	4	6	protein exit from endoplasmic reticulum	BP
9667	GO:0070628	0.0757856	0.980613	6	10	proteasome binding	MF
7589	GO:0045056	0.0758055	1	2	2	transcytosis	BP
7491	GO:0044445	0.0758854	0.941462	94	246	cytosolic part	CC
1704	GO:0005921	0.0759388	0.983855	5	8	gap junction	CC
5674	GO:0032388	0.0761248	0.97114	9	19	positive regulation of intracellular transport	BP
5075	GO:0030497	0.0768225	0.968287	11	22	fatty acid elongation	BP
6157	GO:0034584	0.0771689	1	2	2	piRNA binding	MF
10610	GO:0098930	0.0772911	0.966687	11	25	axonal transport	BP
2506	GO:0007314	0.0775002	0.950886	31	83	oocyte anterior/posterior axis specification	BP
8318	GO:0048211	0.0783091	0.992661	3	4	Golgi vesicle docking	BP
9938	GO:0071565	0.0786215	0.992618	3	4	nBAF complex	CC
1534	GO:0005638	0.0791901	1	2	2	lamin filament	CC
11188	GO:1902769	0.079401	1	2	2	regulation of choline O-acetyltransferase activity	BP
5712	GO:0032465	0.0799852	0.969337	9	19	regulation of cytokinesis	BP
11306	GO:1903364	0.0802152	0.959155	16	37	positive regulation of cellular protein catabolic process	BP
9685	GO:0070732	0.0807309	0.986808	4	6	spindle envelope	CC
10096	GO:0072529	0.080807	0.982458	5	8	pyrimidine-containing compound catabolic process	BP
11410	GO:1904115	0.0810832	0.992275	3	4	axon cytoplasm	CC
7056	GO:0042805	0.0811521	0.992266	3	4	actinin binding	MF
8869	GO:0051393	0.0811521	0.992266	3	4	alpha-actinin binding	MF
4831	GO:0022409	0.0815826	0.977192	6	11	positive regulation of cell-cell adhesion	BP
5703	GO:0032450	0.0817882	0.978594	6	10	maltose alpha-glucosidase activity	MF
6281	GO:0035045	0.0818521	1	2	2	sperm plasma membrane disassembly	BP
3646	GO:0010970	0.0822142	0.950344	25	67	transport along microtubule	BP
10500	GO:0098549	0.0824722	1	2	2	somatic ring canal	CC
10510	GO:0098588	0.0824722	0.934446	111	311	bounding membrane of organelle	CC
2352	GO:0007056	0.0824988	0.973092	7	14	spindle assembly involved in female meiosis	BP
1189	GO:0004672	0.0825369	0.93604	88	259	protein kinase activity	MF
2188	GO:0006766	0.0825671	0.971653	8	15	vitamin metabolic process	BP
4414	GO:0017038	0.0825912	0.943807	42	110	protein import	BP
6124	GO:0034454	0.082889	0.99202	3	4	microtubule anchoring at centrosome	BP
10075	GO:0072393	0.082889	0.99202	3	4	microtubule anchoring at microtubule organizing center	BP
7804	GO:0045840	0.0828953	0.972929	7	14	positive regulation of mitotic nuclear division	BP
8995	GO:0051785	0.0828953	0.972929	7	14	positive regulation of nuclear division	BP
4765	GO:0019887	0.0829492	0.948943	28	69	protein kinase regulator activity	MF
1420	GO:0005243	0.0829754	0.986296	4	6	gap junction channel activity	MF
5054	GO:0030397	0.0829898	0.992006	3	4	membrane disassembly	BP
7146	GO:0043122	0.0835267	0.991929	3	4	regulation of I-kappaB kinase/NF-kappaB signaling	BP
2794	GO:0008117	0.0835443	1	2	2	sphinganine-1-phosphate aldolase activity	MF
4945	GO:0030127	0.0836628	0.986138	4	6	COPII vesicle coat	CC
6213	GO:0034755	0.0836846	0.986133	4	6	iron ion transmembrane transport	BP
4490	GO:0017196	0.0837356	0.981602	5	8	N-terminal peptidyl-methionine acetylation	BP
2789	GO:0008104	0.0837463	0.928347	234	701	protein localization	BP
10420	GO:0097431	0.0839322	0.991872	3	4	mitotic spindle pole	CC
2867	GO:0008240	0.0839769	1	2	2	tripeptidyl-peptidase activity	MF
11568	GO:1905898	0.0842045	1	2	2	positive regulation of response to endoplasmic reticulum stress	BP
7167	GO:0043167	0.0843552	0.923594	636	1967	ion binding	MF
274	GO:0000819	0.0845592	0.940467	48	134	sister chromatid segregation	BP
9937	GO:0071564	0.0845956	1	2	2	npBAF complex	CC
4448	GO:0017110	0.0851119	0.985802	4	6	nucleoside-diphosphatase activity	MF
5435	GO:0031463	0.0854819	0.981087	5	8	Cul3-RING ubiquitin ligase complex	CC
6726	GO:0036499	0.0856472	1	2	2	PERK-mediated unfolded protein response	BP
5294	GO:0031110	0.0858693	0.960824	12	27	regulation of microtubule polymerization or depolymerization	BP
5234	GO:0030968	0.086052	0.969235	8	16	endoplasmic reticulum unfolded protein response	BP
4876	GO:0022857	0.086159	0.927278	195	577	transmembrane transporter activity	MF
1127	GO:0004576	0.0863395	0.980832	5	8	oligosaccharyl transferase activity	MF
6292	GO:0035063	0.0865639	1	2	2	nuclear speck organization	BP
11520	GO:1905345	0.0867969	1	2	2	protein localization to cleavage furrow	BP
3037	GO:0008553	0.0868492	0.991451	3	4	proton-exporting ATPase activity, phosphorylative mechanism	MF
4459	GO:0017127	0.0868605	0.974058	6	12	cholesterol transporter activity	MF
3580	GO:0010797	0.0868911	1	2	2	regulation of multivesicular body size involved in endosome transport	BP
4719	GO:0019722	0.0871382	0.952835	18	43	calcium-mediated signaling	BP
8047	GO:0046596	0.0872241	1	2	2	regulation of viral entry into host cell	BP
8048	GO:0046598	0.0872241	1	2	2	positive regulation of viral entry into host cell	BP
8056	GO:0046607	0.0876161	1	2	2	positive regulation of centrosome cycle	BP
6689	GO:0036335	0.087784	0.959394	12	28	intestinal stem cell homeostasis	BP
8146	GO:0046912	0.0879562	0.991289	3	4	transferase activity, transferring acyl groups, acyl groups converted into alkyl on transfer	MF
1596	GO:0005744	0.0880369	0.962625	11	22	TIM23 mitochondrial import inner membrane translocase complex	CC
4332	GO:0016832	0.0881345	0.985095	4	6	aldehyde-lyase activity	MF
5526	GO:0031955	0.0881559	1	2	2	short-chain fatty acid-CoA ligase activity	MF
1522	GO:0005587	0.088416	1	2	2	collagen type IV trimer	CC
7472	GO:0044420	0.088416	1	2	2	extracellular matrix component	CC
10522	GO:0098642	0.088416	1	2	2	network-forming collagen trimer	CC
10523	GO:0098644	0.088416	1	2	2	complex of collagen trimers	CC
10524	GO:0098645	0.088416	1	2	2	collagen network	CC
10525	GO:0098651	0.088416	1	2	2	basement membrane collagen trimer	CC
2252	GO:0006885	0.0884873	0.961279	11	24	regulation of pH	BP
5126	GO:0030641	0.0884873	0.961279	11	24	regulation of cellular pH	BP
6604	GO:0035869	0.0885117	0.971656	7	13	ciliary transition zone	CC
5226	GO:0030951	0.0885219	0.953453	16	40	establishment or maintenance of microtubule cytoskeleton polarity	BP
11000	GO:1901618	0.0885714	0.973396	6	12	organic hydroxy compound transmembrane transporter activity	MF
8834	GO:0051300	0.0886299	0.969026	8	15	spindle pole body organization	BP
7278	GO:0043515	0.0886537	1	2	2	kinetochore binding	MF
5450	GO:0031499	0.0888808	1	2	2	TRAMP complex	CC
7326	GO:0043629	0.0888808	1	2	2	ncRNA polyadenylation	BP
9804	GO:0071044	0.0888808	1	2	2	histone mRNA catabolic process	BP
9809	GO:0071050	0.0888808	1	2	2	snoRNA polyadenylation	BP
5210	GO:0030899	0.0889009	1	2	2	calcium-dependent ATPase activity	MF
3546	GO:0010636	0.0892664	1	2	2	positive regulation of mitochondrial fusion	BP
4611	GO:0019202	0.0893027	1	2	2	amino acid kinase activity	MF
1693	GO:0005903	0.0894428	0.977873	5	9	brush border	CC
5470	GO:0031566	0.0900208	1	2	2	actomyosin contractile ring maintenance	BP
6665	GO:0036212	0.0900208	1	2	2	contractile ring maintenance	BP
11733	GO:2000060	0.090252	0.955549	14	32	positive regulation of ubiquitin-dependent protein catabolic process	BP
7256	GO:0043462	0.0903242	0.970915	7	13	regulation of ATPase activity	BP
1453	GO:0005342	0.0904746	0.941854	31	81	organic acid transmembrane transporter activity	MF
8162	GO:0046943	0.0904746	0.941854	31	81	carboxylic acid transmembrane transporter activity	MF
4330	GO:0016830	0.0905262	0.955746	14	31	carbon-carbon lyase activity	MF
2482	GO:0007290	0.0908947	0.990854	3	4	spermatid nucleus elongation	BP
18	GO:0000036	0.0910394	1	2	2	acyl carrier activity	MF
7523	GO:0044620	0.0910394	1	2	2	ACP phosphopantetheine attachment site binding	MF
8773	GO:0051192	0.0910394	1	2	2	prosthetic group binding	MF
1594	GO:0005742	0.0915775	0.979254	5	8	mitochondrial outer membrane translocase complex	CC
11213	GO:1902936	0.0915931	0.96928	7	14	phosphatidylinositol bisphosphate binding	MF
7630	GO:0045182	0.0916548	0.960752	10	23	translation regulator activity	MF
1514	GO:0005546	0.0917935	0.977094	5	9	phosphatidylinositol-4,5-bisphosphate binding	MF
1120	GO:0004563	0.0920172	0.990686	3	4	beta-N-acetylhexosaminidase activity	MF
4037	GO:0016231	0.0920172	0.990686	3	4	beta-N-acetylglucosaminidase activity	MF
8914	GO:0051560	0.0920181	0.984169	4	6	mitochondrial calcium ion homeostasis	BP
10230	GO:0090255	0.092278	1	2	2	cell proliferation involved in imaginal disc-derived wing morphogenesis	BP
10231	GO:0090256	0.092278	1	2	2	regulation of cell proliferation involved in imaginal disc-derived wing morphogenesis	BP
2447	GO:0007249	0.0923334	0.976914	5	9	I-kappaB kinase/NF-kappaB signaling	BP
1847	GO:0006208	0.0923663	0.990634	3	4	pyrimidine nucleobase catabolic process	BP
1170	GO:0004645	0.0928805	1	2	2	phosphorylase activity	MF
2333	GO:0007030	0.0930278	0.938742	34	89	Golgi organization	BP
4069	GO:0016289	0.0933977	0.978698	5	8	CoA hydrolase activity	MF
2351	GO:0007054	0.0934247	1	2	2	spindle assembly involved in male meiosis I	BP
3743	GO:0015137	0.0936673	1	2	2	citrate transmembrane transporter activity	MF
3746	GO:0015142	0.0936673	1	2	2	tricarboxylic acid transmembrane transporter activity	MF
5083	GO:0030514	0.0939958	0.965647	8	16	negative regulation of BMP signaling pathway	BP
5659	GO:0032367	0.0941104	0.978479	5	8	intracellular cholesterol transport	BP
5482	GO:0031616	0.0942635	0.983627	4	6	spindle pole centrosome	CC
4619	GO:0019211	0.094279	0.983623	4	6	phosphatase activator activity	MF
10098	GO:0072542	0.094279	0.983623	4	6	protein phosphatase activator activity	MF
4349	GO:0016859	0.0942902	0.957176	12	25	cis-trans isomerase activity	MF
2909	GO:0008301	0.0943602	0.990332	3	4	DNA binding, bending	MF
2065	GO:0006561	0.0946823	1	2	2	proline biosynthetic process	BP
9095	GO:0055002	0.0948269	0.942935	23	62	striated muscle cell development	BP
8749	GO:0051146	0.0948381	0.935078	39	110	striated muscle cell differentiation	BP
1488	GO:0005496	0.09518	0.965105	8	16	steroid binding	MF
11567	GO:1905897	0.0952322	0.990199	3	4	regulation of response to endoplasmic reticulum stress	BP
4470	GO:0017148	0.0953922	0.944554	21	53	negative regulation of translation	BP
9761	GO:0070938	0.0953965	0.963436	8	18	contractile ring	CC
8777	GO:0051205	0.0955101	0.978047	5	8	protein insertion into membrane	BP
720	GO:0003330	0.0956211	1	2	2	regulation of extracellular matrix constituent secretion	BP
721	GO:0003331	0.0956211	1	2	2	positive regulation of extracellular matrix constituent secretion	BP
7072	GO:0042891	0.0958062	0.990111	3	4	antibiotic transport	BP
1074	GO:0004485	0.0959659	1	2	2	methylcrotonoyl-CoA carboxylase activity	MF
7717	GO:0045478	0.0959749	0.966448	7	15	fusome organization	BP
2114	GO:0006629	0.0959753	0.920041	161	461	lipid metabolic process	BP
2735	GO:0008020	0.0960526	0.990073	3	4	G protein-coupled photoreceptor activity	MF
1719	GO:0005952	0.0963985	0.99002	3	4	cAMP-dependent protein kinase complex	CC
11687	GO:1990752	0.0964581	0.967191	7	14	microtubule end	CC
3721	GO:0015036	0.0966949	0.952585	14	30	disulfide oxidoreductase activity	MF
11878	GO:2001057	0.0967092	0.989972	3	4	reactive nitrogen species metabolic process	BP
8997	GO:0051788	0.0968587	0.971496	6	11	response to misfolded protein	BP
9838	GO:0071218	0.0968587	0.971496	6	11	cellular response to misfolded protein	BP
1679	GO:0005879	0.0970686	1	2	2	axonemal microtubule	CC
6724	GO:0036490	0.0971438	1	2	2	regulation of translation in response to endoplasmic reticulum stress	BP
412	GO:0001517	0.097566	1	2	2	N-acetylglucosamine 6-O-sulfotransferase activity	MF
9309	GO:0060828	0.0977632	0.937826	28	76	regulation of canonical Wnt signaling pathway	BP
8411	GO:0048600	0.097865	1	2	2	oocyte fate commitment	BP
10651	GO:0099111	0.0981604	0.939265	25	68	microtubule-based transport	BP
1404	GO:0005215	0.0982392	0.915672	225	671	transporter activity	MF
2866	GO:0008239	0.0987128	0.963475	8	16	dipeptidyl-peptidase activity	MF
8383	GO:0048524	0.0987445	0.989656	3	4	positive regulation of viral process	BP
11393	GO:1903902	0.0987445	0.989656	3	4	positive regulation of viral life cycle	BP
7444	GO:0044284	0.0990834	1	2	2	mitochondrial crista junction	CC
7610	GO:0045144	0.0995181	0.97448	5	9	meiotic sister chromatid segregation	BP
8762	GO:0051177	0.0995181	0.97448	5	9	meiotic sister chromatid cohesion	BP
5415	GO:0031416	0.0995207	0.989535	3	4	NatB complex	CC
9304	GO:0060810	0.0996535	0.939166	24	63	intracellular mRNA localization involved in pattern specification process	BP
8713	GO:0051055	0.0998878	0.982241	4	6	negative regulation of lipid biosynthetic process	BP
11902	GO:2001243	0.100629	0.989361	3	4	negative regulation of intrinsic apoptotic signaling pathway	BP
4744	GO:0019825	0.100987	0.989304	3	4	oxygen binding	MF
9615	GO:0070449	0.100996	0.989303	3	4	elongin complex	CC
925	GO:0004108	0.101054	1	2	2	citrate (Si)-synthase activity	MF
6708	GO:0036440	0.101054	1	2	2	citrate synthase activity	MF
1807	GO:0006106	0.101117	0.981933	4	6	fumarate metabolic process	BP
8765	GO:0051181	0.101143	0.962344	8	16	cofactor transport	BP
4229	GO:0016628	0.101204	0.98927	3	4	oxidoreductase activity, acting on the CH-CH group of donors, NAD or NADP as acceptor	MF
1359	GO:0005047	0.101372	1	2	2	signal recognition particle binding	MF
2999	GO:0008474	0.101605	0.989206	3	4	palmitoyl-(protein) hydrolase activity	MF
10515	GO:0098599	0.101605	0.989206	3	4	palmitoyl hydrolase activity	MF
10551	GO:0098734	0.101605	0.989206	3	4	macromolecule depalmitoylation	BP
997	GO:0004345	0.101741	1	2	2	glucose-6-phosphate dehydrogenase activity	MF
2698	GO:0007605	0.10186	0.93905	22	58	sensory perception of sound	BP
3607	GO:0010868	0.101916	1	2	2	negative regulation of triglyceride biosynthetic process	BP
1840	GO:0006183	0.102032	0.989139	3	4	GTP biosynthetic process	BP
10390	GO:0097286	0.102253	0.989103	3	4	iron ion import	BP
4336	GO:0016838	0.10226	1	2	2	carbon-oxygen lyase activity, acting on phosphates	MF
5640	GO:0032273	0.102447	0.945095	16	39	positive regulation of protein polymerization	BP
5502	GO:0031669	0.10252	0.932653	32	84	cellular response to nutrient levels	BP
10195	GO:0090150	0.10277	0.934951	28	70	establishment of protein localization to membrane	BP
1145	GO:0004605	0.103008	1	2	2	phosphatidate cytidylyltransferase activity	MF
2884	GO:0008272	0.103113	0.961421	8	16	sulfate transport	BP
3740	GO:0015116	0.103113	0.961421	8	16	sulfate transmembrane transporter activity	MF
4366	GO:0016885	0.103175	0.988957	3	4	ligase activity, forming carbon-carbon bonds	MF
7716	GO:0045477	0.103529	0.971356	5	10	regulation of nurse cell apoptotic process	BP
10170	GO:0090079	0.103703	0.962981	7	15	translation regulator activity, nucleic acid binding	MF
4944	GO:0030126	0.103733	0.97302	5	9	COPI vesicle coat	CC
4954	GO:0030137	0.103733	0.97302	5	9	COPI-coated vesicle	CC
5131	GO:0030663	0.103733	0.97302	5	9	COPI-coated vesicle membrane	CC
5048	GO:0030371	0.103805	0.962934	7	15	translation repressor activity	MF
1006	GO:0004356	0.104303	1	2	2	glutamate-ammonia ligase activity	MF
2051	GO:0006542	0.104303	1	2	2	glutamine biosynthetic process	BP
4033	GO:0016211	0.104303	1	2	2	ammonia ligase activity	MF
10654	GO:0099122	0.104754	0.988703	3	4	RNA polymerase II C-terminal domain binding	MF
11626	GO:1990269	0.104754	0.988703	3	4	RNA polymerase II C-terminal domain phosphoserine binding	MF
2120	GO:0006638	0.104828	0.942572	17	41	neutral lipid metabolic process	BP
2121	GO:0006639	0.104828	0.942572	17	41	acylglycerol metabolic process	BP
725	GO:0003352	0.105054	0.988655	3	4	regulation of cilium movement	BP
2799	GO:0008135	0.105327	0.932154	30	74	translation factor activity, RNA binding	MF
3197	GO:0009164	0.105651	0.964466	7	13	nucleoside catabolic process	BP
6186	GO:0034656	0.105651	0.964466	7	13	nucleobase-containing small molecule catabolic process	BP
6936	GO:0042454	0.105651	0.964466	7	13	ribonucleoside catabolic process	BP
10664	GO:0099175	0.105739	1	2	2	regulation of postsynapse organization	BP
889	GO:0004044	0.10581	1	2	2	amidophosphoribosyltransferase activity	MF
2777	GO:0008084	0.105975	0.980701	4	6	imaginal disc growth factor receptor binding	MF
11785	GO:2000331	0.106047	0.953129	10	23	regulation of terminal button organization	BP
4615	GO:0019207	0.106142	0.931793	29	74	kinase regulator activity	MF
2169	GO:0006729	0.106239	0.980633	4	6	tetrahydrobiopterin biosynthetic process	BP
7922	GO:0046146	0.106239	0.980633	4	6	tetrahydrobiopterin metabolic process	BP
993	GO:0004340	0.106253	0.98846	3	4	glucokinase activity	MF
4600	GO:0019158	0.106253	0.98846	3	4	mannokinase activity	MF
3626	GO:0010923	0.106386	0.96778	6	11	negative regulation of phosphatase activity	BP
2062	GO:0006558	0.106614	0.980537	4	6	L-phenylalanine metabolic process	BP
2063	GO:0006559	0.106614	0.980537	4	6	L-phenylalanine catabolic process	BP
11101	GO:1902221	0.106614	0.980537	4	6	erythrose 4-phosphate/phosphoenolpyruvate family amino acid metabolic process	BP
11102	GO:1902222	0.106614	0.980537	4	6	erythrose 4-phosphate/phosphoenolpyruvate family amino acid catabolic process	BP
1026	GO:0004382	0.106822	1	2	2	guanosine-diphosphatase activity	MF
7607	GO:0045134	0.106822	1	2	2	uridine-diphosphatase activity	MF
2956	GO:0008374	0.107175	0.953816	10	21	O-acyltransferase activity	MF
3613	GO:0010890	0.107264	1	2	2	positive regulation of sequestering of triglyceride	BP
4743	GO:0019799	0.107276	1	2	2	tubulin N-acetyltransferase activity	MF
10025	GO:0071929	0.107276	1	2	2	alpha-tubulin acetylation	BP
4689	GO:0019509	0.107287	0.980363	4	6	L-methionine salvage from methylthioadenosine	BP
7140	GO:0043102	0.107287	0.980363	4	6	amino acid salvage	BP
9855	GO:0071267	0.107287	0.980363	4	6	L-methionine salvage	BP
1261	GO:0004791	0.107335	1	2	2	thioredoxin-disulfide reductase activity	MF
6896	GO:0042364	0.10751	0.980306	4	6	water-soluble vitamin biosynthetic process	BP
9647	GO:0070569	0.108033	0.98817	3	4	uridylyltransferase activity	MF
4662	GO:0019367	0.108063	0.956462	9	18	fatty acid elongation, saturated fatty acid	BP
4663	GO:0019368	0.108063	0.956462	9	18	fatty acid elongation, unsaturated fatty acid	BP
6171	GO:0034625	0.108063	0.956462	9	18	fatty acid elongation, monounsaturated fatty acid	BP
6172	GO:0034626	0.108063	0.956462	9	18	fatty acid elongation, polyunsaturated fatty acid	BP
1110	GO:0004550	0.108291	0.980104	4	6	nucleoside diphosphate kinase activity	MF
449	GO:0001669	0.108291	1	2	2	acrosomal vesicle	CC
1309	GO:0004856	0.108357	1	2	2	xylulokinase activity	MF
753	GO:0003693	0.108472	1	2	2	P-element binding	MF
4247	GO:0016667	0.108501	0.939814	18	41	oxidoreductase activity, acting on a sulfur group of donors	MF
1626	GO:0005785	0.108529	1	2	2	signal recognition particle receptor complex	CC
9442	GO:0061668	0.108681	0.980003	4	6	mitochondrial ribosome assembly	BP
773	GO:0003755	0.108967	0.950856	11	23	peptidyl-prolyl cis-trans isomerase activity	MF
9496	GO:0062012	0.109064	0.938871	18	43	regulation of small molecule metabolic process	BP
4686	GO:0019482	0.109121	1	2	2	beta-alanine metabolic process	BP
4687	GO:0019483	0.109121	1	2	2	beta-alanine biosynthetic process	BP
6235	GO:0034975	0.109165	0.966674	6	11	protein folding in endoplasmic reticulum	BP
988	GO:0004332	0.109425	1	2	2	fructose-bisphosphate aldolase activity	MF
8835	GO:0051301	0.109466	0.9131	92	274	cell division	BP
5663	GO:0032373	0.109935	1	2	2	positive regulation of sterol transport	BP
5665	GO:0032376	0.109935	1	2	2	positive regulation of cholesterol transport	BP
5666	GO:0032377	0.109935	1	2	2	regulation of intracellular lipid transport	BP
5667	GO:0032379	0.109935	1	2	2	positive regulation of intracellular lipid transport	BP
5668	GO:0032380	0.109935	1	2	2	regulation of intracellular sterol transport	BP
5669	GO:0032382	0.109935	1	2	2	positive regulation of intracellular sterol transport	BP
5670	GO:0032383	0.109935	1	2	2	regulation of intracellular cholesterol transport	BP
5671	GO:0032385	0.109935	1	2	2	positive regulation of intracellular cholesterol transport	BP
9940	GO:0071567	0.110131	1	2	2	UFM1 hydrolase activity	MF
1625	GO:0005784	0.110187	1	2	2	Sec61 translocon complex	CC
9851	GO:0071256	0.110187	1	2	2	translocon complex	CC
2474	GO:0007282	0.110271	0.957025	8	17	cystoblast division	BP
11583	GO:1990023	0.111065	0.975898	4	7	mitotic spindle midzone	CC
4739	GO:0019787	0.111446	0.912384	86	244	ubiquitin-like protein transferase activity	MF
4926	GO:0030071	0.111686	0.943846	13	31	regulation of mitotic metaphase/anaphase transition	BP
1784	GO:0006067	0.111958	1	2	2	ethanol metabolic process	BP
5090	GO:0030523	0.11206	1	2	2	dihydrolipoamide S-acyltransferase activity	MF
9094	GO:0055001	0.112393	0.930659	23	63	muscle cell development	BP
1224	GO:0004731	0.112504	0.987428	3	4	purine-nucleoside phosphorylase activity	MF
1810	GO:0006109	0.113083	0.94732	11	25	regulation of carbohydrate metabolic process	BP
3323	GO:0009588	0.113086	1	2	2	UV-A, blue light phototransduction	BP
151	GO:0000349	0.113279	1	2	2	generation of catalytic spliceosome for first transesterification step	BP
10375	GO:0097200	0.113342	1	2	2	cysteine-type endopeptidase activity involved in execution phase of apoptosis	MF
7136	GO:0043095	0.113363	1	2	2	regulation of GTP cyclohydrolase I activity	BP
11793	GO:2000425	0.113373	1	2	2	regulation of apoptotic cell clearance	BP
11794	GO:2000427	0.113373	1	2	2	positive regulation of apoptotic cell clearance	BP
5058	GO:0030423	0.113797	0.982042	3	5	targeting of mRNA for destruction involved in RNA interference	BP
9861	GO:0071322	0.114105	0.964683	6	11	cellular response to carbohydrate stimulus	BP
905	GO:0004069	0.114182	1	2	2	L-aspartate:2-oxoglutarate aminotransferase activity	MF
4165	GO:0016507	0.114249	1	2	2	mitochondrial fatty acid beta-oxidation multienzyme complex	CC
4167	GO:0016509	0.114249	1	2	2	long-chain-3-hydroxyacyl-CoA dehydrogenase activity	MF
6656	GO:0036125	0.114249	1	2	2	fatty acid beta-oxidation multienzyme complex	CC
10350	GO:0097110	0.114455	1	2	2	scaffold protein binding	MF
2135	GO:0006662	0.114461	0.964538	6	11	glycerol ether metabolic process	BP
4572	GO:0018904	0.114461	0.964538	6	11	ether metabolic process	BP
924	GO:0004105	0.114502	1	2	2	choline-phosphate cytidylyltransferase activity	MF
1284	GO:0004823	0.114502	1	2	2	leucine-tRNA ligase activity	MF
1291	GO:0004830	0.114502	1	2	2	tryptophan-tRNA ligase activity	MF
1293	GO:0004832	0.114502	1	2	2	valine-tRNA ligase activity	MF
1471	GO:0005415	0.114502	1	2	2	nucleoside:sodium symporter activity	MF
1603	GO:0005756	0.114502	1	2	2	mitochondrial proton-transporting ATP synthase, central stalk	CC
1977	GO:0006429	0.114502	1	2	2	leucyl-tRNA aminoacylation	BP
1984	GO:0006436	0.114502	1	2	2	tryptophanyl-tRNA aminoacylation	BP
1986	GO:0006438	0.114502	1	2	2	valyl-tRNA aminoacylation	BP
3940	GO:0015990	0.114502	1	2	2	electron transport coupled proton transport	BP
6121	GO:0034451	0.114502	1	2	2	centriolar satellite	CC
6205	GO:0034722	0.114502	1	2	2	gamma-glutamyl-peptidase activity	MF
7415	GO:0044208	0.114502	1	2	2	'de novo' AMP biosynthetic process	BP
7559	GO:0044806	0.114502	1	2	2	G-quadruplex DNA unwinding	BP
7612	GO:0045153	0.114502	1	2	2	electron transporter, transferring electrons within CoQH2-cytochrome c reductase complex activity	MF
7660	GO:0045269	0.114502	1	2	2	proton-transporting ATP synthase, central stalk	CC
9295	GO:0060703	0.114502	1	2	2	deoxyribonuclease inhibitor activity	MF
10262	GO:0090364	0.114502	1	2	2	regulation of proteasome assembly	BP
11598	GO:1990131	0.114502	1	2	2	Gtr1-Gtr2 GTPase complex	CC
784	GO:0003826	0.114557	1	2	2	alpha-ketoacid dehydrogenase activity	MF
798	GO:0003863	0.114557	1	2	2	3-methyl-2-oxobutanoate dehydrogenase (2-methylpropanoyl-transferring) activity	MF
4439	GO:0017086	0.114557	1	2	2	3-methyl-2-oxobutanoate dehydrogenase (lipoamide) complex	CC
1483	GO:0005471	0.114693	1	2	2	ATP:ADP antiporter activity	MF
3902	GO:0015866	0.114693	1	2	2	ADP transport	BP
3903	GO:0015867	0.114693	1	2	2	ATP transport	BP
1194	GO:0004679	0.114838	1	2	2	AMP-activated protein kinase activity	MF
5274	GO:0031071	0.114981	1	2	2	cysteine desulfurase activity	MF
989	GO:0004333	0.115333	0.98695	3	4	fumarate hydratase activity	MF
3265	GO:0009298	0.115339	1	2	2	GDP-mannose biosynthetic process	BP
1833	GO:0006166	0.115361	1	2	2	purine ribonucleoside salvage	BP
1051	GO:0004448	0.115378	0.986943	3	4	isocitrate dehydrogenase activity	MF
6710	GO:0036444	0.115636	0.986899	3	4	calcium import into the mitochondrion	BP
11618	GO:1990246	0.115636	0.986899	3	4	uniplex complex	CC
8168	GO:0046951	0.115668	1	2	2	ketone body biosynthetic process	BP
4426	GO:0017061	0.115668	1	2	2	S-methyl-5-thioadenosine phosphorylase activity	MF
1480	GO:0005462	0.115668	1	2	2	UDP-N-acetylglucosamine transmembrane transporter activity	MF
1482	GO:0005464	0.115668	1	2	2	UDP-xylose transmembrane transporter activity	MF
3876	GO:0015790	0.115668	1	2	2	UDP-xylose transmembrane transport	BP
5616	GO:0032224	0.115668	1	2	2	positive regulation of synaptic transmission, cholinergic	BP
5631	GO:0032261	0.115668	1	2	2	purine nucleotide salvage	BP
4756	GO:0019856	0.115766	0.968725	5	9	pyrimidine nucleobase biosynthetic process	BP
5765	GO:0032588	0.115768	0.986876	3	4	trans-Golgi network membrane	CC
1154	GO:0004618	0.115826	1	2	2	phosphoglycerate kinase activity	MF
11651	GO:1990461	0.116099	1	2	2	detoxification of iron ion	BP
1670	GO:0005861	0.116218	1	2	2	troponin complex	CC
2038	GO:0006527	0.116225	1	2	2	arginine catabolic process	BP
796	GO:0003857	0.116249	0.986794	3	4	3-hydroxyacyl-CoA dehydrogenase activity	MF
910	GO:0004085	0.11635	1	2	2	butyryl-CoA dehydrogenase activity	MF
4703	GO:0019605	0.11635	1	2	2	butyrate metabolic process	BP
7964	GO:0046359	0.11635	1	2	2	butyrate catabolic process	BP
9092	GO:0052890	0.11635	1	2	2	oxidoreductase activity, acting on the CH-CH group of donors, with a flavin as acceptor	MF
4434	GO:0017077	0.116366	1	2	2	oxidative phosphorylation uncoupler activity	MF
5963	GO:0033592	0.116419	0.986765	3	4	RNA strand annealing activity	MF
6020	GO:0034057	0.116419	0.986765	3	4	RNA strand-exchange activity	MF
10323	GO:0097010	0.116419	0.986765	3	4	eukaryotic translation initiation factor 4F complex assembly	BP
5416	GO:0031417	0.11642	0.986765	3	4	NatC complex	CC
7071	GO:0042887	0.116423	0.940402	14	31	amide transmembrane transporter activity	MF
3771	GO:0015227	0.116503	1	2	2	acyl carnitine transmembrane transporter activity	MF
3840	GO:0015651	0.116503	1	2	2	quaternary ammonium group transmembrane transporter activity	MF
1252	GO:0004774	0.116606	0.986733	3	4	succinate-CoA ligase activity	MF
7008	GO:0042709	0.116606	0.986733	3	4	succinate-CoA ligase complex	CC
6512	GO:0035370	0.116668	1	2	2	UBC13-UEV1A complex	CC
4570	GO:0018812	0.11671	1	2	2	3-hydroxyacyl-CoA dehydratase activity	MF
9554	GO:0070180	0.116796	1	2	2	large ribosomal subunit rRNA binding	MF
4461	GO:0017133	0.116824	1	2	2	mitochondrial electron transfer flavoprotein complex	CC
7652	GO:0045251	0.116824	1	2	2	electron transfer flavoprotein complex	CC
3943	GO:0016007	0.116837	1	2	2	mitochondrial derivative	CC
3307	GO:0009441	0.116838	1	2	2	glycolate metabolic process	BP
6081	GO:0034309	0.116838	1	2	2	primary alcohol biosynthetic process	BP
6731	GO:0036524	0.116838	1	2	2	protein deglycase activity	MF
6732	GO:0036525	0.116838	1	2	2	protein deglycation	BP
6733	GO:0036529	0.116838	1	2	2	protein deglycation, glyoxal removal	BP
7944	GO:0046295	0.116838	1	2	2	glycolate biosynthetic process	BP
10733	GO:0106044	0.116838	1	2	2	guanine deglycation	BP
10734	GO:0106046	0.116838	1	2	2	guanine deglycation, glyoxal removal	BP
11257	GO:1903189	0.116838	1	2	2	glyoxal metabolic process	BP
2583	GO:0007430	0.116885	0.942805	12	28	terminal branching, open tracheal system	BP
857	GO:0003988	0.117109	0.986647	3	4	acetyl-CoA C-acyltransferase activity	MF
4923	GO:0030060	0.117199	0.986631	3	4	L-malate dehydrogenase activity	MF
7063	GO:0042819	0.117205	0.98663	3	4	vitamin B6 biosynthetic process	BP
7064	GO:0042822	0.117205	0.98663	3	4	pyridoxal phosphate metabolic process	BP
7065	GO:0042823	0.117205	0.98663	3	4	pyridoxal phosphate biosynthetic process	BP
4342	GO:0016846	0.117372	0.986602	3	4	carbon-sulfur lyase activity	MF
10250	GO:0090306	0.117423	0.946913	10	23	spindle assembly involved in meiosis	BP
2231	GO:0006844	0.117486	0.986582	3	4	acyl carnitine transport	BP
3851	GO:0015697	0.117486	0.986582	3	4	quaternary ammonium group transport	BP
2946	GO:0008358	0.1175	0.921646	31	86	maternal determination of anterior/posterior axis, embryo	BP
3377	GO:0009881	0.117736	0.973848	4	7	photoreceptor activity	MF
4036	GO:0016229	0.117805	0.986527	3	4	steroid dehydrogenase activity	MF
1864	GO:0006241	0.117843	0.986521	3	4	CTP biosynthetic process	BP
7889	GO:0046036	0.117843	0.986521	3	4	CTP metabolic process	BP
4143	GO:0016453	0.117851	0.986519	3	4	C-acetyltransferase activity	MF
5837	GO:0032978	0.117938	0.986504	3	4	protein insertion into membrane from inner side	BP
5838	GO:0032979	0.117938	0.986504	3	4	protein insertion into mitochondrial inner membrane from matrix side	BP
8776	GO:0051204	0.117938	0.986504	3	4	protein insertion into mitochondrial membrane	BP
10857	GO:1900151	0.11797	0.965882	5	10	regulation of nuclear-transcribed mRNA catabolic process, deadenylation-dependent decay	BP
10858	GO:1900153	0.11797	0.965882	5	10	positive regulation of nuclear-transcribed mRNA catabolic process, deadenylation-dependent decay	BP
2233	GO:0006850	0.117991	0.986495	3	4	mitochondrial pyruvate transmembrane transport	BP
10972	GO:1901475	0.117991	0.986495	3	4	pyruvate transmembrane transport	BP
2961	GO:0008379	0.117992	0.986495	3	4	thioredoxin peroxidase activity	MF
3363	GO:0009750	0.11824	0.986452	3	4	response to fructose	BP
956	GO:0004165	0.118763	0.986362	3	4	dodecenoyl-CoA delta-isomerase activity	MF
6615	GO:0035971	0.118782	0.986359	3	4	peptidyl-histidine dephosphorylation	BP
10718	GO:0101006	0.118782	0.986359	3	4	protein histidine phosphatase activity	MF
3457	GO:0010256	0.11963	0.909915	60	170	endomembrane system organization	BP
9523	GO:0070062	0.119858	0.949485	9	19	extracellular exosome	CC
7114	GO:0043044	0.120068	0.931101	18	45	ATP-dependent chromatin remodeling	BP
10920	GO:1901136	0.120255	0.925429	24	59	carbohydrate derivative catabolic process	BP
5413	GO:0031414	0.120549	0.962038	6	11	N-terminal protein acetyltransferase complex	CC
4774	GO:0019901	0.121208	0.920209	29	79	protein kinase binding	MF
5064	GO:0030431	0.121237	0.921674	27	72	sleep	BP
10476	GO:0097720	0.121241	0.972749	4	7	calcineurin-mediated signaling	BP
2327	GO:0007020	0.121593	0.947716	9	20	microtubule nucleation	BP
1853	GO:0006220	0.121907	0.952362	8	16	pyrimidine nucleotide metabolic process	BP
1854	GO:0006221	0.121907	0.952362	8	16	pyrimidine nucleotide biosynthetic process	BP
2509	GO:0007317	0.122351	0.943556	10	24	regulation of pole plasm oskar mRNA localization	BP
9217	GO:0060281	0.122351	0.943556	10	24	regulation of oocyte development	BP
8909	GO:0051536	0.123137	0.927347	20	48	iron-sulfur cluster binding	MF
8913	GO:0051540	0.123137	0.927347	20	48	metal cluster binding	MF
4952	GO:0030135	0.123408	0.921794	25	65	coated vesicle	CC
3496	GO:0010496	0.123657	0.96581	5	9	intercellular transport	BP
11576	GO:1905954	0.123812	0.950283	8	17	positive regulation of lipid localization	BP
3592	GO:0010826	0.124266	0.979537	3	5	negative regulation of centrosome duplication	BP
8055	GO:0046606	0.124266	0.979537	3	5	negative regulation of centrosome cycle	BP
6958	GO:0042559	0.124359	0.954596	7	14	pteridine-containing compound biosynthetic process	BP
5398	GO:0031386	0.12444	0.960416	6	11	protein tag	MF
10034	GO:0071949	0.125441	0.943151	10	22	FAD binding	MF
9636	GO:0070534	0.12577	0.965016	5	9	protein K63-linked ubiquitination	BP
4123	GO:0016417	0.126211	0.940475	11	24	S-acyltransferase activity	MF
8840	GO:0051306	0.126928	0.928816	16	41	mitotic sister chromatid separation	BP
4522	GO:0018196	0.126956	0.970927	4	7	peptidyl-asparagine modification	BP
4543	GO:0018279	0.126956	0.970927	4	7	protein N-linked glycosylation via asparagine	BP
4766	GO:0019888	0.127814	0.936875	12	27	protein phosphatase regulator activity	MF
2274	GO:0006914	0.128047	0.903729	57	162	autophagy	BP
9486	GO:0061919	0.128047	0.903729	57	162	process utilizing autophagic mechanism	BP
766	GO:0003727	0.128172	0.930337	15	36	single-stranded RNA binding	MF
7810	GO:0045850	0.129041	0.978356	3	5	positive regulation of nurse cell apoptotic process	BP
6179	GO:0034643	0.129145	0.955006	6	13	establishment of mitochondrion localization, microtubule-mediated	BP
8208	GO:0047497	0.129145	0.955006	6	13	mitochondrion transport along microtubule	BP
8954	GO:0051654	0.129145	0.955006	6	13	establishment of mitochondrion localization	BP
7364	GO:0043954	0.129416	0.934353	12	30	cellular component maintenance	BP
4769	GO:0019896	0.12951	0.961314	5	10	axonal transport of mitochondrion	BP
7356	GO:0043903	0.129775	0.947241	8	17	regulation of symbiosis, encompassing mutualism through parasitism	BP
179	GO:0000422	0.130043	0.933156	13	30	autophagy of mitochondrion	BP
9452	GO:0061726	0.130043	0.933156	13	30	mitochondrion disassembly	BP
7258	GO:0043470	0.130472	0.977997	3	5	regulation of carbohydrate catabolic process	BP
9837	GO:0071216	0.130679	0.977945	3	5	cellular response to biotic stimulus	BP
9839	GO:0071219	0.130679	0.977945	3	5	cellular response to molecule of bacterial origin	BP
5501	GO:0031668	0.131083	0.911167	32	86	cellular response to extracellular stimulus	BP
8866	GO:0051382	0.131234	0.977805	3	5	kinetochore assembly	BP
2388	GO:0007143	0.131289	0.914667	26	72	female meiotic nuclear division	BP
8875	GO:0051418	0.131613	0.960464	5	10	microtubule nucleation by microtubule organizing center	BP
8864	GO:0051377	0.131649	0.969401	4	7	mannose-ethanolamine phosphotransferase activity	MF
172	GO:0000407	0.131753	0.946222	8	17	phagophore assembly site	CC
1399	GO:0005200	0.13213	0.923289	18	44	structural constituent of cytoskeleton	MF
7977	GO:0046425	0.132223	0.935111	11	27	regulation of JAK-STAT cascade	BP
11477	GO:1904892	0.132223	0.935111	11	27	regulation of STAT cascade	BP
2242	GO:0006869	0.132359	0.913375	27	73	lipid transport	BP
2349	GO:0007052	0.133942	0.910859	29	78	mitotic spindle organization	BP
3822	GO:0015450	0.13453	0.938915	10	21	P-P-bond-hydrolysis-driven protein transmembrane transporter activity	MF
11377	GO:1903825	0.134568	0.917536	21	54	organic acid transmembrane transport	BP
11487	GO:1905039	0.134568	0.917536	21	54	carboxylic acid transmembrane transport	BP
2247	GO:0006879	0.135442	0.961313	5	9	cellular iron ion homeostasis	BP
3131	GO:0009066	0.135594	0.932872	12	26	aspartate family amino acid metabolic process	BP
1664	GO:0005852	0.135873	0.945344	8	16	eukaryotic translation initiation factor 3 complex	CC
5156	GO:0030705	0.135965	0.911908	25	70	cytoskeleton-dependent intracellular transport	BP
3921	GO:0015926	0.136199	0.948952	7	14	glucosidase activity	MF
11282	GO:1903313	0.136886	0.951438	6	13	positive regulation of mRNA metabolic process	BP
2997	GO:0008469	0.136965	0.96072	5	9	histone-arginine N-methyltransferase activity	MF
4521	GO:0018195	0.136965	0.96072	5	9	peptidyl-arginine modification	BP
4537	GO:0018216	0.136965	0.96072	5	9	peptidyl-arginine methylation	BP
6233	GO:0034969	0.136965	0.96072	5	9	histone arginine methylation	BP
6427	GO:0035246	0.136965	0.96072	5	9	peptidyl-arginine N-methylation	BP
6957	GO:0042558	0.138243	0.935921	10	22	pteridine-containing compound metabolic process	BP
103	GO:0000242	0.138384	0.950739	6	13	pericentriolar material	CC
11008	GO:1901658	0.138518	0.939496	9	19	glycosyl compound catabolic process	BP
3230	GO:0009218	0.13894	0.959946	5	9	pyrimidine ribonucleotide metabolic process	BP
3232	GO:0009220	0.13894	0.959946	5	9	pyrimidine ribonucleotide biosynthetic process	BP
8903	GO:0051495	0.139291	0.914931	20	53	positive regulation of cytoskeleton organization	BP
3395	GO:0009922	0.140589	0.938362	9	19	fatty acid elongase activity	MF
8086	GO:0046680	0.140615	0.959287	5	9	response to DDT	BP
10173	GO:0090090	0.140884	0.920955	15	39	negative regulation of canonical Wnt signaling pathway	BP
10124	GO:0072698	0.140975	0.959145	5	9	protein localization to microtubule cytoskeleton	BP
3610	GO:0010884	0.141059	0.951149	6	12	positive regulation of lipid storage	BP
4231	GO:0016635	0.141336	0.959002	5	9	oxidoreductase activity, acting on the CH-CH group of donors, quinone or related compound as acceptor	MF
11681	GO:1990709	0.141394	0.943728	7	16	presynaptic active zone organization	BP
287	GO:0000910	0.141547	0.898109	41	116	cytokinesis	BP
11085	GO:1902099	0.141828	0.924794	13	32	regulation of metaphase/anaphase transition of cell cycle	BP
1298	GO:0004842	0.142036	0.887296	80	230	ubiquitin-protein transferase activity	MF
9286	GO:0060628	0.142312	0.965839	4	7	regulation of ER to Golgi vesicle-mediated transport	BP
5218	GO:0030915	0.142711	0.958456	5	9	Smc5-Smc6 complex	CC
10738	GO:0106068	0.142711	0.958456	5	9	SUMO ligase complex	CC
11321	GO:1903429	0.142819	0.919338	15	40	regulation of cell maturation	BP
6717	GO:0036464	0.143046	0.905426	27	73	cytoplasmic ribonucleoprotein granule	CC
2366	GO:0007088	0.143284	0.90496	27	75	regulation of mitotic nuclear division	BP
10095	GO:0072528	0.143343	0.932989	10	22	pyrimidine-containing compound biosynthetic process	BP
3661	GO:0012507	0.143689	0.949942	6	12	ER to Golgi transport vesicle membrane	CC
120	GO:0000280	0.144155	0.881662	106	319	nuclear division	BP
3260	GO:0009267	0.144164	0.902428	30	81	cellular response to starvation	BP
11828	GO:2000647	0.14417	0.921109	14	35	negative regulation of stem cell proliferation	BP
72	GO:0000159	0.144521	0.949559	6	12	protein phosphatase type 2A complex	CC
2870	GO:0008250	0.144762	0.957639	5	9	oligosaccharyltransferase complex	CC
5254	GO:0031032	0.144799	0.898824	34	98	actomyosin structure organization	BP
7891	GO:0046039	0.145329	0.964808	4	7	GTP metabolic process	BP
10256	GO:0090316	0.145549	0.954691	5	10	positive regulation of intracellular protein transport	BP
3336	GO:0009620	0.145566	0.906628	24	62	response to fungus	BP
11465	GO:1904748	0.146974	0.952093	5	11	regulation of apoptotic process involved in development	BP
5862	GO:0033047	0.147556	0.916508	15	39	regulation of mitotic sister chromatid segregation	BP
8740	GO:0051123	0.147737	0.930438	10	22	RNA polymerase II preinitiation complex assembly	BP
1815	GO:0006116	0.147878	0.963928	4	7	NADH oxidation	BP
3017	GO:0008514	0.148358	0.894744	37	103	organic anion transmembrane transporter activity	MF
6952	GO:0042542	0.148439	0.963734	4	7	response to hydrogen peroxide	BP
3060	GO:0008608	0.148841	0.953293	5	10	attachment of spindle microtubules to kinetochore	BP
10218	GO:0090224	0.149085	0.973132	3	5	regulation of spindle organization	BP
9713	GO:0070840	0.149553	0.973005	3	5	dynein complex binding	MF
11016	GO:1901682	0.149952	0.925713	11	25	sulfur compound transmembrane transporter activity	MF
2189	GO:0006767	0.150058	0.94213	7	14	water-soluble vitamin metabolic process	BP
11200	GO:1902875	0.150168	0.926718	10	25	regulation of embryonic pattern specification	BP
8098	GO:0046716	0.150413	0.921843	12	29	muscle cell cellular homeostasis	BP
7313	GO:0043603	0.150627	0.867785	244	705	cellular amide metabolic process	BP
2367	GO:0007091	0.151422	0.915932	14	36	metaphase/anaphase transition of mitotic cell cycle	BP
3644	GO:0010965	0.151422	0.915932	14	36	regulation of mitotic sister chromatid separation	BP
3723	GO:0015038	0.151564	0.954894	5	9	glutathione disulfide oxidoreductase activity	MF
2221	GO:0006826	0.152056	0.962471	4	7	iron ion transport	BP
6639	GO:0036064	0.153138	0.929337	9	21	ciliary basal body	CC
5658	GO:0032366	0.153923	0.953929	5	9	intracellular sterol transport	BP
301	GO:0000940	0.154042	0.951058	5	10	condensed chromosome outer kinetochore	CC
1415	GO:0005229	0.154306	0.958213	4	8	intracellular calcium activated chloride channel activity	MF
9461	GO:0061778	0.154306	0.958213	4	8	intracellular chloride channel activity	MF
3297	GO:0009409	0.154871	0.939708	7	14	response to cold	BP
10458	GO:0097617	0.156323	0.960962	4	7	annealing activity	MF
7620	GO:0045171	0.156982	0.922595	10	25	intercellular bridge	CC
3387	GO:0009894	0.157273	0.876767	67	196	regulation of catabolic process	BP
2781	GO:0008091	0.157703	0.984139	2	3	spectrin	CC
5827	GO:0032934	0.158822	0.936019	7	15	sterol binding	MF
7999	GO:0046475	0.159203	0.970336	3	5	glycerophospholipid catabolic process	BP
8198	GO:0047389	0.159203	0.970336	3	5	glycerophosphocholine phosphodiesterase activity	MF
11880	GO:2001070	0.159203	0.970336	3	5	starch binding	MF
8843	GO:0051310	0.161044	0.920841	10	24	metaphase plate congression	BP
8155	GO:0046929	0.162793	0.983275	2	3	negative regulation of neurotransmitter secretion	BP
8924	GO:0051589	0.162793	0.983275	2	3	negative regulation of neurotransmitter transport	BP
2122	GO:0006641	0.162893	0.90922	14	34	triglyceride metabolic process	BP
7918	GO:0046132	0.162953	0.958577	4	7	pyrimidine ribonucleoside biosynthetic process	BP
7920	GO:0046134	0.162953	0.958577	4	7	pyrimidine nucleoside biosynthetic process	BP
8358	GO:0048471	0.16332	0.892676	24	66	perinuclear region of cytoplasm	CC
2470	GO:0007278	0.163527	0.969109	3	5	pole cell fate determination	BP
1774	GO:0006044	0.163573	0.94688	5	10	N-acetylglucosamine metabolic process	BP
9332	GO:0061014	0.163949	0.944438	5	11	positive regulation of mRNA catabolic process	BP
8839	GO:0051305	0.164343	0.968875	3	5	chromosome movement towards spindle pole	BP
6594	GO:0035770	0.16453	0.888997	27	74	ribonucleoprotein granule	CC
2360	GO:0007065	0.164695	0.968774	3	5	male meiosis sister chromatid cohesion	BP
503	GO:0001816	0.164695	0.968774	3	5	cytokine production	BP
11895	GO:2001234	0.165487	0.946028	5	10	negative regulation of apoptotic signaling pathway	BP
5358	GO:0031300	0.165999	0.883215	34	89	intrinsic component of organelle membrane	CC
4900	GO:0030015	0.16627	0.957366	4	7	CCR4-NOT core complex	CC
4795	GO:0020037	0.16677	0.876526	45	121	heme binding	MF
10109	GO:0072594	0.167235	0.870441	60	169	establishment of protein localization to organelle	BP
5227	GO:0030952	0.167582	0.897083	18	49	establishment or maintenance of cytoskeleton polarity	BP
11233	GO:1903046	0.168217	0.865683	74	222	meiotic cell cycle process	BP
3555	GO:0010669	0.168338	0.915613	10	25	epithelial structure maintenance	BP
4168	GO:0016514	0.168409	0.9677	3	5	SWI/SNF complex	CC
1829	GO:0006154	0.168652	0.956488	4	7	adenosine catabolic process	BP
7906	GO:0046085	0.168652	0.956488	4	7	adenosine metabolic process	BP
7909	GO:0046102	0.168652	0.956488	4	7	inosine metabolic process	BP
7910	GO:0046103	0.168652	0.956488	4	7	inosine biosynthetic process	BP
10113	GO:0072657	0.168725	0.875434	43	120	protein localization to membrane	BP
11224	GO:1903008	0.168915	0.902851	15	37	organelle disassembly	BP
3484	GO:0010458	0.16931	0.935706	6	13	exit from mitosis	BP
2253	GO:0006886	0.169471	0.856877	131	385	intracellular protein transport	BP
6082	GO:0034311	0.169605	0.956135	4	7	diol metabolic process	BP
6083	GO:0034312	0.169605	0.956135	4	7	diol biosynthetic process	BP
4935	GO:0030111	0.170002	0.880919	31	90	regulation of Wnt signaling pathway	BP
7435	GO:0044267	0.170161	0.842797	665	2025	cellular protein metabolic process	BP
4834	GO:0022412	0.170275	0.848561	267	848	cellular process involved in reproduction in multicellular organism	BP
8848	GO:0051321	0.170296	0.863046	78	235	meiotic cell cycle	BP
3483	GO:0010457	0.170521	0.967083	3	5	centriole-centriole cohesion	BP
8161	GO:0046942	0.17055	0.881131	31	85	carboxylic acid transport	BP
770	GO:0003743	0.170899	0.891916	21	52	translation initiation factor activity	MF
4354	GO:0016866	0.171243	0.929443	7	15	intramolecular transferase activity	MF
1198	GO:0004689	0.171393	0.981769	2	3	phosphorylase kinase activity	MF
1726	GO:0005964	0.171393	0.981769	2	3	phosphorylase kinase complex	CC
3573	GO:0010770	0.171477	0.904453	13	34	positive regulation of cell morphogenesis involved in differentiation	BP
7309	GO:0043570	0.171489	0.981752	2	3	maintenance of DNA repeat elements	BP
2104	GO:0006616	0.171748	0.955338	4	7	SRP-dependent cotranslational protein targeting to membrane, translocation	BP
2716	GO:0007625	0.171862	0.966689	3	5	grooming behavior	BP
5171	GO:0030723	0.17193	0.94072	5	11	ovarian fusome organization	BP
7762	GO:0045732	0.17216	0.891272	20	53	positive regulation of protein catabolic process	BP
6734	GO:0038001	0.172472	0.955068	4	7	paracrine signaling	BP
7892	GO:0046040	0.172519	0.966495	3	5	IMP metabolic process	BP
10471	GO:0097688	0.172545	0.966487	3	5	glutamate receptor clustering	BP
11868	GO:2001021	0.172951	0.966367	3	5	negative regulation of response to DNA damage stimulus	BP
3841	GO:0015662	0.173115	0.926913	7	16	ATPase activity, coupled to transmembrane movement of ions, phosphorylative mechanism	MF
7882	GO:0046012	0.17323	0.981439	2	3	positive regulation of oskar mRNA translation	BP
4524	GO:0018198	0.173762	0.918285	9	20	peptidyl-cysteine modification	BP
1639	GO:0005802	0.174536	0.89852	15	38	trans-Golgi network	CC
1580	GO:0005719	0.174578	0.92611	7	16	nuclear euchromatin	CC
5534	GO:0031970	0.175197	0.922701	8	17	organelle envelope lumen	CC
1113	GO:0004553	0.175213	0.877115	32	85	hydrolase activity, hydrolyzing O-glycosyl compounds	MF
2383	GO:0007130	0.175239	0.965688	3	5	synaptonemal complex assembly	BP
4752	GO:0019842	0.175914	0.881787	26	68	vitamin binding	MF
2353	GO:0007057	0.176336	0.965361	3	5	spindle assembly involved in female meiosis I	BP
2168	GO:0006728	0.176402	0.965341	3	5	pteridine biosynthetic process	BP
5174	GO:0030726	0.176771	0.980797	2	3	male germline ring canal formation	BP
3612	GO:0010889	0.17686	0.965204	3	5	regulation of sequestering of triglyceride	BP
10908	GO:1901068	0.176941	0.940841	5	10	guanosine-containing compound metabolic process	BP
6280	GO:0035044	0.177211	0.980717	2	3	sperm aster formation	BP
3081	GO:0008652	0.177217	0.891456	18	45	cellular amino acid biosynthetic process	BP
238	GO:0000737	0.177251	0.911743	10	23	DNA catabolic process, endonucleolytic	BP
4833	GO:0022411	0.177478	0.865749	48	138	cellular component disassembly	BP
2064	GO:0006560	0.177501	0.965011	3	5	proline metabolic process	BP
5068	GO:0030478	0.177721	0.980623	2	3	actin cap	CC
2930	GO:0008334	0.178239	0.940244	5	10	histone mRNA metabolic process	BP
5916	GO:0033227	0.178588	0.909195	10	25	dsRNA transport	BP
4323	GO:0016814	0.178649	0.915373	9	20	hydrolase activity, acting on carbon-nitrogen (but not peptide) bonds, in cyclic amidines	MF
1682	GO:0005882	0.178941	0.980399	2	3	intermediate filament	CC
7599	GO:0045111	0.178941	0.980399	2	3	intermediate filament cytoskeleton	CC
4313	GO:0016798	0.179156	0.872487	34	91	hydrolase activity, acting on glycosyl bonds	MF
10910	GO:1901070	0.180105	0.964226	3	5	guanosine-containing compound biosynthetic process	BP
5906	GO:0033192	0.180109	0.980182	2	3	calmodulin-dependent protein phosphatase activity	MF
7300	GO:0043555	0.180668	0.964055	3	5	regulation of translation in response to stress	BP
7314	GO:0043604	0.181281	0.841491	201	579	amide biosynthetic process	BP
8446	GO:0048682	0.181458	0.947393	4	8	sprouting of injured axon	BP
3679	GO:0014047	0.181848	0.979859	2	3	glutamate secretion	BP
2914	GO:0008308	0.181904	0.951492	4	7	voltage-gated anion channel activity	MF
8506	GO:0048872	0.182143	0.90009	12	31	homeostasis of number of cells	BP
8144	GO:0046906	0.18233	0.86363	45	122	tetrapyrrole binding	MF
2562	GO:0007406	0.182399	0.900522	12	30	negative regulation of neuroblast proliferation	BP
11759	GO:2000178	0.182399	0.900522	12	30	negative regulation of neural precursor cell proliferation	BP
6480	GO:0035305	0.182902	0.923114	7	15	negative regulation of dephosphorylation	BP
7281	GO:0043519	0.183048	0.946734	4	8	regulation of myosin II filament organization	BP
457	GO:0001678	0.183169	0.963293	3	5	cellular glucose homeostasis	BP
45	GO:0000104	0.183424	0.950907	4	7	succinate dehydrogenase activity	MF
1599	GO:0005749	0.183424	0.950907	4	7	mitochondrial respiratory chain complex II, succinate dehydrogenase complex (ubiquinone)	CC
2824	GO:0008177	0.183424	0.950907	4	7	succinate dehydrogenase (ubiquinone) activity	MF
7655	GO:0045257	0.183424	0.950907	4	7	succinate dehydrogenase complex (ubiquinone)	CC
7663	GO:0045273	0.183424	0.950907	4	7	respiratory chain complex II	CC
7667	GO:0045281	0.183424	0.950907	4	7	succinate dehydrogenase complex	CC
7669	GO:0045283	0.183424	0.950907	4	7	fumarate reductase complex	CC
8510	GO:0048934	0.183493	0.935203	5	11	peripheral nervous system neuron differentiation	BP
8511	GO:0048935	0.183493	0.935203	5	11	peripheral nervous system neuron development	BP
7806	GO:0045842	0.183681	0.94647	4	8	positive regulation of mitotic metaphase/anaphase transition	BP
11057	GO:1901970	0.183681	0.94647	4	8	positive regulation of mitotic sister chromatid separation	BP
11087	GO:1902101	0.183681	0.94647	4	8	positive regulation of metaphase/anaphase transition of cell cycle	BP
11562	GO:1905820	0.183681	0.94647	4	8	positive regulation of chromosome separation	BP
9280	GO:0060590	0.183851	0.912246	9	20	ATPase regulator activity	MF
7122	GO:0043062	0.184037	0.880047	21	60	extracellular structure organization	BP
6982	GO:0042641	0.184327	0.962938	3	5	actomyosin	CC
1902	GO:0006308	0.184695	0.903124	11	26	DNA catabolic process	BP
6102	GO:0034394	0.184747	0.962808	3	5	protein localization to cell surface	BP
7550	GO:0044784	0.184842	0.892797	14	37	metaphase/anaphase transition of cell cycle	BP
11560	GO:1905818	0.184842	0.892797	14	37	regulation of chromosome separation	BP
244	GO:0000776	0.186458	0.882295	19	50	kinetochore	CC
11448	GO:1904580	0.186959	0.903115	10	26	regulation of intracellular mRNA localization	BP
5393	GO:0031369	0.187192	0.910223	9	20	translation initiation factor binding	MF
3898	GO:0015849	0.187598	0.867484	31	86	organic acid transport	BP
3849	GO:0015695	0.187899	0.93574	5	10	organic cation transport	BP
3075	GO:0008637	0.189205	0.935123	5	10	apoptotic mitochondrial changes	BP
3709	GO:0014904	0.189593	0.978388	2	3	myotube cell development	BP
8463	GO:0048741	0.189593	0.978388	2	3	skeletal muscle fiber development	BP
450	GO:0001671	0.189868	0.919261	7	15	ATPase activator activity	MF
5363	GO:0031306	0.18987	0.934808	5	10	intrinsic component of mitochondrial outer membrane	CC
4980	GO:0030178	0.190294	0.884026	16	44	negative regulation of Wnt signaling pathway	BP
5240	GO:0030981	0.190355	0.97824	2	3	cortical microtubule cytoskeleton	CC
10547	GO:0098728	0.1904	0.906033	9	22	germline stem cell asymmetric division	BP
8476	GO:0048790	0.190407	0.940466	4	9	maintenance of presynaptic active zone structure	BP
10694	GO:0099558	0.190407	0.940466	4	9	maintenance of synapse structure	BP
1451	GO:0005337	0.190557	0.961003	3	5	nucleoside transmembrane transporter activity	MF
3900	GO:0015858	0.190557	0.961003	3	5	nucleoside transport	BP
11001	GO:1901642	0.190557	0.961003	3	5	nucleoside transmembrane transport	BP
247	GO:0000779	0.190592	0.905914	9	22	condensed chromosome, centromeric region	CC
6506	GO:0035336	0.191565	0.918314	7	15	long-chain fatty-acyl-CoA metabolic process	BP
2074	GO:0006570	0.191937	0.933826	5	10	tyrosine metabolic process	BP
11208	GO:1902905	0.192191	0.879145	18	49	positive regulation of supramolecular fiber organization	BP
8863	GO:0051371	0.192366	0.977849	2	3	muscle alpha-actinin binding	MF
8223	GO:0047952	0.193033	0.960224	3	5	glycerol-3-phosphate dehydrogenase [NAD(P)+] activity	MF
8836	GO:0051302	0.193282	0.884039	15	41	regulation of cell division	BP
8016	GO:0046503	0.193532	0.909271	8	19	glycerolipid catabolic process	BP
2098	GO:0006607	0.194068	0.920946	6	14	NLS-bearing protein import into nucleus	BP
8290	GO:0048134	0.194694	0.891627	12	31	germ-line cyst formation	BP
7091	GO:0042996	0.19489	0.977354	2	3	regulation of Golgi to plasma membrane protein transport	BP
7092	GO:0042998	0.19489	0.977354	2	3	positive regulation of Golgi to plasma membrane protein transport	BP
9475	GO:0061822	0.195197	0.959537	3	5	ciliary cap	CC
4427	GO:0017062	0.195641	0.959396	3	5	respiratory chain complex III assembly	BP
6154	GO:0034551	0.195641	0.959396	3	5	mitochondrial respiratory chain complex III assembly	BP
5239	GO:0030976	0.196245	0.977086	2	3	thiamine pyrophosphate binding	MF
10868	GO:1900363	0.196638	0.977008	2	3	regulation of mRNA polyadenylation	BP
10869	GO:1900364	0.196638	0.977008	2	3	negative regulation of mRNA polyadenylation	BP
3224	GO:0009208	0.196687	0.959062	3	5	pyrimidine ribonucleoside triphosphate metabolic process	BP
3225	GO:0009209	0.196687	0.959062	3	5	pyrimidine ribonucleoside triphosphate biosynthetic process	BP
1540	GO:0005652	0.1967	0.928714	5	11	nuclear lamina	CC
4041	GO:0016236	0.196886	0.861831	29	80	macroautophagy	BP
5376	GO:0031329	0.197241	0.844755	59	174	regulation of cellular catabolic process	BP
8584	GO:0050772	0.197533	0.900611	9	23	positive regulation of axonogenesis	BP
3303	GO:0009435	0.19763	0.95876	3	5	NAD biosynthetic process	BP
9287	GO:0060632	0.198175	0.940313	4	8	regulation of microtubule-based movement	BP
2034	GO:0006520	0.199191	0.841891	65	179	cellular amino acid metabolic process	BP
2829	GO:0008187	0.199323	0.912166	7	16	poly-pyrimidine tract binding	MF
10274	GO:0090443	0.199396	0.958192	3	5	FAR/SIN/STRIPAK complex	CC
6737	GO:0038007	0.199625	0.976411	2	3	netrin-activated signaling pathway	BP
37	GO:0000079	0.199939	0.901143	9	21	regulation of cyclin-dependent protein serine/threonine kinase activity	BP
11399	GO:1904029	0.199939	0.901143	9	21	regulation of cyclin-dependent protein kinase activity	BP
5801	GO:0032868	0.200717	0.862602	25	70	response to insulin	BP
4092	GO:0016330	0.200828	0.951413	3	6	second mitotic wave involved in compound eye morphogenesis	BP
3137	GO:0009072	0.200997	0.906131	8	18	aromatic amino acid family metabolic process	BP
4773	GO:0019900	0.201991	0.85534	31	90	kinase binding	MF
5018	GO:0030289	0.202164	0.975898	2	3	protein phosphatase 4 complex	CC
7198	GO:0043230	0.202412	0.89959	9	21	extracellular organelle	CC
11343	GO:1903561	0.202412	0.89959	9	21	extracellular vesicle	CC
11464	GO:1904747	0.202727	0.950712	3	6	positive regulation of apoptotic process involved in development	BP
131	GO:0000302	0.202959	0.891137	11	26	response to reactive oxygen species	BP
7583	GO:0045041	0.203158	0.956971	3	5	protein import into mitochondrial intermembrane space	BP
8794	GO:0051237	0.203298	0.975667	2	3	maintenance of RNA location	BP
8610	GO:0050815	0.203462	0.956872	3	5	phosphoserine residue binding	MF
5008	GO:0030260	0.203475	0.975631	2	3	entry into host cell	BP
7470	GO:0044409	0.203475	0.975631	2	3	entry into host	BP
8100	GO:0046718	0.203475	0.975631	2	3	viral entry into host cell	BP
8966	GO:0051701	0.203475	0.975631	2	3	interaction with host	BP
9002	GO:0051806	0.203475	0.975631	2	3	entry into cell of other organism involved in symbiotic interaction	BP
9005	GO:0051828	0.203475	0.975631	2	3	entry into other organism involved in symbiotic interaction	BP
8663	GO:0050954	0.203479	0.860038	25	72	sensory perception of mechanical stimulus	BP
8550	GO:0050663	0.203845	0.975556	2	3	cytokine secretion	BP
1497	GO:0005516	0.203912	0.887503	11	30	calmodulin binding	MF
4959	GO:0030148	0.20472	0.875247	16	40	sphingolipid biosynthetic process	BP
4061	GO:0016273	0.205223	0.9274	5	10	arginine N-methyltransferase activity	MF
4062	GO:0016274	0.205223	0.9274	5	10	protein-arginine N-methyltransferase activity	MF
11658	GO:1990498	0.206141	0.975084	2	3	mitotic spindle microtubule	CC
11012	GO:1901673	0.206418	0.975027	2	3	regulation of mitotic spindle assembly	BP
4084	GO:0016320	0.206943	0.974919	2	3	endoplasmic reticulum membrane fusion	BP
5079	GO:0030510	0.207363	0.874307	15	40	regulation of BMP signaling pathway	BP
3456	GO:0010243	0.207607	0.838907	51	149	response to organonitrogen compound	BP
2371	GO:0007096	0.207901	0.923057	5	11	regulation of exit from mitosis	BP
9842	GO:0071230	0.208188	0.925939	5	10	cellular response to amino acid stimulus	BP
10595	GO:0098869	0.208194	0.955314	3	5	cellular oxidant detoxification	BP
5188	GO:0030838	0.208225	0.879138	13	34	positive regulation of actin filament polymerization	BP
2945	GO:0008356	0.209602	0.846482	34	101	asymmetric cell division	BP
1125	GO:0004571	0.209774	0.935216	4	8	mannosyl-oligosaccharide 1,2-alpha-mannosidase activity	MF
3919	GO:0015924	0.209774	0.935216	4	8	mannosyl-oligosaccharide mannosidase activity	MF
4530	GO:0018206	0.209858	0.925112	5	10	peptidyl-methionine modification	BP
3492	GO:0010470	0.210155	0.954662	3	5	regulation of gastrulation	BP
4288	GO:0016757	0.210966	0.833608	58	165	transferase activity, transferring glycosyl groups	MF
5727	GO:0032496	0.211314	0.947493	3	6	response to lipopolysaccharide	BP
1658	GO:0005846	0.211734	0.973918	2	3	nuclear cap binding complex	CC
1828	GO:0006152	0.211879	0.924107	5	10	purine nucleoside catabolic process	BP
7916	GO:0046130	0.211879	0.924107	5	10	purine ribonucleoside catabolic process	BP
5743	GO:0032528	0.212213	0.947151	3	6	microvillus organization	BP
4230	GO:0016634	0.212257	0.934106	4	8	oxidoreductase activity, acting on the CH-CH group of donors, oxygen as acceptor	MF
1846	GO:0006207	0.212626	0.93394	4	8	'de novo' pyrimidine nucleobase biosynthetic process	BP
3911	GO:0015893	0.212636	0.868067	16	43	drug transport	BP
11198	GO:1902850	0.212648	0.844337	34	98	microtubule cytoskeleton organization involved in mitosis	BP
11391	GO:1903900	0.212706	0.933904	4	8	regulation of viral life cycle	BP
1637	GO:0005798	0.212933	0.859009	21	56	Golgi-associated vesicle	CC
9416	GO:0061574	0.213073	0.973635	2	3	ASAP complex	CC
9616	GO:0070451	0.213164	0.973616	2	3	cell hair	CC
2091	GO:0006591	0.213214	0.953637	3	5	ornithine metabolic process	BP
5850	GO:0033013	0.213868	0.898299	8	18	tetrapyrrole metabolic process	BP
5904	GO:0033186	0.213955	0.973448	2	3	CAF-1 complex	CC
10532	GO:0098661	0.214302	0.882621	11	27	inorganic anion transmembrane transport	BP
2479	GO:0007287	0.214405	0.973352	2	3	Nebenkern assembly	BP
243	GO:0000775	0.214437	0.846415	30	85	chromosome, centromeric region	CC
3077	GO:0008643	0.214593	0.953173	3	5	carbohydrate transport	BP
5424	GO:0031431	0.21463	0.973304	2	3	Dbf4-dependent protein kinase complex	CC
9811	GO:0071071	0.215314	0.973159	2	3	regulation of phospholipid biosynthetic process	BP
7619	GO:0045170	0.215579	0.945864	3	6	spectrosome	CC
10798	GO:0140096	0.215738	0.802225	427	1311	catalytic activity, acting on a protein	MF
7333	GO:0043648	0.216936	0.86833	15	38	dicarboxylic acid metabolic process	BP
7786	GO:0045799	0.217109	0.928166	4	9	positive regulation of chromatin assembly or disassembly	BP
2234	GO:0006851	0.217413	0.952215	3	5	mitochondrial calcium ion transmembrane transport	BP
10576	GO:0098813	0.218039	0.826081	60	183	nuclear chromosome segregation	BP
965	GO:0004181	0.218139	0.895663	8	18	metallocarboxypeptidase activity	MF
7466	GO:0044390	0.218302	0.884319	10	24	ubiquitin-like protein conjugating enzyme binding	MF
165	GO:0000393	0.218344	0.951898	3	5	spliceosomal conformational changes to generate catalytic conformation	BP
1665	GO:0005853	0.218449	0.951862	3	5	eukaryotic translation elongation factor 1 complex	CC
3132	GO:0009067	0.218554	0.902843	7	15	aspartate family amino acid biosynthetic process	BP
11641	GO:1990423	0.218789	0.972411	2	3	RZZ complex	CC
7469	GO:0044403	0.218805	0.893744	8	19	symbiont process	BP
7334	GO:0043649	0.218814	0.93114	4	8	dicarboxylic acid catabolic process	BP
7061	GO:0042816	0.219486	0.951507	3	5	vitamin B6 metabolic process	BP
903	GO:0004067	0.219776	0.972197	2	3	asparaginase activity	MF
5510	GO:0031887	0.220489	0.972042	2	3	lipid droplet transport along microtubule	BP
327	GO:0000993	0.220657	0.892581	8	19	RNA polymerase II complex binding	MF
7045	GO:0042788	0.220706	0.951088	3	5	polysomal ribosome	CC
7404	GO:0044110	0.220728	0.930265	4	8	growth involved in symbiotic interaction	BP
7405	GO:0044116	0.220728	0.930265	4	8	growth of symbiont involved in interaction with host	BP
7406	GO:0044117	0.220728	0.930265	4	8	growth of symbiont in host	BP
7407	GO:0044126	0.220728	0.930265	4	8	regulation of growth of symbiont in host	BP
7408	GO:0044130	0.220728	0.930265	4	8	negative regulation of growth of symbiont in host	BP
7409	GO:0044144	0.220728	0.930265	4	8	modulation of growth of symbiont involved in interaction with host	BP
7410	GO:0044146	0.220728	0.930265	4	8	negative regulation of growth of symbiont involved in interaction with host	BP
7100	GO:0043021	0.220953	0.853108	21	55	ribonucleoprotein complex binding	MF
3855	GO:0015711	0.221044	0.831365	43	125	organic anion transport	BP
7959	GO:0046348	0.221652	0.907782	6	13	amino sugar catabolic process	BP
10912	GO:1901072	0.221652	0.907782	6	13	glucosamine-containing compound catabolic process	BP
9331	GO:0061013	0.221665	0.884997	9	23	regulation of mRNA catabolic process	BP
4737	GO:0019783	0.222004	0.855903	19	49	ubiquitin-like protein-specific protease activity	MF
3865	GO:0015748	0.222008	0.885845	9	22	organophosphate ester transport	BP
8521	GO:0050220	0.222367	0.950514	3	5	prostaglandin-E synthase activity	MF
3722	GO:0015037	0.222941	0.918527	5	10	peptide disulfide oxidoreductase activity	MF
245	GO:0000777	0.222967	0.904785	6	14	condensed chromosome kinetochore	CC
9736	GO:0070884	0.223256	0.971436	2	3	regulation of calcineurin-NFAT signaling cascade	BP
10736	GO:0106056	0.223256	0.971436	2	3	regulation of calcineurin-mediated signaling	BP
4444	GO:0017101	0.223557	0.918212	5	10	aminoacyl-tRNA synthetase multienzyme complex	CC
3802	GO:0015318	0.223852	0.806659	138	420	inorganic molecular entity transmembrane transporter activity	MF
8317	GO:0048210	0.224316	0.971202	2	3	Golgi vesicle fusion to target membrane	BP
1114	GO:0004555	0.224551	0.97115	2	3	alpha,alpha-trehalase activity	MF
3922	GO:0015927	0.224551	0.97115	2	3	trehalase activity	MF
581	GO:0002161	0.224723	0.917615	5	10	aminoacyl-tRNA editing activity	MF
5657	GO:0032365	0.225045	0.91745	5	10	intracellular lipid transport	BP
5662	GO:0032371	0.225095	0.97103	2	3	regulation of sterol transport	BP
5664	GO:0032374	0.225095	0.97103	2	3	regulation of cholesterol transport	BP
3282	GO:0009353	0.225313	0.970982	2	3	mitochondrial oxoglutarate dehydrogenase complex	CC
5860	GO:0033045	0.225474	0.857665	16	45	regulation of sister chromatid segregation	BP
7073	GO:0042895	0.225629	0.970912	2	3	antibiotic transmembrane transporter activity	MF
4042	GO:0016237	0.225679	0.9709	2	3	lysosomal microautophagy	BP
6208	GO:0034727	0.225679	0.9709	2	3	piecemeal microautophagy of the nucleus	BP
7557	GO:0044804	0.225679	0.9709	2	3	autophagy of nucleus	BP
8092	GO:0046692	0.226336	0.878936	10	24	sperm competition	BP
4307	GO:0016788	0.226389	0.803431	149	442	hydrolase activity, acting on ester bonds	MF
4962	GO:0030151	0.226433	0.970733	2	3	molybdenum ion binding	MF
1468	GO:0005391	0.226823	0.927453	4	8	sodium:potassium-exchanging ATPase activity	MF
2250	GO:0006883	0.226823	0.927453	4	8	cellular sodium ion homeostasis	BP
3038	GO:0008556	0.226823	0.927453	4	8	potassium-transporting ATPase activity	MF
4895	GO:0030007	0.226823	0.927453	4	8	cellular potassium ion homeostasis	BP
6695	GO:0036376	0.226823	0.927453	4	8	sodium ion export across plasma membrane	BP
9125	GO:0055078	0.226823	0.927453	4	8	sodium ion homeostasis	BP
10807	GO:0140115	0.226823	0.927453	4	8	export across plasma membrane	BP
3792	GO:0015291	0.226879	0.828982	39	112	secondary active transmembrane transporter activity	MF
1175	GO:0004652	0.227065	0.941377	3	6	polynucleotide adenylyltransferase activity	MF
4150	GO:0016461	0.22709	0.941367	3	6	unconventional myosin complex	CC
3145	GO:0009086	0.227988	0.915936	5	10	methionine biosynthetic process	BP
10100	GO:0072553	0.228001	0.864407	13	35	terminal button organization	BP
1065	GO:0004470	0.228703	0.970225	2	3	malic enzyme activity	MF
1066	GO:0004471	0.228703	0.970225	2	3	malate dehydrogenase (decarboxylating) (NAD+) activity	MF
1067	GO:0004473	0.228703	0.970225	2	3	malate dehydrogenase (decarboxylating) (NADP+) activity	MF
5173	GO:0030725	0.229119	0.899321	6	15	germline ring canal formation	BP
3719	GO:0015031	0.229147	0.800159	156	470	protein transport	BP
2355	GO:0007059	0.229263	0.814516	65	200	chromosome segregation	BP
2332	GO:0007029	0.229755	0.875587	10	25	endoplasmic reticulum organization	BP
3579	GO:0010796	0.229783	0.969982	2	3	regulation of multivesicular body size	BP
8346	GO:0048285	0.230156	0.804354	109	336	organelle fission	BP
5359	GO:0031301	0.230305	0.832364	32	86	integral component of organelle membrane	CC
10528	GO:0098656	0.230524	0.834428	29	81	anion transmembrane transport	BP
2251	GO:0006884	0.230673	0.939938	3	6	cell volume homeostasis	BP
8701	GO:0051039	0.230678	0.96978	2	3	positive regulation of transcription involved in meiotic cell cycle	BP
3700	GO:0014866	0.230996	0.925504	4	8	skeletal myofibril assembly	BP
5326	GO:0031210	0.231151	0.969673	2	3	phosphatidylcholine binding	MF
8680	GO:0050997	0.231151	0.969673	2	3	quaternary ammonium group binding	MF
9228	GO:0060297	0.231548	0.969583	2	3	regulation of sarcomere organization	BP
1891	GO:0006290	0.23162	0.969567	2	3	pyrimidine dimer repair	BP
7643	GO:0045213	0.231937	0.969495	2	3	neurotransmitter receptor metabolic process	BP
9128	GO:0055082	0.231999	0.824649	39	112	cellular chemical homeostasis	BP
4997	GO:0030238	0.23205	0.969469	2	3	male sex determination	BP
6432	GO:0035251	0.232478	0.924807	4	8	UDP-glucosyltransferase activity	MF
5655	GO:0032356	0.232489	0.969369	2	3	oxidized DNA binding	MF
5656	GO:0032357	0.232489	0.969369	2	3	oxidized purine DNA binding	MF
11251	GO:1903108	0.232604	0.969343	2	3	regulation of mitochondrial transcription	BP
11713	GO:2000001	0.232734	0.969313	2	3	regulation of DNA damage checkpoint	BP
5102	GO:0030547	0.23281	0.969296	2	3	receptor inhibitor activity	MF
8233	GO:0048019	0.23281	0.969296	2	3	receptor antagonist activity	MF
5440	GO:0031475	0.232856	0.969286	2	3	myosin V complex	CC
10233	GO:0090263	0.233213	0.860046	13	36	positive regulation of canonical Wnt signaling pathway	BP
5000	GO:0030241	0.233367	0.969169	2	3	skeletal muscle myosin thick filament assembly	BP
9959	GO:0071688	0.233367	0.969169	2	3	striated muscle myosin thick filament assembly	BP
11023	GO:1901701	0.233489	0.81846	47	138	cellular response to oxygen-containing compound	BP
1299	GO:0004843	0.234448	0.85541	15	38	thiol-dependent ubiquitin-specific protease activity	MF
6716	GO:0036459	0.234448	0.85541	15	38	thiol-dependent ubiquitinyl hydrolase activity	MF
10717	GO:0101005	0.234448	0.85541	15	38	ubiquitinyl hydrolase activity	MF
837	GO:0003950	0.234494	0.968911	2	3	NAD+ ADP-ribosyltransferase activity	MF
10421	GO:0097435	0.234538	0.80739	73	228	supramolecular fiber organization	BP
2213	GO:0006812	0.234792	0.802443	96	289	cation transport	BP
7766	GO:0045739	0.235268	0.968733	2	3	positive regulation of DNA repair	BP
4705	GO:0019626	0.23534	0.968717	2	3	short-chain fatty acid catabolic process	BP
7987	GO:0046459	0.23534	0.968717	2	3	short-chain fatty acid metabolic process	BP
5713	GO:0032467	0.235464	0.968688	2	3	positive regulation of cytokinesis	BP
6846	GO:0042176	0.235573	0.836123	24	67	regulation of protein catabolic process	BP
9246	GO:0060401	0.235705	0.908411	5	11	cytosolic calcium ion transport	BP
2085	GO:0006583	0.236168	0.968526	2	3	melanin biosynthetic process from tyrosine	BP
563	GO:0002084	0.236205	0.968518	2	3	protein depalmitoylation	BP
7940	GO:0046209	0.236287	0.968499	2	3	nitric oxide metabolic process	BP
6074	GO:0034284	0.236311	0.922993	4	8	response to monosaccharide	BP
5672	GO:0032386	0.236535	0.842573	19	55	regulation of intracellular transport	BP
7143	GO:0043112	0.237315	0.896426	6	14	receptor metabolic process	BP
6595	GO:0035794	0.237664	0.96818	2	3	positive regulation of mitochondrial membrane permeability	BP
10404	GO:0097345	0.237664	0.96818	2	3	mitochondrial outer membrane permeabilization	BP
11092	GO:1902108	0.237664	0.96818	2	3	regulation of mitochondrial membrane permeability involved in apoptotic process	BP
11093	GO:1902110	0.237664	0.96818	2	3	positive regulation of mitochondrial membrane permeability involved in apoptotic process	BP
11176	GO:1902686	0.237664	0.96818	2	3	mitochondrial outer membrane permeabilization involved in programmed cell death	BP
11549	GO:1905710	0.237664	0.96818	2	3	positive regulation of membrane permeability	BP
5933	GO:0033363	0.239165	0.917397	4	9	secretory granule organization	BP
5787	GO:0032795	0.23921	0.96782	2	3	heterotrimeric G-protein binding	MF
2077	GO:0006573	0.240091	0.967615	2	3	valine metabolic process	BP
4031	GO:0016208	0.240143	0.967603	2	3	AMP binding	MF
9211	GO:0060260	0.240222	0.869487	10	24	regulation of transcription initiation from RNA polymerase II promoter	BP
11749	GO:2000142	0.240222	0.869487	10	24	regulation of DNA-templated transcription, initiation	BP
10996	GO:1901607	0.240271	0.848302	16	41	alpha-amino acid biosynthetic process	BP
11242	GO:1903055	0.240489	0.967522	2	3	positive regulation of extracellular matrix organization	BP
2195	GO:0006779	0.240699	0.896882	6	13	porphyrin-containing compound biosynthetic process	BP
2198	GO:0006783	0.240699	0.896882	6	13	heme biosynthetic process	BP
5851	GO:0033014	0.240699	0.896882	6	13	tetrapyrrole biosynthetic process	BP
3062	GO:0008610	0.240967	0.803004	71	204	lipid biosynthetic process	BP
1632	GO:0005791	0.241142	0.905448	5	11	rough endoplasmic reticulum	CC
622	GO:0002433	0.241576	0.967267	2	3	immune response-regulating cell surface receptor signaling pathway involved in phagocytosis	BP
3756	GO:0015175	0.241879	0.967195	2	3	neutral amino acid transmembrane transporter activity	MF
114	GO:0000271	0.241993	0.884751	7	17	polysaccharide biosynthetic process	BP
5980	GO:0033692	0.241993	0.884751	7	17	cellular polysaccharide biosynthetic process	BP
5697	GO:0032434	0.242094	0.854731	13	34	regulation of proteasomal ubiquitin-dependent protein catabolic process	BP
6865	GO:0042273	0.242963	0.835816	21	55	ribosomal large subunit biogenesis	BP
5368	GO:0031314	0.243907	0.966716	2	3	extrinsic component of mitochondrial inner membrane	CC
2802	GO:0008139	0.2444	0.89017	6	15	nuclear localization sequence binding	MF
10543	GO:0098722	0.244507	0.831117	22	64	asymmetric stem cell division	BP
11020	GO:1901698	0.244915	0.806025	52	154	response to nitrogen compound	BP
9360	GO:0061136	0.245032	0.849294	14	37	regulation of proteasomal protein catabolic process	BP
9918	GO:0071496	0.245116	0.819008	32	92	cellular response to external stimulus	BP
3587	GO:0010821	0.245283	0.870349	9	22	regulation of mitochondrion organization	BP
7003	GO:0042692	0.245393	0.811611	40	124	muscle cell differentiation	BP
648	GO:0002764	0.245681	0.868891	9	23	immune response-regulating signaling pathway	BP
74	GO:0000164	0.245751	0.918459	4	8	protein phosphatase type 1 complex	CC
4538	GO:0018230	0.245793	0.88422	7	16	peptidyl-L-cysteine S-palmitoylation	BP
4539	GO:0018231	0.245793	0.88422	7	16	peptidyl-S-diacylglycerol-L-cysteine biosynthetic process from peptidyl-cysteine	BP
2755	GO:0008053	0.246609	0.902436	5	11	mitochondrial fusion	BP
9382	GO:0061327	0.246782	0.899476	5	12	anterior Malpighian tubule development	BP
3899	GO:0015850	0.247184	0.849731	13	36	organic hydroxy compound transport	BP
8053	GO:0046604	0.247723	1	1	1	positive regulation of mitotic centrosome separation	BP
10068	GO:0072382	0.247723	1	1	1	minus-end-directed vesicle transport along microtubule	BP
10071	GO:0072385	0.247723	1	1	1	minus-end-directed organelle transport along microtubule	BP
10618	GO:0098958	0.247723	1	1	1	retrograde axonal transport of mitochondrion	BP
1200	GO:0004691	0.248188	0.965694	2	3	cAMP-dependent protein kinase activity	MF
5707	GO:0032454	0.2484	0.965643	2	3	histone demethylase activity (H3-K9 specific)	MF
5891	GO:0033169	0.2484	0.965643	2	3	histone H3-K9 demethylation	BP
3981	GO:0016063	0.248513	0.901379	5	11	rhodopsin biosynthetic process	BP
8653	GO:0050921	0.248707	0.887546	6	15	positive regulation of chemotaxis	BP
7250	GO:0043434	0.248754	0.823582	25	72	response to peptide hormone	BP
11003	GO:1901652	0.248754	0.823582	25	72	response to peptide	BP
4781	GO:0019919	0.248844	0.916951	4	8	peptidyl-arginine methylation, to asymmetrical-dimethyl arginine	BP
6425	GO:0035242	0.248844	0.916951	4	8	protein-arginine omega-N asymmetric methyltransferase activity	MF
6428	GO:0035247	0.248844	0.916951	4	8	peptidyl-arginine omega-N-methylation	BP
6684	GO:0036309	0.248844	1	1	1	protein localization to M-band	BP
2111	GO:0006625	0.248992	0.916879	4	8	protein targeting to peroxisome	BP
3917	GO:0015919	0.248992	0.916879	4	8	peroxisomal membrane transport	BP
4186	GO:0016558	0.248992	0.916879	4	8	protein import into peroxisome matrix	BP
7310	GO:0043574	0.248992	0.916879	4	8	peroxisomal transport	BP
10115	GO:0072662	0.248992	0.916879	4	8	protein localization to peroxisome	BP
10116	GO:0072663	0.248992	0.916879	4	8	establishment of protein localization to peroxisome	BP
1199	GO:0004690	0.249116	0.932357	3	6	cyclic nucleotide-dependent protein kinase activity	MF
771	GO:0003746	0.249152	0.882113	7	16	translation elongation factor activity	MF
8269	GO:0048079	0.249194	0.889341	6	14	regulation of cuticle pigmentation	BP
7093	GO:0043001	0.249351	0.880091	7	17	Golgi to plasma membrane protein transport	BP
10388	GO:0097264	0.24998	1	1	1	self proteolysis	BP
2391	GO:0007147	0.25038	0.931824	3	6	female meiosis II	BP
7631	GO:0045184	0.250404	0.779963	161	488	establishment of protein localization	BP
1965	GO:0006417	0.250582	0.804743	45	132	regulation of translation	BP
3708	GO:0014902	0.251052	0.831108	19	55	myotube differentiation	BP
9431	GO:0061640	0.251131	0.809311	37	110	cytoskeleton-dependent cytokinesis	BP
10309	GO:0090676	0.25114	1	1	1	calcium ion transmembrane transport via low voltage-gated calcium channel	BP
964	GO:0004180	0.25135	0.861785	10	24	carboxypeptidase activity	MF
4678	GO:0019432	0.251593	0.899662	5	11	triglyceride biosynthetic process	BP
10058	GO:0072348	0.251631	0.866032	9	22	sulfur compound transport	BP
885	GO:0004035	0.251674	0.890426	6	13	alkaline phosphatase activity	MF
2896	GO:0008288	0.251803	1	1	1	boss receptor activity	MF
2535	GO:0007375	0.252058	1	1	1	anterior midgut invagination	BP
2707	GO:0007616	0.252117	0.821321	24	73	long-term memory	BP
2723	GO:0007633	0.252139	1	1	1	pattern orientation	BP
10215	GO:0090209	0.252156	0.931072	3	6	negative regulation of triglyceride metabolic process	BP
11323	GO:1903431	0.252167	0.885424	6	15	positive regulation of cell maturation	BP
7857	GO:0045938	0.252497	0.885221	6	15	positive regulation of circadian sleep/wake cycle, sleep	BP
2256	GO:0006890	0.252566	0.865394	9	22	retrograde vesicle-mediated transport, Golgi to ER	BP
1629	GO:0005788	0.252673	0.91507	4	8	endoplasmic reticulum lumen	CC
2212	GO:0006811	0.252732	0.779119	146	448	ion transport	BP
5915	GO:0033218	0.252834	0.8167	28	80	amide binding	MF
5314	GO:0031151	0.252842	1	1	1	histone methyltransferase activity (H3-K79 specific)	MF
6210	GO:0034729	0.252842	1	1	1	histone H3-K79 methylation	BP
5123	GO:0030623	0.252876	1	1	1	U5 snRNA binding	MF
6910	GO:0042405	0.252883	1	1	1	nuclear inclusion body	CC
9534	GO:0070090	0.252883	1	1	1	metaphase plate	CC
6550	GO:0035562	0.253049	1	1	1	negative regulation of chromatin binding	BP
7505	GO:0044462	0.253052	1	1	1	external encapsulating structure part	CC
9706	GO:0070825	0.253052	1	1	1	micropyle	CC
11543	GO:1905518	0.253122	1	1	1	regulation of presynaptic active zone assembly	BP
11544	GO:1905519	0.253122	1	1	1	negative regulation of presynaptic active zone assembly	BP
11546	GO:1905606	0.253122	1	1	1	regulation of presynapse assembly	BP
11547	GO:1905607	0.253122	1	1	1	negative regulation of presynapse assembly	BP
4816	GO:0021785	0.253469	1	1	1	branchiomotor neuron axon guidance	BP
8110	GO:0046827	0.253469	1	1	1	positive regulation of protein export from nucleus	BP
7282	GO:0043520	0.253516	1	1	1	regulation of myosin II filament assembly	BP
6598	GO:0035805	0.253595	1	1	1	egg coat	CC
9242	GO:0060388	0.253595	1	1	1	vitelline envelope	CC
10189	GO:0090137	0.253714	1	1	1	epithelial cell-cell adhesion involved in epithelium migration	BP
11246	GO:1903077	0.253714	1	1	1	negative regulation of protein localization to plasma membrane	BP
11311	GO:1903387	0.253714	1	1	1	positive regulation of homophilic cell adhesion	BP
11351	GO:1903681	0.253714	1	1	1	regulation of epithelial cell-cell adhesion involved in epithelium migration	BP
11352	GO:1903683	0.253714	1	1	1	positive regulation of epithelial cell-cell adhesion involved in epithelium migration	BP
11429	GO:1904376	0.253714	1	1	1	negative regulation of protein localization to cell periphery	BP
11536	GO:1905476	0.253714	1	1	1	negative regulation of protein localization to membrane	BP
8845	GO:0051312	0.253743	1	1	1	chromosome decondensation	BP
10021	GO:0071923	0.253743	1	1	1	negative regulation of cohesin loading	BP
10781	GO:0120186	0.253743	1	1	1	negative regulation of protein localization to chromatin	BP
8655	GO:0050923	0.253849	1	1	1	regulation of negative chemotaxis	BP
8656	GO:0050924	0.253849	1	1	1	positive regulation of negative chemotaxis	BP
8657	GO:0050929	0.253849	1	1	1	induction of negative chemotaxis	BP
11564	GO:1905879	0.254266	0.82226	22	68	regulation of oogenesis	BP
2690	GO:0007594	0.254382	1	1	1	puparial adhesion	BP
4843	GO:0022608	0.254382	1	1	1	multicellular organism adhesion	BP
4844	GO:0022609	0.254382	1	1	1	multicellular organism adhesion to substrate	BP
3327	GO:0009597	0.254389	1	1	1	detection of virus	BP
5745	GO:0032530	0.254518	1	1	1	regulation of microvillus organization	BP
5746	GO:0032531	0.254518	1	1	1	regulation of follicle cell microvillus organization	BP
5747	GO:0032532	0.254518	1	1	1	regulation of microvillus length	BP
5748	GO:0032533	0.254518	1	1	1	regulation of follicle cell microvillus length	BP
11781	GO:2000303	0.254564	0.964142	2	3	regulation of ceramide biosynthetic process	BP
6950	GO:0042538	0.254651	1	1	1	hyperosmotic salinity response	BP
9905	GO:0071474	0.254651	1	1	1	cellular hyperosmotic response	BP
9906	GO:0071475	0.254651	1	1	1	cellular hyperosmotic salinity response	BP
1061	GO:0004465	0.254653	1	1	1	lipoprotein lipase activity	MF
4664	GO:0019369	0.254653	1	1	1	arachidonic acid metabolic process	BP
6757	GO:0038171	0.254653	1	1	1	cannabinoid signaling pathway	BP
7956	GO:0046340	0.254653	1	1	1	diacylglycerol catabolic process	BP
10022	GO:0071926	0.254653	1	1	1	endocannabinoid signaling pathway	BP
10607	GO:0098920	0.254653	1	1	1	retrograde trans-synaptic signaling by lipid	BP
10608	GO:0098921	0.254653	1	1	1	retrograde trans-synaptic signaling by endocannabinoid	BP
10686	GO:0099541	0.254653	1	1	1	trans-synaptic signaling by lipid	BP
10687	GO:0099542	0.254653	1	1	1	trans-synaptic signaling by endocannabinoid	BP
1356	GO:0005043	0.254962	1	1	1	netrin receptor activity involved in chemorepulsion	MF
936	GO:0004133	0.255066	1	1	1	glycogen debranching enzyme activity	MF
937	GO:0004134	0.255066	1	1	1	4-alpha-glucanotransferase activity	MF
938	GO:0004135	0.255066	1	1	1	amylo-alpha-1,6-glucosidase activity	MF
8993	GO:0051783	0.255074	0.815431	27	80	regulation of nuclear division	BP
6456	GO:0035278	0.25522	1	1	1	miRNA mediated inhibition of translation	BP
6782	GO:0040033	0.25522	1	1	1	negative regulation of translation, ncRNA-mediated	BP
7871	GO:0045974	0.25522	1	1	1	regulation of translation, ncRNA-mediated	BP
6580	GO:0035652	0.255259	1	1	1	cargo loading into clathrin-coated vesicle	BP
6286	GO:0035052	0.255282	1	1	1	dorsal vessel aortic cell fate commitment	BP
1196	GO:0004686	0.255307	1	1	1	elongation factor-2 kinase activity	MF
1344	GO:0005006	0.255333	1	1	1	epidermal growth factor-activated receptor activity	MF
2768	GO:0008071	0.255333	1	1	1	maternal determination of dorsal/ventral axis, ovarian follicular epithelium, soma encoded	BP
5245	GO:0030997	0.255449	1	1	1	regulation of centriole-centriole cohesion	BP
9476	GO:0061823	0.25547	1	1	1	ring centriole	CC
2101	GO:0006612	0.255505	0.842049	14	36	protein targeting to membrane	BP
7081	GO:0042954	0.25553	1	1	1	lipoprotein transporter activity	MF
9623	GO:0070478	0.255631	1	1	1	nuclear-transcribed mRNA catabolic process, 3'-5' exonucleolytic nonsense-mediated decay	BP
5604	GO:0032189	0.255657	1	1	1	maintenance of actomyosin contractile ring localization	BP
11059	GO:1901977	0.255791	1	1	1	negative regulation of cell cycle checkpoint	BP
11714	GO:2000002	0.255791	1	1	1	negative regulation of DNA damage checkpoint	BP
5681	GO:0032404	0.255794	1	1	1	mismatch repair complex binding	MF
5682	GO:0032405	0.255794	1	1	1	MutLalpha complex binding	MF
5559	GO:0032038	0.255803	1	1	1	myosin II heavy chain binding	MF
9949	GO:0071598	0.255806	1	1	1	neuronal ribonucleoprotein granule	CC
10660	GO:0099170	0.255806	1	1	1	postsynaptic modulation of chemical synaptic transmission	BP
10689	GO:0099547	0.255806	1	1	1	regulation of translation at synapse, modulating synaptic transmission	BP
10695	GO:0099563	0.255806	1	1	1	modification of synaptic structure	BP
10700	GO:0099578	0.255806	1	1	1	regulation of translation at postsynapse, modulating synaptic transmission	BP
10814	GO:0140243	0.255806	1	1	1	regulation of translation at synapse	BP
10815	GO:0140245	0.255806	1	1	1	regulation of translation at postsynapse	BP
11511	GO:1905244	0.255806	1	1	1	regulation of modification of synaptic structure	BP
6618	GO:0035977	0.255809	1	1	1	protein deglycosylation involved in glycoprotein catabolic process	BP
[truncated: 9,924 more rows]

## Sheet: Table S4D OOR~SOR KEGG Pathways
	category	over_represented_pvalue	under_represented_pvalue	numDEInCat	numInCat	adjp
190	path:dme00190	3.58472e-24	1	104	127	4.91106e-22
1200	path:dme01200	6.99882e-18	1	91	120	4.79419e-16
1100	path:dme01100	7.81043e-17	1	515	1084	3.56676e-15
3050	path:dme03050	9.35432e-11	1	43	52	3.20385e-09
10	path:dme00010	2.07437e-09	1	42	54	5.68377e-08
1230	path:dme01230	5.08991e-09	1	47	64	1.1622e-07
1212	path:dme01212	7.75909e-07	1	38	53	1.39159e-05
20	path:dme00020	8.12606e-07	1	31	41	1.39159e-05
280	path:dme00280	2.71432e-06	1	26	33	4.1318e-05
71	path:dme00071	1.12141e-05	0.999998	25	33	0.000153633
30	path:dme00030	1.33286e-05	0.999998	19	23	0.000166002
52	path:dme00052	2.43927e-05	0.999995	27	37	0.000278483
640	path:dme00640	3.71614e-05	0.999993	22	29	0.000391624
500	path:dme00500	4.60564e-05	0.99999	24	33	0.000450695
4145	path:dme04145	5.01584e-05	0.999981	49	83	0.000458114
61	path:dme00061	8.21634e-05	0.999996	12	13	0.000703524
620	path:dme00620	8.89698e-05	0.999976	29	43	0.000716992
630	path:dme00630	0.000168477	0.99996	23	33	0.0012823
4146	path:dme04146	0.000192386	0.999919	49	85	0.0013872
51	path:dme00051	0.000259961	0.999943	21	29	0.00178073
4141	path:dme04141	0.000364488	0.999813	68	131	0.00237785
1210	path:dme01210	0.000461711	0.999932	14	18	0.0028752
4137	path:dme04137	0.000850538	0.999703	29	47	0.00506625
750	path:dme00750	0.00377553	1	6	6	0.021552
520	path:dme00520	0.00436369	0.998236	27	47	0.023913
4213	path:dme04213	0.00459258	0.998067	27	51	0.0241994
230	path:dme00230	0.00901609	0.994978	46	96	0.0457483
410	path:dme00410	0.00936804	0.997142	15	24	0.0458365
62	path:dme00062	0.0164447	0.995927	11	16	0.0776868
4341	path:dme04341	0.0339413	0.984536	19	37	0.154998
250	path:dme00250	0.0389569	0.983681	16	29	0.172164
561	path:dme00561	0.0411598	0.979756	22	42	0.174395
40	path:dme00040	0.0420075	0.978276	25	48	0.174395
1040	path:dme01040	0.0504661	0.979436	14	25	0.203349
240	path:dme00240	0.0645549	0.967784	19	37	0.252686
4136	path:dme04136	0.0880511	0.960376	13	25	0.335084
380	path:dme00380	0.0929701	0.961725	11	20	0.344241
220	path:dme00220	0.118069	0.957238	8	14	0.425669
4140	path:dme04140	0.13121	0.909837	38	89	0.460917
564	path:dme00564	0.143015	0.90808	27	61	0.489825
360	path:dme00360	0.151737	0.958794	5	8	0.507024
4310	path:dme04310	0.158223	0.886859	41	100	0.516107
790	path:dme00790	0.163835	0.90441	18	38	0.521216
400	path:dme00400	0.167398	0.977006	3	4	0.521216
4214	path:dme04214	0.194914	0.869983	25	60	0.593405
970	path:dme00970	0.231578	0.849201	21	46	0.680149
650	path:dme00650	0.248005	0.88133	8	16	0.680149
2010	path:dme02010	0.251205	0.866567	9	22	0.680149
260	path:dme00260	0.252951	0.852471	13	28	0.680149
270	path:dme00270	0.254803	0.841801	16	35	0.680149
760	path:dme00760	0.257318	0.867282	9	19	0.680149
983	path:dme00983	0.258159	0.806244	39	92	0.680149
604	path:dme00604	0.26496	0.934934	3	5	0.684896
780	path:dme00780	0.298358	0.952597	2	3	0.756945
4350	path:dme04350	0.315477	0.790176	16	40	0.775373
4142	path:dme04142	0.316941	0.752709	41	101	0.775373
4320	path:dme04320	0.325173	0.80083	11	28	0.781555
340	path:dme00340	0.341856	0.866849	4	8	0.807487
480	path:dme00480	0.351432	0.731886	31	76	0.816037
4711	path:dme04711	0.372013	0.820113	5	12	0.849429
440	path:dme00440	0.379586	0.867983	3	6	0.852514
982	path:dme00982	0.386892	0.706226	27	65	0.854907
730	path:dme00730	0.414461	0.755483	8	18	0.885812
603	path:dme00603	0.424407	0.841219	3	6	0.885812
4120	path:dme04120	0.424438	0.656646	37	97	0.885812
980	path:dme00980	0.426777	0.669327	27	66	0.885812
4150	path:dme04150	0.433207	0.652465	33	88	0.885812
740	path:dme00740	0.444453	0.828427	3	6	0.895441
4068	path:dme04068	0.458873	0.64633	22	59	0.900847
592	path:dme00592	0.460287	0.753659	5	12	0.900847
830	path:dme00830	0.477373	0.662247	13	32	0.902852
3060	path:dme03060	0.477984	0.68803	9	22	0.902852
350	path:dme00350	0.481082	0.685256	9	22	0.902852
4745	path:dme04745	0.546529	0.603734	11	30	1
53	path:dme00053	0.559639	0.586924	12	31	1
72	path:dme00072	0.565194	0.723586	3	7	1
910	path:dme00910	0.574445	0.616048	7	18	1
450	path:dme00450	0.585418	0.664967	4	10	1
900	path:dme00900	0.59848	0.561068	10	26	1
290	path:dme00290	0.60158	0.864111	1	2	1
4933	path:dme04933	0.629498	0.522364	10	30	1
860	path:dme00860	0.639798	0.483374	16	43	1
330	path:dme00330	0.65142	0.46339	18	49	1
4215	path:dme04215	0.655859	0.515983	8	22	1
770	path:dme00770	0.690222	0.578905	3	9	1
531	path:dme00531	0.71322	0.49114	5	15	1
981	path:dme00981	0.726458	0.43326	8	23	1
920	path:dme00920	0.728485	0.533794	3	9	1
4122	path:dme04122	0.75976	0.553862	2	6	1
471	path:dme00471	0.767486	0.669576	1	3	1
590	path:dme00590	0.790162	0.39022	5	16	1
515	path:dme00515	0.815223	0.573267	1	4	1
310	path:dme00310	0.846059	0.257885	10	34	1
4070	path:dme04070	0.87315	0.195653	17	59	1
565	path:dme00565	0.885412	0.229862	6	22	1
511	path:dme00511	0.889384	0.23516	5	19	1
3010	path:dme03010	0.908459	0.117195	82	229	1
513	path:dme00513	0.912183	0.169916	8	30	1
601	path:dme00601	0.919036	0.34571	1	5	1
3018	path:dme03018	0.921625	0.130212	16	56	1
3450	path:dme03450	0.924841	0.31868	1	6	1
4512	path:dme04512	0.93564	0.206716	2	12	1
600	path:dme00600	0.938585	0.130371	7	28	1
232	path:dme00232	0.943074	0.266344	1	6	1
4392	path:dme04392	0.94378	0.159375	3	16	1
100	path:dme00100	0.945956	0.257414	1	6	1
532	path:dme00532	0.962228	0.195828	1	7	1
534	path:dme00534	0.969456	0.116272	2	13	1
670	path:dme00670	0.97002	0.116304	2	12	1
510	path:dme00510	0.973102	0.0590564	9	37	1
430	path:dme00430	0.974051	0.146249	1	8	1
3015	path:dme03015	0.979548	0.0371539	19	73	1
130	path:dme00130	0.980254	0.119977	1	8	1
3013	path:dme03013	0.983718	0.0253495	42	143	1
4144	path:dme04144	0.985816	0.0232599	33	122	1
562	path:dme00562	0.985951	0.0316151	10	46	1
4330	path:dme04330	0.986114	0.0439801	4	24	1
4130	path:dme04130	0.987033	0.0425251	4	21	1
3020	path:dme03020	0.991147	0.0274041	5	27	1
3430	path:dme03430	0.992255	0.0305993	3	20	1
4013	path:dme04013	0.993072	0.0131904	21	91	1
4624	path:dme04624	0.997445	0.005836	15	67	1
3460	path:dme03460	0.998813	0.00578514	3	26	1
514	path:dme00514	0.999091	0.00321429	6	39	1
4391	path:dme04391	0.999348	0.00186806	10	60	1
563	path:dme00563	0.999385	0.00416991	2	20	1
3440	path:dme03440	0.999578	0.00290974	2	23	1
512	path:dme00512	0.999727	0.00196429	2	24	1
3410	path:dme03410	0.999903	0.00124457	1	20	1
3420	path:dme03420	0.999955	0.00025113	4	37	1
3022	path:dme03022	0.999997	2.48765e-05	3	39	1
3030	path:dme03030	0.999998	1.86225e-05	2	35	1
4080	path:dme04080	1	1.23073e-07	3	52	1
3040	path:dme03040	1	7.18952e-09	19	127	1
785	path:dme00785	1	0.220457	0	3	1
472	path:dme00472	1	0.602768	0	1	1
3008	path:dme03008	1	0	22	179	1

## Sheet: Table S4E Cluster 1 GO Terms
	category	over_represented_pvalue	under_represented_pvalue	numDEInCat	numInCat	term	ontology
1710	GO:0005929	2.54616e-25	1	65	130	cilium	CC
8324	GO:0048232	1.4557e-23	1	106	308	male gamete generation	BP
2475	GO:0007283	1.84525e-21	1	93	263	spermatogenesis	BP
3836	GO:0015630	3.08743e-21	1	103	327	microtubule cytoskeleton	CC
2324	GO:0007017	1.99406e-20	1	128	463	microtubule-based process	BP
723	GO:0003341	4.55077e-20	1	27	33	cilium movement	BP
7489	GO:0044441	2.55009e-19	1	43	79	ciliary part	CC
7548	GO:0044782	2.25824e-18	1	52	112	cilium organization	BP
1711	GO:0005930	4.01494e-18	1	31	46	axoneme	CC
10324	GO:0097014	4.01494e-18	1	31	46	ciliary plasm	CC
7481	GO:0044430	5.05933e-18	1	113	416	cytoskeletal part	CC
1677	GO:0005875	5.26237e-18	1	53	127	microtubule associated complex	CC
6311	GO:0035082	8.64291e-18	1	29	39	axoneme assembly	BP
428	GO:0001578	1.0628e-16	1	32	51	microtubule bundle formation	BP
5035	GO:0030317	3.01157e-16	1	26	35	flagellated sperm motility	BP
10477	GO:0097722	3.01157e-16	1	26	35	sperm motility	BP
9214	GO:0060271	3.56377e-16	1	47	103	cilium assembly	BP
5800	GO:0032838	4.96368e-16	1	31	52	plasma membrane bounded cell projection cytoplasm	CC
2325	GO:0007018	9.00483e-16	1	56	154	microtubule-based movement	BP
7493	GO:0044447	1.33818e-15	1	23	30	axoneme part	CC
1668	GO:0005858	2.65602e-15	1	22	28	axonemal dynein complex	CC
1667	GO:0005856	4.69559e-15	1	116	475	cytoskeleton	CC
8376	GO:0048515	4.36979e-14	1	48	120	spermatid differentiation	BP
99	GO:0000226	1.07053e-13	1	92	349	microtubule cytoskeleton organization	BP
5017	GO:0030286	1.76308e-13	1	28	48	dynein complex	CC
5456	GO:0031514	7.64246e-13	1	21	28	motile cilium	CC
2478	GO:0007286	1.458e-11	1	41	107	spermatid development	BP
9756	GO:0070925	1.45834e-10	1	93	375	organelle assembly	BP
776	GO:0003777	2.4607e-10	1	25	62	microtubule motor activity	MF
11711	GO:1990939	7.13753e-10	1	20	43	ATP-dependent microtubule motor activity	MF
9580	GO:0070286	9.94362e-10	1	14	18	axonemal dynein complex assembly	BP
2480	GO:0007288	1.44504e-09	1	13	16	sperm axoneme assembly	BP
3837	GO:0015631	2.74805e-09	1	41	136	tubulin binding	MF
10381	GO:0097223	3.32656e-09	1	14	18	sperm part	CC
775	GO:0003774	4.76113e-09	1	27	80	motor activity	MF
10765	GO:0120031	5.8117e-09	1	47	158	plasma membrane bounded cell projection assembly	BP
419	GO:0001539	6.4817e-09	1	13	17	cilium or flagellum-dependent cell motility	BP
9221	GO:0060285	6.4817e-09	1	13	17	cilium-dependent cell motility	BP
7726	GO:0045503	7.79099e-09	1	13	22	dynein light chain binding	MF
7728	GO:0045505	1.53825e-08	1	17	28	dynein intermediate chain binding	MF
8790	GO:0051233	2.64826e-08	1	16	28	spindle midzone	CC
2734	GO:0008017	3.15776e-08	1	34	117	microtubule binding	MF
4505	GO:0018094	3.46007e-08	1	10	13	protein polyglycylation	BP
4908	GO:0030031	3.75908e-08	1	47	168	cell projection assembly	BP
1643	GO:0005815	5.32673e-08	1	42	149	microtubule organizing center	CC
1646	GO:0005819	5.74571e-08	1	34	107	spindle	CC
6659	GO:0036156	8.10143e-08	1	7	7	inner dynein arm	CC
6657	GO:0036126	9.33039e-08	1	12	16	sperm flagellum	CC
10478	GO:0097729	9.33039e-08	1	12	16	9+2 motile cilium	CC
4368	GO:0016887	1.39577e-07	1	72	352	ATPase activity	MF
4526	GO:0018200	2.14659e-07	1	11	17	peptidyl-glutamic acid modification	BP
1676	GO:0005874	2.62351e-07	1	30	96	microtubule	CC
7496	GO:0044450	3.9724e-07	1	21	54	microtubule organizing center part	CC
6660	GO:0036157	5.32502e-07	1	12	18	outer dynein arm	CC
6976	GO:0042623	8.12748e-07	1	64	307	ATPase activity, coupled	MF
9688	GO:0070735	1.13013e-06	1	8	11	protein-glycine ligase activity	MF
6317	GO:0035092	1.35367e-06	1	10	13	sperm chromatin condensation	BP
6318	GO:0035093	1.68819e-06	1	7	7	spermatogenesis, exchange of chromosomal proteins	BP
3043	GO:0008569	3.50339e-06	1	9	17	ATP-dependent microtubule motor activity, minus-end-directed	MF
9042	GO:0051959	4.23041e-06	1	10	18	dynein light intermediate chain binding	MF
6661	GO:0036158	4.82033e-06	1	7	8	outer dynein arm assembly	BP
10785	GO:0140013	5.08295e-06	0.999998	43	180	meiotic nuclear division	BP
2386	GO:0007140	5.51134e-06	0.999998	25	82	male meiotic nuclear division	BP
7503	GO:0044458	5.70813e-06	1	7	8	motile cilium assembly	BP
11233	GO:1903046	7.52954e-06	0.999997	49	222	meiotic cell cycle process	BP
8848	GO:0051321	7.89882e-06	0.999996	51	235	meiotic cell cycle	BP
5815	GO:0032886	9.09256e-06	0.999998	20	62	regulation of microtubule-based process	BP
120	GO:0000280	9.2442e-06	0.999995	65	319	nuclear division	BP
1642	GO:0005814	1.45955e-05	0.999998	13	29	centriole	CC
2481	GO:0007289	3.63814e-05	0.999995	11	21	spermatid nucleus differentiation	BP
8346	GO:0048285	3.78753e-05	0.99998	66	336	organelle fission	BP
5252	GO:0031023	4.19035e-05	0.999985	27	100	microtubule organizing center organization	BP
3044	GO:0008574	4.498e-05	0.999993	11	27	ATP-dependent microtubule motor activity, plus-end-directed	MF
9627	GO:0070507	4.55847e-05	0.999989	17	54	regulation of microtubule cytoskeleton organization	BP
5531	GO:0031966	4.75566e-05	0.999975	67	270	mitochondrial membrane	CC
2388	GO:0007143	5.4188e-05	0.999984	20	72	female meiotic nuclear division	BP
2373	GO:0007098	5.47701e-05	0.999983	22	80	centrosome cycle	BP
4363	GO:0016881	6.12699e-05	0.999993	9	19	acid-amino acid ligase activity	MF
2385	GO:0007135	7.27887e-05	0.999993	8	15	meiosis II	BP
9656	GO:0070585	7.42358e-05	0.999978	22	57	protein localization to mitochondrion	BP
10112	GO:0072655	7.42358e-05	0.999978	22	57	establishment of protein localization to mitochondrion	BP
2348	GO:0007051	7.89352e-05	0.999969	31	128	spindle organization	BP
1235	GO:0004743	8.94484e-05	0.999998	5	6	pyruvate kinase activity	MF
5230	GO:0030955	8.94484e-05	0.999998	5	6	potassium ion binding	MF
5419	GO:0031420	8.94484e-05	0.999998	5	6	alkali metal ion binding	MF
10673	GO:0099513	9.23836e-05	0.999963	31	132	polymeric cytoskeletal fiber	CC
1592	GO:0005740	9.34065e-05	0.999949	68	281	mitochondrial envelope	CC
8054	GO:0046605	0.000101006	0.999989	8	17	regulation of centrosome cycle	BP
5293	GO:0031109	0.000105799	0.999972	17	55	microtubule polymerization or depolymerization	BP
1641	GO:0005813	0.000113964	0.999957	27	110	centrosome	CC
2321	GO:0007010	0.000118824	0.999926	102	617	cytoskeleton organization	BP
4506	GO:0018095	0.000119914	0.999997	5	6	protein polyglutamylation	BP
4958	GO:0030145	0.000119998	0.999983	10	20	manganese ion binding	MF
1675	GO:0005871	0.000141189	0.999974	11	33	kinesin complex	CC
8786	GO:0051225	0.000147171	0.999952	21	74	spindle assembly	BP
2327	GO:0007020	0.000182997	0.999975	9	20	microtubule nucleation	BP
258	GO:0000793	0.000187028	0.999941	20	68	condensed chromosome	CC
3744	GO:0015140	0.00021214	0.999985	7	10	malate transmembrane transporter activity	MF
3862	GO:0015743	0.00021214	0.999985	7	10	malate transport	BP
7501	GO:0044455	0.000214992	0.999894	46	173	mitochondrial membrane part	CC
9227	GO:0060294	0.000336194	0.999991	5	6	cilium movement involved in cell motility	BP
7727	GO:0045504	0.000369763	0.999953	8	16	dynein heavy chain binding	MF
4065	GO:0016281	0.000455077	0.999969	6	9	eukaryotic translation initiation factor 4F complex	CC
293	GO:0000922	0.000496205	0.999893	11	33	spindle pole	CC
10250	GO:0090306	0.000505271	0.999914	9	23	spindle assembly involved in meiosis	BP
11362	GO:1903722	0.000567028	1	3	3	regulation of centriole elongation	BP
11363	GO:1903723	0.000567028	1	3	3	negative regulation of centriole elongation	BP
3745	GO:0015141	0.000577317	0.999959	6	9	succinate transmembrane transporter activity	MF
4826	GO:0022402	0.000600003	0.999606	99	601	cell cycle process	BP
7881	GO:0046011	0.000651177	0.999935	6	13	regulation of oskar mRNA translation	BP
3830	GO:0015556	0.000655781	0.999909	8	16	C4-dicarboxylate transmembrane transporter activity	MF
10570	GO:0098800	0.000663877	0.999681	37	137	inner mitochondrial membrane protein complex	CC
2112	GO:0006626	0.000675607	0.999776	19	53	protein targeting to mitochondrion	BP
2483	GO:0007291	0.000756134	0.999776	15	50	sperm individualization	BP
3179	GO:0009142	0.000814231	0.999727	18	58	nucleoside triphosphate biosynthetic process	BP
10764	GO:0120025	0.000834949	0.99947	80	495	plasma membrane bounded cell projection	CC
8809	GO:0051257	0.000859714	1	3	3	meiotic spindle midzone assembly	BP
3280	GO:0009331	0.000896487	0.999943	5	8	glycerol-3-phosphate dehydrogenase complex	CC
7090	GO:0042995	0.00090402	0.999425	80	496	cell projection	CC
3182	GO:0009145	0.00091559	0.999701	17	54	purine nucleoside triphosphate biosynthetic process	BP
3223	GO:0009206	0.00091559	0.999701	17	54	purine ribonucleoside triphosphate biosynthetic process	BP
2185	GO:0006754	0.000967847	0.999696	16	50	ATP biosynthetic process	BP
8103	GO:0046785	0.000971824	0.999791	10	29	microtubule polymerization	BP
2375	GO:0007100	0.000990083	0.999921	5	10	mitotic centrosome separation	BP
1799	GO:0006096	0.00106291	0.999776	10	26	glycolytic process	BP
2186	GO:0006757	0.00106291	0.999776	10	26	ATP generation from ADP	BP
7069	GO:0042866	0.00106291	0.999776	10	26	pyruvate biosynthetic process	BP
1595	GO:0005743	0.00112086	0.99937	52	220	mitochondrial inner membrane	CC
8807	GO:0051255	0.0011517	0.999952	4	6	spindle midzone assembly	BP
1678	GO:0005876	0.00117938	0.999713	11	34	spindle microtubule	CC
6662	GO:0036159	0.00119817	0.999966	4	5	inner dynein arm assembly	BP
6108	GO:0034404	0.00124187	0.999579	17	57	nucleobase-containing small molecule biosynthetic process	BP
3219	GO:0009201	0.00132244	0.99955	17	56	ribonucleoside triphosphate biosynthetic process	BP
3590	GO:0010824	0.001373	0.99984	6	13	regulation of centrosome duplication	BP
1832	GO:0006165	0.00143978	0.999651	11	30	nucleoside diphosphate phosphorylation	BP
2468	GO:0007276	0.00155541	0.99888	137	930	gamete generation	BP
8875	GO:0051418	0.00156076	0.999862	5	10	microtubule nucleation by microtubule organizing center	BP
284	GO:0000900	0.00156627	0.999853	5	11	translation repressor activity, mRNA regulatory element binding	MF
3741	GO:0015117	0.00157661	0.999905	5	7	thiosulfate transmembrane transporter activity	MF
3742	GO:0015131	0.00157661	0.999905	5	7	oxaloacetate transmembrane transporter activity	MF
3854	GO:0015709	0.00157661	0.999905	5	7	thiosulfate transport	BP
3858	GO:0015729	0.00157661	0.999905	5	7	oxaloacetate transport	BP
9882	GO:0071422	0.00157661	0.999905	5	7	succinate transmembrane transport	BP
9883	GO:0071423	0.00157661	0.999905	5	7	malate transmembrane transport	BP
452	GO:0001673	0.001651	0.999768	7	14	male germ cell nucleus	CC
148	GO:0000340	0.00168433	0.999815	6	11	RNA 7-methylguanosine cap binding	MF
7887	GO:0046034	0.00169162	0.999158	34	139	ATP metabolic process	BP
10170	GO:0090079	0.00172177	0.999775	6	15	translation regulator activity, nucleic acid binding	MF
10576	GO:0098813	0.001737	0.999109	35	183	nuclear chromosome segregation	BP
7610	GO:0045144	0.00176545	0.999851	5	9	meiotic sister chromatid segregation	BP
8762	GO:0051177	0.00176545	0.999851	5	9	meiotic sister chromatid cohesion	BP
7980	GO:0046434	0.00177518	0.999347	18	66	organophosphate catabolic process	BP
5048	GO:0030371	0.00182559	0.999759	6	15	translation repressor activity	MF
2228	GO:0006839	0.00183294	0.999192	26	91	mitochondrial transport	BP
3860	GO:0015740	0.00183397	0.999738	7	14	C4-dicarboxylate transport	BP
6639	GO:0036064	0.00186855	0.999652	8	21	ciliary basal body	CC
5228	GO:0030953	0.00188841	0.99996	3	4	astral microtubule organization	BP
254	GO:0000788	0.00189737	0.999231	23	66	nuclear nucleosome	CC
7606	GO:0045132	0.00193492	0.99927	18	76	meiotic chromosome segregation	BP
8160	GO:0046939	0.00194912	0.999504	11	31	nucleotide phosphorylation	BP
3222	GO:0009205	0.00198646	0.998989	35	146	purine ribonucleoside triphosphate metabolic process	BP
8049	GO:0046599	0.0020044	0.999881	4	7	regulation of centriole replication	BP
2352	GO:0007056	0.00208306	0.999725	6	14	spindle assembly involved in female meiosis	BP
4760	GO:0019866	0.00208552	0.998787	52	228	organelle inner membrane	CC
8050	GO:0046600	0.00210476	0.999954	3	4	negative regulation of centriole replication	BP
11095	GO:1902116	0.00210476	0.999954	3	4	negative regulation of organelle assembly	BP
1441	GO:0005310	0.00211034	0.999612	8	19	dicarboxylic acid transmembrane transporter activity	MF
9409	GO:0061511	0.00219115	0.999951	3	4	centriole elongation	BP
5532	GO:0031967	0.00219603	0.998565	80	401	organelle envelope	CC
5536	GO:0031975	0.00219603	0.998565	80	401	envelope	CC
3178	GO:0009141	0.00219994	0.99886	36	152	nucleoside triphosphate metabolic process	BP
2355	GO:0007059	0.00220289	0.998828	37	200	chromosome segregation	BP
147	GO:0000339	0.00220381	0.999661	7	15	RNA cap binding	MF
3181	GO:0009144	0.00221541	0.998863	35	147	purine nucleoside triphosphate metabolic process	BP
5394	GO:0031370	0.00222011	0.999925	4	5	eukaryotic initiation factor 4G binding	MF
1649	GO:0005828	0.00233288	0.999685	6	14	kinetochore microtubule	CC
3199	GO:0009166	0.00237262	0.999324	12	37	nucleotide catabolic process	BP
11666	GO:1990542	0.00237769	0.999094	19	60	mitochondrial transmembrane transport	BP
3217	GO:0009199	0.00240092	0.998761	35	148	ribonucleoside triphosphate metabolic process	BP
2511	GO:0007319	0.0024414	0.999847	4	7	negative regulation of oskar mRNA translation	BP
3174	GO:0009135	0.00250279	0.99939	10	28	purine nucleoside diphosphate metabolic process	BP
3207	GO:0009179	0.00250279	0.99939	10	28	purine ribonucleoside diphosphate metabolic process	BP
3209	GO:0009185	0.00250279	0.99939	10	28	ribonucleoside diphosphate metabolic process	BP
7885	GO:0046031	0.00250279	0.99939	10	28	ADP metabolic process	BP
5555	GO:0032027	0.00269328	0.999713	5	11	myosin light chain binding	MF
4470	GO:0017148	0.00284566	0.999048	14	53	negative regulation of translation	BP
3863	GO:0015744	0.00289697	0.999754	5	8	succinate transport	BP
274	GO:0000819	0.00292159	0.998597	27	134	sister chromatid segregation	BP
1593	GO:0005741	0.00297283	0.999043	14	41	mitochondrial outer membrane	CC
247	GO:0000779	0.00297427	0.999392	8	22	condensed chromosome, centromeric region	CC
2374	GO:0007099	0.00302141	0.999284	9	29	centriole replication	BP
11583	GO:1990023	0.003024	0.999799	4	7	mitotic spindle midzone	CC
3819	GO:0015399	0.00308089	0.998499	28	131	primary active transmembrane transporter activity	MF
3820	GO:0015405	0.00308089	0.998499	28	131	P-P-bond-hydrolysis-driven transmembrane transporter activity	MF
7933	GO:0046168	0.00308137	0.999828	4	6	glycerol-3-phosphate catabolic process	BP
3125	GO:0009060	0.00316493	0.99882	17	57	aerobic respiration	BP
1032	GO:0004396	0.00345288	0.999693	5	8	hexokinase activity	MF
3096	GO:0008865	0.00345288	0.999693	5	8	fructokinase activity	MF
7129	GO:0043073	0.00348916	0.999288	8	20	germ cell nucleus	CC
7099	GO:0043015	0.00351858	0.999599	5	11	gamma-tubulin binding	MF
4961	GO:0030150	0.00360584	0.999039	11	27	protein import into mitochondrial matrix	BP
10498	GO:0098534	0.00361791	0.999112	9	30	centriole assembly	BP
3167	GO:0009126	0.00392256	0.997904	35	152	purine nucleoside monophosphate metabolic process	BP
3200	GO:0009167	0.00392256	0.997904	35	152	purine ribonucleoside monophosphate metabolic process	BP
5054	GO:0030397	0.00406631	0.999886	3	4	membrane disassembly	BP
10786	GO:0140014	0.0043162	0.997693	33	175	mitotic nuclear division	BP
3168	GO:0009127	0.00432468	0.998314	17	62	purine nucleoside monophosphate biosynthetic process	BP
3201	GO:0009168	0.00432468	0.998314	17	62	purine ribonucleoside monophosphate biosynthetic process	BP
3172	GO:0009132	0.00433442	0.99875	11	33	nucleoside diphosphate metabolic process	BP
10946	GO:1901292	0.00434641	0.998647	12	39	nucleoside phosphate catabolic process	BP
8832	GO:0051298	0.00435488	0.998693	11	41	centrosome duplication	BP
11164	GO:1902600	0.0043777	0.998235	18	67	proton transmembrane transport	BP
8864	GO:0051377	0.00444979	0.999669	4	7	mannose-ethanolamine phosphotransferase activity	MF
3592	GO:0010826	0.00458072	0.999805	3	5	negative regulation of centrosome duplication	BP
8055	GO:0046606	0.00458072	0.999805	3	5	negative regulation of centrosome cycle	BP
4610	GO:0019200	0.00475688	0.999128	7	16	carbohydrate kinase activity	MF
7630	GO:0045182	0.00478441	0.999019	7	23	translation regulator activity	MF
1796	GO:0006090	0.00521125	0.998323	12	41	pyruvate metabolic process	BP
2349	GO:0007052	0.00545929	0.99771	18	78	mitotic spindle organization	BP
4152	GO:0016469	0.00550793	0.997872	16	57	proton-transporting two-sector ATPase complex	CC
1219	GO:0004722	0.00551471	0.99801	14	52	protein serine/threonine phosphatase activity	MF
11848	GO:2000766	0.00578061	1	2	2	negative regulation of cytoplasmic translation	BP
6604	GO:0035869	0.00583131	0.999075	6	13	ciliary transition zone	CC
7535	GO:0044743	0.00589991	0.997834	15	46	protein transmembrane import into intracellular organelle	BP
9195	GO:0060211	0.00610695	0.999405	4	9	regulation of nuclear-transcribed mRNA poly(A) tail shortening	BP
9196	GO:0060213	0.00610695	0.999405	4	9	positive regulation of nuclear-transcribed mRNA poly(A) tail shortening	BP
8833	GO:0051299	0.00611394	0.998699	7	22	centrosome separation	BP
103	GO:0000242	0.00619271	0.999129	5	13	pericentriolar material	CC
4658	GO:0019359	0.00640358	0.99815	10	32	nicotinamide nucleotide biosynthetic process	BP
4660	GO:0019363	0.00640358	0.99815	10	32	pyridine nucleotide biosynthetic process	BP
2782	GO:0008092	0.00645458	0.995976	50	315	cytoskeletal protein binding	MF
5533	GO:0031968	0.00649773	0.99766	14	45	organelle outer membrane	CC
10093	GO:0072525	0.00663031	0.997934	11	36	pyridine-containing compound biosynthetic process	BP
4209	GO:0016593	0.00667564	0.999156	5	10	Cdc73/Paf1 complex	CC
10697	GO:0099568	0.00670019	0.996206	35	218	cytoplasmic region	CC
6514	GO:0035372	0.00676627	0.999523	4	6	protein localization to microtubule	BP
11474	GO:1904825	0.00676627	0.999523	4	6	protein localization to microtubule plus-end	BP
11550	GO:1905725	0.00676627	0.999523	4	6	protein localization to microtubule end	BP
6068	GO:0034249	0.00679035	0.997452	14	58	negative regulation of cellular amide metabolic process	BP
5229	GO:0030954	0.0070424	1	2	2	astral microtubule nucleation	BP
2366	GO:0007088	0.00715359	0.997064	16	75	regulation of mitotic nuclear division	BP
2310	GO:0006996	0.00721859	0.994107	281	1887	organelle organization	BP
1787	GO:0006072	0.00728578	0.99871	6	15	glycerol-3-phosphate metabolic process	BP
9071	GO:0052646	0.00728578	0.99871	6	15	alditol phosphate metabolic process	BP
1218	GO:0004721	0.00740385	0.996557	21	94	phosphoprotein phosphatase activity	MF
6157	GO:0034584	0.00745855	1	2	2	piRNA binding	MF
1017	GO:0004368	0.00755517	0.999613	3	5	glycerol-3-phosphate dehydrogenase (quinone) activity	MF
4379	GO:0016901	0.00755517	0.999613	3	5	oxidoreductase activity, acting on the CH-OH group of donors, quinone or similar compound as acceptor	MF
3194	GO:0009161	0.00759131	0.99574	35	158	ribonucleoside monophosphate metabolic process	BP
10672	GO:0099512	0.007642	0.995693	34	191	supramolecular fiber	CC
4875	GO:0022853	0.00782454	0.99682	16	62	active ion transmembrane transporter activity	MF
6977	GO:0042625	0.00782454	0.99682	16	62	ATPase coupled ion transmembrane transporter activity	MF
4761	GO:0019867	0.00785095	0.997095	14	46	outer membrane	CC
5218	GO:0030915	0.00819841	0.998985	5	9	Smc5-Smc6 complex	CC
10738	GO:0106068	0.00819841	0.998985	5	9	SUMO ligase complex	CC
4325	GO:0016818	0.00819853	0.994194	87	561	hydrolase activity, acting on acid anhydrides, in phosphorus-containing anhydrides	MF
10569	GO:0098799	0.00836229	0.998622	6	12	outer mitochondrial membrane protein complex	CC
122	GO:0000287	0.00878265	0.996792	13	47	magnesium ion binding	MF
6281	GO:0035045	0.00881461	1	2	2	sperm plasma membrane disassembly	BP
10643	GO:0099081	0.00889393	0.994929	34	193	supramolecular polymer	CC
10654	GO:0099122	0.00890002	0.999665	3	4	RNA polymerase II C-terminal domain binding	MF
11626	GO:1990269	0.00890002	0.999665	3	4	RNA polymerase II C-terminal domain phosphoserine binding	MF
243	GO:0000775	0.00904855	0.995888	19	85	chromosome, centromeric region	CC
10121	GO:0072686	0.00910096	0.997388	9	31	mitotic spindle	CC
1596	GO:0005744	0.00910738	0.997595	9	22	TIM23 mitochondrial import inner membrane translocase complex	CC
1681	GO:0005881	0.00935216	0.997545	8	27	cytoplasmic microtubule	CC
4324	GO:0016817	0.00960055	0.993153	87	565	hydrolase activity, acting on acid anhydrides	MF
9494	GO:0061983	0.00977153	0.997414	8	27	meiosis II cell cycle process	BP
2389	GO:0007144	0.00994656	0.998954	4	8	female meiosis I	BP
725	GO:0003352	0.0100655	0.999603	3	4	regulation of cilium movement	BP
4449	GO:0017111	0.010152	0.992814	82	535	nucleoside-triphosphatase activity	MF
3521	GO:0010564	0.0101648	0.994362	30	174	regulation of cell cycle process	BP
10642	GO:0099080	0.0102009	0.994123	34	195	supramolecular complex	CC
4857	GO:0022804	0.0103674	0.993624	43	244	active transmembrane transporter activity	MF
3164	GO:0009123	0.0104446	0.993995	35	161	nucleoside monophosphate metabolic process	BP
3191	GO:0009156	0.0105263	0.995434	17	67	ribonucleoside monophosphate biosynthetic process	BP
10857	GO:1900151	0.010688	0.998709	4	10	regulation of nuclear-transcribed mRNA catabolic process, deadenylation-dependent decay	BP
10858	GO:1900153	0.010688	0.998709	4	10	positive regulation of nuclear-transcribed mRNA catabolic process, deadenylation-dependent decay	BP
1999	GO:0006470	0.0107569	0.994214	28	131	protein dephosphorylation	BP
2225	GO:0006835	0.0108653	0.997471	7	20	dicarboxylic acid transport	BP
8513	GO:0050000	0.0108697	0.996786	9	31	chromosome localization	BP
3120	GO:0009055	0.0112954	0.995106	17	62	electron transfer activity	MF
8837	GO:0051303	0.0115222	0.996858	8	27	establishment of chromosome localization	BP
2278	GO:0006928	0.0116403	0.991498	94	696	movement of cell or subcellular component	BP
1016	GO:0004367	0.0118032	0.998692	4	8	glycerol-3-phosphate dehydrogenase [NAD+] activity	MF
1673	GO:0005868	0.012185	0.996795	8	22	cytoplasmic dynein complex	CC
3626	GO:0010923	0.012191	0.998102	5	11	negative regulation of phosphatase activity	BP
3484	GO:0010458	0.0123761	0.997926	5	13	exit from mitosis	BP
4739	GO:0019787	0.0124426	0.992185	45	244	ubiquitin-like protein transferase activity	MF
4151	GO:0016462	0.01292	0.990715	84	553	pyrophosphatase activity	MF
2381	GO:0007127	0.0130792	0.994672	14	58	meiosis I	BP
4747	GO:0019829	0.0133676	0.994371	15	60	cation-transporting ATPase activity	MF
6480	GO:0035305	0.0133746	0.997285	6	15	negative regulation of dephosphorylation	BP
8411	GO:0048600	0.0135522	1	2	2	oocyte fate commitment	BP
2351	GO:0007054	0.0136022	1	2	2	spindle assembly involved in male meiosis I	BP
2360	GO:0007065	0.0138892	0.999103	3	5	male meiosis sister chromatid cohesion	BP
3939	GO:0015988	0.0143031	0.994937	11	39	energy coupled proton transmembrane transport, against electrochemical gradient	BP
1746	GO:0006000	0.0143361	0.998476	4	7	fructose metabolic process	BP
3483	GO:0010457	0.0143538	0.999061	3	5	centriole-centriole cohesion	BP
9332	GO:0061014	0.0143947	0.998026	4	11	positive regulation of mRNA catabolic process	BP
7506	GO:0044463	0.0144648	0.990498	51	328	cell projection part	CC
10771	GO:0120038	0.0144648	0.990498	51	328	plasma membrane bounded cell projection part	CC
8993	GO:0051783	0.0152389	0.993138	16	80	regulation of nuclear division	BP
91	GO:0000212	0.0159153	0.9945	10	40	meiotic spindle organization	BP
3498	GO:0010499	0.0160055	0.995162	9	25	proteasomal ubiquitin-independent protein catabolic process	BP
2383	GO:0007130	0.0161243	0.998896	3	5	synaptonemal complex assembly	BP
10507	GO:0098573	0.0165301	0.993801	12	39	intrinsic component of mitochondrial membrane	CC
5837	GO:0032978	0.0168445	0.999186	3	4	protein insertion into membrane from inner side	BP
5838	GO:0032979	0.0168445	0.999186	3	4	protein insertion into mitochondrial inner membrane from matrix side	BP
8776	GO:0051204	0.0168445	0.999186	3	4	protein insertion into mitochondrial membrane	BP
4508	GO:0018105	0.0169511	0.994045	10	42	peptidyl-serine phosphorylation	BP
8685	GO:0051012	0.0169548	0.999541	2	3	microtubule sliding	BP
8789	GO:0051231	0.0170267	0.997473	4	12	spindle elongation	BP
3165	GO:0009124	0.0171076	0.992116	17	70	nucleoside monophosphate biosynthetic process	BP
7882	GO:0046012	0.0172139	0.99953	2	3	positive regulation of oskar mRNA translation	BP
8175	GO:0046961	0.017298	0.994057	10	35	proton-transporting ATPase activity, rotational mechanism	MF
5895	GO:0033177	0.0173539	0.994504	9	29	proton-transporting two-sector ATPase complex, proton-transporting domain	CC
2391	GO:0007147	0.0177528	0.998515	3	6	female meiosis II	BP
1056	GO:0004454	0.0178504	0.999117	3	4	ketohexokinase activity	MF
4509	GO:0018107	0.0180628	0.995793	6	19	peptidyl-threonine phosphorylation	BP
6280	GO:0035044	0.0182553	0.999485	2	3	sperm aster formation	BP
4361	GO:0016879	0.0189722	0.993657	9	37	ligase activity, forming carbon-nitrogen bonds	MF
3060	GO:0008608	0.019107	0.997241	4	10	attachment of spindle microtubules to kinetochore	BP
212	GO:0000502	0.0194841	0.990967	17	64	proteasome complex	CC
11526	GO:1905369	0.0194841	0.990967	17	64	endopeptidase complex	CC
8292	GO:0048136	0.0197312	0.998537	3	5	male germ-line cyst formation	BP
4659	GO:0019362	0.0198181	0.992158	12	47	pyridine nucleotide metabolic process	BP
8010	GO:0046496	0.0198181	0.992158	12	47	nicotinamide nucleotide metabolic process	BP
1994	GO:0006458	0.0207403	0.993641	8	28	'de novo' protein folding	BP
2520	GO:0007349	0.0207505	0.989561	19	101	cellularization	BP
6523	GO:0035435	0.0211521	0.996037	5	12	phosphate ion transmembrane transport	BP
245	GO:0000777	0.0211636	0.995815	5	14	condensed chromosome kinetochore	CC
7583	GO:0045041	0.0211944	0.998383	3	5	protein import into mitochondrial intermembrane space	BP
1503	GO:0005524	0.0215623	0.984032	86	629	ATP binding	MF
449	GO:0001669	0.0217245	1	2	2	acrosomal vesicle	CC
10092	GO:0072524	0.0219149	0.990812	13	52	pyridine-containing compound metabolic process	BP
8610	GO:0050815	0.0220342	0.998293	3	5	phosphoserine residue binding	MF
7040	GO:0042775	0.0221298	0.989268	18	72	mitochondrial ATP synthesis coupled electron transport	BP
11198	GO:1902850	0.0223338	0.988695	19	98	microtubule cytoskeleton organization involved in mitosis	BP
1508	GO:0005536	0.0223973	0.998253	3	5	glucose binding	MF
6121	GO:0034451	0.0224834	1	2	2	centriolar satellite	CC
7559	GO:0044806	0.0224834	1	2	2	G-quadruplex DNA unwinding	BP
1654	GO:0005839	0.0225287	0.99269	9	26	proteasome core complex	CC
3822	GO:0015450	0.0226652	0.993364	8	21	P-P-bond-hydrolysis-driven protein transmembrane transporter activity	MF
874	GO:0004016	0.0226907	0.996168	4	14	adenylate cyclase activity	MF
9429	GO:0061631	0.0231843	0.992219	9	30	ubiquitin conjugating enzyme activity	MF
9475	GO:0061822	0.0234844	0.998133	3	5	ciliary cap	CC
1399	GO:0005200	0.0237774	0.990742	11	44	structural constituent of cytoskeleton	MF
6709	GO:0036442	0.0237812	0.991311	10	37	proton-exporting ATPase activity	MF
6615	GO:0035971	0.0237926	0.998678	3	4	peptidyl-histidine dephosphorylation	BP
10718	GO:0101006	0.0237926	0.998678	3	4	protein histidine phosphatase activity	MF
4788	GO:0019953	0.0243567	0.980609	146	1060	sexual reproduction	BP
2862	GO:0008235	0.0244111	0.989902	12	53	metalloexopeptidase activity	MF
6185	GO:0034655	0.0245137	0.985188	32	170	nucleobase-containing compound catabolic process	BP
4538	GO:0018230	0.0247818	0.994058	6	16	peptidyl-L-cysteine S-palmitoylation	BP
4539	GO:0018231	0.0247818	0.994058	6	16	peptidyl-S-diacylglycerol-L-cysteine biosynthetic process from peptidyl-cysteine	BP
4533	GO:0018210	0.0248347	0.993697	6	20	peptidyl-threonine modification	BP
3941	GO:0015991	0.0248814	0.99084	10	37	ATP hydrolysis coupled proton transport	BP
10307	GO:0090662	0.0248814	0.99084	10	37	ATP hydrolysis coupled transmembrane transport	BP
10655	GO:0099131	0.0248814	0.99084	10	37	ATP hydrolysis coupled ion transmembrane transport	BP
10656	GO:0099132	0.0248814	0.99084	10	37	ATP hydrolysis coupled cation transmembrane transport	BP
5361	GO:0031304	0.0249675	0.991676	9	27	intrinsic component of mitochondrial inner membrane	CC
5362	GO:0031305	0.0249675	0.991676	9	27	integral component of mitochondrial inner membrane	CC
9493	GO:0061982	0.0250537	0.986898	20	105	meiosis I cell cycle process	BP
7039	GO:0042773	0.0252144	0.987566	18	73	ATP synthesis coupled electron transport	BP
2808	GO:0008150	0.0252446	0.980263	1452	10245	biological_process	BP
768	GO:0003730	0.0252503	0.991691	8	35	mRNA 3'-UTR binding	MF
7527	GO:0044703	0.0254419	0.979712	146	1061	multi-organism reproductive process	BP
6978	GO:0042626	0.0254825	0.986611	20	110	ATPase activity, coupled to transmembrane movement of substances	MF
3798	GO:0015297	0.0261669	0.990181	10	40	antiporter activity	MF
301	GO:0000940	0.0261957	0.995821	4	10	condensed chromosome outer kinetochore	CC
9503	GO:0065002	0.0262429	0.988068	15	55	intracellular protein transmembrane transport	BP
9986	GO:0071806	0.0262429	0.988068	15	55	protein transmembrane transport	BP
2921	GO:0008320	0.0265433	0.991122	9	26	protein transmembrane transporter activity	MF
4878	GO:0022884	0.0265433	0.991122	9	26	macromolecule transmembrane transporter activity	MF
3729	GO:0015078	0.0267235	0.985566	22	103	proton transmembrane transporter activity	MF
2235	GO:0006855	0.0267277	0.993174	6	19	drug transmembrane transport	BP
1821	GO:0006123	0.0268213	0.994638	5	12	mitochondrial electron transport, cytochrome c to oxygen	BP
4708	GO:0019646	0.0268213	0.994638	5	12	aerobic electron transport chain	BP
8114	GO:0046835	0.0268713	0.994465	5	13	carbohydrate phosphorylation	BP
8279	GO:0048098	0.0275487	0.998639	2	4	antennal joint development	BP
9560	GO:0070192	0.0278638	0.98818	12	56	chromosome organization involved in meiotic cell cycle	BP
972	GO:0004298	0.028142	0.990407	9	27	threonine-type endopeptidase activity	MF
9510	GO:0070003	0.028142	0.990407	9	27	threonine-type peptidase activity	MF
124	GO:0000289	0.0282092	0.993666	5	17	nuclear-transcribed mRNA poly(A) tail shortening	BP
7540	GO:0044769	0.0283603	0.988158	12	47	ATPase activity, coupled to transmembrane movement of ions, rotational mechanism	MF
2371	GO:0007096	0.0290551	0.995038	4	11	regulation of exit from mitosis	BP
3511	GO:0010529	0.0291603	0.99231	6	20	negative regulation of transposition	BP
7263	GO:0043486	0.0294363	0.989473	9	34	histone exchange	BP
9437	GO:0061650	0.0295347	0.98958	9	31	ubiquitin-like protein conjugating enzyme activity	MF
244	GO:0000776	0.0298975	0.987326	12	50	kinetochore	CC
11658	GO:1990498	0.0300979	0.998882	2	3	mitotic spindle microtubule	CC
2217	GO:0006817	0.0306113	0.993464	5	13	phosphate ion transport	BP
7542	GO:0044771	0.0306254	0.996821	3	6	meiotic cell cycle phase transition	BP
2028	GO:0006511	0.0309771	0.978668	52	292	ubiquitin-dependent protein catabolic process	BP
4532	GO:0018209	0.0313233	0.987715	10	45	peptidyl-serine modification	BP
9561	GO:0070193	0.031349	0.994514	4	11	synaptonemal complex organization	BP
10124	GO:0072698	0.0316941	0.994866	4	9	protein localization to microtubule cytoskeleton	BP
3943	GO:0016007	0.0318856	1	2	2	mitochondrial derivative	CC
3971	GO:0016052	0.0319986	0.98572	13	56	carbohydrate catabolic process	BP
5768	GO:0032592	0.0320495	0.987211	11	37	integral component of mitochondrial membrane	CC
6788	GO:0042026	0.0321756	0.990131	7	25	protein refolding	BP
2311	GO:0006997	0.0322121	0.984104	16	79	nucleus organization	BP
11595	GO:1990124	0.0322313	0.998756	2	3	messenger ribonucleoprotein complex	CC
1594	GO:0005742	0.0324792	0.99503	4	8	mitochondrial outer membrane translocase complex	CC
2479	GO:0007287	0.0327252	0.998726	2	3	Nebenkern assembly	BP
2887	GO:0008275	0.0328948	0.99615	3	7	gamma-tubulin small complex	CC
1750	GO:0006006	0.0331931	0.9864	11	43	glucose metabolic process	BP
423	GO:0001556	0.0332956	0.998174	2	4	oocyte maturation	BP
1298	GO:0004842	0.0335565	0.977968	40	230	ubiquitin-protein transferase activity	MF
3776	GO:0015238	0.033858	0.987394	9	38	drug transmembrane transporter activity	MF
11282	GO:1903313	0.0341441	0.993553	4	13	positive regulation of mRNA metabolic process	BP
33	GO:0000070	0.0345285	0.981198	20	114	mitotic sister chromatid segregation	BP
10090	GO:0072522	0.0348797	0.980524	22	111	purine-containing compound biosynthetic process	BP
260	GO:0000795	0.0349694	0.994149	4	9	synaptonemal complex	CC
10645	GO:0099086	0.0349694	0.994149	4	9	synaptonemal structure	CC
2346	GO:0007049	0.0354259	0.972371	107	755	cell cycle	BP
5294	GO:0031110	0.0358281	0.988608	7	27	regulation of microtubule polymerization or depolymerization	BP
884	GO:0004034	0.0367793	0.996488	3	5	aldose 1-epimerase activity	MF
915	GO:0004092	0.0369834	0.998458	2	3	carnitine O-acetyltransferase activity	MF
4638	GO:0019254	0.0369834	0.998458	2	3	carnitine metabolic process, CoA-linked	BP
5894	GO:0033176	0.0370351	0.986178	9	34	proton-transporting V-type ATPase complex	CC
5646	GO:0032300	0.0371115	0.997838	2	4	mismatch repair complex	CC
8414	GO:0048609	0.0371869	0.96993	145	1064	multicellular organismal reproductive process	BP
963	GO:0004177	0.0372744	0.984089	11	53	aminopeptidase activity	MF
4741	GO:0019789	0.0374102	0.99179	5	12	SUMO transferase activity	MF
4301	GO:0016780	0.0377898	0.99093	5	16	phosphotransferase activity, for other substituted phosphate groups	MF
10545	GO:0098725	0.0394677	0.995027	3	7	symmetric cell division	BP
4835	GO:0022414	0.0395885	0.967603	160	1183	reproductive process	BP
4786	GO:0019941	0.0397552	0.972151	52	296	modification-dependent protein catabolic process	BP
6935	GO:0042451	0.0397667	0.990648	5	14	purine nucleoside biosynthetic process	BP
7915	GO:0046129	0.0397667	0.990648	5	14	purine ribonucleoside biosynthetic process	BP
3510	GO:0010528	0.0400862	0.98837	6	22	regulation of transposition	BP
259	GO:0000794	0.0401628	0.984719	9	35	condensed nuclear chromosome	CC
7329	GO:0043632	0.040411	0.97156	53	302	modification-dependent macromolecule catabolic process	BP
5759	GO:0032559	0.0408375	0.968776	86	643	adenyl ribonucleotide binding	MF
294	GO:0000923	0.0409164	0.994451	3	8	equatorial microtubule organizing center	CC
1644	GO:0005816	0.0409164	0.994451	3	8	spindle pole body	CC
8873	GO:0051415	0.0409164	0.994451	3	8	microtubule nucleation by interphase microtubule organizing center	BP
2316	GO:0007005	0.0418427	0.972202	40	202	mitochondrion organization	BP
2354	GO:0007058	0.042111	0.997367	2	4	spindle assembly involved in female meiosis II	BP
11460	GO:1904680	0.0421554	0.984269	9	29	peptide transmembrane transporter activity	MF
7269	GO:0043492	0.0422423	0.97643	20	117	ATPase activity, coupled to movement of substances	MF
1807	GO:0006106	0.0423437	0.994981	3	6	fumarate metabolic process	BP
4078	GO:0016311	0.0434128	0.971648	36	195	dephosphorylation	BP
4619	GO:0019211	0.0434746	0.99479	3	6	phosphatase activator activity	MF
10098	GO:0072542	0.0434746	0.99479	3	6	protein phosphatase activator activity	MF
1809	GO:0006108	0.0451833	0.991382	4	10	malate metabolic process	BP
4997	GO:0030238	0.0457339	0.997848	2	3	male sex determination	BP
6496	GO:0035323	0.0457748	0.997001	2	4	male germline ring canal	CC
6549	GO:0035561	0.0464729	0.996929	2	4	regulation of chromatin binding	BP
8701	GO:0051039	0.0466337	0.997781	2	3	positive regulation of transcription involved in meiotic cell cycle	BP
2884	GO:0008272	0.0467164	0.988097	5	16	sulfate transport	BP
3740	GO:0015116	0.0467164	0.988097	5	16	sulfate transmembrane transporter activity	MF
7687	GO:0045333	0.0472522	0.97212	24	114	cellular respiration	BP
5058	GO:0030423	0.0475961	0.996328	2	5	targeting of mRNA for destruction involved in RNA interference	BP
4882	GO:0022904	0.048315	0.974015	18	79	respiratory electron transport chain	BP
7463	GO:0044380	0.0484906	0.990204	4	11	protein localization to cytoskeleton	BP
5106	GO:0030554	0.0492182	0.961996	86	647	adenyl nucleotide binding	MF
1797	GO:0006091	0.0495818	0.967281	36	191	generation of precursor metabolites and energy	BP
1903	GO:0006309	0.0498132	0.985164	6	19	apoptotic DNA fragmentation	BP
2277	GO:0006921	0.0498132	0.985164	6	19	cellular component disassembly involved in execution phase of apoptosis	BP
5010	GO:0030262	0.0498132	0.985164	6	19	apoptotic nuclear changes	BP
10947	GO:1901293	0.0498981	0.969825	25	136	nucleoside phosphate biosynthetic process	BP
3188	GO:0009152	0.0501585	0.972133	19	96	purine ribonucleotide biosynthetic process	BP
1602	GO:0005753	0.0513222	0.982777	7	23	mitochondrial proton-transporting ATP synthase complex	CC
7656	GO:0045259	0.0513222	0.982777	7	23	proton-transporting ATP synthase complex	CC
8683	GO:0051010	0.0517181	0.989041	4	12	microtubule plus-end binding	MF
5605	GO:0032196	0.0528964	0.983431	6	23	transposition	BP
1200	GO:0004691	0.0536904	0.997228	2	3	cAMP-dependent protein kinase activity	MF
5589	GO:0032133	0.0539277	0.992925	3	6	chromosome passenger complex	CC
8092	GO:0046692	0.0548206	0.981175	7	24	sperm competition	BP
2802	GO:0008139	0.0550366	0.987455	4	15	nuclear localization sequence binding	MF
2350	GO:0007053	0.0550432	0.991566	3	8	spindle assembly involved in male meiosis	BP
2096	GO:0006605	0.0553869	0.966393	25	118	protein targeting	BP
3186	GO:0009150	0.0555501	0.962103	40	221	purine ribonucleotide metabolic process	BP
6513	GO:0035371	0.055801	0.987614	4	13	microtubule plus-end	CC
1801	GO:0006099	0.0562077	0.977175	9	35	tricarboxylic acid cycle	BP
6	GO:0000014	0.0563325	0.985082	5	15	single-stranded DNA endodeoxyribonuclease activity	MF
37	GO:0000079	0.0569102	0.982114	6	21	regulation of cyclin-dependent protein serine/threonine kinase activity	BP
11399	GO:1904029	0.0569102	0.982114	6	21	regulation of cyclin-dependent protein kinase activity	BP
9287	GO:0060632	0.0569627	0.991146	3	8	regulation of microtubule-based movement	BP
10548	GO:0098729	0.0574089	0.99572	2	4	germline stem cell symmetric division	BP
10549	GO:0098730	0.0574089	0.99572	2	4	male germline stem cell symmetric division	BP
2387	GO:0007141	0.0578761	0.98726	4	12	male meiosis I	BP
741	GO:0003674	0.058953	0.95057	1396	9829	molecular_function	MF
7071	GO:0042887	0.0589703	0.976228	9	31	amide transmembrane transporter activity	MF
10458	GO:0097617	0.0594322	0.991122	3	7	annealing activity	MF
72	GO:0000159	0.0597678	0.986698	4	12	protein phosphatase type 2A complex	CC
8867	GO:0051383	0.0600969	0.990051	3	9	kinetochore organization	BP
2919	GO:0008315	0.0603365	0.995371	2	4	G2/MI transition of meiotic cell cycle	BP
296	GO:0000930	0.0608221	0.986099	4	13	gamma-tubulin complex	CC
4881	GO:0022900	0.0610887	0.966037	18	82	electron transport chain	BP
10058	GO:0072348	0.0612119	0.980239	6	22	sulfur compound transport	BP
1802	GO:0006101	0.0612427	0.974615	9	36	citrate metabolic process	BP
6775	GO:0040016	0.0618588	0.995186	2	4	embryonic cleavage	BP
3559	GO:0010705	0.0623401	0.996487	2	3	meiotic DNA double-strand break processing involved in reciprocal meiotic recombination	BP
7436	GO:0044270	0.0627896	0.958343	33	190	cellular nitrogen compound catabolic process	BP
4716	GO:0019706	0.0634648	0.979667	6	20	protein-cysteine S-palmitoyltransferase activity	MF
4717	GO:0019707	0.0634648	0.979667	6	20	protein-cysteine S-acyltransferase activity	MF
5241	GO:0030983	0.0635957	0.994216	2	5	mismatched DNA binding	MF
1829	GO:0006154	0.064318	0.990063	3	7	adenosine catabolic process	BP
7906	GO:0046085	0.064318	0.990063	3	7	adenosine metabolic process	BP
7909	GO:0046102	0.064318	0.990063	3	7	inosine metabolic process	BP
7910	GO:0046103	0.064318	0.990063	3	7	inosine biosynthetic process	BP
9422	GO:0061608	0.0643396	0.994877	2	4	nuclear import signal receptor activity	MF
4524	GO:0018198	0.0647132	0.979161	6	20	peptidyl-cysteine modification	BP
4900	GO:0030015	0.0668379	0.989503	3	7	CCR4-NOT core complex	CC
2512	GO:0007320	0.0668412	0.975788	7	25	insemination	BP
6124	GO:0034454	0.0689892	0.994279	2	4	microtubule anchoring at centrosome	BP
10075	GO:0072393	0.0689892	0.994279	2	4	microtubule anchoring at microtubule organizing center	BP
8699	GO:0051037	0.0690118	0.994276	2	4	regulation of transcription involved in meiotic cell cycle	BP
8843	GO:0051310	0.0692098	0.97662	6	24	metaphase plate congression	BP
6376	GO:0035186	0.069338	0.978922	5	23	syncytial blastoderm mitotic cell cycle	BP
8096	GO:0046700	0.0693742	0.953527	33	192	heterocycle catabolic process	BP
8676	GO:0050982	0.0707468	0.982684	4	14	detection of mechanical stimulus	BP
6598	GO:0035805	0.0708632	1	1	1	egg coat	CC
9242	GO:0060388	0.0708632	1	1	1	vitelline envelope	CC
4414	GO:0017038	0.0710562	0.957459	21	110	protein import	BP
2814	GO:0008160	0.071103	0.995668	2	3	protein tyrosine phosphatase activator activity	MF
1645	GO:0005818	0.0712397	0.986643	3	11	aster	CC
5569	GO:0032053	0.0715277	0.993039	2	5	ciliary basal body organization	BP
1356	GO:0005043	0.0715317	1	1	1	netrin receptor activity involved in chemorepulsion	MF
5245	GO:0030997	0.0717453	1	1	1	regulation of centriole-centriole cohesion	BP
9476	GO:0061823	0.0717539	1	1	1	ring centriole	CC
5681	GO:0032404	0.0718888	1	1	1	mismatch repair complex binding	MF
5682	GO:0032405	0.0718888	1	1	1	MutLalpha complex binding	MF
5559	GO:0032038	0.0718926	1	1	1	myosin II heavy chain binding	MF
5465	GO:0031535	0.0719668	1	1	1	plus-end directed microtubule sliding	BP
3198	GO:0009165	0.0723003	0.954896	24	135	nucleotide biosynthetic process	BP
1831	GO:0006164	0.072556	0.957645	19	101	purine nucleotide biosynthetic process	BP
11541	GO:1905515	0.0728598	0.977967	5	20	non-motile cilium assembly	BP
3162	GO:0009117	0.0730101	0.947068	49	288	nucleotide metabolic process	BP
9691	GO:0070739	0.0732377	1	1	1	protein-glutamic acid ligase activity	MF
9692	GO:0070740	0.0732377	1	1	1	tubulin-glutamic acid ligase activity	MF
2476	GO:0007284	0.0737998	0.993634	2	4	spermatogonial cell division	BP
3809	GO:0015367	0.0743002	0.995352	2	3	oxoglutarate:malate antiporter activity	MF
3861	GO:0015742	0.0743002	0.995352	2	3	alpha-ketoglutarate transport	BP
512	GO:0001875	0.0746304	1	1	1	lipopolysaccharide receptor activity	MF
5499	GO:0031663	0.0746304	1	1	1	lipopolysaccharide-mediated signaling pathway	BP
6049	GO:0034142	0.0746304	1	1	1	toll-like receptor 4 signaling pathway	BP
8095	GO:0046696	0.0746304	1	1	1	lipopolysaccharide receptor complex	CC
8840	GO:0051306	0.0751025	0.968614	8	41	mitotic sister chromatid separation	BP
8866	GO:0051382	0.0751589	0.992472	2	5	kinetochore assembly	BP
11687	GO:1990752	0.0756656	0.981044	4	14	microtubule end	CC
11344	GO:1903562	0.0757119	1	1	1	microtubule bundle formation involved in mitotic spindle midzone assembly	BP
2513	GO:0007338	0.0769488	0.970326	7	31	single fertilization	BP
5517	GO:0031933	0.0779402	1	1	1	telomeric heterochromatin	CC
1830	GO:0006163	0.078114	0.945098	40	228	purine nucleotide metabolic process	BP
9442	GO:0061668	0.0781853	0.987948	3	6	mitochondrial ribosome assembly	BP
401	GO:0001401	0.0786298	0.994911	2	3	mitochondrial sorting and assembly machinery complex	CC
2895	GO:0008287	0.0789154	0.967277	8	34	protein serine/threonine phosphatase complex	CC
11272	GO:1903293	0.0789154	0.967277	8	34	phosphatase complex	CC
10442	GO:0097539	0.0793292	1	1	1	ciliary transition fiber	CC
10573	GO:0098803	0.0801213	0.954627	17	77	respiratory chain complex	CC
7179	GO:0043186	0.0806065	0.966027	8	38	P granule	CC
4553	GO:0018345	0.0808956	0.971895	6	22	protein palmitoylation	BP
2382	GO:0007129	0.0809429	0.985386	3	8	synapsis	BP
2735	GO:0008020	0.0811971	0.99259	2	4	G protein-coupled photoreceptor activity	MF
5897	GO:0033179	0.0812611	0.975322	5	17	proton-transporting V-type ATPase, V0 domain	CC
1468	GO:0005391	0.0819936	0.985113	3	8	sodium:potassium-exchanging ATPase activity	MF
2250	GO:0006883	0.0819936	0.985113	3	8	cellular sodium ion homeostasis	BP
3038	GO:0008556	0.0819936	0.985113	3	8	potassium-transporting ATPase activity	MF
4895	GO:0030007	0.0819936	0.985113	3	8	cellular potassium ion homeostasis	BP
6695	GO:0036376	0.0819936	0.985113	3	8	sodium ion export across plasma membrane	BP
9125	GO:0055078	0.0819936	0.985113	3	8	sodium ion homeostasis	BP
10807	GO:0140115	0.0819936	0.985113	3	8	export across plasma membrane	BP
4103	GO:0016344	0.0820344	1	1	1	meiotic chromosome movement towards spindle pole	BP
4104	GO:0016346	0.0820344	1	1	1	male meiotic chromosome movement towards spindle pole	BP
5310	GO:0031134	0.0820344	1	1	1	sister chromatid biorientation	BP
9108	GO:0055047	0.0820344	1	1	1	generative cell mitosis	BP
1744	GO:0005996	0.0821827	0.956008	14	67	monosaccharide metabolic process	BP
3470	GO:0010340	0.0822949	0.985852	3	7	carboxyl-O-methyltransferase activity	MF
9059	GO:0051998	0.0822949	0.985852	3	7	protein carboxyl O-methyltransferase activity	MF
1597	GO:0005746	0.0823005	0.953216	17	77	mitochondrial respiratory chain	CC
5312	GO:0031145	0.0824002	0.978732	4	14	anaphase-promoting complex-dependent catabolic process	BP
4766	GO:0019888	0.0824609	0.968221	7	27	protein phosphatase regulator activity	MF
7676	GO:0045309	0.0826569	0.984332	3	9	protein phosphorylated amino acid binding	MF
11071	GO:1901993	0.0829806	0.992328	2	4	regulation of meiotic cell cycle phase transition	BP
10089	GO:0072521	0.083059	0.94029	44	254	purine-containing compound metabolic process	BP
7528	GO:0044706	0.0831577	0.968058	7	26	multi-multicellular organism process	BP
4580	GO:0019005	0.0834367	0.956456	13	61	SCF ubiquitin ligase complex	CC
10060	GO:0072350	0.083797	0.962748	9	38	tricarboxylic acid metabolic process	BP
4834	GO:0022412	0.0838009	0.931588	110	848	cellular process involved in reproduction in multicellular organism	BP
9183	GO:0060159	0.0841633	1	1	1	regulation of dopamine receptor signaling pathway	BP
11094	GO:1902115	0.0843715	0.969148	6	30	regulation of organelle assembly	BP
11811	GO:2000580	0.0846666	0.994268	2	3	regulation of ATP-dependent microtubule motor activity, plus-end-directed	BP
11812	GO:2000582	0.0846666	0.994268	2	3	positive regulation of ATP-dependent microtubule motor activity, plus-end-directed	BP
3497	GO:0010498	0.0850328	0.940613	37	215	proteasomal protein catabolic process	BP
327	GO:0000993	0.0852621	0.973195	5	19	RNA polymerase II complex binding	MF
2357	GO:0007062	0.085502	0.965953	7	33	sister chromatid cohesion	BP
6632	GO:0036038	0.0859294	0.991889	2	4	MKS complex	CC
2184	GO:0006753	0.0860069	0.936829	49	291	nucleoside phosphate metabolic process	BP
3937	GO:0015985	0.0863271	0.969711	6	21	energy coupled proton transport, down electrochemical gradient	BP
3938	GO:0015986	0.0863271	0.969711	6	21	ATP synthesis coupled proton transport	BP
118	GO:0000276	0.0871852	0.977859	4	12	mitochondrial proton-transporting ATP synthase complex, coupling factor F(o)	CC
7658	GO:0045263	0.0871852	0.977859	4	12	proton-transporting ATP synthase complex, coupling factor F(o)	CC
5464	GO:0031534	0.0874154	1	1	1	minus-end directed microtubule sliding	BP
6123	GO:0034453	0.0876711	0.982951	3	9	microtubule anchoring	BP
5481	GO:0031597	0.0879386	0.983538	3	8	cytosolic proteasome complex	CC
3252	GO:0009259	0.0882562	0.937296	40	229	ribonucleotide metabolic process	BP
9424	GO:0061617	0.0883683	0.984322	3	7	MICOS complex	CC
7480	GO:0044429	0.0886188	0.930241	81	441	mitochondrial part	CC
4899	GO:0030014	0.0893926	0.976636	4	13	CCR4-NOT complex	CC
9619	GO:0070469	0.0903459	0.947905	17	78	respiratory chain	CC
3010	GO:0008494	0.0904736	0.989896	2	5	translation activator activity	MF
1719	GO:0005952	0.0905771	0.991177	2	4	cAMP-dependent protein kinase complex	CC
10105	GO:0072586	0.0909989	1	1	1	DNA topoisomerase (ATP-hydrolyzing) regulator activity	MF
10106	GO:0072587	0.0909989	1	1	1	DNA topoisomerase (ATP-hydrolyzing) activator activity	MF
4681	GO:0019439	0.0913792	0.9371	33	196	aromatic compound catabolic process	BP
5938	GO:0033499	0.0913882	0.983542	3	7	galactose catabolic process via UDP-galactose	BP
7165	GO:0043161	0.0914048	0.936399	35	204	proteasome-mediated ubiquitin-dependent protein catabolic process	BP
2172	GO:0006733	0.0918778	0.952625	12	57	oxidoreduction coenzyme metabolic process	BP
7619	GO:0045170	0.0921239	0.988769	2	6	spectrosome	CC
74	GO:0000164	0.0929534	0.982168	3	8	protein phosphatase type 1 complex	CC
9526	GO:0070069	0.0930417	0.963258	7	26	cytochrome complex	CC
3253	GO:0009260	0.0934162	0.943563	19	103	ribonucleotide biosynthetic process	BP
9226	GO:0060293	0.0937813	0.958928	8	40	germ plasm	CC
8691	GO:0051018	0.0944847	0.981743	3	8	protein kinase A binding	MF
8934	GO:0051603	0.095224	0.928617	53	320	proteolysis involved in cellular protein catabolic process	BP
7114	GO:0043044	0.0958477	0.955477	9	45	ATP-dependent chromatin remodeling	BP
8150	GO:0046920	0.0966214	0.990215	2	4	alpha-(1->3)-fucosyltransferase activity	MF
11539	GO:1905503	0.0967357	1	1	1	regulation of motile cilium assembly	BP
3196	GO:0009163	0.0969689	0.96858	5	18	nucleoside biosynthetic process	BP
6937	GO:0042455	0.0969689	0.96858	5	18	ribonucleoside biosynthetic process	BP
11009	GO:1901659	0.0969689	0.96858	5	18	glycosyl compound biosynthetic process	BP
993	GO:0004340	0.0971034	0.990136	2	4	glucokinase activity	MF
4600	GO:0019158	0.0971034	0.990136	2	4	mannokinase activity	MF
10547	GO:0098728	0.097111	0.967542	5	22	germline stem cell asymmetric division	BP
11525	GO:1905368	0.097146	0.941481	19	89	peptidase complex	CC
238	GO:0000737	0.0980328	0.96387	6	23	DNA catabolic process, endonucleolytic	BP
4490	GO:0017196	0.0986321	0.980575	3	8	N-terminal peptidyl-methionine acetylation	BP
11614	GO:1990204	0.0992838	0.940757	18	88	oxidoreductase complex	CC
5415	GO:0031416	0.0994173	0.989756	2	4	NatB complex	CC
2370	GO:0007095	0.0997414	0.979475	3	9	mitotic G2 DNA damage checkpoint	BP
5473	GO:0031572	0.0997414	0.979475	3	9	G2 DNA damage checkpoint	BP
3655	GO:0010997	0.0997915	0.989694	2	4	anaphase-promoting complex binding	MF
10327	GO:0097027	0.0997915	0.989694	2	4	ubiquitin-protein transferase activator activity	MF
11459	GO:1904668	0.0997915	0.989694	2	4	positive regulation of ubiquitin protein ligase activity	BP
4781	GO:0019919	0.100431	0.98006	3	8	peptidyl-arginine methylation, to asymmetrical-dimethyl arginine	BP
6425	GO:0035242	0.100431	0.98006	3	8	protein-arginine omega-N asymmetric methyltransferase activity	MF
6428	GO:0035247	0.100431	0.98006	3	8	peptidyl-arginine omega-N-methylation	BP
6478	GO:0035303	0.100632	0.954082	9	34	regulation of dephosphorylation	BP
2317	GO:0007006	0.100643	0.956571	8	30	mitochondrial membrane organization	BP
5305	GO:0031122	0.10093	0.96141	6	29	cytoplasmic microtubule organization	BP
7609	GO:0045143	0.102014	0.972038	4	13	homologous chromosome segregation	BP
3844	GO:0015672	0.102627	0.933126	24	145	monovalent inorganic cation transport	BP
3841	GO:0015662	0.102801	0.970574	4	16	ATPase activity, coupled to transmembrane movement of ions, phosphorylative mechanism	MF
1817	GO:0006119	0.104141	0.937522	18	86	oxidative phosphorylation	BP
7837	GO:0045910	0.104154	0.965178	5	19	negative regulation of DNA recombination	BP
4119	GO:0016413	0.104264	0.987328	2	5	O-acetyltransferase activity	MF
4085	GO:0016321	0.104514	0.959156	6	33	female meiosis chromosome segregation	BP
4731	GO:0019774	0.104539	0.97233	4	11	proteasome core complex, beta-subunit complex	CC
9331	GO:0061013	0.105135	0.96379	5	23	regulation of mRNA catabolic process	BP
7970	GO:0046390	0.108203	0.933244	19	105	ribose phosphate biosynthetic process	BP
4644	GO:0019318	0.108674	0.942183	12	58	hexose metabolic process	BP
989	GO:0004333	0.108683	0.988177	2	4	fumarate hydratase activity	MF
2147	GO:0006686	0.109109	1	1	1	sphingomyelin biosynthetic process	BP
5905	GO:0033188	0.109109	1	1	1	sphingomyelin synthase activity	MF
8206	GO:0047493	0.109109	1	1	1	ceramide cholinephosphotransferase activity	MF
6062	GO:0034237	0.109385	0.988053	2	4	protein kinase A regulatory subunit binding	MF
7602	GO:0045120	0.109465	0.988039	2	4	pronucleus	CC
6814	GO:0042078	0.110581	0.949093	8	47	germ-line stem cell division	BP
7430	GO:0044257	0.110623	0.916074	53	324	cellular protein catabolic process	BP
1175	GO:0004652	0.111185	0.984843	2	6	polynucleotide adenylyltransferase activity	MF
4309	GO:0016791	0.111218	0.923896	29	170	phosphatase activity	MF
11016	GO:1901682	0.11164	0.956858	6	25	sulfur compound transmembrane transporter activity	MF
10544	GO:0098724	0.112455	0.985693	2	5	symmetric stem cell division	BP
1909	GO:0006333	0.113269	0.923512	28	135	chromatin assembly or disassembly	BP
4616	GO:0019208	0.113975	0.951766	7	30	phosphatase regulator activity	MF
8781	GO:0051219	0.114676	0.973581	3	11	phosphoprotein binding	MF
1653	GO:0005838	0.115127	0.95155	7	28	proteasome regulatory particle	CC
2711	GO:0007620	0.115225	0.950925	7	31	copulation	BP
9672	GO:0070652	0.115284	1	1	1	HAUS complex	CC
1313	GO:0004864	0.115377	0.967545	4	12	protein phosphatase inhibitor activity	MF
6779	GO:0040020	0.115383	0.974659	3	9	regulation of meiotic nuclear division	BP
3214	GO:0009190	0.115513	0.963859	4	23	cyclic nucleotide biosynthetic process	BP
4389	GO:0016929	0.116716	0.984812	2	5	SUMO-specific protease activity	MF
9537	GO:0070122	0.116716	0.984812	2	5	isopeptidase activity	MF
9545	GO:0070138	0.116716	0.984812	2	5	ubiquitin-like protein-specific isopeptidase activity	MF
9547	GO:0070140	0.116716	0.984812	2	5	SUMO-specific isopeptidase activity	MF
4248	GO:0016668	0.11738	0.974995	3	8	oxidoreductase activity, acting on a sulfur group of donors, NAD(P) as acceptor	MF
4744	GO:0019825	0.117763	0.98654	2	4	oxygen binding	MF
3318	GO:0009566	0.118412	0.948744	7	34	fertilization	BP
7832	GO:0045899	0.118813	0.974549	3	8	positive regulation of RNA polymerase II transcriptional preinitiation complex assembly	BP
2353	GO:0007057	0.119181	0.984292	2	5	spindle assembly involved in female meiosis I	BP
1224	GO:0004731	0.119292	0.986256	2	4	purine-nucleoside phosphorylase activity	MF
11234	GO:1903047	0.119296	0.909643	49	348	mitotic cell cycle process	BP
90	GO:0000209	0.120044	0.929408	15	87	protein polyubiquitination	BP
8566	GO:0050709	0.1201	0.984096	2	5	negative regulation of protein secretion	BP
1601	GO:0005751	0.120669	0.964815	4	13	mitochondrial respiratory chain complex IV	CC
6483	GO:0035308	0.120756	0.972926	3	9	negative regulation of protein dephosphorylation	BP
8839	GO:0051305	0.120836	0.983939	2	5	chromosome movement towards spindle pole	BP
5963	GO:0033592	0.12179	0.985786	2	4	RNA strand annealing activity	MF
6020	GO:0034057	0.12179	0.985786	2	4	RNA strand-exchange activity	MF
10323	GO:0097010	0.12179	0.985786	2	4	eukaryotic translation initiation factor 4F complex assembly	BP
864	GO:0003998	0.121993	0.974946	3	7	acylphosphatase activity	MF
4666	GO:0019388	0.122173	0.973493	3	8	galactose catabolic process	BP
7174	GO:0043175	0.122355	0.956323	5	21	RNA polymerase core enzyme binding	MF
5862	GO:0033047	0.122372	0.945956	7	39	regulation of mitotic sister chromatid segregation	BP
135	GO:0000307	0.122774	0.962923	4	15	cyclin-dependent protein kinase holoenzyme complex	CC
4730	GO:0019773	0.123242	0.964465	4	12	proteasome core complex, alpha-subunit complex	CC
9263	GO:0060547	0.123315	1	1	1	negative regulation of necrotic cell death	BP
11522	GO:1905349	0.123365	0.985487	2	4	ciliary transition zone assembly	BP
457	GO:0001678	0.124924	0.983054	2	5	cellular glucose homeostasis	BP
3911	GO:0015893	0.126268	0.940442	8	43	drug transport	BP
2474	GO:0007282	0.126283	0.960669	4	17	cystoblast division	BP
6128	GO:0034458	0.126339	0.968257	3	14	3'-5' RNA helicase activity	MF
6129	GO:0034459	0.126339	0.968257	3	14	ATP-dependent 3'-5' RNA helicase activity	MF
7288	GO:0043531	0.12885	0.982185	2	5	ADP binding	MF
3197	GO:0009164	0.128882	0.961481	4	13	nucleoside catabolic process	BP
6186	GO:0034656	0.128882	0.961481	4	13	nucleobase-containing small molecule catabolic process	BP
6936	GO:0042454	0.128882	0.961481	4	13	ribonucleoside catabolic process	BP
10270	GO:0090409	0.129061	1	1	1	malonyl-CoA synthetase activity	MF
10271	GO:0090410	0.129061	1	1	1	malonate catabolic process	BP
3763	GO:0015193	0.129191	1	1	1	L-proline transmembrane transporter activity	MF
3892	GO:0015824	0.129191	1	1	1	proline transport	BP
11295	GO:1903344	0.129191	1	1	1	regulation of protein polyglycylation	BP
11296	GO:1903346	0.129191	1	1	1	positive regulation of protein polyglycylation	BP
2997	GO:0008469	0.129845	0.969907	3	9	histone-arginine N-methyltransferase activity	MF
4521	GO:0018195	0.129845	0.969907	3	9	peptidyl-arginine modification	BP
4537	GO:0018216	0.129845	0.969907	3	9	peptidyl-arginine methylation	BP
6233	GO:0034969	0.129845	0.969907	3	9	histone arginine methylation	BP
6427	GO:0035246	0.129845	0.969907	3	9	peptidyl-arginine N-methylation	BP
5926	GO:0033301	0.129911	0.951363	5	27	cell cycle comprising mitosis without cytokinesis	BP
770	GO:0003743	0.130556	0.930389	11	52	translation initiation factor activity	MF
10955	GO:1901361	0.130847	0.906475	33	204	organic cyclic compound catabolic process	BP
1820	GO:0006122	0.131701	0.960316	4	13	mitochondrial electron transport, ubiquinol to cytochrome c	BP
5082	GO:0030513	0.132089	0.968266	3	10	positive regulation of BMP signaling pathway	BP
4123	GO:0016417	0.132909	0.946317	6	24	S-acyltransferase activity	MF
297	GO:0000931	0.132917	0.979807	2	6	gamma-tubulin large complex	CC
2886	GO:0008274	0.132917	0.979807	2	6	gamma-tubulin ring complex	CC
3363	GO:0009750	0.133198	0.983559	2	4	response to fructose	BP
4714	GO:0019693	0.133693	0.901226	40	237	ribose phosphate metabolic process	BP
8290	GO:0048134	0.133702	0.944363	6	31	germ-line cyst formation	BP
9524	GO:0070063	0.134034	0.950439	5	22	RNA polymerase binding	MF
7719	GO:0045495	0.134656	0.932362	9	48	pole plasm	CC
8288	GO:0048132	0.134676	0.956693	4	18	female germ-line stem cell asymmetric division	BP
5739	GO:0032515	0.134967	0.980796	2	5	negative regulation of phosphoprotein phosphatase activity	BP
4852	GO:0022624	0.134977	0.940557	7	29	proteasome accessory complex	CC
1199	GO:0004690	0.135151	0.979257	2	6	cyclic nucleotide-dependent protein kinase activity	MF
3936	GO:0015980	0.135289	0.907586	26	144	energy derivation by oxidation of organic compounds	BP
8777	GO:0051205	0.135308	0.969222	3	8	protein insertion into membrane	BP
4620	GO:0019212	0.135787	0.958607	4	13	phosphatase inhibitor activity	MF
3075	GO:0008637	0.136126	0.966842	3	10	apoptotic mitochondrial changes	BP
9140	GO:0055106	0.137245	0.980268	2	5	ubiquitin-protein transferase regulator activity	MF
1355	GO:0005042	0.137531	0.994919	1	2	netrin receptor activity	MF
7434	GO:0044265	0.138404	0.889441	69	446	cellular macromolecule catabolic process	BP
11808	GO:2000576	0.139215	0.98233	2	4	positive regulation of microtubule motor activity	BP
934	GO:0004129	0.140297	0.948855	5	18	cytochrome-c oxidase activity	MF
3710	GO:0015002	0.140297	0.948855	5	18	heme-copper terminal oxidase activity	MF
4252	GO:0016675	0.140297	0.948855	5	18	oxidoreductase activity, acting on a heme group of donors	MF
4253	GO:0016676	0.140297	0.948855	5	18	oxidoreductase activity, acting on a heme group of donors, oxygen as acceptor	MF
1187	GO:0004667	0.140559	1	1	1	prostaglandin-D synthase activity	MF
2666	GO:0007542	0.141003	0.977786	2	6	primary sex determination, germ-line	BP
5557	GO:0032033	0.141583	0.994603	1	2	myosin II light chain binding	MF
10069	GO:0072383	0.141647	0.994598	1	2	plus-end-directed vesicle transport along microtubule	BP
10072	GO:0072386	0.141647	0.994598	1	2	plus-end-directed organelle transport along microtubule	BP
3720	GO:0015035	0.14205	0.948518	5	17	protein disulfide oxidoreductase activity	MF
5590	GO:0032135	0.142259	0.994549	1	2	DNA insertion or deletion binding	MF
5591	GO:0032137	0.142259	0.994549	1	2	guanine/thymine mispair binding	MF
5592	GO:0032138	0.142259	0.994549	1	2	single base insertion or deletion binding	MF
5593	GO:0032143	0.142259	0.994549	1	2	single thymine insertion binding	MF
5647	GO:0032301	0.142259	0.994549	1	2	MutSalpha complex	CC
1459	GO:0005355	0.143779	1	1	1	glucose transmembrane transporter activity	MF
3748	GO:0015145	0.143779	1	1	1	monosaccharide transmembrane transporter activity	MF
3749	GO:0015149	0.143779	1	1	1	hexose transmembrane transporter activity	MF
11456	GO:1904659	0.143779	1	1	1	glucose transmembrane transport	BP
3451	GO:0010181	0.143951	0.96402	3	10	FMN binding	MF
10585	GO:0098842	0.146491	1	1	1	postsynaptic early endosome	CC
10588	GO:0098845	0.146491	1	1	1	postsynaptic endosome	CC
8564	GO:0050707	0.14753	0.99412	1	2	regulation of cytokine secretion	BP
9444	GO:0061673	0.149019	0.993996	1	2	mitotic spindle astral microtubule	CC
1902	GO:0006308	0.149181	0.937073	6	26	DNA catabolic process	BP
7666	GO:0045277	0.149457	0.95201	4	14	respiratory chain complex IV	CC
236	GO:0000732	0.149985	1	1	1	strand displacement	BP
263	GO:0000800	0.149985	1	1	1	lateral element	CC
295	GO:0000928	0.149985	1	1	1	gamma-tubulin small complex, spindle pole body	CC
303	GO:0000942	0.149985	1	1	1	condensed nuclear chromosome outer kinetochore	CC
998	GO:0004346	0.149985	1	1	1	glucose-6-phosphatase activity	MF
1050	GO:0004447	0.149985	1	1	1	iodide peroxidase activity	MF
3444	GO:0010155	0.149985	1	1	1	regulation of proton transport	BP
4219	GO:0016605	0.149985	1	1	1	PML body	CC
4593	GO:0019100	0.149985	1	1	1	male germ-line sex determination	BP
5929	GO:0033316	0.149985	1	1	1	meiotic spindle assembly checkpoint	BP
5956	GO:0033566	0.149985	1	1	1	gamma-tubulin complex localization	BP
6273	GO:0035034	0.149985	1	1	1	histone acetyltransferase regulator activity	MF
7121	GO:0043060	0.149985	1	1	1	meiotic metaphase I plate congression	BP
7191	GO:0043221	0.149985	1	1	1	SMC family protein binding	MF
7533	GO:0044732	0.149985	1	1	1	mitotic spindle pole body	CC
7547	GO:0044779	0.149985	1	1	1	meiotic spindle checkpoint	BP
8527	GO:0050309	0.149985	1	1	1	sugar-terminal-phosphatase activity	MF
8644	GO:0050910	0.149985	1	1	1	detection of mechanical stimulus involved in sensory perception of sound	BP
8874	GO:0051417	0.149985	1	1	1	microtubule nucleation by spindle pole body	BP
8992	GO:0051782	0.149985	1	1	1	negative regulation of cell division	BP
9230	GO:0060303	0.149985	1	1	1	regulation of nucleosome density	BP
9406	GO:0061495	0.149985	1	1	1	gamma-tubulin small complex, mitotic spindle pole body	CC
9457	GO:0061749	0.149985	1	1	1	forked DNA-dependent helicase activity	MF
9477	GO:0061824	0.149985	1	1	1	cytosolic ciliogenesis	BP
9557	GO:0070183	0.149985	1	1	1	mitochondrial tryptophanyl-tRNA aminoacylation	BP
10125	GO:0072710	0.149985	1	1	1	response to hydroxyurea	BP
10126	GO:0072711	0.149985	1	1	1	cellular response to hydroxyurea	BP
10128	GO:0072765	0.149985	1	1	1	centromere localization	BP
10400	GO:0097329	0.149985	1	1	1	response to antimetabolite	BP
10526	GO:0098653	0.149985	1	1	1	centromere clustering	BP
10945	GO:1901291	0.149985	1	1	1	negative regulation of double-strand break repair via single-strand annealing	BP
11505	GO:1905168	0.149985	1	1	1	positive regulation of double-strand break repair via homologous recombination	BP
11552	GO:1905773	0.149985	1	1	1	8-hydroxy-2'-deoxyguanosine DNA binding	MF
11707	GO:1990918	0.149985	1	1	1	double-strand break repair involved in meiotic recombination	BP
11853	GO:2000781	0.149985	1	1	1	positive regulation of double-strand break repair	BP
8223	GO:0047952	0.150207	0.977149	2	5	glycerol-3-phosphate dehydrogenase [NAD(P)+] activity	MF
8838	GO:0051304	0.150232	0.922077	9	54	chromosome separation	BP
4295	GO:0016773	0.153342	0.882974	44	327	phosphotransferase activity, alcohol group as acceptor	MF
4223	GO:0016616	0.153682	0.910559	13	63	oxidoreductase activity, acting on the CH-OH group of donors, NAD or NADP as acceptor	MF
5173	GO:0030725	0.153844	0.957327	3	15	germline ring canal formation	BP
773	GO:0003755	0.154663	0.935062	6	23	peptidyl-prolyl cis-trans isomerase activity	MF
9689	GO:0070736	0.154813	0.993498	1	2	protein-glycine ligase activity, initiating	MF
9690	GO:0070737	0.154813	0.993498	1	2	protein-glycine ligase activity, elongating	MF
2361	GO:0007066	0.154951	0.993486	1	2	female meiosis sister chromatid cohesion	BP
7510	GO:0044547	0.155734	0.993417	1	2	DNA topoisomerase binding	MF
6470	GO:0035294	0.155866	1	1	1	determination of wing disc primordium	BP
6702	GO:0036402	0.156167	0.960554	3	9	proteasome-activating ATPase activity	MF
5712	GO:0032465	0.156217	0.946514	4	19	regulation of cytokinesis	BP
8289	GO:0048133	0.156319	0.972466	2	7	male germ-line stem cell asymmetric division	BP
5393	GO:0031369	0.156454	0.939908	5	20	translation initiation factor binding	MF
8307	GO:0048188	0.156818	0.948703	4	14	Set1C/COMPASS complex	CC
7698	GO:0045448	0.157382	0.925428	7	42	mitotic cell cycle, embryonic	BP
169	GO:0000400	0.157508	0.972125	2	7	four-way junction DNA binding	MF
866	GO:0004000	0.157735	0.958855	3	10	adenosine deaminase activity	MF
613	GO:0002274	0.158024	0.993214	1	2	myeloid leukocyte activation	BP
6819	GO:0042116	0.158024	0.993214	1	2	macrophage activation	BP
4344	GO:0016849	0.158269	0.943981	4	25	phosphorus-oxygen lyase activity	MF
8819	GO:0051276	0.158541	0.866849	104	708	chromosome organization	BP
3012	GO:0008499	0.158599	0.975027	2	5	UDP-galactose:beta-N-acetylglucosamine beta-1,3-galactosyltransferase activity	MF
450	GO:0001671	0.159353	0.946887	4	15	ATPase activator activity	MF
4775	GO:0019902	0.159358	0.925282	7	35	phosphatase binding	MF
2865	GO:0008238	0.159408	0.901625	15	90	exopeptidase activity	MF
2318	GO:0007007	0.159551	0.93929	5	18	inner mitochondrial membrane organization	BP
1753	GO:0006012	0.15992	0.959149	3	9	galactose metabolic process	BP
9131	GO:0055086	0.160403	0.873605	56	352	nucleobase-containing small molecule metabolic process	BP
7717	GO:0045478	0.160718	0.954515	3	15	fusome organization	BP
10136	GO:0080048	0.161464	1	1	1	GDP-D-glucose phosphorylase activity	MF
8765	GO:0051181	0.163184	0.944524	4	16	cofactor transport	BP
3377	GO:0009881	0.163922	0.970257	2	7	photoreceptor activity	MF
1828	GO:0006152	0.165611	0.955794	3	10	purine nucleoside catabolic process	BP
7916	GO:0046130	0.165611	0.955794	3	10	purine ribonucleoside catabolic process	BP
2662	GO:0007538	0.166021	0.952757	3	14	primary sex determination	BP
3962	GO:0016037	0.166064	1	1	1	light absorption	BP
3963	GO:0016038	0.166064	1	1	1	absorption of visible light	BP
4193	GO:0016572	0.166066	0.953905	3	12	histone phosphorylation	BP
3410	GO:0009975	0.166084	0.940135	4	25	cyclase activity	MF
4113	GO:0016406	0.166201	0.970981	2	6	carnitine O-acyltransferase activity	MF
174	GO:0000413	0.167768	0.93452	5	19	protein peptidyl-prolyl isomerization	BP
2471	GO:0007279	0.168061	0.939862	4	22	pole cell formation	BP
9122	GO:0055075	0.170373	0.952136	3	12	potassium ion homeostasis	BP
4061	GO:0016273	0.171197	0.953575	3	10	arginine N-methyltransferase activity	MF
4062	GO:0016274	0.171197	0.953575	3	10	protein-arginine N-methyltransferase activity	MF
2698	GO:0007605	0.17207	0.907583	9	58	sensory perception of sound	BP
2799	GO:0008135	0.172216	0.894922	14	74	translation factor activity, RNA binding	MF
8325	GO:0048240	0.172287	0.991867	1	2	sperm capacitation	BP
10747	GO:0110030	0.173269	0.99177	1	2	regulation of G2/MI transition of meiotic cell cycle	BP
10748	GO:0110032	0.173269	0.99177	1	2	positive regulation of G2/MI transition of meiotic cell cycle	BP
11073	GO:1901995	0.173269	0.99177	1	2	positive regulation of meiotic cell cycle phase transition	BP
766	GO:0003727	0.173414	0.916623	7	36	single-stranded RNA binding	MF
9946	GO:0071586	0.174008	0.970925	2	5	CAAX-box protein processing	BP
10140	GO:0080120	0.174008	0.970925	2	5	CAAX-box protein maturation	BP
5363	GO:0031306	0.174376	0.952296	3	10	intrinsic component of mitochondrial outer membrane	CC
8823	GO:0051287	0.176516	0.910747	8	37	NAD binding	MF
5675	GO:0032389	0.176614	0.991432	1	2	MutLalpha complex	CC
5799	GO:0032837	0.177357	0.967727	2	6	distributive segregation	BP
1519	GO:0005575	0.177823	0.842285	1358	9617	cellular_component	CC
3791	GO:0015288	0.177827	1	1	1	porin activity	MF
3624	GO:0010921	0.178729	0.915422	7	28	regulation of phosphatase activity	BP
6717	GO:0036464	0.178776	0.89408	12	73	cytoplasmic ribonucleoprotein granule	CC
267	GO:0000806	0.178895	1	1	1	Y chromosome	CC
10500	GO:0098549	0.17899	0.991188	1	2	somatic ring canal	CC
10122	GO:0072687	0.179624	0.950155	3	10	meiotic spindle	CC
7098	GO:0043014	0.180368	0.969155	2	5	alpha-tubulin binding	MF
95	GO:0000220	0.180402	0.93622	4	16	vacuolar proton-transporting V-type ATPase, V0 domain	CC
11634	GO:1990385	0.182051	0.968678	2	5	meiotic spindle midzone	CC
4397	GO:0016999	0.183908	0.8943	11	56	antibiotic metabolic process	BP
3211	GO:0009187	0.183965	0.930432	4	28	cyclic nucleotide metabolic process	BP
5816	GO:0032887	0.184263	0.990632	1	2	regulation of spindle elongation	BP
5817	GO:0032888	0.184263	0.990632	1	2	regulation of mitotic spindle elongation	BP
5807	GO:0032875	0.184404	0.963955	2	7	regulation of DNA endoreduplication	BP
8722	GO:0051084	0.184602	0.923364	5	24	'de novo' posttranslational protein folding	BP
8723	GO:0051085	0.184602	0.923364	5	24	chaperone cofactor-dependent protein refolding	BP
11457	GO:1904666	0.184643	0.965521	2	6	regulation of ubiquitin protein ligase activity	BP
2356	GO:0007060	0.186052	0.944762	3	13	male meiosis chromosome segregation	BP
1819	GO:0006121	0.186358	0.94875	3	9	mitochondrial electron transport, succinate to ubiquinone	BP
219	GO:0000706	0.189049	0.962455	2	7	meiotic DNA double-strand break processing	BP
6730	GO:0036513	0.190655	0.966194	2	5	Derlin-1 retrotranslocation complex	CC
4969	GO:0030163	0.191015	0.847819	54	346	protein catabolic process	BP
2248	GO:0006880	0.191586	1	1	1	intracellular sequestering of iron ion	BP
3436	GO:0010106	0.191586	1	1	1	cellular response to iron ion starvation	BP
10453	GO:0097577	0.191586	1	1	1	sequestering of iron ion	BP
4530	GO:0018206	0.192021	0.944962	3	10	peptidyl-methionine modification	BP
10109	GO:0072594	0.192106	0.860663	28	169	establishment of protein localization to organelle	BP
7123	GO:0043063	0.192511	0.940228	3	16	intercellular bridge organization	BP
10809	GO:0140142	0.193053	0.959867	2	8	nucleocytoplasmic carrier activity	MF
4355	GO:0016868	0.193661	0.962706	2	6	intramolecular transferase activity, phosphotransferases	MF
7831	GO:0045898	0.19378	0.94421	3	10	regulation of RNA polymerase II transcriptional preinitiation complex assembly	BP
248	GO:0000780	0.193824	0.943032	3	11	condensed nuclear chromosome, centromeric region	CC
6594	GO:0035770	0.19396	0.883132	12	74	ribonucleoprotein granule	CC
7566	GO:0044839	0.194199	0.897755	8	46	cell cycle G2/M phase transition	BP
9514	GO:0070012	0.194798	0.989466	1	2	oligopeptidase activity	MF
9680	GO:0070725	0.194942	0.960513	2	7	Yb body	CC
4576	GO:0018992	0.197233	0.959747	2	7	germ-line sex determination	BP
2367	GO:0007091	0.197577	0.906688	6	36	metaphase/anaphase transition of mitotic cell cycle	BP
3644	GO:0010965	0.197577	0.906688	6	36	regulation of mitotic sister chromatid separation	BP
5482	GO:0031616	0.197816	0.961376	2	6	spindle pole centrosome	CC
8883	GO:0051445	0.198479	0.926468	4	17	regulation of meiotic cell cycle	BP
8960	GO:0051674	0.198733	0.844319	44	357	localization of cell	BP
3362	GO:0009749	0.199217	0.960923	2	6	response to glucose	BP
8	GO:0000018	0.200127	0.914586	5	24	regulation of DNA recombination	BP
8052	GO:0046602	0.200172	0.985305	1	3	regulation of mitotic centrosome separation	BP
360	GO:0001098	0.20051	0.899879	7	35	basal transcription machinery binding	MF
361	GO:0001099	0.20051	0.899879	7	35	basal RNA polymerase II transcription machinery binding	MF
2796	GO:0008121	0.200856	0.941146	3	10	ubiquinol-cytochrome-c reductase activity	MF
4255	GO:0016681	0.200856	0.941146	3	10	oxidoreductase activity, acting on diphenols and related substances as donors, cytochrome as acceptor	MF
144	GO:0000335	0.201217	0.960273	2	6	negative regulation of transposition, DNA-mediated	BP
145	GO:0000337	0.201217	0.960273	2	6	regulation of transposition, DNA-mediated	BP
6473	GO:0035297	0.201246	0.985139	1	3	regulation of Malpighian tubule diameter	BP
4349	GO:0016859	0.202555	0.906687	6	25	cis-trans isomerase activity	MF
6398	GO:0035211	0.202694	0.984913	1	3	spermathecum morphogenesis	BP
7613	GO:0045159	0.20292	0.984877	1	3	myosin II binding	MF
5934	GO:0033365	0.203011	0.845605	36	230	protein localization to organelle	BP
4116	GO:0016409	0.203959	0.904713	6	28	palmitoyltransferase activity	MF
10202	GO:0090160	0.204212	0.988359	1	2	Golgi to lysosome transport	BP
985	GO:0004326	0.20516	0.988244	1	2	tetrahydrofolylpolyglutamate synthase activity	MF
11671	GO:1990573	0.205166	0.936151	3	13	potassium ion import across plasma membrane	BP
3743	GO:0015137	0.205512	0.988201	1	2	citrate transmembrane transporter activity	MF
3746	GO:0015142	0.205512	0.988201	1	2	tricarboxylic acid transmembrane transporter activity	MF
6364	GO:0035173	0.205997	0.956757	2	7	histone kinase activity	MF
5863	GO:0033048	0.207191	0.920796	4	19	negative regulation of mitotic sister chromatid segregation	BP
7805	GO:0045841	0.207191	0.920796	4	19	negative regulation of mitotic metaphase/anaphase transition	BP
11859	GO:2000816	0.207191	0.920796	4	19	negative regulation of mitotic sister chromatid separation	BP
5860	GO:0033045	0.208071	0.893195	7	45	regulation of sister chromatid segregation	BP
11377	GO:1903825	0.209205	0.882793	9	54	organic acid transmembrane transport	BP
11487	GO:1905039	0.209205	0.882793	9	54	carboxylic acid transmembrane transport	BP
218	GO:0000705	0.209924	0.987657	1	2	achiasmate meiosis I	BP
5450	GO:0031499	0.20996	0.987652	1	2	TRAMP complex	CC
7326	GO:0043629	0.20996	0.987652	1	2	ncRNA polyadenylation	BP
9804	GO:0071044	0.20996	0.987652	1	2	histone mRNA catabolic process	BP
9809	GO:0071050	0.20996	0.987652	1	2	snoRNA polyadenylation	BP
7278	GO:0043515	0.210672	0.987563	1	2	kinetochore binding	MF
9154	GO:0060031	0.21077	0.987551	1	2	mediolateral intercalation	BP
171	GO:0000405	0.210875	0.987537	1	2	bubble DNA binding	MF
9473	GO:0061820	0.210875	0.987537	1	2	telomeric D-loop disassembly	BP
9474	GO:0061821	0.210875	0.987537	1	2	telomeric D-loop binding	MF
9501	GO:0062037	0.210875	0.987537	1	2	D-loop DNA binding	MF
9109	GO:0055049	0.211015	0.98752	1	2	astral spindle assembly	BP
9110	GO:0055050	0.211015	0.98752	1	2	astral spindle assembly involved in male meiosis	BP
170	GO:0000403	0.211051	0.987515	1	2	Y-form DNA binding	MF
7765	GO:0045738	0.211451	0.987465	1	2	negative regulation of DNA repair	BP
11852	GO:2000780	0.211451	0.987465	1	2	negative regulation of double-strand break repair	BP
9573	GO:0070262	0.211463	0.987463	1	2	peptidyl-serine dephosphorylation	BP
10485	GO:0097753	0.211484	0.987461	1	2	membrane bending	BP
3694	GO:0014743	0.2118	0.987421	1	2	regulation of muscle hypertrophy	BP
3701	GO:0014881	0.2118	0.987421	1	2	regulation of myofibril size	BP
3706	GO:0014896	0.2118	0.987421	1	2	muscle hypertrophy	BP
1962	GO:0006413	0.212048	0.87084	12	64	translational initiation	BP
94	GO:0000217	0.212294	0.951968	2	9	DNA secondary structure binding	MF
8504	GO:0048870	0.212555	0.832838	43	352	cell motility	BP
2435	GO:0007214	0.212561	0.983322	1	3	gamma-aminobutyric acid signaling pathway	BP
6743	GO:0038039	0.212561	0.983322	1	3	G protein-coupled receptor heterodimeric complex	CC
8719	GO:0051078	0.212672	0.98731	1	2	meiotic nuclear envelope disassembly	BP
8720	GO:0051081	0.212672	0.98731	1	2	nuclear envelope disassembly	BP
1679	GO:0005879	0.212781	0.987297	1	2	axonemal microtubule	CC
7309	GO:0043570	0.213078	0.983236	1	3	maintenance of DNA repeat elements	BP
7446	GO:0044292	0.214486	0.987079	1	2	dendrite terminus	CC
9644	GO:0070566	0.2163	0.930924	3	13	adenylyltransferase activity	MF
11467	GO:1904776	0.216709	0.986792	1	2	regulation of protein localization to cell cortex	BP
262	GO:0000799	0.216964	0.982583	1	3	nuclear condensin complex	CC
7914	GO:0046128	0.217007	0.905147	5	23	purine ribonucleoside metabolic process	BP
913	GO:0004089	0.21761	0.917861	4	15	carbonate dehydratase activity	MF
10344	GO:0097104	0.218289	0.952407	2	7	postsynaptic membrane assembly	BP
67	GO:0000151	0.218609	0.8452	22	139	ubiquitin ligase complex	CC
5898	GO:0033180	0.220299	0.92901	3	13	proton-transporting V-type ATPase, V1 domain	CC
10269	GO:0090407	0.220315	0.832864	33	217	organophosphate biosynthetic process	BP
10531	GO:0098660	0.221022	0.836323	28	188	inorganic ion transmembrane transport	BP
7838	GO:0045911	0.2213	0.986189	1	2	positive regulation of DNA recombination	BP
5174	GO:0030726	0.221378	0.981825	1	3	male germline ring canal formation	BP
6282	GO:0035046	0.22147	0.981809	1	3	pronuclear migration	BP
2509	GO:0007317	0.222037	0.91067	4	24	regulation of pole plasm oskar mRNA localization	BP
9217	GO:0060281	0.222037	0.91067	4	24	regulation of oocyte development	BP
4646	GO:0019320	0.22242	0.930043	3	11	hexose catabolic process	BP
1687	GO:0005890	0.223058	0.95067	2	7	sodium:potassium-exchanging ATPase complex	CC
[truncated: 10,935 more rows]

## Sheet: Table S4F Cluster 1 KEGG Pathwa
	category	over_represented_pvalue	under_represented_pvalue	numDEInCat	numInCat	adjp
[truncated: 137 more rows]

[truncated: 2 more sheets: Table S4G Cluster 5 GO Terms, Table S4H Cluster 5 KEGG Pathwa]
