# Supplementary material for: Mitochondrial genotype alters the impact of rapamycin on the transcriptional response to nutrients in Drosophila
Source: BMC Genomics. 2021 Mar 24;22:213. doi: 10.1186/s12864-021-07516-2 (PMC7992956; doi:10.1186/s12864-021-07516-2)
Supplement: Supplementary file 6 — Additional file 6: Table S6. (A-B). Transcription factor binding motif analysis. Output file for genes in cluster 1 (A) or cluster 5 (B) from Rcis-Target that includes the enrichment score data for transcription factors and the associated genes. [file 12864_2021_7516_MOESM6_ESM.xls]

## Sheet: Table S6A Cluster 1 TF Analysis
	geneSet	motif	NES	AUC	TF_highConf	TF_lowConf	nEnrGenes	rankAtMax	enrichedGenes
1	geneSet	transfac_pro__M03873	3.66	0.034	Abd-B (inferredBy_Orthology).		427	2781	ab;ACXC;Adgf-B;Adgf-E;alphaKap4;Art2;Art6;Art9;AstC-R2;ATPsynCF6L;betaNACtes4;bol;bru1;c-cup;Cdlc2;CG10089;CG10164;CG10202;CG10589;CG10734;CG10822;CG10839;CG10841;CG10869;CG10919;CG10950;CG11060;CG11249;CG11251;CG11294;CG11369;CG1137;CG11373;CG11438;CG11630;CG11634;CG11635;CG11726;CG11905;CG12126;CG12498;CG12516;CG12521;CG12535;CG12605;CG12620;CG12674;CG12679;CG12682;CG12729;CG12782;CG12784;CG128…
2	geneSet	cisbp__M4703	3.54	0.0336	svp (inferredBy_Orthology).	Hnf4; usp (inferredBy_MotifSimilarity).EcR; Hr51; Hr78 (inferredBy_MotifSimilarity_n_Orthology).	70	378	ab;bru1;CG10202;CG10822;CG12069;CG12605;CG13244;CG13442;CG13581;CG13700;CG13829;CG1387;CG14282;CG14540;CG14838;CG14926;CG15296;CG15382;CG15452;CG15543;CG18266;CG18675;CG2267;CG30430;CG31010;CG31459;CG31740;CG32240;CG32392;CG32396;CG32719;CG3323;CG3330;CG33773;CG34433;CG3517;CG3942;CG42692;CG42710;CG42758;CG43059;CG43108;CG44314;CG44403;CG4691;CG5681;CG7251;CG8065;CR32835;CR43174;CR44852;CR45155;C…
3	geneSet	hocomoco__HXA11_HUMAN.H10MO.D	3.28	0.0326	Abd-B (inferredBy_Orthology).		265	1707	ab;Adgf-B;Adgf-E;alphaKap4;Art2;Art6;AstC-R2;ATPsynCF6L;betaNACtes4;blanks;bol;bru1;Cdlc2;CG10164;CG10202;CG10508;CG10752;CG10822;CG10839;CG11286;CG11369;CG1137;CG11373;CG11379;CG1138;CG11629;CG11630;CG11635;CG11929;CG12126;CG12464;CG12479;CG12516;CG12605;CG12620;CG12679;CG12684;CG12831;CG1288;CG13171;CG1324;CG13244;CG13280;CG13337;CG13442;CG13494;CG13581;CG13872;CG13978;CG13989;CG14190;CG1428;CG…
4	geneSet	flyfactorsurvey__H2.0_Cell_FBgn0001170	3.16	0.0321	H2.0 (directAnnotation).		306	2089	ab;Adgf-B;alphaKap4;Art6;Art9;AstC-R2;blanks;bol;bru1;c-cup;Cdlc2;CG10164;CG10734;CG10752;CG10822;CG10862;CG10869;CG10950;CG11286;CG11294;CG11369;CG1137;CG11379;CG11630;CG11635;CG11726;CG12464;CG12498;CG12535;CG12605;CG12679;CG12682;CG12782;CG12831;CG1288;CG13171;CG13243;CG13244;CG13280;CG13494;CG13527;CG13540;CG13581;CG13989;CG14011;CG14190;CG14269;CG1428;CG14297;CG14346;CG14362;CG14369;CG14380;…
5	geneSet	cisbp__M4993	3.13	0.032	H2.0 (directAnnotation).		223	1508	ab;Adgf-B;alphaKap4;Art6;Art9;AstC-R2;bru1;c-cup;Cdlc2;CG10734;CG10752;CG10822;CG10862;CG10869;CG10950;CG11286;CG11294;CG11369;CG11630;CG11635;CG12498;CG12535;CG12605;CG12679;CG12682;CG12782;CG12831;CG1288;CG13243;CG13244;CG13280;CG13494;CG13527;CG13540;CG13581;CG13989;CG14011;CG14190;CG14269;CG1428;CG14297;CG14362;CG14369;CG14459;CG14505;CG14708;CG14861;CG14926;CG14974;CG15040;CG15059;CG15109;CG…
6	geneSet	transfac_pro__M08816	3.13	0.032	Abd-B (inferredBy_Orthology).		121	786	ab;ACXC;Adgf-B;ATPsynCF6L;bol;Cdlc2;CG10950;CG11369;CG1137;CG11726;CG12479;CG12605;CG12620;CG12679;CG1324;CG13243;CG13280;CG13581;CG13872;CG13989;CG1428;CG14316;CG14459;CG14708;CG14861;CG14926;CG15040;CG15059;CG15147;CG15185;CG15227;CG15824;CG15878;CG17010;CG1724;CG2267;CG2336;CG30039;CG30429;CG31010;CG31275;CG31609;CG31639;CG31784;CG31788;CG31797;CG3215;CG32396;CG32436;CG32719;CG3330;CG34173;CG3…
7	geneSet	hocomoco__HXC10_HUMAN.H10MO.D	3.11	0.0319	Abd-B (inferredBy_Orthology).	bab1; cad (inferredBy_MotifSimilarity).	173	1180	ab;alphaKap4;Art2;Art6;AstC-R2;bol;bru1;Cdlc2;CG10089;CG10589;CG10734;CG10822;CG10862;CG11060;CG11251;CG11322;CG11369;CG1137;CG11629;CG11630;CG11635;CG12516;CG12620;CG12679;CG12782;CG12831;CG13171;CG1324;CG13280;CG13337;CG13494;CG13540;CG13581;CG13870;CG13898;CG13989;CG14011;CG14362;CG14369;CG14380;CG14459;CG14505;CG14708;CG14739;CG14740;CG14838;CG14861;CG14926;CG15040;CG15059;CG15128;CG15200;CG1…
8	geneSet	flyfactorsurvey__Abd-A_FlyReg_FBgn0000014	3.08	0.0318	abd-A (directAnnotation).		646	4243	ab;Adgf-E;alphaKap4;Ant2;Art2;Art6;Art9;AstC-R2;ATPsynGL;blanks;boil;bol;bru1;c-cup;Cdlc2;cep290;CG10013;CG10089;CG10164;CG10177;CG10202;CG10508;CG10734;CG10752;CG10822;CG10834;CG10862;CG10869;CG10919;CG10950;CG11060;CG11068;CG11251;CG11262;CG11286;CG11294;CG11369;CG1137;CG11373;CG11438;CG11630;CG11634;CG11635;CG11666;CG11726;CG11905;CG12147;CG12376;CG12464;CG12498;CG12511;CG12516;CG12521;CG12535…
9	geneSet	flyfactorsurvey__AbdB_SOLEXA_FBgn0000015	3.07	0.0317	Abd-B (directAnnotation).	Dbx; Ubx; cad (inferredBy_MotifSimilarity).	626	4353	ab;ACXC;Adgf-B;Adgf-E;alphaKap4;Andorra;Art2;Art6;Art9;AstC-R2;blanks;bol;bru1;c-cup;Cdlc2;CG10013;CG10089;CG10202;CG10486;CG10508;CG10752;CG10822;CG10834;CG10841;CG10862;CG10869;CG10950;CG10958;CG11060;CG11106;CG11251;CG11262;CG11286;CG11294;CG11369;CG1137;CG11373;CG11374;CG11379;CG11629;CG11630;CG11634;CG11635;CG11726;CG11905;CG11929;CG12069;CG12147;CG12184;CG12376;CG12464;CG12479;CG12498;CG125…
10	geneSet	cisbp__M4720	3.05	0.0317	abd-A (directAnnotation).		644	4239	ab;ACXC;Adgf-E;alphaKap4;Ant2;Art2;Art6;Art9;AstC-R2;ATPsynGL;blanks;boil;bol;bru1;c-cup;Cdlc2;cep290;CG10013;CG10089;CG10164;CG10177;CG10202;CG10508;CG10734;CG10752;CG10822;CG10834;CG10862;CG10869;CG10919;CG10950;CG11060;CG11068;CG11251;CG11262;CG11286;CG11294;CG11369;CG1137;CG11373;CG11438;CG11630;CG11634;CG11635;CG11666;CG11726;CG11905;CG12147;CG12376;CG12464;CG12498;CG12511;CG12516;CG12521;CG…
11	geneSet	hocomoco__HXD12_HUMAN.H10MO.D	3.02	0.0315	Abd-B (inferredBy_Orthology).	cad (inferredBy_MotifSimilarity_n_Orthology).	370	2554	ab;ACXC;Adgf-B;Adgf-E;alphaKap4;Art2;Art6;AstC-R2;betaNACtes4;blanks;boil;bol;bru1;CCAP;Cdlc2;CG10164;CG10202;CG10589;CG10752;CG10822;CG10919;CG10950;CG11060;CG11251;CG11322;CG11369;CG1137;CG11373;CG11379;CG11588;CG11629;CG11630;CG11635;CG11726;CG11905;CG12464;CG12479;CG12498;CG12516;CG12605;CG12620;CG12679;CG12692;CG12699;CG12729;CG12782;CG12784;CG12831;CG12860;CG12866;CG13127;CG1314;CG1324;CG13…
12	geneSet	cisbp__M4879	3.01	0.0315	CG7745 (directAnnotation).	Awh; E5; Lim3; Pph13; Vsx1; ems; otp (inferredBy_MotifSimilarity).	99	640	ab;ACXC;Andorra;bru1;CG10822;CG11373;CG11635;CG12674;CG12684;CG12782;CG12860;CG12866;CG13527;CG13540;CG13870;CG14362;CG14708;CG15109;CG15395;CG15450;CG15475;CG15638;CG15800;CG16716;CG16739;CG16852;CG17230;CG17261;CG17349;CG18266;CG2336;CG30447;CG31459;CG31913;CG32568;CG32719;CG3306;CG33665;CG33773;CG34245;CG3473;CG3483;CG3492;CG3611;CG4161;CG42571;CG42710;CG42795;CG42841;CG43347;CG4415;CG44259;CG…
13	geneSet	taipale_tf_pairs__HOXD12_TBX21_YNRCACSTCGTWAA_CAP	3	0.0315	Abd-B (inferredBy_Orthology).		129	889	ab;ACXC;AstC-R2;ATPsynCF6L;bol;bru1;CG10013;CG11249;CG11286;CG11379;CG11629;CG11905;CG12426;CG12535;CG12831;CG13243;CG13527;CG13539;CG13872;CG13898;CG14077;CG14113;CG14269;CG14282;CG14459;CG14505;CG14835;CG15040;CG15059;CG15124;CG15128;CG15262;CG15461;CG15483;CG15580;CG15638;CG15764;CG15824;CG16716;CG16852;CG17048;CG17564;CG17666;CG17687;CG17744;CG2053;CG2113;CG2267;CG30156;CG30177;CG31010;CG3122…

## Sheet: Table S6B Cluster 5 TF Analysis
	geneSet	motif	NES	AUC	TF_highConf	TF_lowConf	nEnrGenes	rankAtMax	enrichedGenes
1	geneSet	tiffin__TIFDMEM0000116	6.89	0.0497			545	4996	26-29-p;Abl;Acsl;Actn;Ada2b;AdenoK;akirin;alphaCOP;alphaSnap;Amun;amx;AP-1-2beta;AP-1gamma;AP-2alpha;Arc42;Arf51F;ArfGAP1;Argk;Arp6;Atg18a;Atg2;Atg5;Atg8a;Atg9;atl;ATPsynB;ATPsynC;ATPsynCF6;ATPsynD;ATPsyndelta;ATPsynE;ATPsynF;ATPsynG;awd;Bet1;Bet5;beta-Spec;beta'COP;betaGlu;betaTub56D;betaTub97EF;Blimp-1;blw;bocks;bru2;bs;bun;c12.2;Ca-alpha1T;Cad87A;Cad99C;CdsA;CG10068;CG10376;CG10425;CG10479;CG1…
2	geneSet	tiffin__TIFDMEM0000042	6.67	0.0487			502	4826	Abl;Actn;alphaCOP;alphaSnap;aos;AP-1gamma;AP-2alpha;Arf51F;Arf79F;arg;Argk;Arp6;Atg17;Atg18a;Atg2;Atg5;Atg6;Atg9;ATP8B;ATPsynB;ATPsynC;ATPsynD;ATPsynE;ATPsynF;ATPsyngamma;Bap60;ben;beta'COP;betaTub56D;Blimp-1;blw;bocks;bru2;bs;bsf;btz;bun;by;Ca-alpha1T;Cad87A;Cat;CdsA;CG10068;CG10274;CG10286;CG10321;CG11073;CG11134;CG11590;CG11679;CG11752;CG11857;CG11876;CG11980;CG12093;CG12237;CG12321;CG12338;CG…
3	geneSet	homer__AVYTATCGATAD_DREF	6.63	0.0486		Dref; pnr (inferredBy_MotifSimilarity).	451	4118	26-29-p;a6;Acox57D-d;AdenoK;AlaRS;alphaSnap;aos;AP-1gamma;Arf79F;ArfGAP1;arg;AsnRS;Atg17;Atg5;Atg8a;atl;ATPsynC;ATPsynE;ATPsynF;ATPsynG;ATPsyngamma;ATPsynO;Bap60;beg;beta-Spec;beta'COP;betaGlu;betaTub56D;betaTub97EF;blw;bocks;bru2;bs;bsf;bun;Ca-alpha1T;Cad87A;Cat;Catsup;Ccs;cDIP;CDK2AP1;CG10194;CG10195;CG10286;CG10324;CG10470;CG10932;CG11147;CG11200;CG11208;CG11377;CG11447;CG11555;CG11811;CG11835…
4	geneSet	homer__MYGGTCACACTG_Unknown1	6.58	0.0483			519	4550	26-29-p;Abl;Acsl;Ada2b;AdenoK;akirin;alphaCOP;alphaSnap;amx;aos;AP-1gamma;AP-2alpha;Arc42;Arf51F;Arf79F;ArfGAP1;Argk;Atg18a;Atg2;Atg5;Atg6;atl;ATPsynB;ATPsynC;ATPsynCF6;ATPsynD;ATPsyndelta;ATPsynE;ATPsynF;ATPsynG;awd;Bet1;beta-Spec;beta'COP;betaGlu;betaTub56D;betaTub97EF;Blimp-1;blw;bocks;bru2;bs;btz;bun;c12.2;Ca-alpha1T;Cad87A;Ccs;CdsA;CG10068;CG10376;CG10425;CG10479;CG10795;CG11070;CG11073;CG11…
5	geneSet	cisbp__M4677	6.44	0.0477	kni (directAnnotation).		450	4398	Act87E;Actn;Ada2b;alphaCOP;aos;AP-1gamma;AP-2alpha;Aprt;Arf51F;Arf79F;arg;Argk;Arp6;Atg18a;Atg5;Atg6;ATP8B;ATPsynB;ATPsynC;ATPsynE;ATPsynF;ATPsyngamma;ATPsynO;Bap60;ben;beta'COP;betaTub56D;Blimp-1;blw;bocks;botv;bru2;bs;btz;bun;by;Ca-alpha1T;Cad87A;Cat;CG10321;CG10479;CG11073;CG11127;CG11134;CG11147;CG11200;CG11590;CG11679;CG11752;CG11835;CG11857;CG11876;CG11980;CG12321;CG12773;CG12895;CG1309;CG1…
6	geneSet	cisbp__M2330	6.43	0.0476	pnr (directAnnotation).	BEAF-32 (inferredBy_MotifSimilarity).	405	3674	a6;Abl;Acox57D-d;AdenoK;AlaRS;alphaSnap;aos;AP-1gamma;Arf79F;ArfGAP1;arg;AsnRS;Atg17;Atg5;Atg8a;atl;ATPsynC;ATPsynE;ATPsynF;ATPsynG;ATPsyngamma;Bap60;beg;beta'COP;betaGlu;betaTub56D;betaTub97EF;blw;bocks;bru2;bs;bsf;bun;Ca-alpha1T;Cat;Catsup;Ccs;cDIP;CDK2AP1;CG10194;CG10195;CG10286;CG10324;CG10470;CG10932;CG11200;CG11208;CG11377;CG11447;CG11555;CG11811;CG11835;CG11876;CG11980;CG12321;CG12338;CG12…
7	geneSet	jaspar__MA0536.1	6.43	0.0476		BEAF-32; pnr (inferredBy_MotifSimilarity).	518	4996	26-29-p;a6;Abl;Acox57D-d;Actn;AdenoK;AlaRS;alphaSnap;aos;AP-1gamma;Arf79F;ArfGAP1;arg;AsnRS;Atg17;Atg18a;Atg5;Atg8a;atl;ATPsynC;ATPsynCF6;ATPsynE;ATPsynF;ATPsynG;ATPsyngamma;babos;Bap60;beg;ben;beta-Spec;beta'COP;betaGlu;betaTub56D;betaTub97EF;blw;bocks;bru2;bs;bsf;bun;by;Ca-alpha1T;Cad87A;Cat;Catsup;Cbp80;Ccs;cDIP;CDK2AP1;CG10194;CG10195;CG10286;CG10324;CG10341;CG10376;CG10425;CG10470;CG10932;CG…
8	geneSet	elemento__TATCGATA	6.21	0.0467			500	4909	26-29-p;a6;Abl;Acsl;Actn;AdenoK;AlaRS;alphaSnap;aos;Arf79F;ArfGAP1;arg;Argk;AsnRS;Atg17;Atg18a;Atg5;Atg8a;atl;ATP8B;ATPsynC;ATPsynD;ATPsynE;ATPsynF;ATPsynG;ATPsyngamma;Bap60;beta-Spec;beta'COP;betaGlu;betaTub56D;betaTub97EF;bgm;Blimp-1;blw;bru2;bs;bsf;bun;by;Ca-alpha1T;Cad87A;Cat;Catsup;Ccs;cDIP;CDK2AP1;CG10194;CG10195;CG10286;CG10324;CG10341;CG10376;CG10470;CG10479;CG10863;CG10932;CG11208;CG1137…
9	geneSet	transfac_pro__M00488	6.11	0.0462	Dref (directAnnotation).		512	4996	26-29-p;a6;Abl;Acon;Acox57D-d;Actn;AdenoK;alphaSnap;AMPKalpha;aos;AP-1gamma;AP-2alpha;Arf79F;ArfGAP1;arg;Argk;AsnRS;Atg17;Atg5;Atg8a;atl;ATP8B;ATPsynC;ATPsynCF6;ATPsynD;ATPsynE;ATPsynG;ATPsyngamma;ATPsynO;babos;Bap60;beg;ben;Bet5;beta'COP;betaGlu;betaTub56D;betaTub97EF;bgm;Blimp-1;blw;bocks;bru2;bs;bsf;bun;by;Ca-alpha1T;Cad87A;Cat;Catsup;Ccs;cDIP;CDK2AP1;CG10194;CG10195;CG10286;CG10324;CG10341;CG…
10	geneSet	taipale__Dbp_DBD_NRTTACGTAAYN	6.08	0.0461	CG7786; Pdp1; gt (inferredBy_Orthology).	hng1; slbo; vri (inferredBy_MotifSimilarity).	415	4512	a6;Abl;Acon;Acsl;Actn;Ada2b;Adck;akirin;AlaRS-m;alc;Aldh;aos;AP-2alpha;Arf79F;arg;Argk;atl;ATPsynB;ATPsynbeta;ATPsynC;ATPsynCF6;ATPsynD;ATPsyndelta;ATPsynE;ATPsynF;ATPsynG;ATPsynO;beta-Spec;betaTub56D;betaTub97EF;bgm;Blimp-1;blw;boca;bru2;bs;bsf;bun;by;c12.2;Ca-alpha1T;Cad87A;Cad99C;Cat;CG10479;CG10672;CG10932;CG11073;CG11147;CG1124;CG11400;CG11835;CG11876;CG12007;CG12093;CG12099;CG12170;CG13126;…
11	geneSet	cisbp__M6024	6.02	0.0458	CG7786; Pdp1; gt (inferredBy_Orthology).	hng1; slbo; vri (inferredBy_MotifSimilarity).	213	2005	Abl;Acon;Actn;AlaRS-m;alc;Aldh;aos;arg;Argk;ATP8B;ATPsynB;ATPsynbeta;ATPsynC;ATPsynCF6;ATPsynD;ATPsyndelta;ATPsynE;ATPsynF;ATPsynG;ATPsynO;beta-Spec;betaTub56D;Blimp-1;blw;bru2;bs;bsf;bun;Ca-alpha1T;Cad87A;CG10672;CG10932;CG11073;CG11835;CG11876;CG12093;CG13551;CG14442;CG15649;CG1674;CG1698;CG18258;CG1907;CG2118;CG2765;CG31688;CG31689;CG32576;CG3301;CG33110;CG34115;CG3420;CG34417;CG3529;CG3961;CG…
12	geneSet	cisbp__M5999	6	0.0457	CG7786; Pdp1; gt (inferredBy_Orthology).	hng1; slbo; vri (inferredBy_MotifSimilarity).	159	1322	Acon;AlaRS-m;alc;aos;arg;Argk;ATPsynbeta;ATPsynC;ATPsynCF6;ATPsynD;ATPsyndelta;ATPsynE;ATPsynF;ATPsynG;ATPsynO;beta-Spec;betaTub56D;Blimp-1;blw;bru2;bs;bsf;bun;Ca-alpha1T;Cad87A;CG10932;CG11073;CG11876;CG13506;CG13551;CG15649;CG1698;CG17544;CG1907;CG2765;CG31637;CG31688;CG31778;CG32549;CG3267;CG34115;CG34417;CG42319;CG4239;CG43066;CG43078;CG5028;CG5397;CG5532;CG5805;CG5903;CG6310;CG6503;CG6543;CG…
13	geneSet	cisbp__M2325	5.94	0.0455	BEAF-32 (directAnnotation).	pnr (inferredBy_MotifSimilarity).	484	4843	a6;AdenoK;AlaRS;alc;alphaSnap;Amun;aos;AP-1gamma;Arf79F;ArfGAP1;arg;Argk;AsnRS;Atg17;Atg5;Atg8a;ATPsynB;ATPsynC;ATPsyndelta;ATPsynE;ATPsynF;ATPsynG;ATPsyngamma;babos;Bap60;beg;ben;beta'COP;betaGlu;betaTub56D;betaTub97EF;Blimp-1;blw;bocks;bru2;bs;bsf;bun;by;Ca-alpha1T;Cad87A;Cat;Catsup;Cbp80;Ccs;cDIP;CDK2AP1;CG10194;CG10286;CG10341;CG10425;CG10470;CG11200;CG11208;CG11377;CG11447;CG11555;CG11590;CG…
14	geneSet	jaspar__MA0529.1	5.89	0.0452		BEAF-32; pnr (inferredBy_MotifSimilarity).	390	3706	a6;AdenoK;alc;alphaSnap;aos;Arf79F;ArfGAP1;arg;AsnRS;Atg17;Atg5;Atg8a;ATPsynC;ATPsyndelta;ATPsynE;ATPsynF;ATPsyngamma;babos;Bap60;ben;beta'COP;betaGlu;betaTub97EF;Blimp-1;blw;bocks;bru2;bs;bsf;bun;Ca-alpha1T;Cad87A;Cat;Catsup;Ccs;CDK2AP1;CG10194;CG10286;CG10341;CG10425;CG10470;CG11200;CG11208;CG11377;CG11447;CG11555;CG11811;CG11835;CG11851;CG11876;CG12213;CG12321;CG12338;CG12391;CG1265;CG12773;CG…
15	geneSet	taipale__Hlf_DBD_NRTTACGTAAYN	5.89	0.0452	CG7786; Pdp1; gt (inferredBy_Orthology).	hng1; slbo; vri (inferredBy_MotifSimilarity).	223	2066	Abl;Acon;Actn;AlaRS-m;alc;Aldh;aos;arg;Argk;ATP8B;ATPsynB;ATPsynbeta;ATPsynC;ATPsynCF6;ATPsynD;ATPsyndelta;ATPsynE;ATPsynF;ATPsynG;ATPsynO;beta-Spec;betaTub97EF;Blimp-1;blw;bru2;bs;bsf;bun;Ca-alpha1T;Cad87A;CG10672;CG11073;CG11835;CG11876;CG12093;CG13126;CG13551;CG14442;CG15649;CG1674;CG1698;CG18258;CG1907;CG2118;CG2765;CG31688;CG31689;CG32576;CG3301;CG33110;CG34115;CG3420;CG34417;CG3529;CG3961;C…
16	geneSet	cisbp__M5909	5.89	0.0452	CG7786; Pdp1; gt (inferredBy_Orthology).	hng1; slbo; vri (inferredBy_MotifSimilarity).	175	1626	Acon;AlaRS-m;alc;aos;arg;Argk;ATPsynbeta;ATPsynC;ATPsynCF6;ATPsynD;ATPsyndelta;ATPsynE;ATPsynF;ATPsynG;ATPsynO;beta-Spec;betaTub56D;betaTub97EF;Blimp-1;blw;bru2;bs;bsf;bun;Ca-alpha1T;Cad87A;CG10932;CG11073;CG11876;CG13126;CG13551;CG15649;CG1698;CG17544;CG1907;CG31523;CG31637;CG31688;CG33110;CG34115;CG42319;CG42327;CG4239;CG43066;CG43078;CG43861;CG4585;CG4858;CG5028;CG5397;CG5532;CG5805;CG5903;CG6…
17	geneSet	cisbp__M3156	5.84	0.045	vri (inferredBy_Orthology).	gt (inferredBy_MotifSimilarity).CG7786; Pdp1 (inferredBy_MotifSimilarity_n_Orthology).	177	1674	Acon;AlaRS-m;arg;Argk;ATPsynbeta;ATPsynC;ATPsynCF6;ATPsynD;ATPsyndelta;ATPsynE;ATPsynF;ATPsynG;ATPsynO;beta-Spec;betaTub56D;bgm;Blimp-1;blw;bru2;bs;bun;Ca-alpha1T;Cad87A;CG10479;CG11073;CG11147;CG12170;CG13126;CG13551;CG15649;CG1674;CG1698;CG17544;CG1824;CG2145;CG30499;CG31523;CG31548;CG31637;CG31688;CG31778;CG3267;CG34115;CG34417;CG3529;CG3714;CG42319;CG42327;CG4239;CG43066;CG43078;CG43759;CG438…
18	geneSet	taipale__TEF_DBD_NRTTACRTAAYN	5.83	0.0449	CG7786; Pdp1; gt (inferredBy_Orthology).	hng1; slbo; vri (inferredBy_MotifSimilarity).	137	1161	AlaRS-m;alc;aos;arg;Argk;ATPsynbeta;ATPsynC;ATPsynCF6;ATPsynD;ATPsyndelta;ATPsynE;ATPsynF;ATPsynG;ATPsynO;beta-Spec;Blimp-1;blw;bru2;bs;bun;Ca-alpha1T;CG11073;CG13551;CG15649;CG1698;CG17544;CG1907;CG31637;CG31688;CG34115;CG42319;CG42327;CG4239;CG43066;CG43078;CG4585;CG5028;CG5397;CG5532;CG5805;CG6543;CG6766;CG6950;CG7011;CG7280;CG7430;CG7630;CG7920;CG7943;CG8199;CG8405;CG9399;Cisd2;ckn;Cnx99A;COX…
19	geneSet	taipale__DBP_DBD_NRTTACGTAAYN	5.73	0.0445	CG7786; Pdp1; gt (inferredBy_Orthology).	hng1; slbo; vri (inferredBy_MotifSimilarity).	140	1139	AlaRS-m;alc;aos;arg;Argk;ATPsynbeta;ATPsynC;ATPsynCF6;ATPsyndelta;ATPsynE;ATPsynF;ATPsynG;ATPsynO;beta-Spec;betaTub56D;Blimp-1;blw;bru2;bs;bsf;bun;CG10932;CG11073;CG11876;CG13506;CG13551;CG15649;CG1698;CG17544;CG1907;CG31637;CG32549;CG3267;CG34115;CG34417;CG43066;CG43078;CG4858;CG5028;CG5397;CG5805;CG5903;CG6310;CG6543;CG6766;CG6950;CG7011;CG7083;CG7280;CG7430;CG7630;CG7920;CG7987;CG8199;CG8405;C…
20	geneSet	cisbp__M5337	5.72	0.0445	CG7786; Pdp1; gt (inferredBy_Orthology).	hng1; slbo; vri (inferredBy_MotifSimilarity).	143	1196	AlaRS-m;alc;aos;arg;Argk;ATPsynbeta;ATPsynC;ATPsynCF6;ATPsyndelta;ATPsynE;ATPsynF;ATPsynG;ATPsynO;beta-Spec;betaTub56D;Blimp-1;blw;bru2;bs;bsf;bun;CG10932;CG11073;CG11876;CG12099;CG13506;CG13551;CG15649;CG1698;CG17544;CG1907;CG31637;CG31778;CG32549;CG3267;CG34115;CG34417;CG43066;CG43078;CG43861;CG4858;CG5028;CG5397;CG5805;CG5903;CG6310;CG6543;CG6766;CG6950;CG7011;CG7083;CG7280;CG7430;CG7630;CG792…
21	geneSet	homer__ACVAKCTGGCAGCGC_Unknown3	5.7	0.0444			319	3213	Actn;alphaCOP;AP-1gamma;Argk;Atg17;Atg18a;Atg5;Atg6;Atg9;ATP8B;ATPsynB;ATPsynE;ATPsyngamma;Bet5;beta-Spec;beta'COP;blw;botv;bru2;bs;btz;by;Ca-alpha1T;Cad87A;CG10286;CG10321;CG10479;CG11073;CG11127;CG11147;CG11590;CG11752;CG11857;CG11876;CG11980;CG12321;CG13126;CG13220;CG13319;CG13625;CG13887;CG13893;CG14246;CG14442;CG15098;CG1578;CG16926;CG17059;CG1737;CG17556;CG1824;CG18542;CG1969;CG2186;CG2199;…
22	geneSet	bergman__Dref	5.62	0.044	Dref (directAnnotation).		506	4853	26-29-p;a6;Abl;Acsl;Actn;AdenoK;AlaRS;alphaSnap;AMPKalpha;aos;Arf79F;ArfGAP1;arg;Argk;AsnRS;Atg17;Atg18a;Atg5;Atg8a;atl;ATP8B;ATPsynC;ATPsynE;ATPsynF;ATPsynG;ATPsyngamma;Bap60;beta'COP;betaGlu;betaTub56D;betaTub97EF;bgm;Blimp-1;blw;bru2;bs;bsf;bun;by;Ca-alpha1T;Cad87A;Cat;Catsup;Cbp80;Ccs;cDIP;CDK2AP1;CG10194;CG10195;CG10286;CG10324;CG10341;CG10376;CG10470;CG10479;CG10863;CG10932;CG11073;CG11208;…
23	geneSet	elemento__GTGTGACC	5.59	0.0439			494	4848	26-29-p;Abl;Acsl;Ada2b;AdenoK;akirin;alphaSnap;amx;AP-1-2beta;AP-1gamma;AP-2alpha;Arc42;Arf51F;Arf79F;ArfGAP1;arg;Argk;Atg17;Atg18a;Atg5;atl;ATP8B;ATPsynB;ATPsynC;ATPsynCF6;ATPsynD;ATPsynE;ATPsynG;awd;babos;ben;Bet1;Bet5;beta-Spec;beta'COP;betaCOP;betaGlu;betaTub56D;Blimp-1;blw;boca;bocks;bru2;bs;bun;by;Ca-alpha1T;CdsA;CG10068;CG10195;CG10321;CG10376;CG10425;CG10479;CG10527;CG11070;CG11073;CG1114…
24	geneSet	taipale__DBP_full_NRTTACGTAAYN	5.57	0.0438	CG7786; Pdp1; gt (inferredBy_Orthology).	hng1; slbo; vri (inferredBy_MotifSimilarity).	237	2327	Acon;Actn;AlaRS-m;alc;aos;arg;Argk;ATPsynB;ATPsynbeta;ATPsynC;ATPsynCF6;ATPsynD;ATPsyndelta;ATPsynE;ATPsynF;ATPsynG;ATPsynO;beta-Spec;betaTub56D;betaTub97EF;bgm;Blimp-1;blw;bru2;bs;bsf;bun;Ca-alpha1T;Cad87A;Cad99C;Cat;CG10932;CG11073;CG11147;CG1124;CG11876;CG12099;CG13126;CG13506;CG13551;CG13856;CG13857;CG14442;CG15649;CG1698;CG17544;CG1824;CG1907;CG30394;CG30499;CG31523;CG31637;CG31688;CG31689;C…
25	geneSet	flyfactorsurvey__Dref_FlyReg_FBgn0015664	5.56	0.0437	Dref (directAnnotation).		453	4565	26-29-p;a6;Acsl;Actn;AdenoK;AlaRS;alphaSnap;aos;AP-1gamma;AP-2alpha;Aprt;Arf51F;Arf79F;ArfGAP1;arg;Argk;AsnRS;Atg17;Atg5;Atg8a;atl;ATPsynC;ATPsynE;ATPsynF;ATPsynG;ATPsyngamma;ATPsynO;Bap60;beta'COP;betaGlu;betaTub56D;betaTub97EF;blw;bocks;bru2;bs;bsf;bun;by;Ca-alpha1T;Cad87A;Cat;Catsup;Ccs;cDIP;CDK2AP1;CG10194;CG10195;CG10286;CG10324;CG10470;CG10479;CG10863;CG11073;CG11200;CG11377;CG11447;CG11555…
26	geneSet	cisbp__M5338	5.53	0.0436	CG7786; Pdp1; gt (inferredBy_Orthology).	hng1; slbo; vri (inferredBy_MotifSimilarity).	232	2288	Acon;Actn;AlaRS-m;alc;aos;arg;Argk;ATPsynB;ATPsynbeta;ATPsynC;ATPsynCF6;ATPsynD;ATPsyndelta;ATPsynE;ATPsynF;ATPsynG;ATPsynO;beta-Spec;betaTub56D;betaTub97EF;bgm;Blimp-1;blw;bru2;bs;bsf;bun;Ca-alpha1T;Cad87A;Cat;CG10932;CG11073;CG11147;CG1124;CG11876;CG12099;CG13126;CG13506;CG13551;CG13856;CG13857;CG14442;CG15649;CG1698;CG17544;CG1824;CG1907;CG2145;CG30394;CG30499;CG31523;CG31637;CG31688;CG31689;C…
27	geneSet	transfac_public__M00045	5.5	0.0434	vri (inferredBy_Orthology).	gt (inferredBy_MotifSimilarity).CG7786; Pdp1 (inferredBy_MotifSimilarity_n_Orthology).	229	2397	Acon;Adck;akirin;AlaRS-m;aos;AP-1gamma;arg;Argk;ATPsynbeta;ATPsynC;ATPsynCF6;ATPsynD;ATPsyndelta;ATPsynE;ATPsynF;ATPsynG;ATPsynO;beta-Spec;betaTub56D;bgm;Blimp-1;blw;bru2;bs;bsf;bun;by;Ca-alpha1T;Cad87A;Cad99C;CG10479;CG11073;CG11876;CG12093;CG12170;CG13126;CG13551;CG13857;CG14442;CG15649;CG1674;CG1698;CG17544;CG1824;CG1907;CG2118;CG2145;CG30499;CG31523;CG31548;CG31637;CG31688;CG31778;CG3267;CG34…
28	geneSet	transfac_pro__M01806	5.49	0.0434		Xbp1 (inferredBy_MotifSimilarity_n_Orthology).	55	316	alphaCOP;AnxB9;bs;bun;Ca-alpha1T;CG10479;CG11857;CG13887;CG1486;CG17278;CG1785;CG18542;CG2918;CG43066;CG4598;CG5861;CG7011;CG8331;CG8547;CG9297;CG9911;ckn;Cnx99A;CtBP;Cyp1;dsx;Fer1HCH;Fer2LCH;h;Hrb27C;Kr-h2;Lim1;luna;Mtp;NUCB1;Nup358;osp;Ostgamma;p115;Pgm;REPTOR;rols;RpS28b;RpS30;RpS5a;Sec61beta;SERCA;shep;Slh;smal;Ten-a;TER94;Xbp1;Yippee;zf30C
29	geneSet	transfac_pro__M07688	5.44	0.0432	Pdp1 (directAnnotation).	CG7786; gt; hng1; vri (inferredBy_MotifSimilarity).	216	2156	Acon;AlaRS-m;alc;aos;AP-2alpha;arg;Argk;ATPsynbeta;ATPsynC;ATPsynCF6;ATPsynD;ATPsyndelta;ATPsynE;ATPsynF;ATPsynG;ATPsynO;beta-Spec;betaTub56D;betaTub97EF;Blimp-1;blw;bru2;bs;bsf;bun;Ca-alpha1T;Cad87A;CG10932;CG11073;CG1124;CG11876;CG12099;CG13506;CG13551;CG13857;CG15611;CG15649;CG1698;CG17544;CG18343;CG1907;CG30394;CG31637;CG31688;CG31778;CG32549;CG32576;CG3267;CG34115;CG34417;CG3529;CG3638;CG371…
30	geneSet	cisbp__M2251	5.43	0.0432	gt (directAnnotation).	CG7786; Pdp1; hng1; vri (inferredBy_MotifSimilarity).	322	3482	a6;Abl;Acon;Acsl;Actn;Adck;AlaRS-m;alc;Aldh;aos;AP-2alpha;arg;Argk;atl;ATPsynB;ATPsynbeta;ATPsynC;ATPsynCF6;ATPsynD;ATPsyndelta;ATPsynE;ATPsynF;ATPsynG;ATPsynO;Bet5;beta-Spec;betaTub56D;betaTub97EF;bgm;Blimp-1;blw;bru2;bs;bsf;bun;by;Ca-alpha1T;Cad87A;Cat;CG10672;CG10932;CG11073;CG1124;CG11835;CG11876;CG12093;CG12099;CG13126;CG1344;CG13506;CG13551;CG13833;CG13856;CG13857;CG14442;CG15293;CG15611;CG…
31	geneSet	jaspar__MA0447.1	5.42	0.0431	gt (directAnnotation).	CG7786; Pdp1; hng1; vri (inferredBy_MotifSimilarity).	334	3578	a6;Abl;Acon;Acsl;Actn;Adck;AlaRS-m;alc;Aldh;aos;AP-2alpha;arg;Argk;atl;ATP8B;ATPsynB;ATPsynbeta;ATPsynC;ATPsynCF6;ATPsynD;ATPsyndelta;ATPsynE;ATPsynF;ATPsynG;ATPsynO;Bet5;beta-Spec;betaTub56D;betaTub97EF;bgm;Blimp-1;blw;bru2;bs;bsf;bun;by;Ca-alpha1T;Cad87A;Cat;CG10672;CG10932;CG11073;CG1124;CG11811;CG11835;CG11876;CG12093;CG12099;CG13126;CG1344;CG13506;CG13551;CG13833;CG13856;CG13857;CG14442;CG15…
32	geneSet	taipale_tf_pairs__TFAP4_DLX3_NNCAGCTGNNNNTAATKR_HT	5.42	0.0431	crp (inferredBy_Orthology).		500	4996	26-29-p;Abl;Acsl;Act87E;Actn;Ada2b;Adck;AdenoK;akirin;AlaRS-m;alphaSnap;aos;Aprt;Arf79F;Atg17;Atg2;Atg6;Atg8a;Atg9;ATP8B;ATPsynD;ATPsynE;ATPsyngamma;be;beg;Bet1;Bet5;beta'COP;betaTub97EF;bgm;Blimp-1;Blos2;blw;boca;bru2;bs;btz;bun;by;Ca-alpha1T;Cad87A;Cbp80;Ccs;CDK2AP1;CdsA;CG10068;CG10194;CG10195;CG10321;CG10324;CG10376;CG10399;CG10479;CG10932;CG11073;CG11127;CG11134;CG11147;CG11151;CG11200;CG115…
33	geneSet	tiffin__TIFDMEM0000005	5.31	0.0426			483	4760	26-29-p;a6;Abl;Actn;AdenoK;AlaRS;alphaSnap;AMPKalpha;aos;AP-1gamma;Arf79F;ArfGAP1;arg;AsnRS;Atg17;Atg5;Atg8a;atl;ATPsynC;ATPsynE;ATPsynF;ATPsynG;ATPsyngamma;ATPsynO;Bap60;beg;beta'COP;betaGlu;betaTub56D;betaTub97EF;blw;bocks;bru2;bs;bsf;bun;by;Ca-alpha1T;Cad87A;Cat;Catsup;Cbp80;Ccs;cDIP;CDK2AP1;CG10194;CG10195;CG10286;CG10324;CG10341;CG10470;CG10932;CG11073;CG11377;CG11555;CG11679;CG11811;CG11835…
34	geneSet	transfac_pro__M03119	5.24	0.0423		crp (inferredBy_MotifSimilarity_n_Orthology).	466	4850	26-29-p;Abl;Acox57D-d;Acsl;Act87E;Actn;Ada2b;Adck;akirin;AlaRS;AlaRS-m;Aldh;aos;Aprt;ArfGAP1;arg;Argk;Atg17;Atg2;Atg6;Atg8a;Atg9;ATP8B;ATPsynD;ATPsynE;ATPsyngamma;beg;ben;Bet1;beta'COP;betaGlu;betaTub97EF;bgm;Blimp-1;Blos2;blw;boca;bru2;bs;btz;bun;by;Ca-alpha1T;Cad87A;Cad99C;Ccs;CDK2AP1;CdsA;CG10068;CG10194;CG10195;CG10321;CG10324;CG10376;CG10399;CG10479;CG10795;CG10932;CG11134;CG11147;CG11151;CG…
35	geneSet	tiffin__TIFDMEM0000098	5.17	0.042			469	4533	26-29-p;Acox57D-d;Actn;AdenoK;AlaRS;alc;alphaSnap;aos;AP-2alpha;Arf79F;ArfGAP1;arg;Argk;AsnRS;Atg17;Atg5;Atg8a;ATPsynC;ATPsynCF6;ATPsyndelta;ATPsynE;ATPsynF;ATPsynG;ATPsyngamma;babos;Bap60;beg;beta-Spec;beta'COP;betaGlu;betaTub56D;betaTub97EF;Blimp-1;blw;bocks;bru2;bs;bsf;bun;by;c12.2;Ca-alpha1T;Cad87A;Cat;Catsup;Ccs;cDIP;CDK2AP1;CG10194;CG10195;CG10286;CG10324;CG10341;CG10425;CG10470;CG11070;CG1…
36	geneSet	taipale__TEF_FL_NRTTACRTAAYN	5.07	0.0415	CG7786; Pdp1; gt (inferredBy_Orthology).	hng1; vri (inferredBy_MotifSimilarity).	316	3313	a6;Abl;Acon;Acsl;Actn;Adck;AdenoK;AlaRS-m;alc;Aldh;aos;AP-2alpha;Arf51F;arg;Argk;ATPsynB;ATPsynbeta;ATPsynC;ATPsynCF6;ATPsynD;ATPsyndelta;ATPsynE;ATPsynF;ATPsynG;ATPsynO;beta-Spec;betaGlu;betaTub97EF;bgm;Blimp-1;blw;bru2;bs;bsf;bun;Ca-alpha1T;Cad87A;Cad99C;Cat;Cbp80;CG10321;CG10932;CG11073;CG11147;CG1124;CG11811;CG11835;CG11876;CG12007;CG12093;CG12099;CG12170;CG1299;CG13126;CG13220;CG13506;CG1355…
37	geneSet	cisbp__M5910	5.06	0.0415	CG7786; Pdp1; gt (inferredBy_Orthology).	hng1; vri (inferredBy_MotifSimilarity).	312	3249	a6;Abl;Acon;Actn;Adck;AdenoK;AlaRS-m;alc;Aldh;aos;AP-2alpha;arg;Argk;ATPsynB;ATPsynbeta;ATPsynC;ATPsynCF6;ATPsynD;ATPsyndelta;ATPsynE;ATPsynF;ATPsynG;ATPsynO;beta-Spec;betaGlu;betaTub97EF;bgm;Blimp-1;blw;bru2;bs;bsf;bun;Ca-alpha1T;Cad87A;Cad99C;Cat;Cbp80;CG10321;CG10932;CG11073;CG11147;CG1124;CG11811;CG11835;CG11876;CG12007;CG12093;CG12099;CG12170;CG1299;CG13126;CG13220;CG13506;CG13551;CG13833;CG…
38	geneSet	swissregulon__hs__NFIL3.p2	4.99	0.0412	vri (inferredBy_Orthology).		369	4023	Abl;Acon;Acsl;Actn;Adck;AdenoK;akirin;AlaRS-m;alc;Aldh;aos;AP-2alpha;Arf79F;arg;Argk;Atg2;Atg4a;ATPsynB;ATPsynbeta;ATPsynC;ATPsynCF6;ATPsynD;ATPsyndelta;ATPsynE;ATPsynF;ATPsynG;ATPsynO;babos;ben;beta-Spec;betaTub56D;betaTub97EF;bgm;Blimp-1;blw;bru2;bs;bsf;bun;by;c12.2;Ca-alpha1T;Cad87A;Cad99C;Cat;Cbp80;cDIP;CG10321;CG10479;CG11073;CG11147;CG11771;CG11811;CG11835;CG11876;CG12007;CG12093;CG12170;CG…
39	geneSet	tiffin__TIFDMEM0000074	4.99	0.0412			461	4565	26-29-p;Actn;AdenoK;alphaSnap;AMPKalpha;Amun;AP-1gamma;Arf79F;ArfGAP1;arg;Argk;AsnRS;Atg17;Atg5;atl;ATPsynC;ATPsynCF6;ATPsynD;ATPsynE;ATPsynG;ATPsynO;babos;Bap60;beta'COP;betaTub97EF;Blimp-1;blw;bocks;bru2;bs;bsf;bun;by;Ca-alpha1T;CanB2;Catsup;Cbp80;Ccs;cDIP;CDK2AP1;CG10194;CG10195;CG10321;CG10324;CG10341;CG10376;CG10470;CG10479;CG10932;CG11073;CG11134;CG11147;CG11208;CG11377;CG11447;CG11555;CG11…
40	geneSet	cisbp__M1857	4.91	0.0408	vri (inferredBy_Orthology).	CG7786; Pdp1; gt (inferredBy_MotifSimilarity_n_Orthology).	219	2193	Abl;Acon;AlaRS-m;Aldh;AP-2alpha;arg;Argk;ATPsynB;ATPsynbeta;ATPsynC;ATPsynCF6;ATPsynD;ATPsyndelta;ATPsynE;ATPsynF;ATPsynG;ATPsynO;beta-Spec;betaTub56D;bgm;Blimp-1;blw;bru2;bs;bun;Ca-alpha1T;Cad87A;cDIP;CG10321;CG11073;CG11147;CG11835;CG11876;CG12093;CG13126;CG13295;CG13856;CG14442;CG15649;CG1698;CG17544;CG18258;CG2118;CG2200;CG2926;CG30083;CG31523;CG31637;CG31688;CG32280;CG32576;CG3267;CG33509;CG…
41	geneSet	transfac_pro__M07674	4.9	0.0408	CG7786 (directAnnotation).	Pdp1; gt; hng1; slbo; vri (inferredBy_MotifSimilarity).	245	2602	Acon;Acsl;Actn;AlaRS-m;alc;aos;AP-2alpha;arg;Argk;ATPsynbeta;ATPsynC;ATPsynCF6;ATPsynD;ATPsyndelta;ATPsynE;ATPsynF;ATPsynG;ATPsynO;beta-Spec;betaTub56D;betaTub97EF;bgm;Blimp-1;blw;boca;bru2;bs;bsf;bun;by;Ca-alpha1T;Cad87A;Cat;CG10672;CG10932;CG11073;CG11147;CG1124;CG11876;CG12099;CG13126;CG13506;CG13551;CG13856;CG13857;CG15293;CG15649;CG1698;CG17544;CG1824;CG18343;CG1907;CG2765;CG30394;CG30499;CG…
42	geneSet	taipale__CREB3_full_NTGCCACGTCAYCN_repr	4.87	0.0406		Atf6; CrebA; Xbp1 (inferredBy_MotifSimilarity).	101	905	alphaCOP;AnxB9;AP-2alpha;Arf51F;Arf79F;arg;Atg4a;atl;ATPsynCF6;beg;Bet1;bru2;bs;Ca-alpha1T;CG11857;CG12237;CG13887;CG1486;CG17508;CG17598;CG1785;CG18542;CG2767;CG2918;CG31689;CG31915;CG32521;CG32939;CG34417;CG3638;CG43066;CG4598;CG5646;CG5758;CG5861;CG6950;CG7011;CG7966;CG8771;CG9297;CG9911;ck;Cnx99A;CtBP;CtsB1;Cyp6v1;Dif;egl;elav;ERp60;Fer1HCH;Fer2LCH;Fkbp14;gammaCOP;Gfat2;Gtp-bp;h;heix;l(2)efl;…
43	geneSet	cisbp__M5927	4.8	0.0403	crp (inferredBy_Orthology).		481	4936	26-29-p;Abl;Acox57D-d;Acsl;Act87E;Actn;Ada2b;Adck;akirin;AlaRS-m;Aldh;AMPKalpha;aos;AP-1gamma;Aprt;arg;Argk;Atg17;Atg2;Atg6;Atg8a;Atg9;ATP8B;ATPsynE;ATPsyngamma;beg;ben;Bet1;Bet5;beta'COP;betaTub97EF;bgm;Blimp-1;Blos2;blw;boca;bru2;bs;btz;bun;by;c12.2;Ca-alpha1T;Cad87A;Cad99C;CanB2;Ccs;CDK2AP1;CdsA;CG10068;CG10194;CG10195;CG10321;CG10324;CG10376;CG10399;CG10479;CG10863;CG10932;CG11127;CG11134;CG1…
44	geneSet	transfac_pro__M07926	4.79	0.0403	ZIPIC (directAnnotation).		264	2629	26-29-p;Abl;Actn;aos;AP-2alpha;Arf79F;ArfGAP1;Argk;Atg17;Atg2;ATPsynC;ATPsynD;ATPsynG;ATPsyngamma;ATPsynO;Bap60;betaCOP;betaTub56D;boca;botv;bru2;bs;bun;Ca-alpha1T;Cad87A;Cat;CdsA;CG10195;CG10479;CG1105;CG11127;CG11200;CG11835;CG11876;CG12093;CG12375;CG12773;CG12895;CG1299;CG13067;CG1309;CG13625;CG1371;CG13887;CG14153;CG1550;CG1665;CG17597;CG1824;CG1882;CG1907;CG2186;CG2200;CG2765;CG30394;CG30499…
45	geneSet	transfac_pro__M07693	4.76	0.0401	Xbp1 (directAnnotation).	Atf6 (inferredBy_MotifSimilarity).CrebA (inferredBy_MotifSimilarity_n_Orthology).	70	564	Acsl;alphaCOP;AnxB9;arg;boca;bru2;bs;bun;Ca-alpha1T;Catsup;CG10321;CG11857;CG12237;CG13887;CG1486;CG17508;CG17598;CG1785;CG18542;CG1907;CG2767;CG2918;CG31915;CG32521;CG32939;CG34417;CG43066;CG4598;CG5646;CG5758;CG5861;CG7011;CG9297;CG9911;CtBP;dsx;elav;Fer1HCH;Fer2LCH;Fkbp14;gammaCOP;h;Hrb27C;Hs6st;Lim1;LRP1;Mi-2;Mtp;NUCB1;Nup358;Ost48;OstDelta;Ostgamma;p115;Pgm;Rel;rols;Sec23;Sec61beta;sesB;sgg;…
46	geneSet	taipale_tf_pairs__TFAP4_DLX3_NNCAGCTGNNNNNNNTAATTN_HT	4.75	0.0401	crp (inferredBy_Orthology).		517	4996	Abl;Acox57D-d;Acsl;Actn;Ada2b;Adck;AdenoK;akirin;AlaRS-m;AMPKalpha;aos;Aprt;Argk;Atg17;Atg5;Atg6;Atg8a;Atg9;ATP8B;ATPsynD;ATPsyndelta;ATPsynE;ATPsyngamma;beg;ben;Bet5;betaTub97EF;Blimp-1;Blos2;blw;boca;bru2;bs;bun;by;c12.2;Ca-alpha1T;Cad87A;Cad99C;Catsup;Cbp80;Ccs;CDK2AP1;CG10195;CG10324;CG10376;CG10399;CG10479;CG10932;CG11070;CG11073;CG11127;CG11134;CG11147;CG11151;CG11200;CG11208;CG11447;CG1160…
47	geneSet	taipale__TFAP4_full_AWCAGCTGWT	4.75	0.0401	crp (inferredBy_Orthology).		466	4849	26-29-p;Abl;Acox57D-d;Acsl;Act87E;Actn;Ada2b;Adck;akirin;AlaRS-m;Aldh;AMPKalpha;aos;AP-1gamma;Aprt;arg;Argk;Atg17;Atg2;Atg6;Atg8a;Atg9;ATP8B;ATPsynE;ATPsyngamma;beg;ben;Bet1;Bet5;betaTub97EF;bgm;Blimp-1;Blos2;blw;boca;bru2;bs;btz;bun;by;c12.2;Ca-alpha1T;Cad87A;Cad99C;CanB2;Ccs;CDK2AP1;CdsA;CG10068;CG10194;CG10195;CG10321;CG10324;CG10376;CG10399;CG10479;CG10863;CG10932;CG11127;CG11134;CG11147;CG11…
48	geneSet	tiffin__TIFDMEM0000026	4.63	0.0396			368	3922	Abl;Acsl;Actn;Ada2b;AdenoK;alphaCOP;alphaSnap;aos;AP-1gamma;AP-2alpha;Arc42;Arf79F;ArfGAP1;Argk;Atg5;Atg6;Atg9;atl;ATP8B;ATPsynB;ATPsynCF6;ATPsynD;ATPsyndelta;ATPsynE;ATPsynF;ATPsyngamma;ben;beta-Spec;beta'COP;betaTub56D;betaTub97EF;Blimp-1;blw;bru2;bs;btz;bun;by;Ca-alpha1T;Cad87A;CG10321;CG10479;CG11127;CG11147;CG11590;CG11752;CG11876;CG12321;CG1265;CG13220;CG13284;CG13319;CG13506;CG13625;CG1367…
49	geneSet	taipale__HLF_full_NRTTACGTAAYN	4.62	0.0395	CG7786; Pdp1; gt (inferredBy_Orthology).	hng1; vri (inferredBy_MotifSimilarity).	268	2868	a6;Acon;Acsl;Actn;Adck;AlaRS-m;alc;aos;arg;Argk;Atg5;ATPsynB;ATPsynbeta;ATPsynC;ATPsynCF6;ATPsynD;ATPsyndelta;ATPsynE;ATPsynF;ATPsynG;ATPsynO;beta-Spec;betaTub56D;betaTub97EF;bgm;Blimp-1;blw;bru2;bs;bsf;bun;Ca-alpha1T;Cad87A;Cat;CG10932;CG11073;CG11147;CG1124;CG11876;CG12007;CG12093;CG12099;CG13126;CG13506;CG13551;CG13856;CG13857;CG14442;CG15649;CG1698;CG17544;CG1824;CG1907;CG2118;CG2145;CG30394;…
50	geneSet	cisbp__M5324	4.62	0.0395		Atf6; CrebA; Xbp1 (inferredBy_MotifSimilarity).	158	1566	Actn;alphaCOP;AnxB9;aos;AP-2alpha;Arf51F;Arf79F;arg;Atg4a;atl;ATPsynCF6;beg;Bet1;Bet5;beta'COP;betaTub97EF;Blimp-1;boca;bru2;bs;bun;Ca-alpha1T;Cad87A;CG10479;CG11857;CG12237;CG13856;CG13887;CG1486;CG1578;CG17508;CG17598;CG1785;CG18542;CG1907;CG2767;CG2918;CG31689;CG31915;CG32521;CG32939;CG34417;CG3638;CG3663;CG3714;CG43066;CG43078;CG43759;CG43861;CG4598;CG5646;CG5758;CG5861;CG5946;CG6638;CG6660;C…
51	geneSet	jaspar__MA0025.1	4.61	0.0394	vri (inferredBy_Orthology).	CG7786; Pdp1; gt (inferredBy_MotifSimilarity_n_Orthology).	185	1886	Abl;Acon;akirin;AlaRS-m;arg;Argk;ATPsynB;ATPsynbeta;ATPsynC;ATPsynCF6;ATPsynD;ATPsyndelta;ATPsynE;ATPsynF;ATPsynG;ATPsynO;beta-Spec;bgm;Blimp-1;blw;bru2;bs;bun;Ca-alpha1T;Cad87A;CG10321;CG11073;CG11835;CG11876;CG13126;CG14442;CG15649;CG1698;CG18258;CG2118;CG2926;CG31523;CG31637;CG31688;CG32576;CG3267;CG34115;CG34417;CG3529;CG3961;CG42319;CG4239;CG43066;CG43078;CG43759;CG43861;CG4678;CG5028;CG5377…
52	geneSet	cisbp__M5926	4.6	0.0394	crp (inferredBy_Orthology).		360	3566	26-29-p;Abl;Acox57D-d;Acsl;Act87E;Actn;Ada2b;Adck;akirin;AlaRS-m;Aldh;aos;AP-1gamma;Aprt;arg;Argk;Atg17;Atg2;Atg6;Atg8a;Atg9;ATP8B;ATPsynE;ATPsyngamma;beg;betaTub97EF;bgm;Blos2;blw;boca;bru2;bs;btz;bun;by;c12.2;Ca-alpha1T;Cad87A;Cad99C;Ccs;CDK2AP1;CG10194;CG10195;CG10321;CG10324;CG10376;CG10399;CG10479;CG10863;CG10932;CG11134;CG11147;CG11151;CG11200;CG11590;CG11601;CG11876;CG12012;CG12093;CG12338…
53	geneSet	taipale__XBP1_DBD_NNNGMCACGTCATC	4.57	0.0393	Xbp1 (inferredBy_Orthology).	Atf6; CrebA (inferredBy_MotifSimilarity).	125	1195	Acsl;Act79B;Actn;alphaCOP;AnxB9;AP-2alpha;Arf51F;arg;Atg4a;atl;ATP8B;ATPsynCF6;beg;Bet1;beta'COP;betaTub97EF;boca;bru2;bs;bun;Ca-alpha1T;Cad87A;CG10321;CG10424;CG11857;CG12237;CG13887;CG1486;CG17508;CG17598;CG1785;CG1824;CG18542;CG1907;CG1969;CG2767;CG2918;CG30394;CG31689;CG32521;CG32939;CG34417;CG3638;CG3714;CG4266;CG43066;CG43759;CG45049;CG4598;CG5646;CG5861;CG6428;CG6766;CG6950;CG7011;CG7966;C…
54	geneSet	cisbp__M5516	4.54	0.0391	CG7786; Pdp1; gt (inferredBy_Orthology).	hng1; vri (inferredBy_MotifSimilarity).	280	3018	a6;Acon;Acsl;Actn;Ada2b;Adck;akirin;AlaRS-m;alc;aos;arg;Argk;Atg5;ATPsynB;ATPsynbeta;ATPsynC;ATPsynCF6;ATPsynD;ATPsyndelta;ATPsynE;ATPsynF;ATPsynG;ATPsynO;beta-Spec;betaTub56D;betaTub97EF;bgm;Blimp-1;blw;bru2;bs;bsf;bun;by;Ca-alpha1T;Cad87A;Cat;CG10932;CG11073;CG11147;CG1124;CG11876;CG12007;CG12093;CG12099;CG13126;CG13506;CG13551;CG13833;CG13856;CG13857;CG14442;CG15649;CG1698;CG17544;CG1824;CG190…
55	geneSet	transfac_pro__M07683	4.53	0.0391	gt (directAnnotation).	CG7786; Pdp1; hng1; slbo; vri (inferredBy_MotifSimilarity).	227	2433	Acsl;AlaRS-m;alc;aos;AP-2alpha;arg;Argk;ATPsynbeta;ATPsynC;ATPsynCF6;ATPsynD;ATPsyndelta;ATPsynE;ATPsynF;ATPsynG;ATPsynO;beta-Spec;betaTub56D;betaTub97EF;Blimp-1;blw;bru2;bs;bsf;bun;by;Ca-alpha1T;Cad87A;Cat;CG10932;CG11073;CG1124;CG11876;CG12099;CG13506;CG13551;CG13856;CG13857;CG15293;CG15649;CG1698;CG17544;CG17691;CG18343;CG1907;CG30499;CG31637;CG31688;CG31778;CG32549;CG32576;CG3267;CG33110;CG34…
56	geneSet	cisbp__M5953	4.51	0.039	Xbp1 (inferredBy_Orthology).	Atf6; CrebA (inferredBy_MotifSimilarity).	105	985	Acsl;Actn;alphaCOP;AnxB9;AP-2alpha;Arf51F;atl;beg;Bet1;beta'COP;betaTub97EF;bru2;bs;bun;Ca-alpha1T;CG10321;CG10424;CG11857;CG12237;CG13887;CG1486;CG17508;CG17598;CG1785;CG18542;CG1907;CG1969;CG2767;CG2918;CG31689;CG32521;CG32939;CG34417;CG3638;CG4266;CG43066;CG43759;CG45049;CG4598;CG5646;CG5861;CG6766;CG6950;CG7011;CG7966;CG9297;CG9911;chif;Cnx99A;cpx;CtBP;CtsB1;Diap1;Dif;DNaseII;egl;ERp60;Fer1HC…
57	geneSet	taipale__TFAP4_DBD_AWCAGCTGWT	4.51	0.039	crp (inferredBy_Orthology).		366	3642	26-29-p;Abl;Acox57D-d;Acsl;Act87E;Actn;Ada2b;Adck;akirin;AlaRS-m;Aldh;aos;AP-1gamma;Aprt;arg;Argk;Atg17;Atg2;Atg6;Atg8a;Atg9;ATP8B;ATPsynE;ATPsyngamma;beg;betaTub97EF;bgm;Blos2;blw;boca;bru2;bs;bun;by;c12.2;Ca-alpha1T;Cad87A;Cad99C;Ccs;CDK2AP1;CdsA;CG10194;CG10195;CG10321;CG10324;CG10376;CG10399;CG10479;CG10863;CG10932;CG11134;CG11147;CG11151;CG11200;CG11590;CG11601;CG11876;CG12012;CG12093;CG1209…
58	geneSet	tiffin__TIFDMEM0000079	4.42	0.0386		crp (inferredBy_MotifSimilarity).	482	4843	26-29-p;Abl;Acox57D-d;Acsl;Act87E;Actn;Ada2b;Adck;akirin;AlaRS-m;Aldh;AMPKalpha;aos;AP-1gamma;Aprt;arg;Argk;Atg17;Atg2;Atg6;Atg8a;Atg9;ATP8B;ATPsynD;ATPsynE;ATPsyngamma;beg;ben;Bet1;Bet5;beta'COP;betaTub97EF;bgm;Blimp-1;Blos2;blw;boca;bru2;bs;btz;bun;by;c12.2;Ca-alpha1T;Cad87A;Cad99C;CanB2;Ccs;CDK2AP1;CdsA;CG10068;CG10194;CG10195;CG10321;CG10324;CG10376;CG10399;CG10479;CG10863;CG10932;CG11070;CG1…
59	geneSet	transfac_pro__M07439	4.41	0.0385	CG7786; Pdp1; gt (inferredBy_Orthology).	hng1; vri (inferredBy_MotifSimilarity).	205	2168	Acsl;AlaRS-m;alc;aos;arg;Argk;ATPsynbeta;ATPsynC;ATPsynCF6;ATPsynD;ATPsyndelta;ATPsynE;ATPsynF;ATPsynG;ATPsynO;beta-Spec;betaTub56D;betaTub97EF;Blimp-1;blw;bru2;bs;bsf;bun;Ca-alpha1T;Cad87A;Cat;CG10932;CG11073;CG1124;CG13506;CG13551;CG13833;CG13856;CG13857;CG15293;CG15649;CG1698;CG17544;CG1907;CG31637;CG31688;CG31778;CG32549;CG3267;CG33110;CG34115;CG34417;CG3638;CG3663;CG42319;CG4239;CG43066;CG43…
60	geneSet	hocomoco__XBP1_HUMAN.H10MO.C	4.36	0.0383	Xbp1 (inferredBy_Orthology).		84	734	Act79B;alphaCOP;AnxB9;Arf79F;ATPsynCF6;Bet1;beta'COP;betaCOP;Blimp-1;bru2;bs;bun;Ca-alpha1T;CG10321;CG11857;CG12237;CG13833;CG13887;CG1486;CG17233;CG17508;CG17598;CG1785;CG18542;CG2918;CG32521;CG3638;CG3714;CG4266;CG43066;CG43759;CG4598;CG5861;CG6766;CG7011;CG9297;CG9911;ck;Cnx99A;Cpr;cpx;Der-1;dnc;dsx;ERp60;Fer1HCH;Fer2LCH;Fkbp14;Gdi;Gfat2;Kr-h2;Lim1;luna;Mi-2;Moca-cyp;Mtp;NUCB1;Nup358;Osbp;osp;…
61	geneSet	tiffin__TIFDMEM0000068	4.33	0.0382			247	2424	Abl;Acox57D-d;Acsl;Actn;akirin;Amun;aos;AP-1gamma;Arf51F;Arf79F;arg;Argk;Atg17;Atg4a;Atg5;Atg8a;babos;ben;beta-Spec;Blimp-1;bru2;bs;bun;by;c12.2;Ca-alpha1T;Cad87A;CaMKI;CanB2;Cbp80;cDIP;CDK2AP1;CdsA;CG10321;CG10341;CG10376;CG10470;CG11771;CG11811;CG12170;CG12773;CG13014;CG13220;CG13397;CG13506;CG13856;CG13907;CG14442;CG1486;CG15098;CG1578;CG16704;CG16756;CG16926;CG1718;CG17278;CG1737;CG2186;CG220…
62	geneSet	transfac_pro__M07634	4.31	0.0381	crp (directAnnotation).		494	4999	26-29-p;Abl;Acox57D-d;Acsl;Act87E;Actn;Ada2b;Adck;AdenoK;akirin;AlaRS-m;Aldh;aos;AP-1gamma;Aprt;ArfGAP1;arg;Argk;Atg17;Atg2;Atg6;Atg8a;Atg9;ATP8B;ATPsynD;ATPsynE;ATPsyngamma;beg;Bet1;Bet5;beta'COP;betaTub97EF;bgm;Blimp-1;Blos2;blw;boca;bru2;bs;btz;bun;by;c12.2;Ca-alpha1T;Cad87A;Cad99C;CanB2;Ccs;CDK2AP1;CdsA;CG10068;CG10194;CG10195;CG10321;CG10324;CG10376;CG10399;CG10479;CG10863;CG10932;CG11073;CG…
63	geneSet	transfac_pro__M07692	4.29	0.038	vri (directAnnotation).	CG7786; Pdp1; REPTOR-BP; gt; hng1 (inferredBy_MotifSimilarity).	132	1237	arg;Argk;ATPsynbeta;ATPsynC;ATPsynCF6;ATPsyndelta;ATPsynE;ATPsynF;ATPsynO;beta-Spec;betaTub56D;Blimp-1;blw;bru2;bs;bsf;bun;by;Ca-alpha1T;Cad87A;CG10932;CG11073;CG1124;CG11876;CG12099;CG13506;CG13551;CG15649;CG1698;CG17544;CG18343;CG1907;CG31637;CG31778;CG3267;CG34115;CG34417;CG3638;CG3714;CG43066;CG43078;CG43861;CG4858;CG5028;CG5044;CG5397;CG5646;CG5903;CG6543;CG6766;CG6805;CG6950;CG7011;CG7083;C…
64	geneSet	predrem__nrMotif2189	4.26	0.0379			314	3234	26-29-p;Abl;Acox57D-d;Acsl;Actn;akirin;Amun;aos;AP-1gamma;AP-2alpha;Arf51F;arg;Argk;Atg17;Atg4a;Atg5;Atg8a;babos;ben;betaTub56D;betaTub97EF;Blimp-1;bru2;bs;btz;bun;by;c12.2;Ca-alpha1T;Cad87A;CaMKI;CanB2;Cbp80;CDK2AP1;CdsA;CG10068;CG10321;CG10341;CG10376;CG10425;CG10470;CG11771;CG11811;CG11857;CG12170;CG1265;CG12773;CG13014;CG13220;CG13397;CG13506;CG13856;CG13907;CG14153;CG14442;CG1486;CG15098;CG1…
65	geneSet	tiffin__TIFDMEM0000062	4.26	0.0379			301	3388	26-29-p;Abl;Acox57D-d;Acsl;Act87E;Actn;akirin;alc;AP-1gamma;AP-2alpha;Aprt;Arf51F;arg;Argk;Atg4a;Atg5;Atg8a;ATPsynB;ATPsynG;babos;ben;Bet5;beta-Spec;betaTub56D;betaTub97EF;Blimp-1;bru2;bs;bun;by;c12.2;Ca-alpha1T;Cad87A;Cad99C;CaMKI;CanB2;Cbp80;Ccs;CDK2AP1;CG10321;CG10341;CG10376;CG10479;CG1105;CG11811;CG12170;CG13014;CG13319;CG13506;CG13551;CG1371;CG13856;CG13907;CG14767;CG1674;CG17233;CG17278;CG…
66	geneSet	cisbp__M1167	4.25	0.0378			245	2467	Abl;Acox57D-d;Acsl;Actn;akirin;Amun;aos;AP-1gamma;AP-2alpha;Arf51F;arg;Argk;Atg18a;Atg4a;Atg5;Atg8a;babos;ben;Blimp-1;bru2;bs;bun;by;Ca-alpha1T;Cad87A;CaMKI;CanB2;Cbp80;cDIP;CDK2AP1;CdsA;CG10321;CG10341;CG10376;CG10470;CG11073;CG11771;CG11811;CG12170;CG12773;CG13220;CG13506;CG13907;CG14442;CG1486;CG15098;CG1578;CG16756;CG16926;CG17278;CG1737;CG2186;CG2200;CG2924;CG2926;CG30151;CG30291;CG30499;CG3…
67	geneSet	cisbp__M4249	4.17	0.0375		CG7786; vri (inferredBy_MotifSimilarity).Pdp1; gt (inferredBy_MotifSimilarity_n_Orthology).	157	1554	Abl;Acon;Actn;Adck;AdenoK;Aldh;arg;Argk;Atg2;ATPsynB;ATPsynC;ATPsynCF6;ATPsynD;ATPsyndelta;ATPsynE;ATPsynF;ATPsynO;beta-Spec;betaTub97EF;bgm;Blimp-1;blw;bs;bsf;bun;Cad87A;CG11073;CG11811;CG11835;CG11876;CG12093;CG12581;CG13506;CG14442;CG15649;CG2118;CG2145;CG3061;CG31523;CG31637;CG32576;CG32649;CG3267;CG34115;CG3420;CG3529;CG3961;CG43066;CG43078;CG43861;CG4678;CG4729;CG5028;CG5377;CG5758;CG6000;C…
68	geneSet	cisbp__M4881	4.17	0.0375	ZIPIC (directAnnotation).		351	3856	26-29-p;Abl;Acox57D-d;Act87E;Actn;Ada2b;aos;AP-2alpha;Arf51F;Arf79F;ArfGAP1;arg;Argk;Atg17;ATPsynC;ATPsynD;ATPsynG;ATPsyngamma;ATPsynO;Bap60;betaTub56D;betaTub97EF;Blimp-1;blw;boca;botv;bru2;bs;bun;by;Ca-alpha1T;Cad87A;Cat;CdsA;CG10479;CG11073;CG11752;CG11811;CG11857;CG11876;CG12773;CG12895;CG1299;CG1309;CG13220;CG13506;CG13625;CG1371;CG13920;CG14153;CG15203;CG17059;CG1718;CG17233;CG17271;CG17278…
69	geneSet	homer__AACAGCTGTTHN_E-box	4.14	0.0373		amos (inferredBy_MotifSimilarity).crp (inferredBy_MotifSimilarity_n_Orthology).	434	4565	26-29-p;Abl;Acox57D-d;Acsl;Act87E;Actn;Ada2b;Adck;AdenoK;akirin;AlaRS-m;Aldh;aos;AP-1gamma;Aprt;arg;Argk;Atg17;Atg2;Atg6;Atg8a;Atg9;atl;ATP8B;ATPsynD;ATPsynE;ATPsyngamma;beg;Bet1;beta'COP;betaTub97EF;bgm;Blimp-1;Blos2;blw;boca;bru2;bs;btz;bun;by;c12.2;Ca-alpha1T;Cad87A;Cad99C;CanB2;Ccs;CDK2AP1;CdsA;CG10194;CG10195;CG10321;CG10324;CG10376;CG10399;CG10479;CG10863;CG10932;CG11134;CG11147;CG11151;CG1…
70	geneSet	flyfactorsurvey__CG7928_SOLEXA_5_FBgn0039740	4.13	0.0373	ZIPIC (directAnnotation).		325	3506	26-29-p;Abl;Acox57D-d;Act87E;Ada2b;aos;AP-2alpha;Arf51F;Arf79F;arg;Argk;Atg17;ATPsynC;ATPsynD;ATPsynG;ATPsyngamma;ATPsynO;Bap60;betaTub56D;betaTub97EF;Blimp-1;blw;boca;botv;bru2;bs;bun;by;Ca-alpha1T;Cad87A;Cat;CdsA;CG11073;CG11752;CG11811;CG11857;CG11876;CG12773;CG12895;CG1299;CG1309;CG13220;CG13506;CG13625;CG1371;CG13920;CG14153;CG17059;CG1718;CG17233;CG17278;CG1737;CG17508;CG17597;CG1824;CG1907…
71	geneSet	cisbp__M6368	4.08	0.0371	vri (inferredBy_Orthology).	gt (inferredBy_MotifSimilarity).CG7786; Pdp1 (inferredBy_MotifSimilarity_n_Orthology).	132	1209	AlaRS-m;arg;Argk;ATPsynB;ATPsynC;ATPsynCF6;ATPsyndelta;ATPsynE;ATPsynF;ATPsynG;ATPsynO;beta-Spec;betaTub56D;blw;bru2;bs;Ca-alpha1T;Cad87A;CG11073;CG11147;CG11835;CG11876;CG12093;CG13126;CG14442;CG15649;CG1698;CG31523;CG31637;CG34115;CG34417;CG3529;CG42319;CG42327;CG43066;CG43078;CG43861;CG5028;CG5397;CG5805;CG5946;CG6310;CG6950;CG7011;CG7280;CG7470;CG7630;CG7920;CG7987;CG8814;CG9297;CG9399;ck;ckn…
72	geneSet	taipale__HNF4A_full_RRGGTCAAAGTCCRNN_repr	4.07	0.037	Hnf4 (inferredBy_Orthology).	Hr78; svp; usp (inferredBy_MotifSimilarity_n_Orthology).	89	852	Abl;Acox57D-d;Acsl;Adck;alc;Arc42;Blimp-1;bs;bun;Ca-alpha1T;Cat;CdsA;CG10795;CG11147;CG11151;CG11208;CG17508;CG18135;CG1907;CG2862;CG31523;CG31689;CG32521;CG32795;CG43066;CG5009;CG5590;CG6543;CG6746;CG7011;CG7470;CG7920;CG7970;CG8036;CG9577;CG9812;ckn;clt;colt;Cpr;CPT2;CTPsyn;Cyp12e1;Cyp4d20;Cyt-b5;Diap1;dnc;EloB;FER;FRG1;frj;fsd;GalNAc-T1;GstT1;GstT4;Hmu;Hs6st;iPLA2-VIA;Irp-1B;kst;l(2)k09913;lac…
73	geneSet	hocomoco__NFIL3_HUMAN.H10MO.C	4.06	0.037	vri (inferredBy_Orthology).	gt (inferredBy_MotifSimilarity).CG7786; Pdp1 (inferredBy_MotifSimilarity_n_Orthology).	172	1742	Acon;AlaRS-m;arg;Argk;ATPsynB;ATPsynC;ATPsynCF6;ATPsynD;ATPsyndelta;ATPsynE;ATPsynF;ATPsynG;ATPsynO;beta-Spec;betaTub56D;bgm;Blimp-1;blw;bru2;bs;Ca-alpha1T;Cad87A;CG11073;CG11147;CG11835;CG11876;CG12093;CG13126;CG14442;CG15649;CG1674;CG1698;CG17544;CG2145;CG31523;CG31637;CG31688;CG34115;CG34417;CG3529;CG3638;CG42319;CG42327;CG43066;CG43078;CG43759;CG43861;CG5028;CG5397;CG5567;CG5805;CG5903;CG5946…
74	geneSet	cisbp__M0272	4.05	0.0369		Atf6; CrebA (inferredBy_MotifSimilarity).	89	850	AnxB9;AP-2alpha;arg;ATPsynC;ATPsynCF6;bru2;bs;bun;Ca-alpha1T;CG10424;CG11857;CG12237;CG13887;CG1486;CG17508;CG17598;CG1785;CG18542;CG1907;CG1969;CG2918;CG31637;CG31688;CG31915;CG32521;CG34417;CG3638;CG3714;CG4266;CG43066;CG43078;CG45049;CG5758;CG5861;CG6428;CG7011;CG7966;CG8331;CG8405;CG8545;CG8771;CG9297;CG9911;ckn;Cnx99A;Cyp6v1;Diap1;dnc;dsx;Egfr;elav;Gfat2;h;heix;Hs6st;l(2)efl;Lim1;lute;Mi-2;M…
75	geneSet	transfac_pro__M07669	4.01	0.0368	Atf6 (directAnnotation).	CrebA; Xbp1 (inferredBy_MotifSimilarity).	119	1207	alphaCOP;AnxB9;aos;AP-2alpha;Arf51F;Atg4a;atl;beg;Bet1;betaTub97EF;Blimp-1;boca;bru2;bs;bun;Ca-alpha1T;Cad87A;Catsup;CG10424;CG10479;CG11857;CG12237;CG13856;CG13887;CG1486;CG17508;CG17598;CG1785;CG18542;CG1907;CG1969;CG2767;CG2918;CG31689;CG31915;CG32521;CG32939;CG34417;CG3638;CG43066;CG4598;CG5646;CG5861;CG6950;CG7011;CG7966;CG8331;CG8771;CG9297;CG9572;CG9911;ckn;cpx;crc;CtsB1;Cyp6v1;Diap1;Dif;d…
76	geneSet	tiffin__TIFDMEM0000091	3.99	0.0367			255	2593	a6;Abl;Ada2b;akirin;alc;aos;AP-2alpha;Arc42;Arf51F;arg;Argk;Arp6;Atg8a;ATP8B;ATPsynB;ATPsynbeta;ATPsynD;Bet5;beta-Spec;betaTub56D;betaTub97EF;blw;bru2;bun;by;Ca-alpha1T;CDK2AP1;CG10479;CG11070;CG11073;CG11208;CG11679;CG12007;CG12093;CG12170;CG12338;CG12822;CG13067;CG13397;CG13506;CG13893;CG14767;CG14945;CG16935;CG16953;CG17385;CG17598;CG1824;CG18853;CG1910;CG2118;CG30394;CG31548;CG32280;CG32521;C…
77	geneSet	flyfactorsurvey__crp_SANGER_10_FBgn0001994	3.93	0.0364	crp (directAnnotation).		463	4996	26-29-p;Abl;Acsl;Act87E;Actn;Ada2b;Adck;akirin;AlaRS-m;Aldh;aos;AP-1gamma;Aprt;arg;Argk;Atg17;Atg2;Atg6;Atg8a;Atg9;ATP8B;ATPsynD;ATPsynE;ATPsyngamma;beg;ben;betaGlu;betaTub56D;betaTub97EF;bgm;Blimp-1;Blos2;blw;boca;bru2;bs;btz;bun;by;c12.2;Ca-alpha1T;Cad87A;Cad99C;CanB2;Cat;Cbp80;cDIP;CDK2AP1;CG10031;CG10068;CG10194;CG10195;CG10324;CG10376;CG10479;CG10932;CG11073;CG11134;CG11147;CG11151;CG11200;C…
78	geneSet	transfac_pro__M00713	3.91	0.0363	Tbp; Trf; Trf2 (inferredBy_Orthology).		195	2166	Abl;Acox57D-d;Actn;Amun;aos;AP-1gamma;Arf51F;arg;Argk;Atg17;Atg4a;Atg8a;atl;betaTub56D;betaTub97EF;Blimp-1;bru2;bs;bun;by;Ca-alpha1T;Cad87A;CaMKI;CanB2;Cbp80;CDK2AP1;CdsA;CG10341;CG10376;CG10470;CG12170;CG12773;CG13397;CG13857;CG13907;CG14442;CG1578;CG18343;CG2118;CG2186;CG2924;CG30151;CG30291;CG30499;CG31064;CG31637;CG31688;CG32521;CG32576;CG3301;CG33080;CG34331;CG34417;CG3638;CG3714;CG3961;CG42…
79	geneSet	cisbp__M5528	3.9	0.0362	Hnf4 (inferredBy_Orthology).	Hr78; svp; usp (inferredBy_MotifSimilarity_n_Orthology).	87	851	Abl;Acox57D-d;Acsl;Adck;alc;aos;Arc42;Blimp-1;bun;Ca-alpha1T;Cat;CdsA;CG10795;CG11147;CG11151;CG11208;CG17508;CG18135;CG1907;CG2862;CG31523;CG31689;CG32521;CG32795;CG43066;CG5009;CG5590;CG6543;CG6746;CG7011;CG7470;CG7920;CG7970;CG9577;ckn;clt;colt;Cpr;CPT2;Cyp12e1;Cyp4d20;Cyt-b5;Diap1;dnc;EloB;FER;FRG1;frj;fsd;GalNAc-T1;GstT1;GstT4;Hmu;Hs6st;iPLA2-VIA;Irp-1B;kst;l(2)k09913;lace;lbl;Lim1;luna;Mfe2…
80	geneSet	cisbp__M5272	3.89	0.0362	vri (directAnnotation).	CG7786; gt (inferredBy_MotifSimilarity).Pdp1 (inferredBy_MotifSimilarity_n_Orthology).	190	2032	Acon;Acsl;AlaRS-m;alc;aos;AP-2alpha;arg;Argk;ATPsynbeta;ATPsynC;ATPsynCF6;ATPsynD;ATPsyndelta;ATPsynE;ATPsynF;ATPsynO;beta-Spec;betaTub56D;Blimp-1;blw;boca;bru2;bs;bun;by;Ca-alpha1T;Cad87A;CG11073;CG11876;CG13126;CG13551;CG13856;CG13857;CG15293;CG15649;CG1698;CG17544;CG1824;CG18343;CG1907;CG2765;CG30394;CG31637;CG31778;CG3267;CG33110;CG34115;CG34417;CG3638;CG3663;CG3714;CG42327;CG43066;CG43078;CG…
81	geneSet	flyfactorsurvey__vri_SANGER_5_FBgn0016076	3.88	0.0361	vri (directAnnotation).	CG7786; gt (inferredBy_MotifSimilarity).Pdp1 (inferredBy_MotifSimilarity_n_Orthology).	105	1031	alc;aos;arg;Argk;ATPsynbeta;ATPsynC;ATPsynCF6;ATPsyndelta;ATPsynE;ATPsynF;ATPsynO;beta-Spec;betaTub56D;Blimp-1;blw;bs;bun;CG11073;CG11876;CG13551;CG13857;CG15649;CG1698;CG17544;CG1907;CG31778;CG34115;CG34417;CG3638;CG3663;CG43066;CG43861;CG5805;CG6543;CG6950;CG7011;CG7920;CG8199;CG9399;Cisd2;Cnx99A;corto;COX4;COX5A;COX5B;COX6B;COX7C;Cpr76Bd;cpx;cype;Cyt-c1;Dip-B;DNaseII;egl;elav;FER;Fit1;Gs1l;Jhe…
82	geneSet	cisbp__M6277	3.86	0.0361	CG7786; Pdp1; gt (inferredBy_Orthology).	vri (inferredBy_MotifSimilarity).	368	4229	a6;Abl;Acon;Acsl;Actn;Ada2b;Adck;AlaRS-m;alc;Aldh;aos;AP-2alpha;ArfGAP1;arg;Argk;Atg17;atl;ATP8B;ATPsynB;ATPsynbeta;ATPsynC;ATPsynCF6;ATPsyndelta;ATPsynE;ATPsynF;ATPsynG;ATPsyngamma;ATPsynO;babos;Bet5;beta-Spec;betaGlu;betaTub56D;betaTub97EF;Blimp-1;blw;bru2;bs;bsf;bun;Ca-alpha1T;Cad87A;Cat;Cbp80;CG10479;CG10932;CG11073;CG1124;CG11811;CG11835;CG11876;CG12007;CG12099;CG12170;CG12338;CG13506;CG1355…
83	geneSet	hocomoco__HLF_HUMAN.H10MO.C	3.85	0.036	CG7786; Pdp1; gt (inferredBy_Orthology).	vri (inferredBy_MotifSimilarity).	401	4609	a6;Abl;Acon;Acox57D-d;Acsl;Actn;Ada2b;Adck;AlaRS-m;alc;Aldh;aos;AP-1-2beta;AP-2alpha;ArfGAP1;arg;Argk;Atg17;Atg2;atl;ATP8B;ATPsynB;ATPsynbeta;ATPsynC;ATPsynCF6;ATPsyndelta;ATPsynE;ATPsynF;ATPsynG;ATPsyngamma;ATPsynO;babos;Bet5;beta-Spec;betaGlu;betaTub56D;betaTub97EF;Blimp-1;blw;bru2;bs;bsf;bun;by;Ca-alpha1T;Cad87A;Cat;Cbp80;CG10479;CG10932;CG11073;CG1124;CG11752;CG11811;CG11835;CG11876;CG12007;C…
84	geneSet	cisbp__M0066	3.85	0.036			251	2423	Abl;Acox57D-d;Actn;akirin;Amun;aos;AP-1gamma;AP-2alpha;Arf51F;arg;Argk;Atg17;Atg4a;Atg5;Atg8a;babos;ben;betaTub56D;Blimp-1;bru2;bs;btz;bun;by;c12.2;Ca-alpha1T;Cad87A;CaMKI;CanB2;Cbp80;cDIP;CDK2AP1;CdsA;CG10321;CG10341;CG10376;CG10470;CG11771;CG11811;CG12170;CG12773;CG13506;CG13907;CG14153;CG14442;CG1486;CG1578;CG16704;CG16756;CG16926;CG17278;CG1737;CG2118;CG2186;CG2200;CG2924;CG30151;CG30291;CG30…
85	geneSet	cisbp__M0328	3.83	0.0359			96	943	Acsl;alphaCOP;AnxB9;Arf79F;ATPsynCF6;bru2;bs;bun;Ca-alpha1T;CG10424;CG11857;CG13887;CG14184;CG1486;CG17278;CG17508;CG17598;CG1785;CG18135;CG1824;CG18542;CG2918;CG30394;CG31637;CG31915;CG32521;CG32576;CG3638;CG3714;CG43066;CG5646;CG5758;CG5861;CG7011;CG7470;CG8036;CG8331;CG9297;CG9911;CG9921;ck;ckn;Cnx99A;CtBP;Cyp1;Cyp6v1;Egfr;Fer1HCH;Fer2LCH;Gfat2;h;Hs6st;Kr-h2;kst;Lim1;LRP1;luna;lute;Mi-2;Moca-c…
86	geneSet	cisbp__M6536	3.83	0.0359	Xbp1 (inferredBy_Orthology).		71	618	Act79B;alphaCOP;AnxB9;Arf79F;ATPsynCF6;Bet1;beta'COP;betaCOP;bru2;bs;Ca-alpha1T;CG10321;CG11857;CG12237;CG13833;CG13887;CG1486;CG17598;CG1785;CG18542;CG2918;CG32521;CG3638;CG3714;CG43066;CG43759;CG5861;CG6766;CG9297;CG9911;Cnx99A;cpx;dnc;dsx;ERp60;FASN3;Fer1HCH;Fer2LCH;Fkbp14;Gdi;Gfat2;h;Kr-h2;lbl;Mi-2;Moca-cyp;Mtp;NUCB1;Nup358;Osbp;Ost48;OstDelta;Ostgamma;p115;Pgm;rols;RpS24;RpS28b;Sdc;Sec23;Sec…
87	geneSet	transfac_pro__M07679	3.83	0.0359	CrebA (directAnnotation).	Atf6 (inferredBy_MotifSimilarity).Xbp1 (inferredBy_MotifSimilarity_n_Orthology).	106	991	alphaCOP;AnxB9;AP-2alpha;Arf51F;Arf79F;atl;beg;Bet1;betaTub97EF;Blimp-1;bru2;bs;bun;Cad87A;CG10479;CG11857;CG12237;CG13856;CG13887;CG1486;CG17508;CG17598;CG18542;CG1907;CG1969;CG2767;CG2918;CG31689;CG31915;CG32521;CG32939;CG34417;CG3714;CG3847;CG43066;CG4598;CG5646;CG5861;CG6950;CG7011;CG8331;CG8771;CG9297;CG9911;ck;crc;CtsB1;Cyp6v1;Diap1;Dif;dnc;egl;Fkbp14;GalNAc-T1;Gfat2;GluProRS;Gtp-bp;gus;h;h…
88	geneSet	taipale__Hnf4a_DBD_RRGGTCAAAGTCCRNN	3.82	0.0359	Hnf4 (inferredBy_Orthology).	Hr78; svp; usp (inferredBy_MotifSimilarity_n_Orthology).	100	1045	Abl;Acox57D-d;Acsl;Adck;alc;Aldh;aos;Arc42;ben;Blimp-1;bs;bun;Ca-alpha1T;Cat;cDIP;CdsA;CG10795;CG10932;CG11147;CG11151;CG18135;CG1907;CG2862;CG31523;CG31637;CG31689;CG32521;CG32795;CG42327;CG43066;CG43759;CG5009;CG5590;CG6178;CG6543;CG6746;CG7011;CG7378;CG7470;CG7920;CG7970;CG8036;CG9577;CG9812;ckn;clt;colt;Cpr;CPT2;Cyp4d20;Cyp4e1;Cyp6v1;Cyt-b5;Der-1;Diap1;dnc;Egfr;EloB;FER;FRG1;fsd;GalNAc-T1;Gp1…
89	geneSet	stark__TAACCTC	3.81	0.0359			134	1326	arg;Atg5;ATP8B;ATPsynC;ATPsynCF6;ATPsynD;awd;betaTub56D;betaTub97EF;Blimp-1;blw;bru2;bsf;bun;Ca-alpha1T;Cad87A;CG10324;CG11811;CG12773;CG13856;CG13893;CG16704;CG16817;CG30499;CG31637;CG31689;CG32521;CG32795;CG42327;CG4287;CG43066;CG43759;CG4585;CG5028;CG5142;CG5515;CG5758;CG7430;CG7506;CG7966;CG7987;CG8547;CG9267;CG9297;CG9812;ckn;COX5B;Cpr76Bd;cpx;crq;ctp;Cyp1;Cyp12d1-p;Cyp12e1;cype;Cyt-c1;dco;D…
90	geneSet	cisbp__M4088	3.79	0.0358	CG7786; Pdp1; gt (inferredBy_Orthology).	vri (inferredBy_MotifSimilarity).	256	2719	a6;Abl;Acon;Acsl;Actn;Adck;AlaRS-m;Aldh;aos;AP-2alpha;arg;Argk;ATPsynB;ATPsynbeta;ATPsynC;ATPsynCF6;ATPsynD;ATPsyndelta;ATPsynE;ATPsynF;ATPsynG;ATPsynO;beta-Spec;betaTub56D;bgm;Blimp-1;blw;bru2;bs;bsf;bun;Ca-alpha1T;Cad87A;Cbp80;CG11073;CG1124;CG11876;CG12093;CG12099;CG13126;CG13506;CG13551;CG13856;CG13857;CG13920;CG14442;CG15649;CG16926;CG1698;CG1824;CG1907;CG2118;CG2926;CG30394;CG3061;CG31523;C…
91	geneSet	transfac_public__M00398	3.79	0.0358		CG7786; Pdp1; gt; hng1; vri (inferredBy_MotifSimilarity).	272	3004	Abl;Acon;Acsl;alc;Aldh;aos;AP-2alpha;arg;Argk;Atg17;Atg18a;atl;ATP8B;ATPsynbeta;ATPsynC;ATPsynCF6;ATPsynD;ATPsyndelta;ATPsynE;ATPsynF;ATPsynO;Bet5;beta-Spec;betaTub56D;Blimp-1;blw;bru2;bs;bsf;bun;by;Ca-alpha1T;Cad87A;CG10672;CG10932;CG11073;CG1124;CG11876;CG12099;CG12581;CG1344;CG13506;CG13551;CG13856;CG13857;CG14246;CG15293;CG15611;CG15649;CG1674;CG1698;CG17233;CG17691;CG18258;CG18343;CG1907;CG2…
92	geneSet	swissregulon__sacCer__SPT15	3.78	0.0357	Tbp; Trf; Trf2 (inferredBy_Orthology).		440	4967	Abl;Acox57D-d;Acsl;Act87E;Actn;akirin;alphaSnap;Amun;AnxB10;AnxB9;aos;AP-1gamma;AP-2alpha;Arf51F;arg;Argk;Atg17;Atg18a;Atg4a;Atg5;Atg8a;atl;ATPsynC;babos;ben;beta-Spec;betaTub56D;betaTub97EF;Blimp-1;botv;bru2;bs;btz;bun;by;c12.2;Ca-alpha1T;Cad87A;CaMKI;CanB2;Catsup;Cbp80;cDIP;CDK2AP1;CdsA;CG10068;CG10321;CG10341;CG10376;CG10470;CG11073;CG11200;CG1124;CG11771;CG11811;CG11835;CG12007;CG12170;CG1265…
93	geneSet	cisbp__M2594	3.78	0.0357		CG7786; Pdp1; gt; hng1; vri (inferredBy_MotifSimilarity).	269	2970	Abl;Acon;Acsl;Aldh;aos;AP-2alpha;arg;Argk;Atg17;Atg18a;atl;ATP8B;ATPsynbeta;ATPsynC;ATPsynCF6;ATPsynD;ATPsyndelta;ATPsynE;ATPsynF;ATPsynO;Bet5;beta-Spec;betaTub56D;Blimp-1;blw;bru2;bs;bsf;bun;by;Ca-alpha1T;Cad87A;CG10672;CG10932;CG11073;CG1124;CG11876;CG12099;CG12581;CG1344;CG13506;CG13551;CG13856;CG13857;CG14246;CG15293;CG15611;CG15649;CG1674;CG1698;CG17233;CG17691;CG18258;CG18343;CG1907;CG2118;…
94	geneSet	transfac_pro__M07657	3.78	0.0357	sage (directAnnotation).	ac; amos (inferredBy_MotifSimilarity).HLH54F; nau (inferredBy_MotifSimilarity_n_Orthology).	497	4845	26-29-p;Abl;Acsl;Actn;Ada2b;akirin;AlaRS-m;aos;Aprt;ArfGAP1;Argk;Arp6;AsnRS;Atg17;Atg2;Atg4a;Atg6;Atg8a;atl;ATP8B;ATPsyndelta;ATPsynE;ATPsynG;be;beg;ben;Bet1;Bet5;beta'COP;betaCOP;betaTub56D;betaTub97EF;Blos2;blw;boca;bru2;bs;bsf;bun;by;Ca-alpha1T;Cad87A;CaMKI;Cat;Cbp80;Ccs;cDIP;CDK2AP1;CdsA;CG10324;CG10399;CG10424;CG10479;CG10672;CG10863;CG10932;CG11070;CG11073;CG11127;CG11147;CG11151;CG11200;CG…
95	geneSet	yetfasco__YHL009C_1411	3.78	0.0357			285	3242	Abl;Acon;Acox57D-d;Acsl;Actn;Adck;AdenoK;Aldh;aos;AP-1gamma;arg;Argk;Atg17;Atg2;Atg8a;ATP8B;ATPsynB;ATPsynC;ATPsynCF6;ATPsynD;ATPsyndelta;ATPsynE;ATPsynF;ATPsynG;ATPsynO;babos;beta-Spec;betaTub56D;betaTub97EF;bgm;Blimp-1;blw;bru2;bs;bsf;bun;by;Ca-alpha1T;Cad87A;CanB2;CdsA;CG10194;CG10479;CG11073;CG11391;CG11752;CG11811;CG11835;CG11876;CG12007;CG12093;CG12581;CG13295;CG1344;CG13506;CG13551;CG13856…
96	geneSet	cisbp__M3087	3.77	0.0357		CG7786; Pdp1; gt; hng1; vri (inferredBy_MotifSimilarity).	187	1827	Abl;Acon;Actn;Adck;Aldh;AnxB9;AP-2alpha;arg;Argk;Atg2;ATPsynB;ATPsynC;ATPsynD;ATPsyndelta;ATPsynE;ATPsynF;beta-Spec;betaTub56D;betaTub97EF;bgm;blw;bs;bun;by;CG11073;CG11835;CG11876;CG12007;CG13506;CG13887;CG14767;CG15649;CG18343;CG2118;CG3061;CG31523;CG31637;CG31778;CG32576;CG32649;CG3267;CG34115;CG3420;CG34417;CG3529;CG3638;CG3714;CG3961;CG42808;CG43066;CG43078;CG43861;CG44325;CG4729;CG5028;CG53…
97	geneSet	transfac_public__M00040	3.75	0.0356		CG7786; Pdp1; gt; hng1; vri (inferredBy_MotifSimilarity).	239	2480	Abl;Acon;Acsl;Actn;Adck;AdenoK;Aldh;AnxB9;AP-2alpha;arg;Argk;Atg2;ATPsynB;ATPsynbeta;ATPsynC;ATPsynCF6;ATPsynD;ATPsyndelta;ATPsynE;ATPsynF;ATPsynO;beta-Spec;betaTub56D;betaTub97EF;bgm;Blimp-1;blw;bru2;bs;bsf;bun;by;Ca-alpha1T;Cad87A;CG11073;CG11835;CG11876;CG12007;CG12093;CG12581;CG1344;CG13506;CG13551;CG13856;CG13887;CG14767;CG15649;CG1698;CG18258;CG18343;CG2118;CG2200;CG2818;CG3061;CG31523;CG31…
98	geneSet	cisbp__M2544	3.75	0.0356	Cf2 (directAnnotation).		429	4456	26-29-p;Abl;Acon;Acox57D-d;Acsl;Actn;akirin;alc;alphaSnap;Amun;AnxB10;aos;AP-1-2beta;AP-1gamma;AP-2alpha;Arf51F;arg;Argk;Atg17;Atg18a;Atg4a;Atg5;Atg8a;ATPsynG;babos;ben;beta-Spec;betaTub56D;betaTub97EF;Blimp-1;botv;bru2;bs;btz;bun;by;c12.2;Ca-alpha1T;Cad87A;Cad99C;CaMKI;CanB2;Catsup;Cbp80;Ccs;CDK2AP1;CdsA;CG10068;CG10321;CG10341;CG10376;CG10470;CG11771;CG11811;CG12170;CG12773;CG12895;CG13014;CG13…
99	geneSet	transfac_public__M00013	3.74	0.0355	Cf2 (directAnnotation).		429	4460	26-29-p;Abl;Acon;Acox57D-d;Acsl;Actn;akirin;alc;alphaSnap;Amun;AnxB10;aos;AP-1-2beta;AP-1gamma;AP-2alpha;Arf51F;arg;Argk;Atg17;Atg18a;Atg4a;Atg5;Atg8a;ATPsynG;babos;ben;beta-Spec;betaTub56D;betaTub97EF;Blimp-1;botv;bru2;bs;btz;bun;by;c12.2;Ca-alpha1T;Cad87A;Cad99C;CaMKI;CanB2;Catsup;Cbp80;Ccs;CDK2AP1;CdsA;CG10068;CG10321;CG10341;CG10376;CG10470;CG11771;CG11811;CG12170;CG12773;CG12895;CG13014;CG13…
100	geneSet	hocomoco__CREB3_HUMAN.H10MO.D	3.74	0.0355		Atf6; CrebA; Xbp1 (inferredBy_MotifSimilarity).	112	1161	AnxB9;AP-2alpha;Arf79F;Atg4a;atl;ATPsynCF6;beg;betaTub97EF;Blimp-1;bru2;bs;by;Ca-alpha1T;Cad87A;CG10321;CG10479;CG11857;CG12237;CG13887;CG1486;CG17508;CG17598;CG18343;CG18542;CG1907;CG2767;CG2918;CG31689;CG31915;CG32521;CG32939;CG34417;CG3630;CG3638;CG43861;CG4598;CG5861;CG5946;CG6495;CG6660;CG6950;CG7011;CG7510;CG7966;CG8771;CG9297;ck;CtsB1;Diap1;DNaseII;dnc;egl;ERp60;Fer1HCH;Fer2LCH;Fkbp14;gamm…
101	geneSet	jaspar__MA0015.1	3.73	0.0355	Cf2 (directAnnotation).		452	4838	26-29-p;Abl;Acon;Acox57D-d;Acsl;Act87E;Actn;akirin;alc;alphaSnap;Amun;AnxB10;AnxB9;aos;AP-1-2beta;AP-1gamma;AP-2alpha;Arf51F;arg;Argk;Atg17;Atg18a;Atg4a;Atg5;Atg8a;ATPsynG;babos;ben;beta-Spec;betaTub56D;betaTub97EF;Blimp-1;botv;bru2;bs;btz;bun;by;c12.2;Ca-alpha1T;Cad87A;Cad99C;CaMKI;CanB2;Catsup;Cbp80;Ccs;CDK2AP1;CdsA;CG10068;CG10321;CG10341;CG10376;CG10470;CG1124;CG11771;CG11811;CG12170;CG12581;…
102	geneSet	cisbp__M1849	3.72	0.0354	Cf2 (directAnnotation).		436	4618	26-29-p;Abl;Acon;Acox57D-d;Acsl;Act87E;Actn;akirin;alc;alphaSnap;Amun;AnxB10;AnxB9;aos;AP-1-2beta;AP-1gamma;AP-2alpha;Arf51F;arg;Argk;Atg17;Atg18a;Atg4a;Atg5;Atg8a;ATPsynG;babos;ben;beta-Spec;betaTub56D;betaTub97EF;Blimp-1;botv;bru2;bs;btz;bun;by;c12.2;Ca-alpha1T;Cad87A;Cad99C;CaMKI;CanB2;Catsup;Cbp80;Ccs;CDK2AP1;CdsA;CG10068;CG10321;CG10341;CG10376;CG10470;CG11771;CG11811;CG12170;CG12773;CG12895…
103	geneSet	swissregulon__sacCer__NHP6A	3.72	0.0354			213	2313	Abl;Acox57D-d;Act87E;Actn;akirin;Amun;aos;AP-1gamma;AP-2alpha;Arf51F;arg;Argk;Atg17;Atg4a;Atg8a;babos;Blimp-1;bru2;bs;bun;Ca-alpha1T;Cad87A;CanB2;Cbp80;cDIP;CDK2AP1;CdsA;CG10470;CG11073;CG11771;CG11811;CG12170;CG12773;CG13856;CG13857;CG13907;CG14442;CG1578;CG16756;CG1718;CG17278;CG2118;CG2186;CG30083;CG30151;CG30291;CG30499;CG31523;CG31637;CG31688;CG31689;CG31778;CG32521;CG32576;CG3301;CG33080;CG…
104	geneSet	scertf__zhu.NHP6A	3.71	0.0354			212	2272	Abl;Acox57D-d;Act87E;Actn;akirin;Amun;aos;AP-1gamma;AP-2alpha;Arf51F;arg;Argk;Atg17;Atg4a;Atg8a;babos;Blimp-1;bru2;bs;bun;Ca-alpha1T;Cad87A;CanB2;Cbp80;cDIP;CDK2AP1;CdsA;CG10470;CG11073;CG11771;CG11811;CG12170;CG12773;CG13856;CG13857;CG13907;CG14442;CG1578;CG16756;CG1718;CG17278;CG2118;CG2186;CG30083;CG30151;CG30291;CG30499;CG31523;CG31637;CG31688;CG31689;CG31778;CG32521;CG32576;CG3301;CG33080;CG…
105	geneSet	taipale__GMEB2_DBD_TTACGTAA	3.67	0.0352		vri (inferredBy_MotifSimilarity).	75	689	Argk;Atg2;ATPsynC;ATPsynF;beta-Spec;betaTub56D;bs;bun;CG11876;CG12581;CG1344;CG13907;CG18258;CG18343;CG32521;CG32576;CG3267;CG34417;CG3638;CG3961;CG43066;CG43861;CG6310;CG8067;CG8405;Cpr97Eb;cpx;Cyp12d1-p;cype;DNaseII;Dsp1;Fit1;GalNAc-T1;Hrb27C;Iris;kdn;l(1)G0334;LamC;lbk;luna;Mdh2;Mi-2;Mlc2;ND-18;ND-39;ND-ASHI;ND-B14.5B;ND-B14.7;ND-B18;p115;Pka-C1;porin;Prx3;QIL1;Rab1;REPTOR;RFeSP;RIC-3;RpII140;…
106	geneSet	tiffin__TIFDMEM0000034	3.66	0.0352		CG16779 (inferredBy_MotifSimilarity_n_Orthology).	377	3739	26-29-p;Abl;Acon;Acox57D-d;Acsl;Actn;akirin;alc;alphaSnap;Amun;AnxB10;aos;AP-1gamma;AP-2alpha;Arf51F;arg;Argk;Atg17;Atg4a;Atg5;Atg8a;ATPsynG;babos;ben;beta-Spec;betaTub56D;betaTub97EF;Blimp-1;botv;bru2;bs;bun;by;c12.2;Ca-alpha1T;Cad87A;Cad99C;CaMKI;CanB2;Cbp80;Ccs;CDK2AP1;CdsA;CG10321;CG10341;CG10376;CG10470;CG11771;CG11811;CG12170;CG12773;CG12895;CG13014;CG13220;CG13319;CG13397;CG13506;CG1371;CG…
107	geneSet	predrem__nrMotif233	3.65	0.0351		FoxP; dati (inferredBy_MotifSimilarity).	55	484	Actn;AP-2alpha;Aprt;arg;Atg8a;ben;bun;Ca-alpha1T;CG15201;CG1824;CG31637;CG32521;CG34417;CG43759;CG5174;CG5541;CkIalpha;ctp;dnc;Dsp1;Egfr;elav;FER;HDAC4;Hrb27C;Hs6st;inc;Inx3;kdn;kst;l(1)G0289;l(1)G0334;lbk;Lim1;lute;Mi-2;ogre;osp;ph-d;REPTOR;RpL6;rudhira;Sdc;sesB;sgg;shep;smal;Ten-a;Tgi;Tm1;unc-4;up;Vap33;wdp;wupA
108	geneSet	cisbp__M5496	3.64	0.0351		vri (inferredBy_MotifSimilarity).	74	692	Argk;Atg2;ATPsynC;ATPsynF;beta-Spec;betaTub56D;bs;bun;CG11876;CG12581;CG1344;CG13907;CG18258;CG18343;CG32521;CG32576;CG3267;CG3638;CG3961;CG43066;CG43861;CG6310;CG8067;CG8405;Cpr97Eb;cpx;Cyp12d1-p;cype;DNaseII;Dsp1;Fit1;GalNAc-T1;Hrb27C;Iris;kdn;l(1)G0334;LamC;lbk;luna;Mdh2;Mi-2;Mlc2;ND-18;ND-39;ND-ASHI;ND-B14.5B;ND-B14.7;ND-B18;p115;Pka-C1;porin;Prx3;QIL1;Rab1;REPTOR;RFeSP;RIC-3;RpII140;RpS30;sb…
109	geneSet	cisbp__M6025	3.64	0.0351	Hnf4 (inferredBy_Orthology).	Hr78; svp; usp (inferredBy_MotifSimilarity_n_Orthology).	40	297	Acox57D-d;aos;Arc42;Blimp-1;bun;Cat;CG11147;CG18135;CG2862;CG31689;CG32521;CG6543;CG6746;CG7920;CG7970;CG9577;colt;Cyp4d20;Cyt-b5;Diap1;dnc;EloB;FER;FRG1;fsd;Hmu;Irp-1B;l(2)k09913;lace;luna;Mgstl;MRE16;Mtpalpha;PHGPx;Sar1;ScpX;scu;shep;Thiolase;uzip
110	geneSet	transfac_pro__M07959	3.63	0.035	Hnf4 (directAnnotation).	svp (inferredBy_MotifSimilarity_n_Orthology).	48	360	Acox57D-d;Acsl;Adck;Arc42;Blimp-1;bun;CG11147;CG11151;CG12264;CG18135;CG31689;CG32521;CG5590;CG6178;CG6543;CG6746;CG7970;CG8036;CG9577;CG9812;CPT2;Cyp4d20;Cyt-b5;Der-1;dnc;EloB;FRG1;fsd;GalNAc-T1;Irp-1B;l(1)G0289;l(2)k09913;lace;luna;Mfe2;Mgstl;MRE16;Mtpalpha;PHGPx;Ppt2;qm;REPTOR;Sar1;ScpX;scu;sea;shep;Thiolase
111	geneSet	cisbp__M0363	3.63	0.035		Atf6; CrebA (inferredBy_MotifSimilarity).	147	1584	Abl;Acsl;alphaCOP;AnxB9;AP-2alpha;Arf79F;arg;Atg17;ATPsynCF6;beg;beta'COP;betaTub97EF;blw;bru2;bs;bun;Ca-alpha1T;CG10321;CG10424;CG10479;CG11857;CG12170;CG12237;CG13887;CG1486;CG17278;CG17508;CG17598;CG1785;CG18135;CG18542;CG1907;CG2767;CG2918;CG30394;CG31637;CG31688;CG31915;CG32521;CG32939;CG34417;CG3638;CG3714;CG43066;CG43078;CG43759;CG43861;CG44325;CG45049;CG4598;CG5646;CG5758;CG5861;CG7011;CG…
112	geneSet	taipale__NFIL3_DBD_NRTTACRTAAYN_repr	3.62	0.035	vri (inferredBy_Orthology).	CG7786; Pdp1; gt; hng1; slbo (inferredBy_MotifSimilarity).	168	1751	Acsl;alc;aos;arg;Argk;ATPsynbeta;ATPsynC;ATPsynCF6;ATPsyndelta;ATPsynE;ATPsynF;ATPsynG;ATPsynO;beta-Spec;betaTub56D;betaTub97EF;Blimp-1;blw;boca;bru2;bs;bsf;bun;by;Ca-alpha1T;Cad87A;CG10932;CG11073;CG1124;CG11876;CG12099;CG13506;CG13551;CG13856;CG15649;CG1698;CG17544;CG1824;CG18343;CG1907;CG31523;CG31637;CG31688;CG31778;CG3267;CG33110;CG34115;CG34417;CG3638;CG3663;CG42319;CG43066;CG43078;CG43759;…
113	geneSet	cisbp__M4899	3.61	0.035	crp (directAnnotation).		372	3849	26-29-p;Acsl;Act87E;Actn;Ada2b;Adck;akirin;AlaRS-m;Aldh;aos;Aprt;arg;Argk;Atg17;Atg2;Atg6;Atg8a;Atg9;ATP8B;ATPsynE;ATPsyngamma;beg;ben;betaTub56D;betaTub97EF;bgm;Blimp-1;Blos2;boca;bru2;btz;bun;by;c12.2;Ca-alpha1T;CDK2AP1;CG10068;CG10194;CG10195;CG10324;CG10376;CG10479;CG10932;CG11073;CG11134;CG11151;CG11200;CG11590;CG11601;CG11841;CG12012;CG12099;CG12338;CG12746;CG12895;CG13126;CG13907;CG14511;C…
114	geneSet	swissregulon__hs__ATF6.p2	3.61	0.0349	Atf6 (inferredBy_Orthology).	CrebA (inferredBy_MotifSimilarity).	40	291	Actn;AnxB9;AP-2alpha;ATPsynCF6;bru2;Ca-alpha1T;CG10424;CG11857;CG12237;CG13887;CG17508;CG17598;CG2918;CG31915;CG34417;CG43078;CG45049;CG7011;CG9297;Gtp-bp;h;heix;Mi-2;Nup358;osp;Ostgamma;Pgm;Rab1;Rel;RpII140;RpL35;Sec23;Sec61alpha;Sec61beta;Ten-a;TER94;Tm1;up;Xbp1;Zasp52
115	geneSet	flyfactorsurvey__Cf2-PB_SOLEXA_FBgn0000286	3.59	0.0349	Cf2 (directAnnotation).		397	4255	26-29-p;Abl;Acon;Acox57D-d;Acsl;Actn;akirin;alc;alphaSnap;Amun;AnxB10;aos;AP-1-2beta;AP-1gamma;AP-2alpha;Arf51F;arg;Argk;Atg17;Atg4a;Atg5;Atg8a;ATPsynG;babos;ben;Bet5;beta-Spec;betaTub56D;betaTub97EF;Blimp-1;bru2;bs;bun;by;c12.2;Ca-alpha1T;Cad87A;Cad99C;CaMKI;CanB2;Catsup;Cbp80;Ccs;cDIP;CDK2AP1;CdsA;CG10321;CG10341;CG10376;CG10470;CG10479;CG11771;CG11811;CG12170;CG12773;CG12895;CG13014;CG13220;CG…
116	geneSet	homer__CATCMCTA_Unknown2	3.58	0.0348			403	3851	Actn;aos;AP-1gamma;AP-2alpha;Arf79F;Argk;Arp6;Atg18a;Atg2;Atg5;ATP8B;ATPsynC;ATPsynE;ATPsynF;ATPsynG;ATPsyngamma;ATPsynO;Bap60;beta'COP;betaTub56D;Blimp-1;blw;bocks;bru2;bs;bun;by;Ca-alpha1T;Cad87A;Cat;CDK2AP1;CdsA;CG10274;CG10286;CG10479;CG1105;CG11073;CG11679;CG11752;CG11811;CG11857;CG11876;CG11980;CG12093;CG12170;CG12321;CG12375;CG1265;CG12746;CG12773;CG12895;CG1309;CG13126;CG13220;CG13319;CG1…
117	geneSet	cisbp__M5663	3.58	0.0348	vri (inferredBy_Orthology).	CG7786; Pdp1; gt; hng1; slbo (inferredBy_MotifSimilarity).	164	1697	Acsl;alc;aos;arg;Argk;ATPsynbeta;ATPsynC;ATPsynCF6;ATPsyndelta;ATPsynE;ATPsynF;ATPsynG;ATPsynO;beta-Spec;betaTub56D;betaTub97EF;Blimp-1;blw;boca;bru2;bs;bsf;bun;by;Ca-alpha1T;Cad87A;CG10932;CG11073;CG1124;CG11876;CG12099;CG13506;CG13551;CG13856;CG15649;CG1698;CG17544;CG1824;CG18343;CG1907;CG31523;CG31637;CG31688;CG31778;CG3267;CG33110;CG34115;CG34417;CG3638;CG3663;CG42319;CG43066;CG43078;CG43759;…
118	geneSet	cisbp__M4232	3.55	0.0347			258	2745	26-29-p;Abl;Actn;akirin;alc;alphaSnap;Amun;AP-1-2beta;AP-1gamma;AP-2alpha;Arf51F;arg;Argk;Atg4a;Atg5;Atg8a;ATPsynB;babos;ben;beta-Spec;betaTub56D;betaTub97EF;Blimp-1;bru2;bs;bun;by;Ca-alpha1T;Cad87A;CaMKI;Cbp80;Ccs;CDK2AP1;CdsA;CG10321;CG10341;CG10376;CG10470;CG1124;CG11811;CG12170;CG12773;CG13014;CG13319;CG13506;CG1371;CG13907;CG1578;CG1674;CG16756;CG17233;CG1737;CG17698;CG2118;CG2186;CG2200;CG2…
119	geneSet	swissregulon__sacCer__SIG1	3.55	0.0347	Cnot4 (inferredBy_Orthology).		259	2618	Abl;Acox57D-d;Actn;akirin;Amun;aos;AP-1gamma;AP-2alpha;Arf51F;arg;Argk;Atg17;Atg18a;Atg4a;Atg5;Atg8a;babos;ben;Blimp-1;bru2;bs;btz;bun;by;c12.2;Ca-alpha1T;Cad87A;CaMKI;CanB2;Cbp80;cDIP;CDK2AP1;CdsA;CG10321;CG10341;CG10376;CG10470;CG11771;CG11811;CG12170;CG12773;CG13506;CG13856;CG13907;CG14442;CG1486;CG15098;CG1578;CG16704;CG16756;CG16926;CG17278;CG1737;CG17698;CG2118;CG2186;CG2200;CG2924;CG30151;…
120	geneSet	swissregulon__hs__XBP1.p3	3.55	0.0347	Xbp1 (inferredBy_Orthology).		146	1562	Acsl;Act79B;alphaCOP;AnxB9;AP-1-2beta;Arf79F;ATPsynCF6;Bet1;beta'COP;betaCOP;Blimp-1;bru2;bs;bun;Ca-alpha1T;CG10321;CG10479;CG11073;CG11857;CG12237;CG12338;CG13833;CG13856;CG13887;CG1486;CG1578;CG17271;CG17278;CG17508;CG17598;CG1785;CG18135;CG18542;CG2767;CG2918;CG30499;CG31523;CG31688;CG32521;CG32939;CG3529;CG3638;CG3714;CG42672;CG43066;CG43078;CG5174;CG5646;CG5758;CG5861;CG6613;CG6766;CG6950;CG…
121	geneSet	hocomoco__HNF4A_HUMAN.H10MO.A	3.55	0.0347	Hnf4 (inferredBy_Orthology).	svp (inferredBy_MotifSimilarity_n_Orthology).	71	662	Acox57D-d;Acsl;Adck;Aldh;Arc42;Blimp-1;bru2;bs;bun;Ca-alpha1T;Cat;CdsA;CG11151;CG11208;CG12264;CG17508;CG18135;CG32521;CG32795;CG33110;CG43066;CG4598;CG5397;CG5590;CG5758;CG6543;CG6746;CG7378;CG7470;CG7920;CG7970;CG8036;CG8814;CG9577;clt;CPT2;Cyp12e1;Cyp4d20;Cyt-b5;Diap1;dnc;FER;frj;GalNAc-T1;GstT1;Hmu;Hs6st;iPLA2-VIA;l(2)k09913;lace;Lim1;luna;Mfe2;MRE16;Mtpalpha;PHGPx;PTP-ER;qm;rols;Sap-r;ScpX;s…
122	geneSet	stark__RTATATRTRB	3.55	0.0347	Cf2 (directAnnotation).		435	4671	26-29-p;Abl;Acon;Acox57D-d;Acsl;Act87E;Actn;akirin;alc;alphaSnap;Amun;AnxB10;aos;AP-1-2beta;AP-1gamma;AP-2alpha;Arf51F;arg;Argk;Atg17;Atg18a;Atg4a;Atg5;Atg8a;ATPsynG;babos;ben;Bet5;beta-Spec;betaTub56D;betaTub97EF;Blimp-1;blw;botv;bru2;bs;btz;bun;by;c12.2;Ca-alpha1T;Cad87A;Cad99C;CaMKI;CanB2;Catsup;Cbp80;Ccs;CDK2AP1;CdsA;CG10068;CG10321;CG10341;CG10376;CG10470;CG11771;CG11811;CG12170;CG12581;CG12…
123	geneSet	transfac_public__M00483	3.54	0.0346	Atf6 (inferredBy_Orthology).	CrebA (inferredBy_MotifSimilarity).	25	135	AnxB9;AP-2alpha;ATPsynCF6;bru2;Ca-alpha1T;CG11857;CG12237;CG13887;CG17508;CG17598;CG2918;CG31915;CG9297;Mi-2;Nup358;osp;Ostgamma;Pgm;Rab1;Sec23;Sec61beta;Ten-a;TER94;Tm1;Zasp52
124	geneSet	transfac_pro__M01631	3.54	0.0346	Cnot4 (inferredBy_Orthology).		260	2629	Abl;Acox57D-d;Actn;akirin;Amun;aos;AP-1gamma;AP-2alpha;Arf51F;arg;Argk;Atg17;Atg18a;Atg4a;Atg5;Atg8a;babos;ben;Blimp-1;bru2;bs;btz;bun;by;c12.2;Ca-alpha1T;Cad87A;CaMKI;CanB2;Cbp80;cDIP;CDK2AP1;CdsA;CG10321;CG10341;CG10376;CG10470;CG11771;CG11811;CG12170;CG12773;CG13506;CG13856;CG13907;CG14442;CG1486;CG15098;CG1578;CG16704;CG16756;CG16926;CG17278;CG1737;CG17698;CG2118;CG2186;CG2200;CG2924;CG30151;…
125	geneSet	cisbp__M0875	3.54	0.0346			401	4399	26-29-p;Abl;Acox57D-d;Acsl;Act87E;Actn;akirin;alc;Amun;AnxB10;aos;AP-1-2beta;AP-1gamma;AP-2alpha;Arf51F;ArfGAP1;arg;Argk;Atg17;Atg18a;Atg4a;Atg5;Atg8a;ATPsynB;babos;ben;beta-Spec;betaTub56D;betaTub97EF;Blimp-1;bru2;bs;btz;bun;by;c12.2;Ca-alpha1T;Cad87A;Cad99C;CaMKI;CanB2;Cbp80;Ccs;cDIP;CDK2AP1;CdsA;CG10068;CG10321;CG10341;CG10376;CG10425;CG10470;CG11771;CG11811;CG11857;CG12170;CG12773;CG12895;CG1…
126	geneSet	jaspar__MA0379.1	3.54	0.0346	Cnot4 (inferredBy_Orthology).		260	2630	Abl;Acox57D-d;Actn;akirin;Amun;aos;AP-1gamma;AP-2alpha;Arf51F;arg;Argk;Atg17;Atg18a;Atg4a;Atg5;Atg8a;babos;ben;Blimp-1;bru2;bs;btz;bun;by;c12.2;Ca-alpha1T;Cad87A;CaMKI;CanB2;Cbp80;cDIP;CDK2AP1;CdsA;CG10321;CG10341;CG10376;CG10470;CG11771;CG11811;CG12170;CG12773;CG13506;CG13856;CG13907;CG14442;CG1486;CG15098;CG1578;CG16704;CG16756;CG16926;CG17278;CG1737;CG17698;CG2118;CG2186;CG2200;CG2924;CG30151;…
127	geneSet	yetfasco__YER068W_556	3.54	0.0346	Cnot4 (inferredBy_Orthology).		270	2748	Abl;Acox57D-d;Actn;akirin;Amun;aos;AP-1gamma;AP-2alpha;Arf51F;arg;Argk;Atg17;Atg18a;Atg4a;Atg5;Atg8a;babos;ben;Blimp-1;bru2;bs;btz;bun;by;c12.2;Ca-alpha1T;Cad87A;CaMKI;CanB2;Cbp80;cDIP;CDK2AP1;CdsA;CG10068;CG10321;CG10341;CG10376;CG10470;CG11771;CG11811;CG12170;CG12773;CG13506;CG13856;CG13907;CG14153;CG14442;CG1486;CG15098;CG1578;CG16704;CG16756;CG16926;CG17278;CG1737;CG17698;CG2118;CG2186;CG2200…
128	geneSet	tiffin__TIFDMEM0000109	3.54	0.0346			334	3518	Acon;Acox57D-d;akirin;Aldh;alphaCOP;alphaSnap;AP-1gamma;AP-2alpha;Arf79F;AsnRS;Atg17;Atg18a;Atg2;Atg6;atl;ATPsynB;ATPsynE;Bet5;betaTub56D;betaTub97EF;blw;bru2;bs;bun;by;c12.2;Ca-alpha1T;Cbp80;CDK2AP1;CdsA;CG10068;CG10274;CG10424;CG10479;CG10932;CG11752;CG11857;CG11876;CG12093;CG1213;CG12321;CG12338;CG12375;CG1265;CG12895;CG13126;CG13220;CG13625;CG13865;CG14153;CG14184;CG14715;CG1529;CG1550;CG1578…
129	geneSet	cisbp__M0359	3.52	0.0346		Atf6; CrebA (inferredBy_MotifSimilarity).Xbp1 (inferredBy_MotifSimilarity_n_Orthology).	101	978	Acsl;alphaCOP;AnxB9;Arf79F;ATPsynCF6;Bet1;betaTub97EF;blw;bru2;bs;bun;Ca-alpha1T;CG10321;CG10341;CG10479;CG11857;CG12237;CG13887;CG1486;CG17278;CG17508;CG17598;CG1785;CG18542;CG2918;CG31637;CG31688;CG31915;CG32521;CG32939;CG3663;CG3714;CG43066;CG43078;CG43861;CG5646;CG5758;CG5861;CG7011;CG7470;CG7966;CG8331;CG8545;CG9297;CG9911;ck;ckn;CtBP;dnc;Egfr;Eglp4;Fer1HCH;Fer2LCH;Gfat2;h;Hs6st;htt;Idgf5;Li…
130	geneSet	yetfasco__YDR081C_1050	3.52	0.0345			257	2758	26-29-p;Abl;Actn;akirin;alc;alphaSnap;Amun;AP-1-2beta;AP-1gamma;AP-2alpha;Arf51F;arg;Argk;Atg4a;Atg5;Atg8a;ATPsynB;babos;ben;beta-Spec;betaTub56D;betaTub97EF;Blimp-1;bru2;bs;bun;by;Ca-alpha1T;Cad87A;CaMKI;Cbp80;Ccs;CDK2AP1;CdsA;CG10321;CG10341;CG10376;CG10470;CG1124;CG11811;CG12170;CG12773;CG13014;CG13319;CG13506;CG1371;CG13907;CG1578;CG1674;CG16756;CG17233;CG1737;CG17698;CG2118;CG2186;CG2200;CG2…
131	geneSet	scertf__spivak.CIN5	3.5	0.0345		CG6272; crc; gt (inferredBy_MotifSimilarity).CG7786; Pdp1 (inferredBy_MotifSimilarity_n_Orthology).	166	1837	Acon;Actn;Adck;AdenoK;AP-1gamma;arg;Argk;ATPsynB;ATPsynbeta;ATPsynC;ATPsynCF6;ATPsynF;ATPsynO;beta-Spec;betaTub56D;Blimp-1;blw;bru2;bs;bun;by;Ca-alpha1T;CdsA;CG11073;CG11811;CG11876;CG12581;CG14442;CG15649;CG17544;CG2118;CG2145;CG2765;CG30394;CG31523;CG31637;CG31688;CG32576;CG32795;CG34115;CG3420;CG42319;CG42327;CG43066;CG43078;CG43861;CG4678;CG5028;CG5532;CG5805;CG5946;CG6310;CG6503;CG6638;CG674…
132	geneSet	stark__GTATNWATA	3.49	0.0344			249	2644	Abl;Act87E;Actn;Amun;aos;AP-1gamma;AP-2alpha;Arf51F;arg;Argk;Atg17;Atg4a;Atg5;Atg8a;babos;betaTub56D;Blimp-1;botv;bru2;bs;bun;by;c12.2;Ca-alpha1T;Cad87A;Cad99C;CaMKI;CanB2;Cbp80;CDK2AP1;CG10341;CG10376;CG10527;CG11811;CG12391;CG12773;CG12895;CG13220;CG13397;CG13506;CG1371;CG13907;CG13920;CG14153;CG14442;CG1578;CG1674;CG16756;CG17233;CG17278;CG1737;CG17698;CG18343;CG2118;CG2186;CG2200;CG2316;CG292…
133	geneSet	cisbp__M2978	3.48	0.0344	Atf6 (inferredBy_Orthology).	CrebA (inferredBy_MotifSimilarity).	26	157	AnxB9;AP-2alpha;ATPsynCF6;bru2;Ca-alpha1T;CG11857;CG13887;CG17508;CG17598;CG2918;CG31915;CG45049;CG9297;Mi-2;Nup358;Ostgamma;Pgm;Rab1;RpII140;Sec23;Sec61beta;Ten-a;TER94;Tm1;up;Zasp52
134	geneSet	elemento__ACACGTCA	3.48	0.0343			41	315	alphaCOP;boca;bs;bun;Catsup;CG1486;CG17508;CG1785;CG18542;CG1907;CG2767;CG2918;CG32521;CG32939;CG4266;CG43066;CG4598;CG5861;CG6428;CG9911;Cnx99A;cpx;Dif;dsx;Fer1HCH;Fer2LCH;gammaCOP;Hs6st;Kr-h2;Mtp;NUCB1;OstDelta;p115;scat;Slh;smal;Surf4;Ten-a;up;Xbp1;Zasp52
135	geneSet	bergman__Cf2	3.46	0.0343	Cf2 (directAnnotation).		454	4838	26-29-p;Abl;Acon;Acox57D-d;Acsl;Act87E;Actn;AdenoK;akirin;alc;alphaSnap;Amun;AnxB10;AnxB9;aos;AP-1-2beta;AP-1gamma;AP-2alpha;Arf51F;arg;Argk;Atg17;Atg18a;Atg4a;Atg5;Atg8a;ATPsynG;babos;ben;beta-Spec;betaTub56D;betaTub97EF;Blimp-1;botv;bru2;bs;btz;bun;by;c12.2;Ca-alpha1T;Cad87A;Cad99C;CaMKI;CanB2;Catsup;Cbp80;Ccs;CDK2AP1;CdsA;CG10068;CG10321;CG10341;CG10376;CG10470;CG11771;CG11811;CG12170;CG12773;…
136	geneSet	cisbp__M4924	3.44	0.0342	Dref (directAnnotation).		307	2936	26-29-p;a6;Actn;AdenoK;AlaRS;alphaSnap;AMPKalpha;aos;AP-1gamma;AP-2alpha;Arf79F;ArfGAP1;arg;Argk;AsnRS;Atg17;Atg5;Atg8a;atl;ATPsynC;ATPsynE;ATPsynF;ATPsynG;beta'COP;betaTub56D;betaTub97EF;blw;bru2;bs;bsf;bun;by;Ca-alpha1T;Cad87A;Cat;Catsup;Ccs;cDIP;CG10194;CG10195;CG10286;CG10324;CG10470;CG10479;CG11073;CG11377;CG11555;CG11811;CG11835;CG11851;CG11876;CG12321;CG12338;CG12746;CG12773;CG13397;CG1355…
137	geneSet	neph__UW.Motif.0028	3.43	0.0341			387	4531	a6;Acsl;Act87E;Actn;Ada2b;akirin;Aldh;alphaCOP;alphaSnap;aos;AP-2alpha;Arf51F;ArfGAP1;arg;Argk;Atg18a;Atg5;Atg6;Atg8a;Atg9;atl;ATP8B;ATPsynB;ATPsynD;ATPsynE;ATPsynF;ATPsynG;ATPsynO;beta'COP;betaTub56D;betaTub97EF;Blimp-1;blw;bocks;bru2;bs;btz;bun;by;Ca-alpha1T;Cad87A;CG10321;CG10479;CG11127;CG11590;CG11752;CG11857;CG11876;CG11980;CG12338;CG12773;CG12895;CG1299;CG13067;CG1309;CG13126;CG13220;CG133…
138	geneSet	transfac_public__M00228	3.42	0.0341	CG7786; Pdp1; gt (inferredBy_Orthology).	vri (inferredBy_MotifSimilarity).	186	1883	Acon;Actn;Adck;AlaRS-m;aos;AP-2alpha;arg;Argk;ATPsynB;ATPsynbeta;ATPsynC;ATPsynCF6;ATPsynD;ATPsyndelta;ATPsynE;ATPsynF;ATPsynO;beta-Spec;Blimp-1;blw;bru2;bs;bsf;bun;Ca-alpha1T;CG11073;CG1124;CG11876;CG12170;CG13551;CG13857;CG14442;CG15649;CG1698;CG1907;CG2145;CG2926;CG31523;CG31637;CG32576;CG3267;CG34115;CG34417;CG3529;CG3638;CG3714;CG42327;CG43066;CG43078;CG43759;CG43861;CG4678;CG5028;CG5397;CG5…
139	geneSet	factorbook__HNF4	3.37	0.0339	Hnf4 (inferredBy_Orthology).	svp (inferredBy_MotifSimilarity_n_Orthology).	87	833	Acox57D-d;Acsl;Adck;Aldh;aos;Arc42;Argk;bgm;Blimp-1;bru2;bs;bun;Ca-alpha1T;Cat;CdsA;CG10195;CG11151;CG11208;CG12264;CG17508;CG18135;CG31689;CG31778;CG32521;CG32795;CG33110;CG43066;CG4598;CG5009;CG5397;CG5590;CG6543;CG6746;CG7378;CG7470;CG7920;CG7970;CG8036;CG8814;CG9577;clt;CPT2;Cyp12e1;Cyp4d20;Cyt-b5;Diap1;dnc;EloB;FER;frj;fsd;GalNAc-T1;GstT1;Hs6st;iPLA2-VIA;Irp-1B;l(1)G0289;l(2)k09913;lace;Lim1…
140	geneSet	transfac_pro__M07215	3.37	0.0338	Hnf4 (inferredBy_Orthology).	usp (inferredBy_MotifSimilarity).Hr78; svp (inferredBy_MotifSimilarity_n_Orthology).	66	608	Abl;Acox57D-d;Adck;Aldh;aos;Arc42;babos;bru2;bs;bun;Ca-alpha1T;Cat;CdsA;CG10195;CG11151;CG11208;CG12264;CG17508;CG18135;CG32521;CG32795;CG33110;CG43066;CG4598;CG5590;CG5758;CG6543;CG6746;CG7378;CG7470;CG7920;CG7970;CG9577;clt;CPT2;Cyp4d20;Cyt-b5;Diap1;dnc;EloB;FER;frj;GalNAc-T1;GstT1;Hs6st;iPLA2-VIA;l(2)k09913;lace;Lim1;Mfe2;MRE16;Mtpalpha;PHGPx;PTP-ER;qm;Sap-r;ScpX;scu;sea;shep;Sox102F;SP2637;Th…
141	geneSet	elemento__ATCAGCTG	3.35	0.0338			421	4463	Abl;Acsl;Act87E;Actn;Adck;AdenoK;akirin;AlaRS-m;Aldh;AMPKalpha;aos;Aprt;ArfGAP1;Argk;Atg17;Atg6;Atg8a;ATP8B;ATPsynD;ATPsynE;ATPsyngamma;beg;ben;betaTub97EF;bgm;Blimp-1;Blos2;boca;botv;bru2;bs;bun;Ca-alpha1T;Cad87A;Cad99C;CDK2AP1;CG10031;CG10068;CG10194;CG10195;CG10321;CG10324;CG10376;CG10399;CG10479;CG10795;CG10932;CG11134;CG11147;CG11151;CG11200;CG11590;CG11841;CG11876;CG12012;CG12099;CG12338;CG…
142	geneSet	hocomoco__HNF4G_HUMAN.H10MO.C	3.32	0.0336	Hnf4 (inferredBy_Orthology).	usp (inferredBy_MotifSimilarity).EcR; Hr51; Hr78; svp (inferredBy_MotifSimilarity_n_Orthology).	76	754	Abl;Acox57D-d;Acsl;Adck;Aldh;aos;Arc42;Arf79F;bgm;Blimp-1;bru2;bs;bun;Ca-alpha1T;Cat;CdsA;CG10195;CG11151;CG11208;CG12264;CG17508;CG18135;CG32521;CG32795;CG33110;CG43066;CG4598;CG5590;CG6178;CG6543;CG6746;CG7378;CG7470;CG7789;CG7834;CG7920;CG7970;CG8036;CG8814;CG9577;clt;CPT2;ctp;Cyp12e1;Cyp4d20;Diap1;dnc;EloB;frj;fsd;GalNAc-T1;GstT1;Hmu;Hs6st;iPLA2-VIA;l(2)k09913;lace;Lim1;luna;Mfe2;MRE16;Mtpalp…
143	geneSet	homer__NAHCAGCTGD_Ap4	3.29	0.0335	crp (inferredBy_Orthology).		390	4291	26-29-p;Abl;Acox57D-d;Acsl;Act87E;Actn;Adck;akirin;AlaRS-m;Aldh;AP-1gamma;Aprt;arg;Argk;Atg17;Atg2;Atg6;Atg8a;Atg9;ATP8B;ATPsynE;ATPsyngamma;beg;ben;betaTub56D;betaTub97EF;bgm;Blimp-1;Blos2;blw;boca;bru2;bs;btz;bun;by;Ca-alpha1T;Cad87A;Ccs;CDK2AP1;CdsA;CG10194;CG10195;CG10321;CG10324;CG10376;CG10479;CG10932;CG11134;CG11147;CG11151;CG11200;CG11590;CG11876;CG12012;CG12093;CG12338;CG12391;CG12746;CG…
144	geneSet	cisbp__M1936	3.29	0.0335	Hnf4 (inferredBy_Orthology).	usp (inferredBy_MotifSimilarity).EcR; Hr51; Hr78; svp (inferredBy_MotifSimilarity_n_Orthology).	56	477	Abl;Acox57D-d;Adck;Aldh;aos;Arc42;babos;Blimp-1;bru2;bs;bun;CdsA;CG11208;CG12264;CG17508;CG18135;CG32521;CG32795;CG33110;CG43066;CG4598;CG5590;CG5758;CG6543;CG6746;CG7378;CG7470;CG7920;CG7970;CG9577;Cyp4d20;Diap1;dnc;EloB;frj;GstT1;Hs6st;l(2)k09913;lace;Lim1;Mfe2;MRE16;Mtpalpha;PHGPx;qm;Sap-r;ScpX;scu;sea;shep;Sox102F;SP2637;Thiolase;Ubqn;uzip;Zasp66
145	geneSet	stark__STATAWAWR	3.28	0.0334	Tbp (directAnnotation).		127	1292	Abl;Actn;Amun;AP-2alpha;Arf51F;arg;Atg4a;betaTub56D;Blimp-1;bru2;bs;bun;by;c12.2;Ca-alpha1T;Cad87A;CanB2;Cbp80;CDK2AP1;CG10341;CG10376;CG12170;CG12773;CG13397;CG13907;CG16756;CG2186;CG30151;CG30291;CG30499;CG31064;CG31688;CG32576;CG3301;CG34417;CG3638;CG4287;CG43066;CG43078;CG43759;CG45049;CG45076;CG5171;CG5646;CG5758;CG7378;CG7510;CG8012;CG8320;CG8405;CG9297;CkIalpha;ckn;Cpr62Bb;Cpr76Bd;Cpr97Eb;…
146	geneSet	scertf__spivak.YAP6	3.27	0.0334			429	4967	Abl;Acon;Acox57D-d;Acsl;Actn;Ada2b;Adck;AdenoK;akirin;AlaRS-m;Aldh;alphaSnap;Amun;AP-2alpha;Aprt;ArfGAP1;arg;Argk;Atg17;Atg2;Atg5;ATP8B;ATPsynB;ATPsynbeta;ATPsynC;ATPsynCF6;ATPsynD;ATPsyndelta;ATPsynE;ATPsynF;ATPsynG;ATPsynO;babos;ben;Bet5;beta-Spec;betaGlu;betaTub56D;betaTub97EF;Blimp-1;blw;bru2;bs;bsf;bun;by;Ca-alpha1T;Cad87A;Cad99C;CanB2;Ccs;CdsA;CG10321;CG10341;CG10376;CG10479;CG10932;CG11073…
147	geneSet	cisbp__M4353	3.27	0.0334		CG7786; Pdp1; gt (inferredBy_MotifSimilarity_n_Orthology).	154	1582	Abl;Acon;Acsl;Actn;Aldh;arg;Argk;Atg2;ATPsynB;ATPsynC;ATPsynE;ATPsynF;ATPsynO;beta-Spec;betaTub97EF;Blimp-1;blw;bsf;bun;Cad87A;CG11073;CG11752;CG11811;CG11835;CG11876;CG12093;CG12581;CG13506;CG13551;CG15649;CG2145;CG31523;CG31637;CG32280;CG32576;CG32649;CG34115;CG3529;CG3961;CG43066;CG43078;CG43861;CG4678;CG4729;CG5377;CG5397;CG5758;CG5903;CG6000;CG6310;CG6495;CG6543;CG6638;CG6950;CG7011;CG7470;C…
148	geneSet	flyfactorsurvey__jim_SANGER_2.5_FBgn0027339	3.26	0.0333	jim (directAnnotation).		34	245	Actn;aos;arg;Atg8a;ben;bun;CG32521;CG34417;CG5174;CG5541;CkIalpha;Egfr;elav;HDAC4;htt;inc;Inx3;kdn;kst;l(1)G0289;lbk;Lim1;Mi-2;ogre;osp;REPTOR;RpL6;rudhira;S6k;shep;Ten-a;Tm1;up;Vap33
149	geneSet	taipale__MSC_full_AACAGCTGTT_repr	3.24	0.0333	HLH54F (inferredBy_Orthology).	amos; nau; sage (inferredBy_MotifSimilarity).ac; ase; l(1)sc; sc (inferredBy_MotifSimilarity_n_Orthology).	396	4460	Abl;Acox57D-d;Act79B;Act87E;Actn;Ada2b;Adck;AdenoK;akirin;AlaRS-m;Aldh;Amun;aos;AP-1gamma;Aprt;arg;Argk;Atg17;Atg2;Atg6;Atg8a;ATP8B;ATPsynE;ATPsyngamma;beg;Bet1;beta'COP;bgm;Blimp-1;blw;boca;bocks;bru2;bs;btz;bun;by;Ca-alpha1T;Cad87A;Cad99C;CanB2;Ccs;CDK2AP1;CdsA;CG10194;CG10321;CG10324;CG10399;CG10479;CG10863;CG10932;CG11134;CG11147;CG11151;CG11200;CG11679;CG11811;CG11876;CG12012;CG12056;CG12093…
150	geneSet	swissregulon__hs__FOXL1.p2	3.24	0.0333	fd64A (inferredBy_Orthology).		433	4685	26-29-p;Abl;Acon;Acox57D-d;Acsl;Act87E;Actn;Ada2b;AdenoK;akirin;Amun;AnxB10;aos;AP-1-2beta;AP-1gamma;AP-2alpha;Arf51F;arg;Argk;Atg17;Atg18a;Atg4a;Atg5;Atg8a;ATPsynC;babos;be;ben;beta-Spec;betaTub56D;betaTub97EF;Blimp-1;bru2;bs;bun;by;c12.2;Ca-alpha1T;Cad87A;CaMKI;CanB2;Cbp80;Ccs;cDIP;CDK2AP1;CdsA;CG10068;CG10321;CG10341;CG10376;CG10425;CG10470;CG10479;CG11771;CG11811;CG11857;CG12170;CG12581;CG127…
151	geneSet	elemento__AACAGCTG	3.23	0.0332		HLH54F (inferredBy_MotifSimilarity_n_Orthology).	359	3788	26-29-p;Abl;Acox57D-d;Acsl;Act79B;Act87E;Actn;Ada2b;Adck;AdenoK;akirin;AlaRS-m;Aldh;Amun;aos;AP-1gamma;Aprt;arg;Argk;Atg17;Atg2;Atg6;Atg8a;Atg9;ATP8B;ATPsynE;ATPsyngamma;beg;ben;beta'COP;bgm;Blimp-1;Blos2;blw;boca;bru2;bs;btz;bun;by;Ca-alpha1T;Cad87A;CanB2;Ccs;CDK2AP1;CG10194;CG10195;CG10321;CG10324;CG10376;CG10399;CG10479;CG10863;CG10932;CG11134;CG11147;CG11151;CG11200;CG12012;CG12056;CG12093;CG…
152	geneSet	cisbp__M5636	3.22	0.0332	HLH54F (inferredBy_Orthology).	amos; nau; sage (inferredBy_MotifSimilarity).ac; ase; l(1)sc; sc (inferredBy_MotifSimilarity_n_Orthology).	400	4500	Abl;Acox57D-d;Act79B;Act87E;Actn;Ada2b;Adck;AdenoK;akirin;AlaRS-m;Aldh;Amun;aos;AP-1gamma;Aprt;arg;Argk;Atg17;Atg2;Atg6;Atg8a;ATP8B;ATPsynE;ATPsyngamma;beg;Bet1;beta'COP;betaTub56D;bgm;Blimp-1;blw;boca;bocks;bru2;bs;btz;bun;by;Ca-alpha1T;Cad87A;Cad99C;CanB2;Ccs;CDK2AP1;CdsA;CG10194;CG10321;CG10324;CG10399;CG10479;CG10863;CG10932;CG11134;CG11147;CG11151;CG11200;CG11679;CG11811;CG11876;CG12012;CG12…
153	geneSet	scertf__morozov.SMP1	3.21	0.0332	Mef2 (inferredBy_Orthology).		319	3510	26-29-p;Abl;Acon;Acsl;Actn;AdenoK;akirin;Amun;aos;AP-1gamma;AP-2alpha;Arf51F;ArfGAP1;arg;Argk;Atg17;Atg4a;Atg5;Atg8a;Atg9;ATP8B;babos;ben;beta-Spec;betaTub56D;betaTub97EF;Blimp-1;bru2;bs;bun;by;c12.2;Ca-alpha1T;Cad87A;CaMKI;Cbp80;CDK2AP1;CdsA;CG10321;CG10341;CG10376;CG10470;CG10479;CG11771;CG11811;CG12170;CG12773;CG12895;CG13014;CG13506;CG13856;CG13907;CG13920;CG14442;CG14767;CG15201;CG1578;CG167…
154	geneSet	flyfactorsurvey__gt_NAR_FBgn0001150	3.2	0.0331	gt (directAnnotation).	CG7786; Pdp1; hng1; vri (inferredBy_MotifSimilarity).	123	1281	Acon;AlaRS-m;aos;arg;Argk;ATPsynC;ATPsynCF6;ATPsynF;beta-Spec;betaTub56D;Blimp-1;blw;bru2;bs;bsf;bun;Cad87A;CG10672;CG11073;CG11876;CG13506;CG13551;CG13856;CG15649;CG17544;CG1907;CG2765;CG30394;CG31637;CG31688;CG3267;CG34115;CG34417;CG3638;CG3961;CG43066;CG43078;CG43759;CG43861;CG5044;CG5397;CG5903;CG6503;CG6543;CG6950;CG7011;CG7083;CG7920;CG7987;CG8199;CG8405;CG9399;COX4;COX5A;COX5B;COX6B;COX7C;…
155	geneSet	cisbp__M2191	3.2	0.0331	Tbp; Trf; Trf2 (inferredBy_Orthology).		258	2868	Abl;Act87E;Actn;akirin;Amun;aos;AP-1gamma;AP-2alpha;Arf51F;arg;Argk;Atg17;Atg4a;Atg5;Atg8a;babos;ben;betaTub97EF;Blimp-1;bru2;bs;bun;by;c12.2;Ca-alpha1T;Cad87A;Cbp80;cDIP;CDK2AP1;CdsA;CG10321;CG10341;CG10376;CG10470;CG11771;CG11811;CG12170;CG1265;CG12773;CG13014;CG13067;CG13506;CG13856;CG13907;CG14153;CG14442;CG1578;CG16756;CG17278;CG18135;CG18302;CG18343;CG2186;CG2200;CG2765;CG2924;CG30151;CG302…
156	geneSet	homer__BBHWTATATA_TATA-box	3.2	0.0331			240	2618	Abl;Acox57D-d;Actn;akirin;Amun;aos;AP-1gamma;AP-2alpha;Arf51F;arg;Argk;Atg17;Atg4a;Atg5;Atg8a;ben;betaTub97EF;Blimp-1;bru2;bs;btz;bun;by;c12.2;Ca-alpha1T;Cad87A;CanB2;Cbp80;cDIP;CDK2AP1;CdsA;CG10341;CG10376;CG10470;CG11771;CG12170;CG12773;CG13397;CG13856;CG13907;CG14153;CG14442;CG14715;CG1578;CG16756;CG16926;CG18343;CG2118;CG2186;CG2924;CG30151;CG30291;CG30499;CG31064;CG31688;CG31689;CG32521;CG32…
157	geneSet	jaspar__MA0415.1	3.2	0.0331			406	4565	a6;Abl;Acon;Acsl;Actn;Ada2b;Adck;AdenoK;akirin;AlaRS-m;Aldh;aos;AP-1gamma;AP-2alpha;ArfGAP1;arg;Argk;Atg17;Atg2;Atg8a;ATP8B;ATPsynB;ATPsynbeta;ATPsynC;ATPsynCF6;ATPsynD;ATPsyndelta;ATPsynE;ATPsynF;ATPsynG;ATPsynO;babos;beta-Spec;betaTub56D;betaTub97EF;bgm;Blimp-1;blw;bru2;bs;bsf;bun;Ca-alpha1T;Cad87A;cDIP;CdsA;CG10194;CG10321;CG10479;CG10672;CG10932;CG11073;CG11147;CG11400;CG11752;CG11811;CG11835…
158	geneSet	predrem__nrMotif1646	3.19	0.0331			114	1195	26-29-p;Acsl;AnxB9;AP-1gamma;arg;Argk;Atg18a;Atg8a;ATPsynbeta;ATPsynG;babos;betaTub56D;bs;bun;by;Ca-alpha1T;Cad99C;CanB2;CG12170;CG13126;CG13506;CG1371;CG17233;CG17508;CG17698;CG2316;CG30499;CG31688;CG32521;CG32576;CG4239;CG43759;CG44325;CG45076;CG4585;CG6613;CG7601;CG7920;CG8012;CG8036;CG9205;CG9911;CG9921;Chc;clt;cpx;CR43650;CR44029;CtBP;Cyp1;Cyp6u1;dco;Der-1;DhpD;Dif;Dsp1;dsx;elav;galectin;Gal…
159	geneSet	flyfactorsurvey__srp_FlyReg_FBgn0003507	3.19	0.033	srp (directAnnotation).		399	4635	Abl;Acon;Acox57D-d;Actn;Ada2b;AdenoK;akirin;Aldh;AMPKalpha;aos;AP-2alpha;Arf79F;arg;Argk;AsnRS;Atg17;Atg5;Atg8a;ATPsynC;ATPsynE;ATPsynG;ATPsyngamma;Bap60;beg;ben;beta-Spec;beta'COP;betaTub56D;betaTub97EF;Blimp-1;blw;bocks;bru2;bs;bun;by;c12.2;Ca-alpha1T;Cad87A;Cat;Catsup;Ccs;cDIP;CG10341;CG10479;CG10932;CG11073;CG11147;CG11200;CG11377;CG11447;CG11811;CG12007;CG1213;CG12338;CG12391;CG12773;CG12895…
160	geneSet	yetfasco__YER148W_798	3.17	0.033	Tbp; Trf; Trf2 (inferredBy_Orthology).		257	2884	Abl;Act87E;Actn;akirin;Amun;aos;AP-1gamma;AP-2alpha;Arf51F;arg;Argk;Atg17;Atg4a;Atg5;Atg8a;babos;ben;betaTub97EF;Blimp-1;bru2;bs;bun;by;c12.2;Ca-alpha1T;Cad87A;Cbp80;cDIP;CDK2AP1;CdsA;CG10321;CG10341;CG10376;CG10470;CG11771;CG11811;CG12170;CG1265;CG12773;CG13014;CG13067;CG13506;CG13856;CG13907;CG14153;CG14442;CG1578;CG16756;CG17278;CG18135;CG18302;CG18343;CG2186;CG2200;CG2765;CG2924;CG30151;CG302…
161	geneSet	homer__GCTGATAASV_Unknown5	3.15	0.0329			436	4999	26-29-p;Abl;Acox57D-d;Acsl;Act87E;Adck;AdenoK;Aldh;alphaSnap;Amun;aos;AP-1gamma;AP-2alpha;Aprt;Arf79F;ArfGAP1;arg;Argk;Atg17;Atg4a;Atg5;Atg6;Atg8a;atl;ATPsynC;ATPsynG;betaCOP;betaTub97EF;bgm;Blimp-1;blw;bocks;botv;bru2;bs;bun;by;Ca-alpha1T;Cad99C;Cat;cDIP;CdsA;CG10031;CG10195;CG10321;CG10399;CG10424;CG10479;CG10680;CG10863;CG11134;CG11147;CG11151;CG11200;CG11771;CG11811;CG11876;CG12056;CG1213;CG1…
162	geneSet	cisbp__M0562	3.15	0.0329			110	1182	Actn;aos;ArfGAP1;arg;Argk;babos;ben;betaTub56D;Blimp-1;bru2;bs;bun;by;Ca-alpha1T;cDIP;CdsA;CG10470;CG12170;CG13856;CG13907;CG14442;CG17278;CG18135;CG30499;CG3301;CG33080;CG34159;CG34417;CG3630;CG3714;CG4287;CG43078;CG43759;CG44245;CG5171;CG5646;CG7378;CG7510;CG7910;CG8314;CG8405;CG8547;CG9267;corto;Cp190;Cpr76Bd;cpx;CtBP;ctp;Cyp12e1;DNaseII;dnc;dsx;Egfr;elav;GalNAc-T1;GstE12;GstZ1;h;HDAC4;Hlc;Hnf…
163	geneSet	transfac_pro__M01815	3.15	0.0329			94	955	AP-2alpha;Arf51F;Arf79F;arg;Argk;ATPsyngamma;beg;betaTub56D;boca;bs;Ca-alpha1T;Catsup;CG11857;CG12170;CG12237;CG13887;CG1486;CG17508;CG17598;CG1785;CG18343;CG1907;CG1969;CG2918;CG32521;CG34417;CG3638;CG3714;CG4266;CG43066;CG43861;CG44245;CG4598;CG5567;CG5861;CG6428;CG7011;CG7409;CG8405;CG8785;CG9297;CG9319;Cnx99A;cpx;CtBP;CtsB1;Dif;dnc;elav;ERp60;Fit1;Fkbp14;GalNAc-T1;heix;Hs6st;Iris;kdn;LamC;lun…
164	geneSet	transfac_pro__M02897	3.13	0.0328	Optix (inferredBy_Orthology).		351	4193	26-29-p;Abl;Acon;Acox57D-d;Acsl;Act79B;Actn;Ada2b;AdenoK;akirin;Amun;aos;AP-1gamma;AP-2alpha;Arf51F;arg;Argk;Atg17;Atg4a;Atg5;Atg8a;ATPsynG;babos;be;ben;beta-Spec;betaTub56D;betaTub97EF;Blimp-1;botv;bru2;bs;bun;by;c12.2;Ca-alpha1T;Cad87A;Cad99C;Catsup;Cbp80;cDIP;CDK2AP1;CdsA;CG10341;CG10376;CG10470;CG11771;CG11811;CG12170;CG12773;CG12895;CG13067;CG13506;CG1371;CG13833;CG13856;CG13893;CG13907;CG14…
165	geneSet	transfac_pro__M01524	3.13	0.0328	Tbp; Trf; Trf2 (inferredBy_Orthology).		250	2808	Abl;Act87E;Actn;akirin;Amun;aos;AP-1gamma;Arf51F;arg;Argk;Atg17;Atg4a;Atg5;Atg8a;babos;ben;betaTub97EF;Blimp-1;bru2;bs;bun;by;c12.2;Ca-alpha1T;Cad87A;Cbp80;cDIP;CDK2AP1;CdsA;CG10321;CG10341;CG10376;CG10470;CG11771;CG11811;CG12170;CG1265;CG12773;CG13014;CG13067;CG13506;CG13856;CG13907;CG14153;CG14442;CG1578;CG16756;CG17278;CG18302;CG18343;CG2186;CG2200;CG2765;CG2924;CG30151;CG30291;CG30499;CG31688…
166	geneSet	c2h2_zfs__M0415	3.12	0.0327	CG16779 (inferredBy_Orthology).		284	2945	26-29-p;Abl;Acox57D-d;Act87E;Actn;akirin;Amun;aos;AP-1gamma;AP-2alpha;Arf51F;arg;Argk;Atg17;Atg4a;Atg5;Atg8a;babos;ben;beta-Spec;betaTub56D;betaTub97EF;Blimp-1;bru2;bs;bun;by;c12.2;Ca-alpha1T;Cad87A;Cad99C;CaMKI;CanB2;Cbp80;Ccs;CDK2AP1;CdsA;CG10341;CG10376;CG10470;CG11771;CG11811;CG12170;CG12773;CG13397;CG13506;CG1371;CG13856;CG13907;CG14442;CG1578;CG1674;CG16756;CG17233;CG17278;CG1737;CG17698;CG…
167	geneSet	cisbp__M4982	3.11	0.0327	GATAd (directAnnotation).		85	881	Acox57D-d;arg;ATPsynG;babos;betaTub97EF;Blimp-1;bru2;bun;Cat;CdsA;CG11200;CG12338;CG13551;CG15293;CG16926;CG1907;CG30394;CG31102;CG31523;CG32521;CG32549;CG34331;CG3714;CG42813;CG43861;CG44245;CG4729;CG5377;CG5867;CG5903;CG6000;CG6503;CG6746;CG6950;CG7384;CG7470;CG7800;CG8785;CG9663;Cp1;Cpr;CTPsyn;Cyp4d20;Cyp6u1;dsd;dsx;Eglp4;elav;elm;EloB;ERp60;Fit1;Fkbp14;Gclc;Gel;Hnf4;Hs6st;Irp-1B;Jheh1;Kr-h2;k…
168	geneSet	cisbp__M4992	3.1	0.0326	gt (directAnnotation).	CG7786; Pdp1; hng1; vri (inferredBy_MotifSimilarity).	196	2227	Acon;Acsl;Adck;AlaRS-m;Aldh;aos;AP-2alpha;arg;Argk;ATPsynC;ATPsynCF6;ATPsynE;ATPsynF;ATPsynO;beta-Spec;betaTub56D;betaTub97EF;Blimp-1;blw;bru2;bs;bsf;bun;Ca-alpha1T;Cad87A;Cat;CG10672;CG10932;CG11073;CG1124;CG11811;CG11876;CG13506;CG13551;CG13856;CG13857;CG15649;CG1674;CG1698;CG17544;CG1907;CG2118;CG2199;CG2765;CG30394;CG30499;CG31523;CG31637;CG31688;CG31689;CG32549;CG3267;CG34115;CG34417;CG3638;…
169	geneSet	jaspar__MA0386.1	3.09	0.0326	Tbp; Trf; Trf2 (inferredBy_Orthology).		261	2961	Abl;Act87E;Actn;akirin;Amun;aos;AP-1gamma;Arf51F;arg;Argk;Atg17;Atg4a;Atg5;Atg8a;babos;ben;betaTub97EF;Blimp-1;bru2;bs;bun;by;c12.2;Ca-alpha1T;Cad87A;Cbp80;cDIP;CDK2AP1;CdsA;CG10321;CG10341;CG10376;CG10470;CG11771;CG11811;CG12170;CG1265;CG12773;CG13014;CG13067;CG13397;CG13506;CG13856;CG13907;CG14153;CG14442;CG1578;CG16756;CG17278;CG18135;CG18302;CG18343;CG2186;CG2200;CG2765;CG2924;CG30151;CG30291…
170	geneSet	cisbp__M0437	3.07	0.0325	CG16779 (inferredBy_Orthology).		272	2804	26-29-p;Abl;Acox57D-d;Act87E;Actn;akirin;Amun;aos;AP-1gamma;AP-2alpha;Arf51F;arg;Argk;Atg17;Atg4a;Atg5;Atg8a;babos;ben;beta-Spec;betaTub56D;betaTub97EF;Blimp-1;bru2;bs;bun;by;c12.2;Ca-alpha1T;Cad87A;Cad99C;CaMKI;CanB2;Cbp80;Ccs;CDK2AP1;CdsA;CG10341;CG10376;CG11771;CG11811;CG12170;CG12773;CG13397;CG13506;CG1371;CG13907;CG14442;CG1578;CG1674;CG16756;CG17233;CG17278;CG1737;CG17698;CG18343;CG2186;CG2…
171	geneSet	homer__ACTGATAAGA_PQM-1	3.04	0.0324		GATAd; GATAe; grn; pnr; srp (inferredBy_MotifSimilarity_n_Orthology).	195	2051	Acon;Acox57D-d;AdenoK;Aldh;AP-1gamma;AP-2alpha;Arf79F;ArfGAP1;arg;Argk;Atg17;Atg6;betaTub97EF;bgm;Blimp-1;bru2;bs;bun;by;Cat;CdsA;CG10195;CG11200;CG11771;CG12338;CG12895;CG13284;CG13506;CG1371;CG13856;CG14945;CG15203;CG15293;CG17278;CG18135;CG1907;CG30046;CG30154;CG30394;CG31102;CG31523;CG32549;CG32795;CG33509;CG34331;CG34424;CG3529;CG3714;CG3961;CG42327;CG42813;CG43861;CG44245;CG4729;CG4858;CG51…
172	geneSet	hocomoco__CR3L2_HUMAN.H10MO.D	3.02	0.0323	CrebA (inferredBy_Orthology).	Atf6 (inferredBy_MotifSimilarity).Xbp1 (inferredBy_MotifSimilarity_n_Orthology).	105	1078	alphaCOP;AnxB9;aos;Arf79F;ATPsynCF6;beg;Bet1;betaTub97EF;bru2;bs;bun;CG11857;CG12007;CG12170;CG12237;CG13887;CG1486;CG17508;CG17598;CG1785;CG18542;CG1907;CG1969;CG2918;CG30394;CG31689;CG31915;CG32521;CG32576;CG32939;CG34417;CG3714;CG3847;CG4266;CG43066;CG4598;CG5646;CG5758;CG5861;CG6660;CG7011;CG7966;CG8331;CG9297;CG9911;ck;ckn;crc;CtsB1;Diap1;egl;Fer1HCH;Fer2LCH;Fkbp14;GalNAc-T1;Gfat2;h;heix;Hnf…
173	geneSet	flyfactorsurvey__Cf2-II_FlyReg_FBgn0000286	3.01	0.0323	Cf2 (directAnnotation).		216	2400	Abl;Acox57D-d;Acsl;Actn;akirin;aos;AP-1gamma;AP-2alpha;Arf51F;arg;Argk;Atg17;Atg4a;Atg5;Atg8a;babos;beta-Spec;betaTub56D;betaTub97EF;Blimp-1;bs;bun;by;c12.2;Ca-alpha1T;Cad87A;CDK2AP1;CdsA;CG10341;CG10376;CG12170;CG12773;CG13397;CG13506;CG13907;CG14246;CG14442;CG1674;CG16756;CG17233;CG17698;CG18343;CG1910;CG2186;CG2200;CG2924;CG30151;CG30291;CG30499;CG31064;CG31637;CG31688;CG31689;CG32521;CG32576;…
174	geneSet	transfac_pro__M01496	3.01	0.0322			403	4653	a6;Abl;Acon;Acsl;Actn;Ada2b;Adck;AdenoK;akirin;AlaRS-m;Aldh;aos;AP-1gamma;AP-2alpha;ArfGAP1;arg;Argk;Atg17;Atg2;Atg8a;ATP8B;ATPsynB;ATPsynbeta;ATPsynC;ATPsynCF6;ATPsynD;ATPsyndelta;ATPsynE;ATPsynF;ATPsynG;ATPsynO;babos;beta-Spec;betaTub56D;betaTub97EF;bgm;Blimp-1;blw;bru2;bs;bsf;bun;by;Ca-alpha1T;Cad87A;Cad99C;cDIP;CG10194;CG10321;CG10479;CG10672;CG10795;CG10932;CG11073;CG11147;CG11400;CG11752;CG…
175	geneSet	yetfasco__YDR423C_2098	3.01	0.0322		CG7786; gt; vri (inferredBy_MotifSimilarity).Pdp1 (inferredBy_MotifSimilarity_n_Orthology).	186	1948	Abl;Acon;Actn;Adck;AdenoK;Aldh;arg;Argk;Atg2;ATP8B;ATPsynB;ATPsynC;ATPsynD;ATPsyndelta;ATPsynE;ATPsynF;ATPsynG;ATPsynO;beta-Spec;betaTub56D;bgm;Blimp-1;blw;bs;bsf;bun;Ca-alpha1T;Cad87A;CdsA;CG11073;CG11752;CG11811;CG11835;CG11876;CG12581;CG13506;CG15649;CG18258;CG2145;CG2200;CG2765;CG30394;CG3061;CG31523;CG31637;CG31688;CG31778;CG32576;CG32649;CG33110;CG34115;CG34417;CG3961;CG42319;CG43066;CG4307…
176	geneSet	flyfactorsurvey__Cf2-PB_SANGER_5_FBgn0000286	3	0.0322	Cf2 (directAnnotation).		126	1393	Abl;Actn;aos;arg;Argk;Atg4a;ATPsynG;babos;betaTub56D;betaTub97EF;Blimp-1;bru2;bun;by;Ca-alpha1T;Cad87A;CG12773;CG13506;CG13907;CG17233;CG17278;CG2765;CG30151;CG30499;CG31064;CG31637;CG32521;CG32576;CG3301;CG34417;CG3638;CG43078;CG43759;CG45076;CG4585;CG5646;CG5758;CG6178;CG7378;CG7470;CG7510;CG8405;CG8778;CG8785;CG9205;CG9911;CG9921;chif;Cnx99A;Cpr62Bb;cpx;CtBP;CTPsyn;Cyp1;DAT;dco;Der-1;dia;Dif;d…
