# Supplementary material for: Mitochondrial genotype alters the impact of rapamycin on the transcriptional response to nutrients in Drosophila
Source: BMC Genomics. 2021 Mar 24;22:213. doi: 10.1186/s12864-021-07516-2 (PMC7992956; doi:10.1186/s12864-021-07516-2)
Supplement: Supplementary file 7 — Additional file 7: Table S7. RT-qPCR Results. (A) Table with gene targets and primer sequences used. (B) Table of Ct values for genes used in the time course validation. Transcript abundance was measured for four genes that displayed a significant difference in expression between the sm21;OreR samples treated for 1 hour with rapamycin and those treated for 4 hours. The table contains the gene symbol, flybase gene id, sample condition, biological replicate number, Ct (mean of technical replicates) and the read counts per million detected for the transcript in the RNAseq experiment. [file 12864_2021_7516_MOESM7_ESM.xls]

## Sheet: Primer Details
FBgn	Symbol	Forward Primer	Tm Fwd Pri	Reverse Primer	Tm Rev Pri	PCR Product
FBgn0038257	smp-30	GAGGGCGAGATATTTGCATCG	61°C	GTACGAAGACCGCATCCTACG	62.3°C	80
FBgn0033520	Prx2540-1	ATGATCCTGCCCACTGTCAC	59.74°C	CAGTGGTGCGGACGTAGTTT	60.59°C	103
FBgn0036030	CG6767	TCCACTCCAGAATGCCGAAC	60.03°C	GACTATCCGCTGGGCCAAAT	60.17°C	71
FBgn0035968	Slc45-1	GAAAACACGGGAGAATCATGCT	60.9°C	GATGGCGGACAATCGAAACAT	61°C	97

## Sheet: AllCtData
Gene Symbol	FBgn ID	Sample	Replicate	Ct	CPM
CG6767	FBgn0036030	SO1HR	1	20.83	271.03
CG6767	FBgn0036030	SO4HR	1	22.73	85.597
CG6767	FBgn0036030	SO1HR	2	20.83	271.03
CG6767	FBgn0036030	SO4HR	2	22.64	85.597
Prx2540-1	FBgn0033520	SO1HR	1	21.03	136.358
Prx2540-1	FBgn0033520	SO4HR	1	22.74	55.3125
Prx2540-1	FBgn0033520	SO1HR	2	20.77	136.358
Prx2540-1	FBgn0033520	SO4HR	2	22.25	55.3125
Slc45-1	FBgn0035968	SO1HR	1	26.4	41.1507
Slc45-1	FBgn0035968	SO4HR	1	27.88	8.96564
Slc45-1	FBgn0035968	SO1HR	2	25.58	41.1507
Slc45-1	FBgn0035968	SO4HR	2	27.89	8.96564
smp-30	FBgn0038257	SO1HR	1	20.92	383.263
smp-30	FBgn0038257	SO4HR	1	23.42	67.5197
smp-30	FBgn0038257	SO1HR	2	20.92	383.263
smp-30	FBgn0038257	SO4HR	2	22.64	67.5197
